# Supplementary material for: Detection of Viral Proteins in Human Cells Lines by Xeno-Proteomics: Elimination of the Last Valid Excuse for Not Testing Every Cellular Proteome Dataset for Viral Proteins
Source: PLoS One. 2014 Mar 11;9(3):e91433. doi: 10.1371/journal.pone.0091433 (PMC3950186; doi:10.1371/journal.pone.0091433)
Supplement: Table S1 — Adenovirus 5 proteins and their peptides identified in HEK293 cell line by shotgun proteomics. (XLSX) [file pone.0091433.s002.xlsx]

## Sheet: Sheet1
prot_hit_num	prot_family_member	prot_acc	prot_desc	prot_score	prot_mass	prot_matches	prot_matches_sig	prot_sequences	prot_sequences_sig	prot_cover	prot_len	prot_tax_str	prot_tax_id	pep_query	pep_rank	pep_isbold	pep_isunique	pep_exp_mz	pep_exp_mr	pep_exp_z	pep_calc_mr	pep_delta	pep_start	pep_end	pep_miss	pep_score	pep_homol	pep_ident	pep_expect	pep_res_before	pep_seq	pep_res_after	pep_var_mod	pep_var_mod_pos	pep_summed_mod_pos	pep_scan_title
1	1	E1BL_ADE05	E1B protein, large T-antigen OS=Human adenovirus C serotype 5 PE=1 SV=1	2489	56503	131	131	17	17	43.5	496	Human adenovirus 5	28285	43598	1	1	1	478.738	955.461	2	955.466	-0.0045	393	400	0	25.08		13	0.0031	R	CSLHLGNR	R				Elution from: 18.9992 to 18.9992 period: 0 experiment: 1 cycles: 1 FinneganScanNumber: 2649 Origin: 20100609_Velos1_TaGe_SA_293_1.mgf Origin: HEK293_1.mgf
1	1	E1BL_ADE05	E1B protein, large T-antigen OS=Human adenovirus C serotype 5 PE=1 SV=1	2489	56503	131	131	17	17	43.5	496	Human adenovirus 5	28285	43612	1	1	1	478.74	955.466	2	955.466	-0.0001	393	400	0	18.16		13	0.015	R	CSLHLGNR	R				Elution from: 41.9324 to 41.9324 period: 0 experiment: 1 cycles: 1 FinneganScanNumber: 6499 Origin: 20100723_Velos1_TaGe_SA_Hek293_01.mgf Origin: HEK293_2.mgf
1	1	E1BL_ADE05	E1B protein, large T-antigen OS=Human adenovirus C serotype 5 PE=1 SV=1	2489	56503	131	131	17	17	43.5	496	Human adenovirus 5	28285	43620	1	1	1	478.741	955.467	2	955.466	0.0017	393	400	0	16.28		13	0.024	R	CSLHLGNR	R				Elution from: 16.1288 to 16.1288 period: 0 experiment: 1 cycles: 1 FinneganScanNumber: 2993 Origin: 20101227_Velos1_TaGe_SA_HEK293_01.mgf Origin: HEK293_3.mgf
1	1	E1BL_ADE05	E1B protein, large T-antigen OS=Human adenovirus C serotype 5 PE=1 SV=1	2489	56503	131	131	17	17	43.5	496	Human adenovirus 5	28285	52006	1	1	1	504.271	1006.53	2	1006.53	-0.0036	371	379	0	25.54		13	0.0028	K	TIHVASHSR	K				Elution from: 12.3840 to 12.3840 period: 0 experiment: 1 cycles: 1 FinneganScanNumber: 922 Origin: 20100609_Velos1_TaGe_SA_293_1.mgf Origin: HEK293_1.mgf
1	1	E1BL_ADE05	E1B protein, large T-antigen OS=Human adenovirus C serotype 5 PE=1 SV=1	2489	56503	131	131	17	17	43.5	496	Human adenovirus 5	28285	58818	1	1	1	526.779	1051.54	2	1051.55	-0.0048	118	126	0	20.1		13	0.0098	R	NLAFSLMTR	H				Elution from: 120.8160 to 120.8160 period: 0 experiment: 1 cycles: 1 FinneganScanNumber: 16189 Origin: 20100609_Velos1_TaGe_SA_293_3.mgf Origin: HEK293_1.mgf
1	1	E1BL_ADE05	E1B protein, large T-antigen OS=Human adenovirus C serotype 5 PE=1 SV=1	2489	56503	131	131	17	17	43.5	496	Human adenovirus 5	28285	58821	1	1	1	526.78	1051.55	2	1051.55	-0.003	118	126	0	15.74		13	0.027	R	NLAFSLMTR	H				Elution from: 121.0167 to 121.0167 period: 0 experiment: 1 cycles: 1 FinneganScanNumber: 13539 Origin: 20100609_Velos1_TaGe_SA_293_5.mgf Origin: HEK293_1.mgf
1	1	E1BL_ADE05	E1B protein, large T-antigen OS=Human adenovirus C serotype 5 PE=1 SV=1	2489	56503	131	131	17	17	43.5	496	Human adenovirus 5	28285	58822	1	1	1	526.78	1051.55	2	1051.55	-0.002	118	126	0	18.89		13	0.013	R	NLAFSLMTR	H				Elution from: 122.0039 to 122.0039 period: 0 experiment: 1 cycles: 1 FinneganScanNumber: 13755 Origin: 20100609_Velos1_TaGe_SA_293_4.mgf Origin: HEK293_1.mgf
1	1	E1BL_ADE05	E1B protein, large T-antigen OS=Human adenovirus C serotype 5 PE=1 SV=1	2489	56503	131	131	17	17	43.5	496	Human adenovirus 5	28285	58827	1	1	1	526.781	1051.55	2	1051.55	-0.0002	118	126	0	18.92		13	0.013	R	NLAFSLMTR	H				Elution from: 107.9715 to 107.9715 period: 0 experiment: 1 cycles: 1 FinneganScanNumber: 20359 Origin: 20101227_Velos1_TaGe_SA_HEK293_04.mgf Origin: HEK293_3.mgf
1	1	E1BL_ADE05	E1B protein, large T-antigen OS=Human adenovirus C serotype 5 PE=1 SV=1	2489	56503	131	131	17	17	43.5	496	Human adenovirus 5	28285	72214	1	1	1	573.804	1145.59	2	1145.6	-0.0063	416	425	0	32.93		13	0.00051	K	ILLEPESMSK	V				Elution from: 70.5432 to 70.5432 period: 0 experiment: 1 cycles: 1 FinneganScanNumber: 16192 Origin: 20100609_Velos1_TaGe_SA_293_1.mgf Origin: HEK293_1.mgf
1	1	E1BL_ADE05	E1B protein, large T-antigen OS=Human adenovirus C serotype 5 PE=1 SV=1	2489	56503	131	131	17	17	43.5	496	Human adenovirus 5	28285	72217	1	1	1	573.804	1145.59	2	1145.6	-0.0057	416	425	0	19.8		13	0.01	K	ILLEPESMSK	V				Elution from: 92.9010 to 92.9010 period: 0 experiment: 1 cycles: 1 FinneganScanNumber: 9544 Origin: 20100609_Velos1_TaGe_SA_293_5.mgf Origin: HEK293_1.mgf
1	1	E1BL_ADE05	E1B protein, large T-antigen OS=Human adenovirus C serotype 5 PE=1 SV=1	2489	56503	131	131	17	17	43.5	496	Human adenovirus 5	28285	72219	1	1	1	573.805	1145.59	2	1145.6	-0.0053	416	425	0	42.29		13	5.9e-05	K	ILLEPESMSK	V				Elution from: 90.0738 to 90.0738 period: 0 experiment: 1 cycles: 1 FinneganScanNumber: 12512 Origin: 20100609_Velos1_TaGe_SA_293_2.mgf Origin: HEK293_1.mgf
1	1	E1BL_ADE05	E1B protein, large T-antigen OS=Human adenovirus C serotype 5 PE=1 SV=1	2489	56503	131	131	17	17	43.5	496	Human adenovirus 5	28285	72224	1	1	1	573.806	1145.6	2	1145.6	-0.0033	416	425	0	31.55		13	0.0007	K	ILLEPESMSK	V				Elution from: 91.8792 to 91.8792 period: 0 experiment: 1 cycles: 1 FinneganScanNumber: 11428 Origin: 20100609_Velos1_TaGe_SA_293_3.mgf Origin: HEK293_1.mgf
1	1	E1BL_ADE05	E1B protein, large T-antigen OS=Human adenovirus C serotype 5 PE=1 SV=1	2489	56503	131	131	17	17	43.5	496	Human adenovirus 5	28285	72225	1	1	1	573.806	1145.6	2	1145.6	-0.0031	416	425	0	22.37		13	0.0058	K	ILLEPESMSK	V				Elution from: 91.0118 to 91.0118 period: 0 experiment: 1 cycles: 1 FinneganScanNumber: 8985 Origin: 20100609_Velos1_TaGe_SA_293_6.mgf Origin: HEK293_1.mgf
1	1	E1BL_ADE05	E1B protein, large T-antigen OS=Human adenovirus C serotype 5 PE=1 SV=1	2489	56503	131	131	17	17	43.5	496	Human adenovirus 5	28285	72227	1	1	1	573.807	1145.6	2	1145.6	-0.0015	416	425	0	42.89		13	5.1e-05	K	ILLEPESMSK	V				Elution from: 92.3479 to 92.3479 period: 0 experiment: 1 cycles: 1 FinneganScanNumber: 9613 Origin: 20100609_Velos1_TaGe_SA_293_4.mgf Origin: HEK293_1.mgf
1	1	E1BL_ADE05	E1B protein, large T-antigen OS=Human adenovirus C serotype 5 PE=1 SV=1	2489	56503	131	131	17	17	43.5	496	Human adenovirus 5	28285	72229	1	1	1	573.808	1145.6	2	1145.6	0.0005	416	425	0	21.56		13	0.007	K	ILLEPESMSK	V				Elution from: 78.7915 to 78.7915 period: 0 experiment: 1 cycles: 1 FinneganScanNumber: 14039 Origin: 20101227_Velos1_TaGe_SA_HEK293_05.mgf Origin: HEK293_3.mgf
1	1	E1BL_ADE05	E1B protein, large T-antigen OS=Human adenovirus C serotype 5 PE=1 SV=1	2489	56503	131	131	17	17	43.5	496	Human adenovirus 5	28285	72231	1	1	1	573.808	1145.6	2	1145.6	0.0007	416	425	0	22.36		13	0.0058	K	ILLEPESMSK	V				Elution from: 74.6973 to 74.6973 period: 0 experiment: 1 cycles: 1 FinneganScanNumber: 13635 Origin: 20101227_Velos1_TaGe_SA_HEK293_04.mgf Origin: HEK293_3.mgf
1	1	E1BL_ADE05	E1B protein, large T-antigen OS=Human adenovirus C serotype 5 PE=1 SV=1	2489	56503	131	131	17	17	43.5	496	Human adenovirus 5	28285	72235	1	1	1	573.808	1145.6	2	1145.6	0.0017	416	425	0	39.47		13	0.00011	K	ILLEPESMSK	V				Elution from: 54.7531 to 54.7531 period: 0 experiment: 1 cycles: 1 FinneganScanNumber: 15025 Origin: 20101227_Velos1_TaGe_SA_HEK293_01.mgf Origin: HEK293_3.mgf
1	1	E1BL_ADE05	E1B protein, large T-antigen OS=Human adenovirus C serotype 5 PE=1 SV=1	2489	56503	131	131	17	17	43.5	496	Human adenovirus 5	28285	72236	1	1	1	573.808	1145.6	2	1145.6	0.0017	416	425	0	38.3		13	0.00015	K	ILLEPESMSK	V				Elution from: 75.3614 to 75.3614 period: 0 experiment: 1 cycles: 1 FinneganScanNumber: 13452 Origin: 20101227_Velos1_TaGe_SA_HEK293_06.mgf Origin: HEK293_3.mgf
1	1	E1BL_ADE05	E1B protein, large T-antigen OS=Human adenovirus C serotype 5 PE=1 SV=1	2489	56503	131	131	17	17	43.5	496	Human adenovirus 5	28285	72237	1	1	1	573.809	1145.6	2	1145.6	0.0033	416	425	0	38.81		13	0.00013	K	ILLEPESMSK	V				Elution from: 65.2569 to 65.2569 period: 0 experiment: 1 cycles: 1 FinneganScanNumber: 15156 Origin: 20101227_Velos1_TaGe_SA_HEK293_02.mgf Origin: HEK293_3.mgf
1	1	E1BL_ADE05	E1B protein, large T-antigen OS=Human adenovirus C serotype 5 PE=1 SV=1	2489	56503	131	131	17	17	43.5	496	Human adenovirus 5	28285	75319	1	1	1	581.805	1161.6	2	1161.6	0.0004	416	425	0	31.8		13	0.00066	K	ILLEPESMSK	V	Oxidation (M)	0.0000000200.0		Elution from: 58.2574 to 58.2574 period: 0 experiment: 1 cycles: 1 FinneganScanNumber: 10034 Origin: 20101227_Velos1_TaGe_SA_HEK293_05.mgf Origin: HEK293_3.mgf
1	1	E1BL_ADE05	E1B protein, large T-antigen OS=Human adenovirus C serotype 5 PE=1 SV=1	2489	56503	131	131	17	17	43.5	496	Human adenovirus 5	28285	75327	1	1	1	581.806	1161.6	2	1161.6	0.0018	416	425	0	16.09		13	0.025	K	ILLEPESMSK	V	Oxidation (M)	0.0000000200.0		Elution from: 48.4222 to 48.4222 period: 0 experiment: 1 cycles: 1 FinneganScanNumber: 9767 Origin: 20101227_Velos1_TaGe_SA_HEK293_03.mgf Origin: HEK293_3.mgf
1	1	E1BL_ADE05	E1B protein, large T-antigen OS=Human adenovirus C serotype 5 PE=1 SV=1	2489	56503	131	131	17	17	43.5	496	Human adenovirus 5	28285	75329	1	1	1	581.806	1161.6	2	1161.6	0.002	416	425	0	21.44		13	0.0072	K	ILLEPESMSK	V	Oxidation (M)	0.0000000200.0		Elution from: 74.7806 to 74.7806 period: 0 experiment: 1 cycles: 1 FinneganScanNumber: 7110 Origin: 20100609_Velos1_TaGe_SA_293_4.mgf Origin: HEK293_1.mgf
1	1	E1BL_ADE05	E1B protein, large T-antigen OS=Human adenovirus C serotype 5 PE=1 SV=1	2489	56503	131	131	17	17	43.5	496	Human adenovirus 5	28285	75331	1	1	1	581.806	1161.6	2	1161.6	0.0024	416	425	0	25.31		13	0.0029	K	ILLEPESMSK	V	Oxidation (M)	0.0000000200.0		Elution from: 46.9729 to 46.9729 period: 0 experiment: 1 cycles: 1 FinneganScanNumber: 10403 Origin: 20101227_Velos1_TaGe_SA_HEK293_02.mgf Origin: HEK293_3.mgf
1	1	E1BL_ADE05	E1B protein, large T-antigen OS=Human adenovirus C serotype 5 PE=1 SV=1	2489	56503	131	131	17	17	43.5	496	Human adenovirus 5	28285	89431	1	1	1	626.239	1250.46	2	1250.47	-0.0045	282	290	0	14.51		13	0.035	R	GCAFYCCWK	G				Elution from: 87.7969 to 87.7969 period: 0 experiment: 1 cycles: 1 FinneganScanNumber: 8841 Origin: 20100609_Velos1_TaGe_SA_293_5.mgf Origin: HEK293_1.mgf
1	1	E1BL_ADE05	E1B protein, large T-antigen OS=Human adenovirus C serotype 5 PE=1 SV=1	2489	56503	131	131	17	17	43.5	496	Human adenovirus 5	28285	89443	1	1	1	626.241	1250.47	2	1250.47	0.0009	282	290	0	14.11		13	0.039	R	GCAFYCCWK	G				Elution from: 76.7527 to 76.7527 period: 0 experiment: 1 cycles: 1 FinneganScanNumber: 13636 Origin: 20101227_Velos1_TaGe_SA_HEK293_05.mgf Origin: HEK293_3.mgf
1	1	E1BL_ADE05	E1B protein, large T-antigen OS=Human adenovirus C serotype 5 PE=1 SV=1	2489	56503	131	131	17	17	43.5	496	Human adenovirus 5	28285	95622	1	1	1	644.357	1286.7	2	1286.71	-0.0085	90	101	0	33.95		13	0.0004	R	ILTITEDGQGLK	G				Elution from: 79.8805 to 79.8805 period: 0 experiment: 1 cycles: 1 FinneganScanNumber: 18602 Origin: 20100609_Velos1_TaGe_SA_293_1.mgf Origin: HEK293_1.mgf
1	1	E1BL_ADE05	E1B protein, large T-antigen OS=Human adenovirus C serotype 5 PE=1 SV=1	2489	56503	131	131	17	17	43.5	496	Human adenovirus 5	28285	95623	1	1	1	644.357	1286.7	2	1286.71	-0.0083	90	101	0	70.18		13	9.6e-08	R	ILTITEDGQGLK	G				Elution from: 92.8898 to 92.8898 period: 0 experiment: 1 cycles: 1 FinneganScanNumber: 13094 Origin: 20100609_Velos1_TaGe_SA_293_2.mgf Origin: HEK293_1.mgf
1	1	E1BL_ADE05	E1B protein, large T-antigen OS=Human adenovirus C serotype 5 PE=1 SV=1	2489	56503	131	131	17	17	43.5	496	Human adenovirus 5	28285	95625	1	1	1	644.359	1286.7	2	1286.71	-0.0057	90	101	0	61.91		13	6.4e-07	R	ILTITEDGQGLK	G				Elution from: 94.1567 to 94.1567 period: 0 experiment: 1 cycles: 1 FinneganScanNumber: 13363 Origin: 20100609_Velos1_TaGe_SA_293_2.mgf Origin: HEK293_1.mgf
1	1	E1BL_ADE05	E1B protein, large T-antigen OS=Human adenovirus C serotype 5 PE=1 SV=1	2489	56503	131	131	17	17	43.5	496	Human adenovirus 5	28285	95626	1	1	1	644.359	1286.7	2	1286.71	-0.0053	90	101	0	23.12		13	0.0049	R	ILTITEDGQGLK	G				Elution from: 76.6947 to 76.6947 period: 0 experiment: 1 cycles: 1 FinneganScanNumber: 17776 Origin: 20100609_Velos1_TaGe_SA_293_1.mgf Origin: HEK293_1.mgf
1	1	E1BL_ADE05	E1B protein, large T-antigen OS=Human adenovirus C serotype 5 PE=1 SV=1	2489	56503	131	131	17	17	43.5	496	Human adenovirus 5	28285	95627	1	1	1	644.359	1286.7	2	1286.71	-0.0049	90	101	0	32.26		13	0.00059	R	ILTITEDGQGLK	G				Elution from: 94.7042 to 94.7042 period: 0 experiment: 1 cycles: 1 FinneganScanNumber: 9848 Origin: 20100609_Velos1_TaGe_SA_293_5.mgf Origin: HEK293_1.mgf
1	1	E1BL_ADE05	E1B protein, large T-antigen OS=Human adenovirus C serotype 5 PE=1 SV=1	2489	56503	131	131	17	17	43.5	496	Human adenovirus 5	28285	95628	1	1	1	644.359	1286.7	2	1286.71	-0.0043	90	101	0	25.48		13	0.0028	R	ILTITEDGQGLK	G				Elution from: 81.1772 to 81.1772 period: 0 experiment: 1 cycles: 1 FinneganScanNumber: 18930 Origin: 20100609_Velos1_TaGe_SA_293_1.mgf Origin: HEK293_1.mgf
1	1	E1BL_ADE05	E1B protein, large T-antigen OS=Human adenovirus C serotype 5 PE=1 SV=1	2489	56503	131	131	17	17	43.5	496	Human adenovirus 5	28285	95629	1	1	1	644.359	1286.7	2	1286.71	-0.0041	90	101	0	29.25		13	0.0012	R	ILTITEDGQGLK	G				Elution from: 75.9115 to 75.9115 period: 0 experiment: 1 cycles: 1 FinneganScanNumber: 17579 Origin: 20100609_Velos1_TaGe_SA_293_1.mgf Origin: HEK293_1.mgf
1	1	E1BL_ADE05	E1B protein, large T-antigen OS=Human adenovirus C serotype 5 PE=1 SV=1	2489	56503	131	131	17	17	43.5	496	Human adenovirus 5	28285	95631	1	1	1	644.36	1286.71	2	1286.71	-0.0027	90	101	0	37.92		13	0.00016	R	ILTITEDGQGLK	G				Elution from: 95.2252 to 95.2252 period: 0 experiment: 1 cycles: 1 FinneganScanNumber: 12035 Origin: 20100609_Velos1_TaGe_SA_293_3.mgf Origin: HEK293_1.mgf
1	1	E1BL_ADE05	E1B protein, large T-antigen OS=Human adenovirus C serotype 5 PE=1 SV=1	2489	56503	131	131	17	17	43.5	496	Human adenovirus 5	28285	95644	1	1	1	644.362	1286.71	2	1286.71	0.0007	90	101	0	31.77		13	0.00067	R	ILTITEDGQGLK	G				Elution from: 79.9051 to 79.9051 period: 0 experiment: 1 cycles: 1 FinneganScanNumber: 14260 Origin: 20101227_Velos1_TaGe_SA_HEK293_05.mgf Origin: HEK293_3.mgf
1	1	E1BL_ADE05	E1B protein, large T-antigen OS=Human adenovirus C serotype 5 PE=1 SV=1	2489	56503	131	131	17	17	43.5	496	Human adenovirus 5	28285	95648	1	1	1	429.91	1286.71	3	1286.71	0.0009	90	101	0	53.48		13	4.5e-06	R	ILTITEDGQGLK	G				Elution from: 68.2054 to 68.2054 period: 0 experiment: 1 cycles: 1 FinneganScanNumber: 15893 Origin: 20101227_Velos1_TaGe_SA_HEK293_02.mgf Origin: HEK293_3.mgf
1	1	E1BL_ADE05	E1B protein, large T-antigen OS=Human adenovirus C serotype 5 PE=1 SV=1	2489	56503	131	131	17	17	43.5	496	Human adenovirus 5	28285	95652	1	1	1	644.362	1286.71	2	1286.71	0.0017	90	101	0	24.57		13	0.0035	R	ILTITEDGQGLK	G				Elution from: 68.0082 to 68.0082 period: 0 experiment: 1 cycles: 1 FinneganScanNumber: 15840 Origin: 20101227_Velos1_TaGe_SA_HEK293_02.mgf Origin: HEK293_3.mgf
1	1	E1BL_ADE05	E1B protein, large T-antigen OS=Human adenovirus C serotype 5 PE=1 SV=1	2489	56503	131	131	17	17	43.5	496	Human adenovirus 5	28285	95654	1	1	1	644.362	1286.71	2	1286.71	0.0023	90	101	0	28.92		13	0.0013	R	ILTITEDGQGLK	G				Elution from: 61.8471 to 61.8471 period: 0 experiment: 1 cycles: 1 FinneganScanNumber: 17127 Origin: 20101227_Velos1_TaGe_SA_HEK293_01.mgf Origin: HEK293_3.mgf
1	1	E1BL_ADE05	E1B protein, large T-antigen OS=Human adenovirus C serotype 5 PE=1 SV=1	2489	56503	131	131	17	17	43.5	496	Human adenovirus 5	28285	98878	1	1	1	653.822	1305.63	2	1305.63	-0.0042	310	321	0	37.32		13	0.00019	R	CTLGILSEGNSR	V				Elution from: 63.7494 to 63.7494 period: 0 experiment: 1 cycles: 1 FinneganScanNumber: 14481 Origin: 20100609_Velos1_TaGe_SA_293_1.mgf Origin: HEK293_1.mgf
1	1	E1BL_ADE05	E1B protein, large T-antigen OS=Human adenovirus C serotype 5 PE=1 SV=1	2489	56503	131	131	17	17	43.5	496	Human adenovirus 5	28285	98880	1	1	1	653.825	1305.63	2	1305.63	0	310	321	0	48.2		13	1.5e-05	R	CTLGILSEGNSR	V				Elution from: 65.5985 to 65.5985 period: 0 experiment: 1 cycles: 1 FinneganScanNumber: 13586 Origin: 20100723_Velos1_TaGe_SA_Hek293_01.mgf Origin: HEK293_2.mgf
1	1	E1BL_ADE05	E1B protein, large T-antigen OS=Human adenovirus C serotype 5 PE=1 SV=1	2489	56503	131	131	17	17	43.5	496	Human adenovirus 5	28285	98882	1	1	1	653.826	1305.64	2	1305.63	0.0036	310	321	0	43.12		13	4.9e-05	R	CTLGILSEGNSR	V				Elution from: 51.8743 to 51.8743 period: 0 experiment: 1 cycles: 1 FinneganScanNumber: 14161 Origin: 20101227_Velos1_TaGe_SA_HEK293_01.mgf Origin: HEK293_3.mgf
1	1	E1BL_ADE05	E1B protein, large T-antigen OS=Human adenovirus C serotype 5 PE=1 SV=1	2489	56503	131	131	17	17	43.5	496	Human adenovirus 5	28285	108705	1	1	1	684.828	1367.64	2	1367.66	-0.0167	426	437	0	52.21		13	6e-06	K	VNLNGVFDMTMK	I				Elution from: 135.9633 to 135.9633 period: 0 experiment: 1 cycles: 1 FinneganScanNumber: 31707 Origin: 20100609_Velos1_TaGe_SA_293_1.mgf Origin: HEK293_1.mgf
1	1	E1BL_ADE05	E1B protein, large T-antigen OS=Human adenovirus C serotype 5 PE=1 SV=1	2489	56503	131	131	17	17	43.5	496	Human adenovirus 5	28285	108711	1	1	1	684.83	1367.65	2	1367.66	-0.0123	426	437	0	19.81		13	0.01	K	VNLNGVFDMTMK	I				Elution from: 143.4079 to 143.4079 period: 0 experiment: 1 cycles: 1 FinneganScanNumber: 21909 Origin: 20100609_Velos1_TaGe_SA_293_2.mgf Origin: HEK293_1.mgf
1	1	E1BL_ADE05	E1B protein, large T-antigen OS=Human adenovirus C serotype 5 PE=1 SV=1	2489	56503	131	131	17	17	43.5	496	Human adenovirus 5	28285	108712	1	1	1	684.831	1367.65	2	1367.66	-0.0109	426	437	0	20.63		13	0.0086	K	VNLNGVFDMTMK	I				Elution from: 140.1951 to 140.1951 period: 0 experiment: 1 cycles: 1 FinneganScanNumber: 32577 Origin: 20100609_Velos1_TaGe_SA_293_1.mgf Origin: HEK293_1.mgf
1	1	E1BL_ADE05	E1B protein, large T-antigen OS=Human adenovirus C serotype 5 PE=1 SV=1	2489	56503	131	131	17	17	43.5	496	Human adenovirus 5	28285	108713	1	1	1	684.831	1367.65	2	1367.66	-0.0107	426	437	0	13.7		13	0.043	K	VNLNGVFDMTMK	I				Elution from: 135.0341 to 135.0341 period: 0 experiment: 1 cycles: 1 FinneganScanNumber: 31505 Origin: 20100609_Velos1_TaGe_SA_293_1.mgf Origin: HEK293_1.mgf
1	1	E1BL_ADE05	E1B protein, large T-antigen OS=Human adenovirus C serotype 5 PE=1 SV=1	2489	56503	131	131	17	17	43.5	496	Human adenovirus 5	28285	108717	1	1	1	684.832	1367.65	2	1367.66	-0.0079	426	437	0	25.06		13	0.0031	K	VNLNGVFDMTMK	I				Elution from: 146.3138 to 146.3138 period: 0 experiment: 1 cycles: 1 FinneganScanNumber: 17080 Origin: 20100609_Velos1_TaGe_SA_293_4.mgf Origin: HEK293_1.mgf
1	1	E1BL_ADE05	E1B protein, large T-antigen OS=Human adenovirus C serotype 5 PE=1 SV=1	2489	56503	131	131	17	17	43.5	496	Human adenovirus 5	28285	108718	1	1	1	684.832	1367.65	2	1367.66	-0.0073	426	437	0	32.63		13	0.00055	K	VNLNGVFDMTMK	I				Elution from: 144.6767 to 144.6767 period: 0 experiment: 1 cycles: 1 FinneganScanNumber: 22090 Origin: 20100609_Velos1_TaGe_SA_293_2.mgf Origin: HEK293_1.mgf
1	1	E1BL_ADE05	E1B protein, large T-antigen OS=Human adenovirus C serotype 5 PE=1 SV=1	2489	56503	131	131	17	17	43.5	496	Human adenovirus 5	28285	108722	1	1	1	684.834	1367.65	2	1367.66	-0.0051	426	437	0	25.14		13	0.0031	K	VNLNGVFDMTMK	I				Elution from: 142.4800 to 142.4800 period: 0 experiment: 1 cycles: 1 FinneganScanNumber: 32996 Origin: 20100609_Velos1_TaGe_SA_293_1.mgf Origin: HEK293_1.mgf
1	1	E1BL_ADE05	E1B protein, large T-antigen OS=Human adenovirus C serotype 5 PE=1 SV=1	2489	56503	131	131	17	17	43.5	496	Human adenovirus 5	28285	108724	1	1	1	684.834	1367.65	2	1367.66	-0.0045	426	437	0	15.83		13	0.026	K	VNLNGVFDMTMK	I				Elution from: 141.3928 to 141.3928 period: 0 experiment: 1 cycles: 1 FinneganScanNumber: 32800 Origin: 20100609_Velos1_TaGe_SA_293_1.mgf Origin: HEK293_1.mgf
1	1	E1BL_ADE05	E1B protein, large T-antigen OS=Human adenovirus C serotype 5 PE=1 SV=1	2489	56503	131	131	17	17	43.5	496	Human adenovirus 5	28285	108725	1	1	1	684.834	1367.65	2	1367.66	-0.0045	426	437	0	29.58		13	0.0011	K	VNLNGVFDMTMK	I				Elution from: 139.6912 to 139.6912 period: 0 experiment: 1 cycles: 1 FinneganScanNumber: 32473 Origin: 20100609_Velos1_TaGe_SA_293_1.mgf Origin: HEK293_1.mgf
1	1	E1BL_ADE05	E1B protein, large T-antigen OS=Human adenovirus C serotype 5 PE=1 SV=1	2489	56503	131	131	17	17	43.5	496	Human adenovirus 5	28285	108726	1	1	1	684.834	1367.65	2	1367.66	-0.0045	426	437	0	21.57		13	0.007	K	VNLNGVFDMTMK	I				Elution from: 140.3886 to 140.3886 period: 0 experiment: 1 cycles: 1 FinneganScanNumber: 32613 Origin: 20100609_Velos1_TaGe_SA_293_1.mgf Origin: HEK293_1.mgf
1	1	E1BL_ADE05	E1B protein, large T-antigen OS=Human adenovirus C serotype 5 PE=1 SV=1	2489	56503	131	131	17	17	43.5	496	Human adenovirus 5	28285	108727	1	1	1	684.834	1367.65	2	1367.66	-0.0043	426	437	0	36.28		13	0.00024	K	VNLNGVFDMTMK	I				Elution from: 137.1036 to 137.1036 period: 0 experiment: 1 cycles: 1 FinneganScanNumber: 31947 Origin: 20100609_Velos1_TaGe_SA_293_1.mgf Origin: HEK293_1.mgf
1	1	E1BL_ADE05	E1B protein, large T-antigen OS=Human adenovirus C serotype 5 PE=1 SV=1	2489	56503	131	131	17	17	43.5	496	Human adenovirus 5	28285	108729	1	1	1	684.834	1367.65	2	1367.66	-0.0035	426	437	0	20.66		13	0.0086	K	VNLNGVFDMTMK	I				Elution from: 140.6646 to 140.6646 period: 0 experiment: 1 cycles: 1 FinneganScanNumber: 32665 Origin: 20100609_Velos1_TaGe_SA_293_1.mgf Origin: HEK293_1.mgf
1	1	E1BL_ADE05	E1B protein, large T-antigen OS=Human adenovirus C serotype 5 PE=1 SV=1	2489	56503	131	131	17	17	43.5	496	Human adenovirus 5	28285	108734	1	1	1	684.835	1367.66	2	1367.66	-0.0023	426	437	0	39.64		13	0.00011	K	VNLNGVFDMTMK	I				Elution from: 138.5209 to 138.5209 period: 0 experiment: 1 cycles: 1 FinneganScanNumber: 32233 Origin: 20100609_Velos1_TaGe_SA_293_1.mgf Origin: HEK293_1.mgf
1	1	E1BL_ADE05	E1B protein, large T-antigen OS=Human adenovirus C serotype 5 PE=1 SV=1	2489	56503	131	131	17	17	43.5	496	Human adenovirus 5	28285	108745	1	1	1	684.836	1367.66	2	1367.66	0.0005	426	437	0	34.15		13	0.00038	K	VNLNGVFDMTMK	I				Elution from: 120.6945 to 120.6945 period: 0 experiment: 1 cycles: 1 FinneganScanNumber: 28178 Origin: 20101227_Velos1_TaGe_SA_HEK293_02.mgf Origin: HEK293_3.mgf
1	1	E1BL_ADE05	E1B protein, large T-antigen OS=Human adenovirus C serotype 5 PE=1 SV=1	2489	56503	131	131	17	17	43.5	496	Human adenovirus 5	28285	108746	1	1	1	684.837	1367.66	2	1367.66	0.0007	426	437	0	42.9		13	5.1e-05	K	VNLNGVFDMTMK	I				Elution from: 122.2127 to 122.2127 period: 0 experiment: 1 cycles: 1 FinneganScanNumber: 28464 Origin: 20101227_Velos1_TaGe_SA_HEK293_02.mgf Origin: HEK293_3.mgf
1	1	E1BL_ADE05	E1B protein, large T-antigen OS=Human adenovirus C serotype 5 PE=1 SV=1	2489	56503	131	131	17	17	43.5	496	Human adenovirus 5	28285	108747	1	1	1	684.837	1367.66	2	1367.66	0.0007	426	437	0	30.32		13	0.00093	K	VNLNGVFDMTMK	I				Elution from: 138.6390 to 138.6390 period: 0 experiment: 1 cycles: 1 FinneganScanNumber: 32257 Origin: 20100609_Velos1_TaGe_SA_293_1.mgf Origin: HEK293_1.mgf
1	1	E1BL_ADE05	E1B protein, large T-antigen OS=Human adenovirus C serotype 5 PE=1 SV=1	2489	56503	131	131	17	17	43.5	496	Human adenovirus 5	28285	108754	1	1	1	684.837	1367.66	2	1367.66	0.0017	426	437	0	32.21		13	0.0006	K	VNLNGVFDMTMK	I				Elution from: 112.7902 to 112.7902 period: 0 experiment: 1 cycles: 1 FinneganScanNumber: 31210 Origin: 20101227_Velos1_TaGe_SA_HEK293_01.mgf Origin: HEK293_3.mgf
1	1	E1BL_ADE05	E1B protein, large T-antigen OS=Human adenovirus C serotype 5 PE=1 SV=1	2489	56503	131	131	17	17	43.5	496	Human adenovirus 5	28285	108755	1	1	1	684.837	1367.66	2	1367.66	0.0017	426	437	0	15.46		13	0.028	K	VNLNGVFDMTMK	I				Elution from: 124.3587 to 124.3587 period: 0 experiment: 1 cycles: 1 FinneganScanNumber: 28908 Origin: 20101227_Velos1_TaGe_SA_HEK293_02.mgf Origin: HEK293_3.mgf
1	1	E1BL_ADE05	E1B protein, large T-antigen OS=Human adenovirus C serotype 5 PE=1 SV=1	2489	56503	131	131	17	17	43.5	496	Human adenovirus 5	28285	108757	1	1	1	684.837	1367.66	2	1367.66	0.0021	426	437	0	51.23		13	7.5e-06	K	VNLNGVFDMTMK	I				Elution from: 114.3224 to 114.3224 period: 0 experiment: 1 cycles: 1 FinneganScanNumber: 31604 Origin: 20101227_Velos1_TaGe_SA_HEK293_01.mgf Origin: HEK293_3.mgf
1	1	E1BL_ADE05	E1B protein, large T-antigen OS=Human adenovirus C serotype 5 PE=1 SV=1	2489	56503	131	131	17	17	43.5	496	Human adenovirus 5	28285	112123	1	1	1	464.51	1390.51	3	1390.52	-0.0089	344	354	0	37.79		13	0.00017	K	HNMVCGNCEDR	A				Elution from: 14.2089 to 14.2089 period: 0 experiment: 1 cycles: 1 FinneganScanNumber: 1379 Origin: 20100609_Velos1_TaGe_SA_293_1.mgf Origin: HEK293_1.mgf
1	1	E1BL_ADE05	E1B protein, large T-antigen OS=Human adenovirus C serotype 5 PE=1 SV=1	2489	56503	131	131	17	17	43.5	496	Human adenovirus 5	28285	112124	1	1	1	696.263	1390.51	2	1390.52	-0.0072	344	354	0	13.66		13	0.043	K	HNMVCGNCEDR	A				Elution from: 14.2342 to 14.2342 period: 0 experiment: 1 cycles: 1 FinneganScanNumber: 1385 Origin: 20100609_Velos1_TaGe_SA_293_1.mgf Origin: HEK293_1.mgf
1	1	E1BL_ADE05	E1B protein, large T-antigen OS=Human adenovirus C serotype 5 PE=1 SV=1	2489	56503	131	131	17	17	43.5	496	Human adenovirus 5	28285	112125	1	1	1	696.266	1390.52	2	1390.52	-0.0002	344	354	0	21.5		13	0.0071	K	HNMVCGNCEDR	A				Elution from: 38.3342 to 38.3342 period: 0 experiment: 1 cycles: 1 FinneganScanNumber: 5418 Origin: 20100723_Velos1_TaGe_SA_Hek293_01.mgf Origin: HEK293_2.mgf
1	1	E1BL_ADE05	E1B protein, large T-antigen OS=Human adenovirus C serotype 5 PE=1 SV=1	2489	56503	131	131	17	17	43.5	496	Human adenovirus 5	28285	112127	1	1	1	464.514	1390.52	3	1390.52	0.0013	344	354	0	24.55		13	0.0035	K	HNMVCGNCEDR	A				Elution from: 11.5386 to 11.5386 period: 0 experiment: 1 cycles: 1 FinneganScanNumber: 1535 Origin: 20101227_Velos1_TaGe_SA_HEK293_01.mgf Origin: HEK293_3.mgf
1	1	E1BL_ADE05	E1B protein, large T-antigen OS=Human adenovirus C serotype 5 PE=1 SV=1	2489	56503	131	131	17	17	43.5	496	Human adenovirus 5	28285	127947	1	1	1	752.355	1502.69	2	1502.7	-0.0088	139	151	0	31.65		13	0.00068	K	DNCANELDLLAQK	Y				Elution from: 113.4509 to 113.4509 period: 0 experiment: 1 cycles: 1 FinneganScanNumber: 16992 Origin: 20100609_Velos1_TaGe_SA_293_2.mgf Origin: HEK293_1.mgf
1	1	E1BL_ADE05	E1B protein, large T-antigen OS=Human adenovirus C serotype 5 PE=1 SV=1	2489	56503	131	131	17	17	43.5	496	Human adenovirus 5	28285	127951	1	1	1	752.355	1502.7	2	1502.7	-0.0074	139	151	0	28.8		13	0.0013	K	DNCANELDLLAQK	Y				Elution from: 114.2866 to 114.2866 period: 0 experiment: 1 cycles: 1 FinneganScanNumber: 15116 Origin: 20100609_Velos1_TaGe_SA_293_3.mgf Origin: HEK293_1.mgf
1	1	E1BL_ADE05	E1B protein, large T-antigen OS=Human adenovirus C serotype 5 PE=1 SV=1	2489	56503	131	131	17	17	43.5	496	Human adenovirus 5	28285	127952	1	1	1	752.356	1502.7	2	1502.7	-0.0066	139	151	0	23.21		13	0.0048	K	DNCANELDLLAQK	Y				Elution from: 105.2521 to 105.2521 period: 0 experiment: 1 cycles: 1 FinneganScanNumber: 24743 Origin: 20100609_Velos1_TaGe_SA_293_1.mgf Origin: HEK293_1.mgf
1	1	E1BL_ADE05	E1B protein, large T-antigen OS=Human adenovirus C serotype 5 PE=1 SV=1	2489	56503	131	131	17	17	43.5	496	Human adenovirus 5	28285	127953	1	1	1	501.907	1502.7	3	1502.7	-0.0055	139	151	0	60.83		13	8.3e-07	K	DNCANELDLLAQK	Y				Elution from: 105.4411 to 105.4411 period: 0 experiment: 1 cycles: 1 FinneganScanNumber: 24785 Origin: 20100609_Velos1_TaGe_SA_293_1.mgf Origin: HEK293_1.mgf
1	1	E1BL_ADE05	E1B protein, large T-antigen OS=Human adenovirus C serotype 5 PE=1 SV=1	2489	56503	131	131	17	17	43.5	496	Human adenovirus 5	28285	127956	1	1	1	752.357	1502.7	2	1502.7	-0.004	139	151	0	50.34		13	9.2e-06	K	DNCANELDLLAQK	Y				Elution from: 114.1070 to 114.1070 period: 0 experiment: 1 cycles: 1 FinneganScanNumber: 12571 Origin: 20100609_Velos1_TaGe_SA_293_5.mgf Origin: HEK293_1.mgf
1	1	E1BL_ADE05	E1B protein, large T-antigen OS=Human adenovirus C serotype 5 PE=1 SV=1	2489	56503	131	131	17	17	43.5	496	Human adenovirus 5	28285	127959	1	1	1	752.358	1502.7	2	1502.7	-0.0024	139	151	0	28.57		13	0.0014	K	DNCANELDLLAQK	Y				Elution from: 114.5130 to 114.5130 period: 0 experiment: 1 cycles: 1 FinneganScanNumber: 12714 Origin: 20100609_Velos1_TaGe_SA_293_4.mgf Origin: HEK293_1.mgf
1	1	E1BL_ADE05	E1B protein, large T-antigen OS=Human adenovirus C serotype 5 PE=1 SV=1	2489	56503	131	131	17	17	43.5	496	Human adenovirus 5	28285	127974	1	1	1	501.909	1502.7	3	1502.7	0.0008	139	151	0	36.35		13	0.00023	K	DNCANELDLLAQK	Y				Elution from: 98.2924 to 98.2924 period: 0 experiment: 1 cycles: 1 FinneganScanNumber: 17814 Origin: 20101227_Velos1_TaGe_SA_HEK293_05.mgf Origin: HEK293_3.mgf
1	1	E1BL_ADE05	E1B protein, large T-antigen OS=Human adenovirus C serotype 5 PE=1 SV=1	2489	56503	131	131	17	17	43.5	496	Human adenovirus 5	28285	127975	1	1	1	501.909	1502.7	3	1502.7	0.0008	139	151	0	30.53		13	0.00089	K	DNCANELDLLAQK	Y				Elution from: 90.6552 to 90.6552 period: 0 experiment: 1 cycles: 1 FinneganScanNumber: 21336 Origin: 20101227_Velos1_TaGe_SA_HEK293_02.mgf Origin: HEK293_3.mgf
1	1	E1BL_ADE05	E1B protein, large T-antigen OS=Human adenovirus C serotype 5 PE=1 SV=1	2489	56503	131	131	17	17	43.5	496	Human adenovirus 5	28285	127982	1	1	1	501.909	1502.71	3	1502.7	0.002	139	151	0	18.97		13	0.013	K	DNCANELDLLAQK	Y				Elution from: 92.1095 to 92.1095 period: 0 experiment: 1 cycles: 1 FinneganScanNumber: 19859 Origin: 20101227_Velos1_TaGe_SA_HEK293_03.mgf Origin: HEK293_3.mgf
1	1	E1BL_ADE05	E1B protein, large T-antigen OS=Human adenovirus C serotype 5 PE=1 SV=1	2489	56503	131	131	17	17	43.5	496	Human adenovirus 5	28285	127984	1	1	1	752.36	1502.71	2	1502.7	0.0024	139	151	0	32.32		13	0.00059	K	DNCANELDLLAQK	Y				Elution from: 91.9894 to 91.9894 period: 0 experiment: 1 cycles: 1 FinneganScanNumber: 19829 Origin: 20101227_Velos1_TaGe_SA_HEK293_03.mgf Origin: HEK293_3.mgf
1	1	E1BL_ADE05	E1B protein, large T-antigen OS=Human adenovirus C serotype 5 PE=1 SV=1	2489	56503	131	131	17	17	43.5	496	Human adenovirus 5	28285	127985	1	1	1	752.361	1502.71	2	1502.7	0.003	139	151	0	49.49		13	1.1e-05	K	DNCANELDLLAQK	Y				Elution from: 90.6083 to 90.6083 period: 0 experiment: 1 cycles: 1 FinneganScanNumber: 21324 Origin: 20101227_Velos1_TaGe_SA_HEK293_02.mgf Origin: HEK293_3.mgf
1	1	E1BL_ADE05	E1B protein, large T-antigen OS=Human adenovirus C serotype 5 PE=1 SV=1	2489	56503	131	131	17	17	43.5	496	Human adenovirus 5	28285	127986	1	1	1	501.909	1502.71	3	1502.7	0.0032	139	151	0	13.61		13	0.044	K	DNCANELDLLAQK	Y				Elution from: 85.8376 to 85.8376 period: 0 experiment: 1 cycles: 1 FinneganScanNumber: 23913 Origin: 20101227_Velos1_TaGe_SA_HEK293_01.mgf Origin: HEK293_3.mgf
1	1	E1BL_ADE05	E1B protein, large T-antigen OS=Human adenovirus C serotype 5 PE=1 SV=1	2489	56503	131	131	17	17	43.5	496	Human adenovirus 5	28285	127988	1	1	1	752.361	1502.71	2	1502.7	0.0036	139	151	0	48.24		13	1.5e-05	K	DNCANELDLLAQK	Y				Elution from: 98.3160 to 98.3160 period: 0 experiment: 1 cycles: 1 FinneganScanNumber: 17818 Origin: 20101227_Velos1_TaGe_SA_HEK293_05.mgf Origin: HEK293_3.mgf
1	1	E1BL_ADE05	E1B protein, large T-antigen OS=Human adenovirus C serotype 5 PE=1 SV=1	2489	56503	131	131	17	17	43.5	496	Human adenovirus 5	28285	127990	1	1	1	752.361	1502.71	2	1502.7	0.004	139	151	0	31.92		13	0.00064	K	DNCANELDLLAQK	Y				Elution from: 85.8643 to 85.8643 period: 0 experiment: 1 cycles: 1 FinneganScanNumber: 23920 Origin: 20101227_Velos1_TaGe_SA_HEK293_01.mgf Origin: HEK293_3.mgf
1	1	E1BL_ADE05	E1B protein, large T-antigen OS=Human adenovirus C serotype 5 PE=1 SV=1	2489	56503	131	131	17	17	43.5	496	Human adenovirus 5	28285	135919	1	1	1	519.601	1555.78	3	1555.79	-0.0115	127	138	0	21.52		13	0.007	R	HRPECITFQQIK	D				Elution from: 65.4507 to 65.4507 period: 0 experiment: 1 cycles: 1 FinneganScanNumber: 7002 Origin: 20100609_Velos1_TaGe_SA_293_2.mgf Origin: HEK293_1.mgf
1	1	E1BL_ADE05	E1B protein, large T-antigen OS=Human adenovirus C serotype 5 PE=1 SV=1	2489	56503	131	131	17	17	43.5	496	Human adenovirus 5	28285	135921	1	1	1	519.602	1555.78	3	1555.79	-0.0091	127	138	0	17.06		13	0.02	R	HRPECITFQQIK	D				Elution from: 32.0009 to 32.0009 period: 0 experiment: 1 cycles: 1 FinneganScanNumber: 6135 Origin: 20100609_Velos1_TaGe_SA_293_1.mgf Origin: HEK293_1.mgf
1	1	E1BL_ADE05	E1B protein, large T-antigen OS=Human adenovirus C serotype 5 PE=1 SV=1	2489	56503	131	131	17	17	43.5	496	Human adenovirus 5	28285	135938	1	1	1	519.605	1555.79	3	1555.79	0.0014	127	138	0	23.72		13	0.0042	R	HRPECITFQQIK	D				Elution from: 26.8864 to 26.8864 period: 0 experiment: 1 cycles: 1 FinneganScanNumber: 6428 Origin: 20101227_Velos1_TaGe_SA_HEK293_01.mgf Origin: HEK293_3.mgf
1	1	E1BL_ADE05	E1B protein, large T-antigen OS=Human adenovirus C serotype 5 PE=1 SV=1	2489	56503	131	131	17	17	43.5	496	Human adenovirus 5	28285	135949	1	1	1	778.907	1555.8	2	1555.79	0.0061	127	138	0	21.78		13	0.0066	R	HRPECITFQQIK	D				Elution from: 26.9198 to 26.9198 period: 0 experiment: 1 cycles: 1 FinneganScanNumber: 6439 Origin: 20101227_Velos1_TaGe_SA_HEK293_01.mgf Origin: HEK293_3.mgf
1	1	E1BL_ADE05	E1B protein, large T-antigen OS=Human adenovirus C serotype 5 PE=1 SV=1	2489	56503	131	131	17	17	43.5	496	Human adenovirus 5	28285	143873	1	1	1	403.475	1609.87	4	1609.87	-0.0004	380	392	1	19.27		13	0.012	R	KAWPVFEHNILTR	C				Elution from: 93.1823 to 93.1823 period: 0 experiment: 1 cycles: 1 FinneganScanNumber: 17243 Origin: 20101227_Velos1_TaGe_SA_HEK293_06.mgf Origin: HEK293_3.mgf
1	1	E1BL_ADE05	E1B protein, large T-antigen OS=Human adenovirus C serotype 5 PE=1 SV=1	2489	56503	131	131	17	17	43.5	496	Human adenovirus 5	28285	147783	1	1	1	819.361	1636.71	2	1636.72	-0.0096	324	337	0	40.96		13	8e-05	R	HNVASDCGCFMLVK	S				Elution from: 63.1198 to 63.1198 period: 0 experiment: 1 cycles: 1 FinneganScanNumber: 14318 Origin: 20100609_Velos1_TaGe_SA_293_1.mgf Origin: HEK293_1.mgf
1	1	E1BL_ADE05	E1B protein, large T-antigen OS=Human adenovirus C serotype 5 PE=1 SV=1	2489	56503	131	131	17	17	43.5	496	Human adenovirus 5	28285	147786	1	1	1	819.361	1636.71	2	1636.72	-0.0076	324	337	0	45.78		13	2.6e-05	R	HNVASDCGCFMLVK	S				Elution from: 63.5396 to 63.5396 period: 0 experiment: 1 cycles: 1 FinneganScanNumber: 14428 Origin: 20100609_Velos1_TaGe_SA_293_1.mgf Origin: HEK293_1.mgf
1	1	E1BL_ADE05	E1B protein, large T-antigen OS=Human adenovirus C serotype 5 PE=1 SV=1	2489	56503	131	131	17	17	43.5	496	Human adenovirus 5	28285	147787	1	1	1	546.577	1636.71	3	1636.72	-0.0059	324	337	0	35.09		13	0.00031	R	HNVASDCGCFMLVK	S				Elution from: 63.1705 to 63.1705 period: 0 experiment: 1 cycles: 1 FinneganScanNumber: 14332 Origin: 20100609_Velos1_TaGe_SA_293_1.mgf Origin: HEK293_1.mgf
1	1	E1BL_ADE05	E1B protein, large T-antigen OS=Human adenovirus C serotype 5 PE=1 SV=1	2489	56503	131	131	17	17	43.5	496	Human adenovirus 5	28285	147789	1	1	1	819.365	1636.72	2	1636.72	-0.0002	324	337	0	40.12		13	9.7e-05	R	HNVASDCGCFMLVK	S				Elution from: 63.6864 to 63.6864 period: 0 experiment: 1 cycles: 1 FinneganScanNumber: 13016 Origin: 20100723_Velos1_TaGe_SA_Hek293_01.mgf Origin: HEK293_2.mgf
1	1	E1BL_ADE05	E1B protein, large T-antigen OS=Human adenovirus C serotype 5 PE=1 SV=1	2489	56503	131	131	17	17	43.5	496	Human adenovirus 5	28285	147793	1	1	1	546.58	1636.72	3	1636.72	0.0013	324	337	0	42.55		13	5.6e-05	R	HNVASDCGCFMLVK	S				Elution from: 49.8747 to 49.8747 period: 0 experiment: 1 cycles: 1 FinneganScanNumber: 13543 Origin: 20101227_Velos1_TaGe_SA_HEK293_01.mgf Origin: HEK293_3.mgf
1	1	E1BL_ADE05	E1B protein, large T-antigen OS=Human adenovirus C serotype 5 PE=1 SV=1	2489	56503	131	131	17	17	43.5	496	Human adenovirus 5	28285	147795	1	1	1	546.58	1636.72	3	1636.72	0.0022	324	337	0	40.51		13	8.9e-05	R	HNVASDCGCFMLVK	S				Elution from: 62.4603 to 62.4603 period: 0 experiment: 1 cycles: 1 FinneganScanNumber: 14435 Origin: 20101227_Velos1_TaGe_SA_HEK293_02.mgf Origin: HEK293_3.mgf
1	1	E1BL_ADE05	E1B protein, large T-antigen OS=Human adenovirus C serotype 5 PE=1 SV=1	2489	56503	131	131	17	17	43.5	496	Human adenovirus 5	28285	147796	1	1	1	546.58	1636.72	3	1636.72	0.0031	324	337	0	25.2		13	0.003	R	HNVASDCGCFMLVK	S				Elution from: 78.5889 to 78.5889 period: 0 experiment: 1 cycles: 1 FinneganScanNumber: 14000 Origin: 20101227_Velos1_TaGe_SA_HEK293_05.mgf Origin: HEK293_3.mgf
1	1	E1BL_ADE05	E1B protein, large T-antigen OS=Human adenovirus C serotype 5 PE=1 SV=1	2489	56503	131	131	17	17	43.5	496	Human adenovirus 5	28285	147797	1	1	1	819.367	1636.72	2	1636.72	0.0038	324	337	0	67.21		13	1.9e-07	R	HNVASDCGCFMLVK	S				Elution from: 49.8416 to 49.8416 period: 0 experiment: 1 cycles: 1 FinneganScanNumber: 13533 Origin: 20101227_Velos1_TaGe_SA_HEK293_01.mgf Origin: HEK293_3.mgf
1	1	E1BL_ADE05	E1B protein, large T-antigen OS=Human adenovirus C serotype 5 PE=1 SV=1	2489	56503	131	131	17	17	43.5	496	Human adenovirus 5	28285	147798	1	1	1	819.367	1636.72	2	1636.72	0.0038	324	337	0	56.79		13	2.1e-06	R	HNVASDCGCFMLVK	S				Elution from: 62.5886 to 62.5886 period: 0 experiment: 1 cycles: 1 FinneganScanNumber: 14470 Origin: 20101227_Velos1_TaGe_SA_HEK293_02.mgf Origin: HEK293_3.mgf
1	1	E1BL_ADE05	E1B protein, large T-antigen OS=Human adenovirus C serotype 5 PE=1 SV=1	2489	56503	131	131	17	17	43.5	496	Human adenovirus 5	28285	150104	1	1	1	827.359	1652.7	2	1652.71	-0.0079	324	337	0	32.18		13	0.00061	R	HNVASDCGCFMLVK	S	Oxidation (M)	0.00000000002000.0		Elution from: 50.7729 to 50.7729 period: 0 experiment: 1 cycles: 1 FinneganScanNumber: 11094 Origin: 20100609_Velos1_TaGe_SA_293_1.mgf Origin: HEK293_1.mgf
1	1	E1BL_ADE05	E1B protein, large T-antigen OS=Human adenovirus C serotype 5 PE=1 SV=1	2489	56503	131	131	17	17	43.5	496	Human adenovirus 5	28285	151837	1	1	1	555.278	1662.81	3	1662.82	-0.0072	402	415	0	18.1		13	0.015	R	GVFLPYQCNLSHTK	I				Elution from: 64.5974 to 64.5974 period: 0 experiment: 1 cycles: 1 FinneganScanNumber: 14705 Origin: 20100609_Velos1_TaGe_SA_293_1.mgf Origin: HEK293_1.mgf
1	1	E1BL_ADE05	E1B protein, large T-antigen OS=Human adenovirus C serotype 5 PE=1 SV=1	2489	56503	131	131	17	17	43.5	496	Human adenovirus 5	28285	151843	1	1	1	555.28	1662.82	3	1662.82	-0.0009	402	415	0	21.33		13	0.0074	R	GVFLPYQCNLSHTK	I				Elution from: 64.9221 to 64.9221 period: 0 experiment: 1 cycles: 1 FinneganScanNumber: 13383 Origin: 20100723_Velos1_TaGe_SA_Hek293_01.mgf Origin: HEK293_2.mgf
1	1	E1BL_ADE05	E1B protein, large T-antigen OS=Human adenovirus C serotype 5 PE=1 SV=1	2489	56503	131	131	17	17	43.5	496	Human adenovirus 5	28285	151848	1	1	1	832.42	1662.83	2	1662.82	0.0068	402	415	0	28.66		13	0.0014	R	GVFLPYQCNLSHTK	I				Elution from: 52.8391 to 52.8391 period: 0 experiment: 1 cycles: 1 FinneganScanNumber: 14454 Origin: 20101227_Velos1_TaGe_SA_HEK293_01.mgf Origin: HEK293_3.mgf
1	1	E1BL_ADE05	E1B protein, large T-antigen OS=Human adenovirus C serotype 5 PE=1 SV=1	2489	56503	131	131	17	17	43.5	496	Human adenovirus 5	28285	177428	1	1	1	917.911	1833.81	2	1833.82	-0.0095	355	370	0	22.91		13	0.0051	R	ASQMLTCSDGNCHLLK	T				Elution from: 53.1618 to 53.1618 period: 0 experiment: 1 cycles: 1 FinneganScanNumber: 11728 Origin: 20100609_Velos1_TaGe_SA_293_1.mgf Origin: HEK293_1.mgf
1	1	E1BL_ADE05	E1B protein, large T-antigen OS=Human adenovirus C serotype 5 PE=1 SV=1	2489	56503	131	131	17	17	43.5	496	Human adenovirus 5	28285	177429	1	1	1	612.277	1833.81	3	1833.82	-0.0092	355	370	0	16.97		13	0.02	R	ASQMLTCSDGNCHLLK	T				Elution from: 47.3651 to 47.3651 period: 0 experiment: 1 cycles: 1 FinneganScanNumber: 10192 Origin: 20100609_Velos1_TaGe_SA_293_1.mgf Origin: HEK293_1.mgf
1	1	E1BL_ADE05	E1B protein, large T-antigen OS=Human adenovirus C serotype 5 PE=1 SV=1	2489	56503	131	131	17	17	43.5	496	Human adenovirus 5	28285	177430	1	1	1	917.912	1833.81	2	1833.82	-0.0079	355	370	0	25.21		13	0.003	R	ASQMLTCSDGNCHLLK	T				Elution from: 47.4025 to 47.4025 period: 0 experiment: 1 cycles: 1 FinneganScanNumber: 10202 Origin: 20100609_Velos1_TaGe_SA_293_1.mgf Origin: HEK293_1.mgf
1	1	E1BL_ADE05	E1B protein, large T-antigen OS=Human adenovirus C serotype 5 PE=1 SV=1	2489	56503	131	131	17	17	43.5	496	Human adenovirus 5	28285	177439	1	1	1	612.28	1833.82	3	1833.82	0.001	355	370	0	23.43		13	0.0045	R	ASQMLTCSDGNCHLLK	T				Elution from: 48.9762 to 48.9762 period: 0 experiment: 1 cycles: 1 FinneganScanNumber: 9903 Origin: 20101227_Velos1_TaGe_SA_HEK293_03.mgf Origin: HEK293_3.mgf
1	1	E1BL_ADE05	E1B protein, large T-antigen OS=Human adenovirus C serotype 5 PE=1 SV=1	2489	56503	131	131	17	17	43.5	496	Human adenovirus 5	28285	177442	1	1	1	612.281	1833.82	3	1833.82	0.0028	355	370	0	31.94		13	0.00064	R	ASQMLTCSDGNCHLLK	T				Elution from: 46.9920 to 46.9920 period: 0 experiment: 1 cycles: 1 FinneganScanNumber: 10410 Origin: 20101227_Velos1_TaGe_SA_HEK293_02.mgf Origin: HEK293_3.mgf
1	1	E1BL_ADE05	E1B protein, large T-antigen OS=Human adenovirus C serotype 5 PE=1 SV=1	2489	56503	131	131	17	17	43.5	496	Human adenovirus 5	28285	177443	1	1	1	612.281	1833.82	3	1833.82	0.0028	355	370	0	23.52		13	0.0044	R	ASQMLTCSDGNCHLLK	T				Elution from: 36.9744 to 36.9744 period: 0 experiment: 1 cycles: 1 FinneganScanNumber: 9553 Origin: 20101227_Velos1_TaGe_SA_HEK293_01.mgf Origin: HEK293_3.mgf
1	1	E1BL_ADE05	E1B protein, large T-antigen OS=Human adenovirus C serotype 5 PE=1 SV=1	2489	56503	131	131	17	17	43.5	496	Human adenovirus 5	28285	177446	1	1	1	917.918	1833.82	2	1833.82	0.0053	355	370	0	32.1		13	0.00062	R	ASQMLTCSDGNCHLLK	T				Elution from: 40.8659 to 40.8659 period: 0 experiment: 1 cycles: 1 FinneganScanNumber: 10766 Origin: 20101227_Velos1_TaGe_SA_HEK293_01.mgf Origin: HEK293_3.mgf
1	1	E1BL_ADE05	E1B protein, large T-antigen OS=Human adenovirus C serotype 5 PE=1 SV=1	2489	56503	131	131	17	17	43.5	496	Human adenovirus 5	28285	177447	1	1	1	917.919	1833.82	2	1833.82	0.0061	355	370	0	40.64		13	8.6e-05	R	ASQMLTCSDGNCHLLK	T				Elution from: 37.0379 to 37.0379 period: 0 experiment: 1 cycles: 1 FinneganScanNumber: 9573 Origin: 20101227_Velos1_TaGe_SA_HEK293_01.mgf Origin: HEK293_3.mgf
1	1	E1BL_ADE05	E1B protein, large T-antigen OS=Human adenovirus C serotype 5 PE=1 SV=1	2489	56503	131	131	17	17	43.5	496	Human adenovirus 5	28285	179579	1	1	1	617.609	1849.8	3	1849.81	-0.0084	355	370	0	52.86		13	5.2e-06	R	ASQMLTCSDGNCHLLK	T	Oxidation (M)	0.0002000000000000.0		Elution from: 34.2759 to 34.2759 period: 0 experiment: 1 cycles: 1 FinneganScanNumber: 6743 Origin: 20100609_Velos1_TaGe_SA_293_1.mgf Origin: HEK293_1.mgf
1	1	E1BL_ADE05	E1B protein, large T-antigen OS=Human adenovirus C serotype 5 PE=1 SV=1	2489	56503	131	131	17	17	43.5	496	Human adenovirus 5	28285	217731	1	1	1	734.635	2200.88	3	2200.9	-0.0157	196	214	0	35.49		13	0.00028	R	NCCYISGNGAEVEIDTEDR	V				Elution from: 85.4533 to 85.4533 period: 0 experiment: 1 cycles: 1 FinneganScanNumber: 13213 Origin: 20100723_Velos1_TaGe_SA_Hek293_06.mgf Origin: HEK293_2.mgf
1	1	E1BL_ADE05	E1B protein, large T-antigen OS=Human adenovirus C serotype 5 PE=1 SV=1	2489	56503	131	131	17	17	43.5	496	Human adenovirus 5	28285	217732	1	1	1	1101.45	2200.89	2	2200.9	-0.0143	196	214	0	120.14		13	9.7e-13	R	NCCYISGNGAEVEIDTEDR	V				Elution from: 94.2403 to 94.2403 period: 0 experiment: 1 cycles: 1 FinneganScanNumber: 9469 Origin: 20100609_Velos1_TaGe_SA_293_6.mgf Origin: HEK293_1.mgf
1	1	E1BL_ADE05	E1B protein, large T-antigen OS=Human adenovirus C serotype 5 PE=1 SV=1	2489	56503	131	131	17	17	43.5	496	Human adenovirus 5	28285	217733	1	1	1	734.637	2200.89	3	2200.9	-0.0115	196	214	0	19.73		13	0.011	R	NCCYISGNGAEVEIDTEDR	V				Elution from: 93.3921 to 93.3921 period: 0 experiment: 1 cycles: 1 FinneganScanNumber: 9356 Origin: 20100609_Velos1_TaGe_SA_293_6.mgf Origin: HEK293_1.mgf
1	1	E1BL_ADE05	E1B protein, large T-antigen OS=Human adenovirus C serotype 5 PE=1 SV=1	2489	56503	131	131	17	17	43.5	496	Human adenovirus 5	28285	217734	1	1	1	1101.45	2200.89	2	2200.9	-0.0107	196	214	0	107.93		13	1.6e-11	R	NCCYISGNGAEVEIDTEDR	V				Elution from: 93.2318 to 93.2318 period: 0 experiment: 1 cycles: 1 FinneganScanNumber: 9335 Origin: 20100609_Velos1_TaGe_SA_293_6.mgf Origin: HEK293_1.mgf
1	1	E1BL_ADE05	E1B protein, large T-antigen OS=Human adenovirus C serotype 5 PE=1 SV=1	2489	56503	131	131	17	17	43.5	496	Human adenovirus 5	28285	217735	1	1	1	1101.45	2200.89	2	2200.9	-0.0095	196	214	0	113.53		13	4.4e-12	R	NCCYISGNGAEVEIDTEDR	V				Elution from: 92.6755 to 92.6755 period: 0 experiment: 1 cycles: 1 FinneganScanNumber: 9250 Origin: 20100609_Velos1_TaGe_SA_293_6.mgf Origin: HEK293_1.mgf
1	1	E1BL_ADE05	E1B protein, large T-antigen OS=Human adenovirus C serotype 5 PE=1 SV=1	2489	56503	131	131	17	17	43.5	496	Human adenovirus 5	28285	217736	1	1	1	734.641	2200.9	3	2200.9	0.0011	196	214	0	53.74		13	4.2e-06	R	NCCYISGNGAEVEIDTEDR	V				Elution from: 85.0628 to 85.0628 period: 0 experiment: 1 cycles: 1 FinneganScanNumber: 13141 Origin: 20100723_Velos1_TaGe_SA_Hek293_06.mgf Origin: HEK293_2.mgf
1	1	E1BL_ADE05	E1B protein, large T-antigen OS=Human adenovirus C serotype 5 PE=1 SV=1	2489	56503	131	131	17	17	43.5	496	Human adenovirus 5	28285	217738	1	1	1	734.642	2200.9	3	2200.9	0.0044	196	214	0	23.48		13	0.0045	R	NCCYISGNGAEVEIDTEDR	V				Elution from: 73.3172 to 73.3172 period: 0 experiment: 1 cycles: 1 FinneganScanNumber: 13015 Origin: 20101227_Velos1_TaGe_SA_HEK293_06.mgf Origin: HEK293_3.mgf
1	1	E1BL_ADE05	E1B protein, large T-antigen OS=Human adenovirus C serotype 5 PE=1 SV=1	2489	56503	131	131	17	17	43.5	496	Human adenovirus 5	28285	217739	1	1	1	1101.46	2200.91	2	2200.9	0.0071	196	214	0	48.57		13	1.4e-05	R	NCCYISGNGAEVEIDTEDR	V				Elution from: 73.3350 to 73.3350 period: 0 experiment: 1 cycles: 1 FinneganScanNumber: 13019 Origin: 20101227_Velos1_TaGe_SA_HEK293_06.mgf Origin: HEK293_3.mgf
1	1	E1BL_ADE05	E1B protein, large T-antigen OS=Human adenovirus C serotype 5 PE=1 SV=1	2489	56503	131	131	17	17	43.5	496	Human adenovirus 5	28285	217740	1	1	1	734.643	2200.91	3	2200.9	0.0077	196	214	0	21.44		13	0.0072	R	NCCYISGNGAEVEIDTEDR	V				Elution from: 76.5357 to 76.5357 period: 0 experiment: 1 cycles: 1 FinneganScanNumber: 13594 Origin: 20101227_Velos1_TaGe_SA_HEK293_05.mgf Origin: HEK293_3.mgf
1	1	E1BL_ADE05	E1B protein, large T-antigen OS=Human adenovirus C serotype 5 PE=1 SV=1	2489	56503	131	131	17	17	43.5	496	Human adenovirus 5	28285	244498	1	1	1	677.347	2705.36	4	2705.36	-0.0052	463	485	0	39.2		13	0.00012	R	NQPVMLDVTEELRPDHLVLACTR	A				Elution from: 143.9311 to 143.9311 period: 0 experiment: 1 cycles: 1 FinneganScanNumber: 36274 Origin: 20100723_Velos1_TaGe_SA_Hek293_01.mgf Origin: HEK293_2.mgf
1	1	E1BL_ADE05	E1B protein, large T-antigen OS=Human adenovirus C serotype 5 PE=1 SV=1	2489	56503	131	131	17	17	43.5	496	Human adenovirus 5	28285	244499	1	1	1	1353.69	2705.36	2	2705.36	-0.0043	463	485	0	16.08		13	0.025	R	NQPVMLDVTEELRPDHLVLACTR	A				Elution from: 144.9959 to 144.9959 period: 0 experiment: 1 cycles: 1 FinneganScanNumber: 36564 Origin: 20100723_Velos1_TaGe_SA_Hek293_01.mgf Origin: HEK293_2.mgf
1	1	E1BL_ADE05	E1B protein, large T-antigen OS=Human adenovirus C serotype 5 PE=1 SV=1	2489	56503	131	131	17	17	43.5	496	Human adenovirus 5	28285	244500	1	1	1	1353.69	2705.36	2	2705.36	-0.0043	463	485	0	17.18		13	0.019	R	NQPVMLDVTEELRPDHLVLACTR	A				Elution from: 144.5281 to 144.5281 period: 0 experiment: 1 cycles: 1 FinneganScanNumber: 36440 Origin: 20100723_Velos1_TaGe_SA_Hek293_01.mgf Origin: HEK293_2.mgf
1	1	E1BL_ADE05	E1B protein, large T-antigen OS=Human adenovirus C serotype 5 PE=1 SV=1	2489	56503	131	131	17	17	43.5	496	Human adenovirus 5	28285	244501	1	1	1	902.794	2705.36	3	2705.36	-0.0018	463	485	0	27.52		13	0.0018	R	NQPVMLDVTEELRPDHLVLACTR	A				Elution from: 145.2231 to 145.2231 period: 0 experiment: 1 cycles: 1 FinneganScanNumber: 36625 Origin: 20100723_Velos1_TaGe_SA_Hek293_01.mgf Origin: HEK293_2.mgf
1	1	E1BL_ADE05	E1B protein, large T-antigen OS=Human adenovirus C serotype 5 PE=1 SV=1	2489	56503	131	131	17	17	43.5	496	Human adenovirus 5	28285	244502	1	1	1	902.794	2705.36	3	2705.36	-0.0018	463	485	0	18.67		13	0.014	R	NQPVMLDVTEELRPDHLVLACTR	A				Elution from: 144.3136 to 144.3136 period: 0 experiment: 1 cycles: 1 FinneganScanNumber: 36383 Origin: 20100723_Velos1_TaGe_SA_Hek293_01.mgf Origin: HEK293_2.mgf
1	1	E1BL_ADE05	E1B protein, large T-antigen OS=Human adenovirus C serotype 5 PE=1 SV=1	2489	56503	131	131	17	17	43.5	496	Human adenovirus 5	28285	244504	1	1	1	677.348	2705.36	4	2705.36	-0.0008	463	485	0	15.06		13	0.031	R	NQPVMLDVTEELRPDHLVLACTR	A				Elution from: 174.1024 to 174.1024 period: 0 experiment: 1 cycles: 1 FinneganScanNumber: 23017 Origin: 20100609_Velos1_TaGe_SA_293_3.mgf Origin: HEK293_1.mgf
1	1	E1BL_ADE05	E1B protein, large T-antigen OS=Human adenovirus C serotype 5 PE=1 SV=1	2489	56503	131	131	17	17	43.5	496	Human adenovirus 5	28285	244505	1	1	1	902.795	2705.36	3	2705.36	-0.0003	463	485	0	15.77		13	0.026	R	NQPVMLDVTEELRPDHLVLACTR	A				Elution from: 144.0282 to 144.0282 period: 0 experiment: 1 cycles: 1 FinneganScanNumber: 36304 Origin: 20100723_Velos1_TaGe_SA_Hek293_01.mgf Origin: HEK293_2.mgf
1	1	E1BL_ADE05	E1B protein, large T-antigen OS=Human adenovirus C serotype 5 PE=1 SV=1	2489	56503	131	131	17	17	43.5	496	Human adenovirus 5	28285	244506	1	1	1	677.348	2705.36	4	2705.36	0	463	485	0	25.57		13	0.0028	R	NQPVMLDVTEELRPDHLVLACTR	A				Elution from: 145.4567 to 145.4567 period: 0 experiment: 1 cycles: 1 FinneganScanNumber: 36691 Origin: 20100723_Velos1_TaGe_SA_Hek293_01.mgf Origin: HEK293_2.mgf
1	1	E1BL_ADE05	E1B protein, large T-antigen OS=Human adenovirus C serotype 5 PE=1 SV=1	2489	56503	131	131	17	17	43.5	496	Human adenovirus 5	28285	244512	1	1	1	1353.69	2705.37	2	2705.36	0.0045	463	485	0	13.72		13	0.042	R	NQPVMLDVTEELRPDHLVLACTR	A				Elution from: 144.6727 to 144.6727 period: 0 experiment: 1 cycles: 1 FinneganScanNumber: 36478 Origin: 20100723_Velos1_TaGe_SA_Hek293_01.mgf Origin: HEK293_2.mgf
1	1	E1BL_ADE05	E1B protein, large T-antigen OS=Human adenovirus C serotype 5 PE=1 SV=1	2489	56503	131	131	17	17	43.5	496	Human adenovirus 5	28285	244516	1	1	1	902.797	2705.37	3	2705.36	0.0069	463	485	0	14.33		13	0.037	R	NQPVMLDVTEELRPDHLVLACTR	A				Elution from: 199.9431 to 199.9431 period: 0 experiment: 1 cycles: 1 FinneganScanNumber: 49201 Origin: 20101227_Velos1_TaGe_SA_HEK293_01.mgf Origin: HEK293_3.mgf
1	1	E1BL_ADE05	E1B protein, large T-antigen OS=Human adenovirus C serotype 5 PE=1 SV=1	2489	56503	131	131	17	17	43.5	496	Human adenovirus 5	28285	244517	1	1	1	677.35	2705.37	4	2705.36	0.0076	463	485	0	14.84		13	0.033	R	NQPVMLDVTEELRPDHLVLACTR	A				Elution from: 200.1139 to 200.1139 period: 0 experiment: 1 cycles: 1 FinneganScanNumber: 49244 Origin: 20101227_Velos1_TaGe_SA_HEK293_01.mgf Origin: HEK293_3.mgf
1	1	E1BL_ADE05	E1B protein, large T-antigen OS=Human adenovirus C serotype 5 PE=1 SV=1	2489	56503	131	131	17	17	43.5	496	Human adenovirus 5	28285	244519	1	1	1	902.798	2705.37	3	2705.36	0.0084	463	485	0	13.31		13	0.047	R	NQPVMLDVTEELRPDHLVLACTR	A				Elution from: 123.8852 to 123.8852 period: 0 experiment: 1 cycles: 1 FinneganScanNumber: 34028 Origin: 20101227_Velos1_TaGe_SA_HEK293_01.mgf Origin: HEK293_3.mgf
1	1	E1BL_ADE05	E1B protein, large T-antigen OS=Human adenovirus C serotype 5 PE=1 SV=1	2489	56503	131	131	17	17	43.5	496	Human adenovirus 5	28285	244522	1	1	1	1353.7	2705.38	2	2705.36	0.0133	463	485	0	41.41		13	7.2e-05	R	NQPVMLDVTEELRPDHLVLACTR	A				Elution from: 136.1627 to 136.1627 period: 0 experiment: 1 cycles: 1 FinneganScanNumber: 36998 Origin: 20101227_Velos1_TaGe_SA_HEK293_01.mgf Origin: HEK293_3.mgf
1	1	E1BL_ADE05	E1B protein, large T-antigen OS=Human adenovirus C serotype 5 PE=1 SV=1	2489	56503	131	131	17	17	43.5	496	Human adenovirus 5	28285	245006	1	1	1	908.127	2721.36	3	2721.36	0.0026	463	485	0	32.68		13	0.00054	R	NQPVMLDVTEELRPDHLVLACTR	A	Oxidation (M)	0.00002000000000000000000.0		Elution from: 126.9802 to 126.9802 period: 0 experiment: 1 cycles: 1 FinneganScanNumber: 31492 Origin: 20100723_Velos1_TaGe_SA_Hek293_01.mgf Origin: HEK293_2.mgf
1	1	E1BL_ADE05	E1B protein, large T-antigen OS=Human adenovirus C serotype 5 PE=1 SV=1	2489	56503	131	131	17	17	43.5	496	Human adenovirus 5	28285	245008	1	1	1	681.347	2721.36	4	2721.36	0.0027	463	485	0	23.25		13	0.0047	R	NQPVMLDVTEELRPDHLVLACTR	A	Oxidation (M)	0.00002000000000000000000.0		Elution from: 127.3792 to 127.3792 period: 0 experiment: 1 cycles: 1 FinneganScanNumber: 31606 Origin: 20100723_Velos1_TaGe_SA_Hek293_01.mgf Origin: HEK293_2.mgf
1	1	E1BL_ADE05	E1B protein, large T-antigen OS=Human adenovirus C serotype 5 PE=1 SV=1	2489	56503	131	131	17	17	43.5	496	Human adenovirus 5	28285	245009	1	1	1	681.347	2721.36	4	2721.36	0.0031	463	485	0	34.2		13	0.00038	R	NQPVMLDVTEELRPDHLVLACTR	A	Oxidation (M)	0.00002000000000000000000.0		Elution from: 136.9110 to 136.9110 period: 0 experiment: 1 cycles: 1 FinneganScanNumber: 30695 Origin: 20100723_Velos1_TaGe_SA_Hek293_03.mgf Origin: HEK293_2.mgf
1	1	E1BL_ADE05	E1B protein, large T-antigen OS=Human adenovirus C serotype 5 PE=1 SV=1	2489	56503	131	131	17	17	43.5	496	Human adenovirus 5	28285	245010	1	1	1	681.348	2721.36	4	2721.36	0.0035	463	485	0	23.41		13	0.0046	R	NQPVMLDVTEELRPDHLVLACTR	A	Oxidation (M)	0.00002000000000000000000.0		Elution from: 126.7745 to 126.7745 period: 0 experiment: 1 cycles: 1 FinneganScanNumber: 31430 Origin: 20100723_Velos1_TaGe_SA_Hek293_01.mgf Origin: HEK293_2.mgf
1	1	E1BL_ADE05	E1B protein, large T-antigen OS=Human adenovirus C serotype 5 PE=1 SV=1	2489	56503	131	131	17	17	43.5	496	Human adenovirus 5	28285	245017	1	1	1	681.349	2721.37	4	2721.36	0.0087	463	485	0	24.4		13	0.0036	R	NQPVMLDVTEELRPDHLVLACTR	A	Oxidation (M)	0.00002000000000000000000.0		Elution from: 138.2947 to 138.2947 period: 0 experiment: 1 cycles: 1 FinneganScanNumber: 30669 Origin: 20100723_Velos1_TaGe_SA_Hek293_02.mgf Origin: HEK293_2.mgf	emPAI	5.12
1		E1BL_ADE02	E1B protein, large T-antigen OS=Human adenovirus C serotype 2 GN=E1B PE=1 SV=2	2139	56298	111	111	14	14	37	495	Human adenovirus 2	10515	43598	1	0	1	478.738	955.461	2	955.466	-0.0045	392	399	0	25.08		13	0.0031	R	CSLHLGNR	R				Elution from: 18.9992 to 18.9992 period: 0 experiment: 1 cycles: 1 FinneganScanNumber: 2649 Origin: 20100609_Velos1_TaGe_SA_293_1.mgf Origin: HEK293_1.mgf
1		E1BL_ADE02	E1B protein, large T-antigen OS=Human adenovirus C serotype 2 GN=E1B PE=1 SV=2	2139	56298	111	111	14	14	37	495	Human adenovirus 2	10515	43612	1	0	1	478.74	955.466	2	955.466	-0.0001	392	399	0	18.16		13	0.015	R	CSLHLGNR	R				Elution from: 41.9324 to 41.9324 period: 0 experiment: 1 cycles: 1 FinneganScanNumber: 6499 Origin: 20100723_Velos1_TaGe_SA_Hek293_01.mgf Origin: HEK293_2.mgf
1		E1BL_ADE02	E1B protein, large T-antigen OS=Human adenovirus C serotype 2 GN=E1B PE=1 SV=2	2139	56298	111	111	14	14	37	495	Human adenovirus 2	10515	43620	1	0	1	478.741	955.467	2	955.466	0.0017	392	399	0	16.28		13	0.024	R	CSLHLGNR	R				Elution from: 16.1288 to 16.1288 period: 0 experiment: 1 cycles: 1 FinneganScanNumber: 2993 Origin: 20101227_Velos1_TaGe_SA_HEK293_01.mgf Origin: HEK293_3.mgf
1		E1BL_ADE02	E1B protein, large T-antigen OS=Human adenovirus C serotype 2 GN=E1B PE=1 SV=2	2139	56298	111	111	14	14	37	495	Human adenovirus 2	10515	52006	1	0	1	504.271	1006.53	2	1006.53	-0.0036	370	378	0	25.54		13	0.0028	K	TIHVASHSR	K				Elution from: 12.3840 to 12.3840 period: 0 experiment: 1 cycles: 1 FinneganScanNumber: 922 Origin: 20100609_Velos1_TaGe_SA_293_1.mgf Origin: HEK293_1.mgf
1		E1BL_ADE02	E1B protein, large T-antigen OS=Human adenovirus C serotype 2 GN=E1B PE=1 SV=2	2139	56298	111	111	14	14	37	495	Human adenovirus 2	10515	72214	1	0	1	573.804	1145.59	2	1145.6	-0.0063	415	424	0	32.93		13	0.00051	K	ILLEPESMSK	V				Elution from: 70.5432 to 70.5432 period: 0 experiment: 1 cycles: 1 FinneganScanNumber: 16192 Origin: 20100609_Velos1_TaGe_SA_293_1.mgf Origin: HEK293_1.mgf
1		E1BL_ADE02	E1B protein, large T-antigen OS=Human adenovirus C serotype 2 GN=E1B PE=1 SV=2	2139	56298	111	111	14	14	37	495	Human adenovirus 2	10515	72217	1	0	1	573.804	1145.59	2	1145.6	-0.0057	415	424	0	19.8		13	0.01	K	ILLEPESMSK	V				Elution from: 92.9010 to 92.9010 period: 0 experiment: 1 cycles: 1 FinneganScanNumber: 9544 Origin: 20100609_Velos1_TaGe_SA_293_5.mgf Origin: HEK293_1.mgf
1		E1BL_ADE02	E1B protein, large T-antigen OS=Human adenovirus C serotype 2 GN=E1B PE=1 SV=2	2139	56298	111	111	14	14	37	495	Human adenovirus 2	10515	72219	1	0	1	573.805	1145.59	2	1145.6	-0.0053	415	424	0	42.29		13	5.9e-05	K	ILLEPESMSK	V				Elution from: 90.0738 to 90.0738 period: 0 experiment: 1 cycles: 1 FinneganScanNumber: 12512 Origin: 20100609_Velos1_TaGe_SA_293_2.mgf Origin: HEK293_1.mgf
1		E1BL_ADE02	E1B protein, large T-antigen OS=Human adenovirus C serotype 2 GN=E1B PE=1 SV=2	2139	56298	111	111	14	14	37	495	Human adenovirus 2	10515	72224	1	0	1	573.806	1145.6	2	1145.6	-0.0033	415	424	0	31.55		13	0.0007	K	ILLEPESMSK	V				Elution from: 91.8792 to 91.8792 period: 0 experiment: 1 cycles: 1 FinneganScanNumber: 11428 Origin: 20100609_Velos1_TaGe_SA_293_3.mgf Origin: HEK293_1.mgf
1		E1BL_ADE02	E1B protein, large T-antigen OS=Human adenovirus C serotype 2 GN=E1B PE=1 SV=2	2139	56298	111	111	14	14	37	495	Human adenovirus 2	10515	72225	1	0	1	573.806	1145.6	2	1145.6	-0.0031	415	424	0	22.37		13	0.0058	K	ILLEPESMSK	V				Elution from: 91.0118 to 91.0118 period: 0 experiment: 1 cycles: 1 FinneganScanNumber: 8985 Origin: 20100609_Velos1_TaGe_SA_293_6.mgf Origin: HEK293_1.mgf
1		E1BL_ADE02	E1B protein, large T-antigen OS=Human adenovirus C serotype 2 GN=E1B PE=1 SV=2	2139	56298	111	111	14	14	37	495	Human adenovirus 2	10515	72227	1	0	1	573.807	1145.6	2	1145.6	-0.0015	415	424	0	42.89		13	5.1e-05	K	ILLEPESMSK	V				Elution from: 92.3479 to 92.3479 period: 0 experiment: 1 cycles: 1 FinneganScanNumber: 9613 Origin: 20100609_Velos1_TaGe_SA_293_4.mgf Origin: HEK293_1.mgf
1		E1BL_ADE02	E1B protein, large T-antigen OS=Human adenovirus C serotype 2 GN=E1B PE=1 SV=2	2139	56298	111	111	14	14	37	495	Human adenovirus 2	10515	72229	1	0	1	573.808	1145.6	2	1145.6	0.0005	415	424	0	21.56		13	0.007	K	ILLEPESMSK	V				Elution from: 78.7915 to 78.7915 period: 0 experiment: 1 cycles: 1 FinneganScanNumber: 14039 Origin: 20101227_Velos1_TaGe_SA_HEK293_05.mgf Origin: HEK293_3.mgf
1		E1BL_ADE02	E1B protein, large T-antigen OS=Human adenovirus C serotype 2 GN=E1B PE=1 SV=2	2139	56298	111	111	14	14	37	495	Human adenovirus 2	10515	72231	1	0	1	573.808	1145.6	2	1145.6	0.0007	415	424	0	22.36		13	0.0058	K	ILLEPESMSK	V				Elution from: 74.6973 to 74.6973 period: 0 experiment: 1 cycles: 1 FinneganScanNumber: 13635 Origin: 20101227_Velos1_TaGe_SA_HEK293_04.mgf Origin: HEK293_3.mgf
1		E1BL_ADE02	E1B protein, large T-antigen OS=Human adenovirus C serotype 2 GN=E1B PE=1 SV=2	2139	56298	111	111	14	14	37	495	Human adenovirus 2	10515	72235	1	0	1	573.808	1145.6	2	1145.6	0.0017	415	424	0	39.47		13	0.00011	K	ILLEPESMSK	V				Elution from: 54.7531 to 54.7531 period: 0 experiment: 1 cycles: 1 FinneganScanNumber: 15025 Origin: 20101227_Velos1_TaGe_SA_HEK293_01.mgf Origin: HEK293_3.mgf
1		E1BL_ADE02	E1B protein, large T-antigen OS=Human adenovirus C serotype 2 GN=E1B PE=1 SV=2	2139	56298	111	111	14	14	37	495	Human adenovirus 2	10515	72236	1	0	1	573.808	1145.6	2	1145.6	0.0017	415	424	0	38.3		13	0.00015	K	ILLEPESMSK	V				Elution from: 75.3614 to 75.3614 period: 0 experiment: 1 cycles: 1 FinneganScanNumber: 13452 Origin: 20101227_Velos1_TaGe_SA_HEK293_06.mgf Origin: HEK293_3.mgf
1		E1BL_ADE02	E1B protein, large T-antigen OS=Human adenovirus C serotype 2 GN=E1B PE=1 SV=2	2139	56298	111	111	14	14	37	495	Human adenovirus 2	10515	72237	1	0	1	573.809	1145.6	2	1145.6	0.0033	415	424	0	38.81		13	0.00013	K	ILLEPESMSK	V				Elution from: 65.2569 to 65.2569 period: 0 experiment: 1 cycles: 1 FinneganScanNumber: 15156 Origin: 20101227_Velos1_TaGe_SA_HEK293_02.mgf Origin: HEK293_3.mgf
1		E1BL_ADE02	E1B protein, large T-antigen OS=Human adenovirus C serotype 2 GN=E1B PE=1 SV=2	2139	56298	111	111	14	14	37	495	Human adenovirus 2	10515	75319	1	0	1	581.805	1161.6	2	1161.6	0.0004	415	424	0	31.8		13	0.00066	K	ILLEPESMSK	V	Oxidation (M)	0.0000000200.0		Elution from: 58.2574 to 58.2574 period: 0 experiment: 1 cycles: 1 FinneganScanNumber: 10034 Origin: 20101227_Velos1_TaGe_SA_HEK293_05.mgf Origin: HEK293_3.mgf
1		E1BL_ADE02	E1B protein, large T-antigen OS=Human adenovirus C serotype 2 GN=E1B PE=1 SV=2	2139	56298	111	111	14	14	37	495	Human adenovirus 2	10515	75327	1	0	1	581.806	1161.6	2	1161.6	0.0018	415	424	0	16.09		13	0.025	K	ILLEPESMSK	V	Oxidation (M)	0.0000000200.0		Elution from: 48.4222 to 48.4222 period: 0 experiment: 1 cycles: 1 FinneganScanNumber: 9767 Origin: 20101227_Velos1_TaGe_SA_HEK293_03.mgf Origin: HEK293_3.mgf
1		E1BL_ADE02	E1B protein, large T-antigen OS=Human adenovirus C serotype 2 GN=E1B PE=1 SV=2	2139	56298	111	111	14	14	37	495	Human adenovirus 2	10515	75329	1	0	1	581.806	1161.6	2	1161.6	0.002	415	424	0	21.44		13	0.0072	K	ILLEPESMSK	V	Oxidation (M)	0.0000000200.0		Elution from: 74.7806 to 74.7806 period: 0 experiment: 1 cycles: 1 FinneganScanNumber: 7110 Origin: 20100609_Velos1_TaGe_SA_293_4.mgf Origin: HEK293_1.mgf
1		E1BL_ADE02	E1B protein, large T-antigen OS=Human adenovirus C serotype 2 GN=E1B PE=1 SV=2	2139	56298	111	111	14	14	37	495	Human adenovirus 2	10515	75331	1	0	1	581.806	1161.6	2	1161.6	0.0024	415	424	0	25.31		13	0.0029	K	ILLEPESMSK	V	Oxidation (M)	0.0000000200.0		Elution from: 46.9729 to 46.9729 period: 0 experiment: 1 cycles: 1 FinneganScanNumber: 10403 Origin: 20101227_Velos1_TaGe_SA_HEK293_02.mgf Origin: HEK293_3.mgf
1		E1BL_ADE02	E1B protein, large T-antigen OS=Human adenovirus C serotype 2 GN=E1B PE=1 SV=2	2139	56298	111	111	14	14	37	495	Human adenovirus 2	10515	89431	1	0	1	626.239	1250.46	2	1250.47	-0.0045	281	289	0	14.51		13	0.035	R	GCAFYCCWK	G				Elution from: 87.7969 to 87.7969 period: 0 experiment: 1 cycles: 1 FinneganScanNumber: 8841 Origin: 20100609_Velos1_TaGe_SA_293_5.mgf Origin: HEK293_1.mgf
1		E1BL_ADE02	E1B protein, large T-antigen OS=Human adenovirus C serotype 2 GN=E1B PE=1 SV=2	2139	56298	111	111	14	14	37	495	Human adenovirus 2	10515	89443	1	0	1	626.241	1250.47	2	1250.47	0.0009	281	289	0	14.11		13	0.039	R	GCAFYCCWK	G				Elution from: 76.7527 to 76.7527 period: 0 experiment: 1 cycles: 1 FinneganScanNumber: 13636 Origin: 20101227_Velos1_TaGe_SA_HEK293_05.mgf Origin: HEK293_3.mgf
1		E1BL_ADE02	E1B protein, large T-antigen OS=Human adenovirus C serotype 2 GN=E1B PE=1 SV=2	2139	56298	111	111	14	14	37	495	Human adenovirus 2	10515	98878	1	0	1	653.822	1305.63	2	1305.63	-0.0042	309	320	0	37.32		13	0.00019	R	CTLGILSEGNSR	V				Elution from: 63.7494 to 63.7494 period: 0 experiment: 1 cycles: 1 FinneganScanNumber: 14481 Origin: 20100609_Velos1_TaGe_SA_293_1.mgf Origin: HEK293_1.mgf
1		E1BL_ADE02	E1B protein, large T-antigen OS=Human adenovirus C serotype 2 GN=E1B PE=1 SV=2	2139	56298	111	111	14	14	37	495	Human adenovirus 2	10515	98880	1	0	1	653.825	1305.63	2	1305.63	0	309	320	0	48.2		13	1.5e-05	R	CTLGILSEGNSR	V				Elution from: 65.5985 to 65.5985 period: 0 experiment: 1 cycles: 1 FinneganScanNumber: 13586 Origin: 20100723_Velos1_TaGe_SA_Hek293_01.mgf Origin: HEK293_2.mgf
1		E1BL_ADE02	E1B protein, large T-antigen OS=Human adenovirus C serotype 2 GN=E1B PE=1 SV=2	2139	56298	111	111	14	14	37	495	Human adenovirus 2	10515	98882	1	0	1	653.826	1305.64	2	1305.63	0.0036	309	320	0	43.12		13	4.9e-05	R	CTLGILSEGNSR	V				Elution from: 51.8743 to 51.8743 period: 0 experiment: 1 cycles: 1 FinneganScanNumber: 14161 Origin: 20101227_Velos1_TaGe_SA_HEK293_01.mgf Origin: HEK293_3.mgf
1		E1BL_ADE02	E1B protein, large T-antigen OS=Human adenovirus C serotype 2 GN=E1B PE=1 SV=2	2139	56298	111	111	14	14	37	495	Human adenovirus 2	10515	108705	1	0	1	684.828	1367.64	2	1367.66	-0.0167	425	436	0	52.21		13	6e-06	K	VNLNGVFDMTMK	I				Elution from: 135.9633 to 135.9633 period: 0 experiment: 1 cycles: 1 FinneganScanNumber: 31707 Origin: 20100609_Velos1_TaGe_SA_293_1.mgf Origin: HEK293_1.mgf
1		E1BL_ADE02	E1B protein, large T-antigen OS=Human adenovirus C serotype 2 GN=E1B PE=1 SV=2	2139	56298	111	111	14	14	37	495	Human adenovirus 2	10515	108711	1	0	1	684.83	1367.65	2	1367.66	-0.0123	425	436	0	19.81		13	0.01	K	VNLNGVFDMTMK	I				Elution from: 143.4079 to 143.4079 period: 0 experiment: 1 cycles: 1 FinneganScanNumber: 21909 Origin: 20100609_Velos1_TaGe_SA_293_2.mgf Origin: HEK293_1.mgf
1		E1BL_ADE02	E1B protein, large T-antigen OS=Human adenovirus C serotype 2 GN=E1B PE=1 SV=2	2139	56298	111	111	14	14	37	495	Human adenovirus 2	10515	108712	1	0	1	684.831	1367.65	2	1367.66	-0.0109	425	436	0	20.63		13	0.0086	K	VNLNGVFDMTMK	I				Elution from: 140.1951 to 140.1951 period: 0 experiment: 1 cycles: 1 FinneganScanNumber: 32577 Origin: 20100609_Velos1_TaGe_SA_293_1.mgf Origin: HEK293_1.mgf
1		E1BL_ADE02	E1B protein, large T-antigen OS=Human adenovirus C serotype 2 GN=E1B PE=1 SV=2	2139	56298	111	111	14	14	37	495	Human adenovirus 2	10515	108713	1	0	1	684.831	1367.65	2	1367.66	-0.0107	425	436	0	13.7		13	0.043	K	VNLNGVFDMTMK	I				Elution from: 135.0341 to 135.0341 period: 0 experiment: 1 cycles: 1 FinneganScanNumber: 31505 Origin: 20100609_Velos1_TaGe_SA_293_1.mgf Origin: HEK293_1.mgf
1		E1BL_ADE02	E1B protein, large T-antigen OS=Human adenovirus C serotype 2 GN=E1B PE=1 SV=2	2139	56298	111	111	14	14	37	495	Human adenovirus 2	10515	108717	1	0	1	684.832	1367.65	2	1367.66	-0.0079	425	436	0	25.06		13	0.0031	K	VNLNGVFDMTMK	I				Elution from: 146.3138 to 146.3138 period: 0 experiment: 1 cycles: 1 FinneganScanNumber: 17080 Origin: 20100609_Velos1_TaGe_SA_293_4.mgf Origin: HEK293_1.mgf
1		E1BL_ADE02	E1B protein, large T-antigen OS=Human adenovirus C serotype 2 GN=E1B PE=1 SV=2	2139	56298	111	111	14	14	37	495	Human adenovirus 2	10515	108718	1	0	1	684.832	1367.65	2	1367.66	-0.0073	425	436	0	32.63		13	0.00055	K	VNLNGVFDMTMK	I				Elution from: 144.6767 to 144.6767 period: 0 experiment: 1 cycles: 1 FinneganScanNumber: 22090 Origin: 20100609_Velos1_TaGe_SA_293_2.mgf Origin: HEK293_1.mgf
1		E1BL_ADE02	E1B protein, large T-antigen OS=Human adenovirus C serotype 2 GN=E1B PE=1 SV=2	2139	56298	111	111	14	14	37	495	Human adenovirus 2	10515	108722	1	0	1	684.834	1367.65	2	1367.66	-0.0051	425	436	0	25.14		13	0.0031	K	VNLNGVFDMTMK	I				Elution from: 142.4800 to 142.4800 period: 0 experiment: 1 cycles: 1 FinneganScanNumber: 32996 Origin: 20100609_Velos1_TaGe_SA_293_1.mgf Origin: HEK293_1.mgf
1		E1BL_ADE02	E1B protein, large T-antigen OS=Human adenovirus C serotype 2 GN=E1B PE=1 SV=2	2139	56298	111	111	14	14	37	495	Human adenovirus 2	10515	108724	1	0	1	684.834	1367.65	2	1367.66	-0.0045	425	436	0	15.83		13	0.026	K	VNLNGVFDMTMK	I				Elution from: 141.3928 to 141.3928 period: 0 experiment: 1 cycles: 1 FinneganScanNumber: 32800 Origin: 20100609_Velos1_TaGe_SA_293_1.mgf Origin: HEK293_1.mgf
1		E1BL_ADE02	E1B protein, large T-antigen OS=Human adenovirus C serotype 2 GN=E1B PE=1 SV=2	2139	56298	111	111	14	14	37	495	Human adenovirus 2	10515	108725	1	0	1	684.834	1367.65	2	1367.66	-0.0045	425	436	0	29.58		13	0.0011	K	VNLNGVFDMTMK	I				Elution from: 139.6912 to 139.6912 period: 0 experiment: 1 cycles: 1 FinneganScanNumber: 32473 Origin: 20100609_Velos1_TaGe_SA_293_1.mgf Origin: HEK293_1.mgf
1		E1BL_ADE02	E1B protein, large T-antigen OS=Human adenovirus C serotype 2 GN=E1B PE=1 SV=2	2139	56298	111	111	14	14	37	495	Human adenovirus 2	10515	108726	1	0	1	684.834	1367.65	2	1367.66	-0.0045	425	436	0	21.57		13	0.007	K	VNLNGVFDMTMK	I				Elution from: 140.3886 to 140.3886 period: 0 experiment: 1 cycles: 1 FinneganScanNumber: 32613 Origin: 20100609_Velos1_TaGe_SA_293_1.mgf Origin: HEK293_1.mgf
1		E1BL_ADE02	E1B protein, large T-antigen OS=Human adenovirus C serotype 2 GN=E1B PE=1 SV=2	2139	56298	111	111	14	14	37	495	Human adenovirus 2	10515	108727	1	0	1	684.834	1367.65	2	1367.66	-0.0043	425	436	0	36.28		13	0.00024	K	VNLNGVFDMTMK	I				Elution from: 137.1036 to 137.1036 period: 0 experiment: 1 cycles: 1 FinneganScanNumber: 31947 Origin: 20100609_Velos1_TaGe_SA_293_1.mgf Origin: HEK293_1.mgf
1		E1BL_ADE02	E1B protein, large T-antigen OS=Human adenovirus C serotype 2 GN=E1B PE=1 SV=2	2139	56298	111	111	14	14	37	495	Human adenovirus 2	10515	108729	1	0	1	684.834	1367.65	2	1367.66	-0.0035	425	436	0	20.66		13	0.0086	K	VNLNGVFDMTMK	I				Elution from: 140.6646 to 140.6646 period: 0 experiment: 1 cycles: 1 FinneganScanNumber: 32665 Origin: 20100609_Velos1_TaGe_SA_293_1.mgf Origin: HEK293_1.mgf
1		E1BL_ADE02	E1B protein, large T-antigen OS=Human adenovirus C serotype 2 GN=E1B PE=1 SV=2	2139	56298	111	111	14	14	37	495	Human adenovirus 2	10515	108734	1	0	1	684.835	1367.66	2	1367.66	-0.0023	425	436	0	39.64		13	0.00011	K	VNLNGVFDMTMK	I				Elution from: 138.5209 to 138.5209 period: 0 experiment: 1 cycles: 1 FinneganScanNumber: 32233 Origin: 20100609_Velos1_TaGe_SA_293_1.mgf Origin: HEK293_1.mgf
1		E1BL_ADE02	E1B protein, large T-antigen OS=Human adenovirus C serotype 2 GN=E1B PE=1 SV=2	2139	56298	111	111	14	14	37	495	Human adenovirus 2	10515	108745	1	0	1	684.836	1367.66	2	1367.66	0.0005	425	436	0	34.15		13	0.00038	K	VNLNGVFDMTMK	I				Elution from: 120.6945 to 120.6945 period: 0 experiment: 1 cycles: 1 FinneganScanNumber: 28178 Origin: 20101227_Velos1_TaGe_SA_HEK293_02.mgf Origin: HEK293_3.mgf
1		E1BL_ADE02	E1B protein, large T-antigen OS=Human adenovirus C serotype 2 GN=E1B PE=1 SV=2	2139	56298	111	111	14	14	37	495	Human adenovirus 2	10515	108746	1	0	1	684.837	1367.66	2	1367.66	0.0007	425	436	0	42.9		13	5.1e-05	K	VNLNGVFDMTMK	I				Elution from: 122.2127 to 122.2127 period: 0 experiment: 1 cycles: 1 FinneganScanNumber: 28464 Origin: 20101227_Velos1_TaGe_SA_HEK293_02.mgf Origin: HEK293_3.mgf
1		E1BL_ADE02	E1B protein, large T-antigen OS=Human adenovirus C serotype 2 GN=E1B PE=1 SV=2	2139	56298	111	111	14	14	37	495	Human adenovirus 2	10515	108747	1	0	1	684.837	1367.66	2	1367.66	0.0007	425	436	0	30.32		13	0.00093	K	VNLNGVFDMTMK	I				Elution from: 138.6390 to 138.6390 period: 0 experiment: 1 cycles: 1 FinneganScanNumber: 32257 Origin: 20100609_Velos1_TaGe_SA_293_1.mgf Origin: HEK293_1.mgf
1		E1BL_ADE02	E1B protein, large T-antigen OS=Human adenovirus C serotype 2 GN=E1B PE=1 SV=2	2139	56298	111	111	14	14	37	495	Human adenovirus 2	10515	108754	1	0	1	684.837	1367.66	2	1367.66	0.0017	425	436	0	32.21		13	0.0006	K	VNLNGVFDMTMK	I				Elution from: 112.7902 to 112.7902 period: 0 experiment: 1 cycles: 1 FinneganScanNumber: 31210 Origin: 20101227_Velos1_TaGe_SA_HEK293_01.mgf Origin: HEK293_3.mgf
1		E1BL_ADE02	E1B protein, large T-antigen OS=Human adenovirus C serotype 2 GN=E1B PE=1 SV=2	2139	56298	111	111	14	14	37	495	Human adenovirus 2	10515	108755	1	0	1	684.837	1367.66	2	1367.66	0.0017	425	436	0	15.46		13	0.028	K	VNLNGVFDMTMK	I				Elution from: 124.3587 to 124.3587 period: 0 experiment: 1 cycles: 1 FinneganScanNumber: 28908 Origin: 20101227_Velos1_TaGe_SA_HEK293_02.mgf Origin: HEK293_3.mgf
1		E1BL_ADE02	E1B protein, large T-antigen OS=Human adenovirus C serotype 2 GN=E1B PE=1 SV=2	2139	56298	111	111	14	14	37	495	Human adenovirus 2	10515	108757	1	0	1	684.837	1367.66	2	1367.66	0.0021	425	436	0	51.23		13	7.5e-06	K	VNLNGVFDMTMK	I				Elution from: 114.3224 to 114.3224 period: 0 experiment: 1 cycles: 1 FinneganScanNumber: 31604 Origin: 20101227_Velos1_TaGe_SA_HEK293_01.mgf Origin: HEK293_3.mgf
1		E1BL_ADE02	E1B protein, large T-antigen OS=Human adenovirus C serotype 2 GN=E1B PE=1 SV=2	2139	56298	111	111	14	14	37	495	Human adenovirus 2	10515	112123	1	0	1	464.51	1390.51	3	1390.52	-0.0089	343	353	0	37.79		13	0.00017	K	HNMVCGNCEDR	A				Elution from: 14.2089 to 14.2089 period: 0 experiment: 1 cycles: 1 FinneganScanNumber: 1379 Origin: 20100609_Velos1_TaGe_SA_293_1.mgf Origin: HEK293_1.mgf
1		E1BL_ADE02	E1B protein, large T-antigen OS=Human adenovirus C serotype 2 GN=E1B PE=1 SV=2	2139	56298	111	111	14	14	37	495	Human adenovirus 2	10515	112124	1	0	1	696.263	1390.51	2	1390.52	-0.0072	343	353	0	13.66		13	0.043	K	HNMVCGNCEDR	A				Elution from: 14.2342 to 14.2342 period: 0 experiment: 1 cycles: 1 FinneganScanNumber: 1385 Origin: 20100609_Velos1_TaGe_SA_293_1.mgf Origin: HEK293_1.mgf
1		E1BL_ADE02	E1B protein, large T-antigen OS=Human adenovirus C serotype 2 GN=E1B PE=1 SV=2	2139	56298	111	111	14	14	37	495	Human adenovirus 2	10515	112125	1	0	1	696.266	1390.52	2	1390.52	-0.0002	343	353	0	21.5		13	0.0071	K	HNMVCGNCEDR	A				Elution from: 38.3342 to 38.3342 period: 0 experiment: 1 cycles: 1 FinneganScanNumber: 5418 Origin: 20100723_Velos1_TaGe_SA_Hek293_01.mgf Origin: HEK293_2.mgf
1		E1BL_ADE02	E1B protein, large T-antigen OS=Human adenovirus C serotype 2 GN=E1B PE=1 SV=2	2139	56298	111	111	14	14	37	495	Human adenovirus 2	10515	112127	1	0	1	464.514	1390.52	3	1390.52	0.0013	343	353	0	24.55		13	0.0035	K	HNMVCGNCEDR	A				Elution from: 11.5386 to 11.5386 period: 0 experiment: 1 cycles: 1 FinneganScanNumber: 1535 Origin: 20101227_Velos1_TaGe_SA_HEK293_01.mgf Origin: HEK293_3.mgf
1		E1BL_ADE02	E1B protein, large T-antigen OS=Human adenovirus C serotype 2 GN=E1B PE=1 SV=2	2139	56298	111	111	14	14	37	495	Human adenovirus 2	10515	127947	1	0	1	752.355	1502.69	2	1502.7	-0.0088	138	150	0	31.65		13	0.00068	K	DNCANELDLLAQK	Y				Elution from: 113.4509 to 113.4509 period: 0 experiment: 1 cycles: 1 FinneganScanNumber: 16992 Origin: 20100609_Velos1_TaGe_SA_293_2.mgf Origin: HEK293_1.mgf
1		E1BL_ADE02	E1B protein, large T-antigen OS=Human adenovirus C serotype 2 GN=E1B PE=1 SV=2	2139	56298	111	111	14	14	37	495	Human adenovirus 2	10515	127951	1	0	1	752.355	1502.7	2	1502.7	-0.0074	138	150	0	28.8		13	0.0013	K	DNCANELDLLAQK	Y				Elution from: 114.2866 to 114.2866 period: 0 experiment: 1 cycles: 1 FinneganScanNumber: 15116 Origin: 20100609_Velos1_TaGe_SA_293_3.mgf Origin: HEK293_1.mgf
1		E1BL_ADE02	E1B protein, large T-antigen OS=Human adenovirus C serotype 2 GN=E1B PE=1 SV=2	2139	56298	111	111	14	14	37	495	Human adenovirus 2	10515	127952	1	0	1	752.356	1502.7	2	1502.7	-0.0066	138	150	0	23.21		13	0.0048	K	DNCANELDLLAQK	Y				Elution from: 105.2521 to 105.2521 period: 0 experiment: 1 cycles: 1 FinneganScanNumber: 24743 Origin: 20100609_Velos1_TaGe_SA_293_1.mgf Origin: HEK293_1.mgf
1		E1BL_ADE02	E1B protein, large T-antigen OS=Human adenovirus C serotype 2 GN=E1B PE=1 SV=2	2139	56298	111	111	14	14	37	495	Human adenovirus 2	10515	127953	1	0	1	501.907	1502.7	3	1502.7	-0.0055	138	150	0	60.83		13	8.3e-07	K	DNCANELDLLAQK	Y				Elution from: 105.4411 to 105.4411 period: 0 experiment: 1 cycles: 1 FinneganScanNumber: 24785 Origin: 20100609_Velos1_TaGe_SA_293_1.mgf Origin: HEK293_1.mgf
1		E1BL_ADE02	E1B protein, large T-antigen OS=Human adenovirus C serotype 2 GN=E1B PE=1 SV=2	2139	56298	111	111	14	14	37	495	Human adenovirus 2	10515	127956	1	0	1	752.357	1502.7	2	1502.7	-0.004	138	150	0	50.34		13	9.2e-06	K	DNCANELDLLAQK	Y				Elution from: 114.1070 to 114.1070 period: 0 experiment: 1 cycles: 1 FinneganScanNumber: 12571 Origin: 20100609_Velos1_TaGe_SA_293_5.mgf Origin: HEK293_1.mgf
1		E1BL_ADE02	E1B protein, large T-antigen OS=Human adenovirus C serotype 2 GN=E1B PE=1 SV=2	2139	56298	111	111	14	14	37	495	Human adenovirus 2	10515	127959	1	0	1	752.358	1502.7	2	1502.7	-0.0024	138	150	0	28.57		13	0.0014	K	DNCANELDLLAQK	Y				Elution from: 114.5130 to 114.5130 period: 0 experiment: 1 cycles: 1 FinneganScanNumber: 12714 Origin: 20100609_Velos1_TaGe_SA_293_4.mgf Origin: HEK293_1.mgf
1		E1BL_ADE02	E1B protein, large T-antigen OS=Human adenovirus C serotype 2 GN=E1B PE=1 SV=2	2139	56298	111	111	14	14	37	495	Human adenovirus 2	10515	127974	1	0	1	501.909	1502.7	3	1502.7	0.0008	138	150	0	36.35		13	0.00023	K	DNCANELDLLAQK	Y				Elution from: 98.2924 to 98.2924 period: 0 experiment: 1 cycles: 1 FinneganScanNumber: 17814 Origin: 20101227_Velos1_TaGe_SA_HEK293_05.mgf Origin: HEK293_3.mgf
1		E1BL_ADE02	E1B protein, large T-antigen OS=Human adenovirus C serotype 2 GN=E1B PE=1 SV=2	2139	56298	111	111	14	14	37	495	Human adenovirus 2	10515	127975	1	0	1	501.909	1502.7	3	1502.7	0.0008	138	150	0	30.53		13	0.00089	K	DNCANELDLLAQK	Y				Elution from: 90.6552 to 90.6552 period: 0 experiment: 1 cycles: 1 FinneganScanNumber: 21336 Origin: 20101227_Velos1_TaGe_SA_HEK293_02.mgf Origin: HEK293_3.mgf
1		E1BL_ADE02	E1B protein, large T-antigen OS=Human adenovirus C serotype 2 GN=E1B PE=1 SV=2	2139	56298	111	111	14	14	37	495	Human adenovirus 2	10515	127982	1	0	1	501.909	1502.71	3	1502.7	0.002	138	150	0	18.97		13	0.013	K	DNCANELDLLAQK	Y				Elution from: 92.1095 to 92.1095 period: 0 experiment: 1 cycles: 1 FinneganScanNumber: 19859 Origin: 20101227_Velos1_TaGe_SA_HEK293_03.mgf Origin: HEK293_3.mgf
1		E1BL_ADE02	E1B protein, large T-antigen OS=Human adenovirus C serotype 2 GN=E1B PE=1 SV=2	2139	56298	111	111	14	14	37	495	Human adenovirus 2	10515	127984	1	0	1	752.36	1502.71	2	1502.7	0.0024	138	150	0	32.32		13	0.00059	K	DNCANELDLLAQK	Y				Elution from: 91.9894 to 91.9894 period: 0 experiment: 1 cycles: 1 FinneganScanNumber: 19829 Origin: 20101227_Velos1_TaGe_SA_HEK293_03.mgf Origin: HEK293_3.mgf
1		E1BL_ADE02	E1B protein, large T-antigen OS=Human adenovirus C serotype 2 GN=E1B PE=1 SV=2	2139	56298	111	111	14	14	37	495	Human adenovirus 2	10515	127985	1	0	1	752.361	1502.71	2	1502.7	0.003	138	150	0	49.49		13	1.1e-05	K	DNCANELDLLAQK	Y				Elution from: 90.6083 to 90.6083 period: 0 experiment: 1 cycles: 1 FinneganScanNumber: 21324 Origin: 20101227_Velos1_TaGe_SA_HEK293_02.mgf Origin: HEK293_3.mgf
1		E1BL_ADE02	E1B protein, large T-antigen OS=Human adenovirus C serotype 2 GN=E1B PE=1 SV=2	2139	56298	111	111	14	14	37	495	Human adenovirus 2	10515	127986	1	0	1	501.909	1502.71	3	1502.7	0.0032	138	150	0	13.61		13	0.044	K	DNCANELDLLAQK	Y				Elution from: 85.8376 to 85.8376 period: 0 experiment: 1 cycles: 1 FinneganScanNumber: 23913 Origin: 20101227_Velos1_TaGe_SA_HEK293_01.mgf Origin: HEK293_3.mgf
1		E1BL_ADE02	E1B protein, large T-antigen OS=Human adenovirus C serotype 2 GN=E1B PE=1 SV=2	2139	56298	111	111	14	14	37	495	Human adenovirus 2	10515	127988	1	0	1	752.361	1502.71	2	1502.7	0.0036	138	150	0	48.24		13	1.5e-05	K	DNCANELDLLAQK	Y				Elution from: 98.3160 to 98.3160 period: 0 experiment: 1 cycles: 1 FinneganScanNumber: 17818 Origin: 20101227_Velos1_TaGe_SA_HEK293_05.mgf Origin: HEK293_3.mgf
1		E1BL_ADE02	E1B protein, large T-antigen OS=Human adenovirus C serotype 2 GN=E1B PE=1 SV=2	2139	56298	111	111	14	14	37	495	Human adenovirus 2	10515	127990	1	0	1	752.361	1502.71	2	1502.7	0.004	138	150	0	31.92		13	0.00064	K	DNCANELDLLAQK	Y				Elution from: 85.8643 to 85.8643 period: 0 experiment: 1 cycles: 1 FinneganScanNumber: 23920 Origin: 20101227_Velos1_TaGe_SA_HEK293_01.mgf Origin: HEK293_3.mgf
1		E1BL_ADE02	E1B protein, large T-antigen OS=Human adenovirus C serotype 2 GN=E1B PE=1 SV=2	2139	56298	111	111	14	14	37	495	Human adenovirus 2	10515	143873	1	0	1	403.475	1609.87	4	1609.87	-0.0004	379	391	1	19.27		13	0.012	R	KAWPVFEHNILTR	C				Elution from: 93.1823 to 93.1823 period: 0 experiment: 1 cycles: 1 FinneganScanNumber: 17243 Origin: 20101227_Velos1_TaGe_SA_HEK293_06.mgf Origin: HEK293_3.mgf
1		E1BL_ADE02	E1B protein, large T-antigen OS=Human adenovirus C serotype 2 GN=E1B PE=1 SV=2	2139	56298	111	111	14	14	37	495	Human adenovirus 2	10515	147783	1	0	1	819.361	1636.71	2	1636.72	-0.0096	323	336	0	40.96		13	8e-05	R	HNVASDCGCFMLVK	S				Elution from: 63.1198 to 63.1198 period: 0 experiment: 1 cycles: 1 FinneganScanNumber: 14318 Origin: 20100609_Velos1_TaGe_SA_293_1.mgf Origin: HEK293_1.mgf
1		E1BL_ADE02	E1B protein, large T-antigen OS=Human adenovirus C serotype 2 GN=E1B PE=1 SV=2	2139	56298	111	111	14	14	37	495	Human adenovirus 2	10515	147786	1	0	1	819.361	1636.71	2	1636.72	-0.0076	323	336	0	45.78		13	2.6e-05	R	HNVASDCGCFMLVK	S				Elution from: 63.5396 to 63.5396 period: 0 experiment: 1 cycles: 1 FinneganScanNumber: 14428 Origin: 20100609_Velos1_TaGe_SA_293_1.mgf Origin: HEK293_1.mgf
1		E1BL_ADE02	E1B protein, large T-antigen OS=Human adenovirus C serotype 2 GN=E1B PE=1 SV=2	2139	56298	111	111	14	14	37	495	Human adenovirus 2	10515	147787	1	0	1	546.577	1636.71	3	1636.72	-0.0059	323	336	0	35.09		13	0.00031	R	HNVASDCGCFMLVK	S				Elution from: 63.1705 to 63.1705 period: 0 experiment: 1 cycles: 1 FinneganScanNumber: 14332 Origin: 20100609_Velos1_TaGe_SA_293_1.mgf Origin: HEK293_1.mgf
1		E1BL_ADE02	E1B protein, large T-antigen OS=Human adenovirus C serotype 2 GN=E1B PE=1 SV=2	2139	56298	111	111	14	14	37	495	Human adenovirus 2	10515	147789	1	0	1	819.365	1636.72	2	1636.72	-0.0002	323	336	0	40.12		13	9.7e-05	R	HNVASDCGCFMLVK	S				Elution from: 63.6864 to 63.6864 period: 0 experiment: 1 cycles: 1 FinneganScanNumber: 13016 Origin: 20100723_Velos1_TaGe_SA_Hek293_01.mgf Origin: HEK293_2.mgf
1		E1BL_ADE02	E1B protein, large T-antigen OS=Human adenovirus C serotype 2 GN=E1B PE=1 SV=2	2139	56298	111	111	14	14	37	495	Human adenovirus 2	10515	147793	1	0	1	546.58	1636.72	3	1636.72	0.0013	323	336	0	42.55		13	5.6e-05	R	HNVASDCGCFMLVK	S				Elution from: 49.8747 to 49.8747 period: 0 experiment: 1 cycles: 1 FinneganScanNumber: 13543 Origin: 20101227_Velos1_TaGe_SA_HEK293_01.mgf Origin: HEK293_3.mgf
1		E1BL_ADE02	E1B protein, large T-antigen OS=Human adenovirus C serotype 2 GN=E1B PE=1 SV=2	2139	56298	111	111	14	14	37	495	Human adenovirus 2	10515	147795	1	0	1	546.58	1636.72	3	1636.72	0.0022	323	336	0	40.51		13	8.9e-05	R	HNVASDCGCFMLVK	S				Elution from: 62.4603 to 62.4603 period: 0 experiment: 1 cycles: 1 FinneganScanNumber: 14435 Origin: 20101227_Velos1_TaGe_SA_HEK293_02.mgf Origin: HEK293_3.mgf
1		E1BL_ADE02	E1B protein, large T-antigen OS=Human adenovirus C serotype 2 GN=E1B PE=1 SV=2	2139	56298	111	111	14	14	37	495	Human adenovirus 2	10515	147796	1	0	1	546.58	1636.72	3	1636.72	0.0031	323	336	0	25.2		13	0.003	R	HNVASDCGCFMLVK	S				Elution from: 78.5889 to 78.5889 period: 0 experiment: 1 cycles: 1 FinneganScanNumber: 14000 Origin: 20101227_Velos1_TaGe_SA_HEK293_05.mgf Origin: HEK293_3.mgf
1		E1BL_ADE02	E1B protein, large T-antigen OS=Human adenovirus C serotype 2 GN=E1B PE=1 SV=2	2139	56298	111	111	14	14	37	495	Human adenovirus 2	10515	147797	1	0	1	819.367	1636.72	2	1636.72	0.0038	323	336	0	67.21		13	1.9e-07	R	HNVASDCGCFMLVK	S				Elution from: 49.8416 to 49.8416 period: 0 experiment: 1 cycles: 1 FinneganScanNumber: 13533 Origin: 20101227_Velos1_TaGe_SA_HEK293_01.mgf Origin: HEK293_3.mgf
1		E1BL_ADE02	E1B protein, large T-antigen OS=Human adenovirus C serotype 2 GN=E1B PE=1 SV=2	2139	56298	111	111	14	14	37	495	Human adenovirus 2	10515	147798	1	0	1	819.367	1636.72	2	1636.72	0.0038	323	336	0	56.79		13	2.1e-06	R	HNVASDCGCFMLVK	S				Elution from: 62.5886 to 62.5886 period: 0 experiment: 1 cycles: 1 FinneganScanNumber: 14470 Origin: 20101227_Velos1_TaGe_SA_HEK293_02.mgf Origin: HEK293_3.mgf
1		E1BL_ADE02	E1B protein, large T-antigen OS=Human adenovirus C serotype 2 GN=E1B PE=1 SV=2	2139	56298	111	111	14	14	37	495	Human adenovirus 2	10515	150104	1	0	1	827.359	1652.7	2	1652.71	-0.0079	323	336	0	32.18		13	0.00061	R	HNVASDCGCFMLVK	S	Oxidation (M)	0.00000000002000.0		Elution from: 50.7729 to 50.7729 period: 0 experiment: 1 cycles: 1 FinneganScanNumber: 11094 Origin: 20100609_Velos1_TaGe_SA_293_1.mgf Origin: HEK293_1.mgf
1		E1BL_ADE02	E1B protein, large T-antigen OS=Human adenovirus C serotype 2 GN=E1B PE=1 SV=2	2139	56298	111	111	14	14	37	495	Human adenovirus 2	10515	151837	1	0	1	555.278	1662.81	3	1662.82	-0.0072	401	414	0	18.1		13	0.015	R	GVFLPYQCNLSHTK	I				Elution from: 64.5974 to 64.5974 period: 0 experiment: 1 cycles: 1 FinneganScanNumber: 14705 Origin: 20100609_Velos1_TaGe_SA_293_1.mgf Origin: HEK293_1.mgf
1		E1BL_ADE02	E1B protein, large T-antigen OS=Human adenovirus C serotype 2 GN=E1B PE=1 SV=2	2139	56298	111	111	14	14	37	495	Human adenovirus 2	10515	151843	1	0	1	555.28	1662.82	3	1662.82	-0.0009	401	414	0	21.33		13	0.0074	R	GVFLPYQCNLSHTK	I				Elution from: 64.9221 to 64.9221 period: 0 experiment: 1 cycles: 1 FinneganScanNumber: 13383 Origin: 20100723_Velos1_TaGe_SA_Hek293_01.mgf Origin: HEK293_2.mgf
1		E1BL_ADE02	E1B protein, large T-antigen OS=Human adenovirus C serotype 2 GN=E1B PE=1 SV=2	2139	56298	111	111	14	14	37	495	Human adenovirus 2	10515	151848	1	0	1	832.42	1662.83	2	1662.82	0.0068	401	414	0	28.66		13	0.0014	R	GVFLPYQCNLSHTK	I				Elution from: 52.8391 to 52.8391 period: 0 experiment: 1 cycles: 1 FinneganScanNumber: 14454 Origin: 20101227_Velos1_TaGe_SA_HEK293_01.mgf Origin: HEK293_3.mgf
1		E1BL_ADE02	E1B protein, large T-antigen OS=Human adenovirus C serotype 2 GN=E1B PE=1 SV=2	2139	56298	111	111	14	14	37	495	Human adenovirus 2	10515	177428	1	0	1	917.911	1833.81	2	1833.82	-0.0095	354	369	0	22.91		13	0.0051	R	ASQMLTCSDGNCHLLK	T				Elution from: 53.1618 to 53.1618 period: 0 experiment: 1 cycles: 1 FinneganScanNumber: 11728 Origin: 20100609_Velos1_TaGe_SA_293_1.mgf Origin: HEK293_1.mgf
1		E1BL_ADE02	E1B protein, large T-antigen OS=Human adenovirus C serotype 2 GN=E1B PE=1 SV=2	2139	56298	111	111	14	14	37	495	Human adenovirus 2	10515	177429	1	0	1	612.277	1833.81	3	1833.82	-0.0092	354	369	0	16.97		13	0.02	R	ASQMLTCSDGNCHLLK	T				Elution from: 47.3651 to 47.3651 period: 0 experiment: 1 cycles: 1 FinneganScanNumber: 10192 Origin: 20100609_Velos1_TaGe_SA_293_1.mgf Origin: HEK293_1.mgf
1		E1BL_ADE02	E1B protein, large T-antigen OS=Human adenovirus C serotype 2 GN=E1B PE=1 SV=2	2139	56298	111	111	14	14	37	495	Human adenovirus 2	10515	177430	1	0	1	917.912	1833.81	2	1833.82	-0.0079	354	369	0	25.21		13	0.003	R	ASQMLTCSDGNCHLLK	T				Elution from: 47.4025 to 47.4025 period: 0 experiment: 1 cycles: 1 FinneganScanNumber: 10202 Origin: 20100609_Velos1_TaGe_SA_293_1.mgf Origin: HEK293_1.mgf
1		E1BL_ADE02	E1B protein, large T-antigen OS=Human adenovirus C serotype 2 GN=E1B PE=1 SV=2	2139	56298	111	111	14	14	37	495	Human adenovirus 2	10515	177439	1	0	1	612.28	1833.82	3	1833.82	0.001	354	369	0	23.43		13	0.0045	R	ASQMLTCSDGNCHLLK	T				Elution from: 48.9762 to 48.9762 period: 0 experiment: 1 cycles: 1 FinneganScanNumber: 9903 Origin: 20101227_Velos1_TaGe_SA_HEK293_03.mgf Origin: HEK293_3.mgf
1		E1BL_ADE02	E1B protein, large T-antigen OS=Human adenovirus C serotype 2 GN=E1B PE=1 SV=2	2139	56298	111	111	14	14	37	495	Human adenovirus 2	10515	177442	1	0	1	612.281	1833.82	3	1833.82	0.0028	354	369	0	31.94		13	0.00064	R	ASQMLTCSDGNCHLLK	T				Elution from: 46.9920 to 46.9920 period: 0 experiment: 1 cycles: 1 FinneganScanNumber: 10410 Origin: 20101227_Velos1_TaGe_SA_HEK293_02.mgf Origin: HEK293_3.mgf
1		E1BL_ADE02	E1B protein, large T-antigen OS=Human adenovirus C serotype 2 GN=E1B PE=1 SV=2	2139	56298	111	111	14	14	37	495	Human adenovirus 2	10515	177443	1	0	1	612.281	1833.82	3	1833.82	0.0028	354	369	0	23.52		13	0.0044	R	ASQMLTCSDGNCHLLK	T				Elution from: 36.9744 to 36.9744 period: 0 experiment: 1 cycles: 1 FinneganScanNumber: 9553 Origin: 20101227_Velos1_TaGe_SA_HEK293_01.mgf Origin: HEK293_3.mgf
1		E1BL_ADE02	E1B protein, large T-antigen OS=Human adenovirus C serotype 2 GN=E1B PE=1 SV=2	2139	56298	111	111	14	14	37	495	Human adenovirus 2	10515	177446	1	0	1	917.918	1833.82	2	1833.82	0.0053	354	369	0	32.1		13	0.00062	R	ASQMLTCSDGNCHLLK	T				Elution from: 40.8659 to 40.8659 period: 0 experiment: 1 cycles: 1 FinneganScanNumber: 10766 Origin: 20101227_Velos1_TaGe_SA_HEK293_01.mgf Origin: HEK293_3.mgf
1		E1BL_ADE02	E1B protein, large T-antigen OS=Human adenovirus C serotype 2 GN=E1B PE=1 SV=2	2139	56298	111	111	14	14	37	495	Human adenovirus 2	10515	177447	1	0	1	917.919	1833.82	2	1833.82	0.0061	354	369	0	40.64		13	8.6e-05	R	ASQMLTCSDGNCHLLK	T				Elution from: 37.0379 to 37.0379 period: 0 experiment: 1 cycles: 1 FinneganScanNumber: 9573 Origin: 20101227_Velos1_TaGe_SA_HEK293_01.mgf Origin: HEK293_3.mgf
1		E1BL_ADE02	E1B protein, large T-antigen OS=Human adenovirus C serotype 2 GN=E1B PE=1 SV=2	2139	56298	111	111	14	14	37	495	Human adenovirus 2	10515	179579	1	0	1	617.609	1849.8	3	1849.81	-0.0084	354	369	0	52.86		13	5.2e-06	R	ASQMLTCSDGNCHLLK	T	Oxidation (M)	0.0002000000000000.0		Elution from: 34.2759 to 34.2759 period: 0 experiment: 1 cycles: 1 FinneganScanNumber: 6743 Origin: 20100609_Velos1_TaGe_SA_293_1.mgf Origin: HEK293_1.mgf
1		E1BL_ADE02	E1B protein, large T-antigen OS=Human adenovirus C serotype 2 GN=E1B PE=1 SV=2	2139	56298	111	111	14	14	37	495	Human adenovirus 2	10515	217731	1	0	1	734.635	2200.88	3	2200.9	-0.0157	195	213	0	35.49		13	0.00028	R	NCCYISGNGAEVEIDTEDR	V				Elution from: 85.4533 to 85.4533 period: 0 experiment: 1 cycles: 1 FinneganScanNumber: 13213 Origin: 20100723_Velos1_TaGe_SA_Hek293_06.mgf Origin: HEK293_2.mgf
1		E1BL_ADE02	E1B protein, large T-antigen OS=Human adenovirus C serotype 2 GN=E1B PE=1 SV=2	2139	56298	111	111	14	14	37	495	Human adenovirus 2	10515	217732	1	0	1	1101.45	2200.89	2	2200.9	-0.0143	195	213	0	120.14		13	9.7e-13	R	NCCYISGNGAEVEIDTEDR	V				Elution from: 94.2403 to 94.2403 period: 0 experiment: 1 cycles: 1 FinneganScanNumber: 9469 Origin: 20100609_Velos1_TaGe_SA_293_6.mgf Origin: HEK293_1.mgf
1		E1BL_ADE02	E1B protein, large T-antigen OS=Human adenovirus C serotype 2 GN=E1B PE=1 SV=2	2139	56298	111	111	14	14	37	495	Human adenovirus 2	10515	217733	1	0	1	734.637	2200.89	3	2200.9	-0.0115	195	213	0	19.73		13	0.011	R	NCCYISGNGAEVEIDTEDR	V				Elution from: 93.3921 to 93.3921 period: 0 experiment: 1 cycles: 1 FinneganScanNumber: 9356 Origin: 20100609_Velos1_TaGe_SA_293_6.mgf Origin: HEK293_1.mgf
1		E1BL_ADE02	E1B protein, large T-antigen OS=Human adenovirus C serotype 2 GN=E1B PE=1 SV=2	2139	56298	111	111	14	14	37	495	Human adenovirus 2	10515	217734	1	0	1	1101.45	2200.89	2	2200.9	-0.0107	195	213	0	107.93		13	1.6e-11	R	NCCYISGNGAEVEIDTEDR	V				Elution from: 93.2318 to 93.2318 period: 0 experiment: 1 cycles: 1 FinneganScanNumber: 9335 Origin: 20100609_Velos1_TaGe_SA_293_6.mgf Origin: HEK293_1.mgf
1		E1BL_ADE02	E1B protein, large T-antigen OS=Human adenovirus C serotype 2 GN=E1B PE=1 SV=2	2139	56298	111	111	14	14	37	495	Human adenovirus 2	10515	217735	1	0	1	1101.45	2200.89	2	2200.9	-0.0095	195	213	0	113.53		13	4.4e-12	R	NCCYISGNGAEVEIDTEDR	V				Elution from: 92.6755 to 92.6755 period: 0 experiment: 1 cycles: 1 FinneganScanNumber: 9250 Origin: 20100609_Velos1_TaGe_SA_293_6.mgf Origin: HEK293_1.mgf
1		E1BL_ADE02	E1B protein, large T-antigen OS=Human adenovirus C serotype 2 GN=E1B PE=1 SV=2	2139	56298	111	111	14	14	37	495	Human adenovirus 2	10515	217736	1	0	1	734.641	2200.9	3	2200.9	0.0011	195	213	0	53.74		13	4.2e-06	R	NCCYISGNGAEVEIDTEDR	V				Elution from: 85.0628 to 85.0628 period: 0 experiment: 1 cycles: 1 FinneganScanNumber: 13141 Origin: 20100723_Velos1_TaGe_SA_Hek293_06.mgf Origin: HEK293_2.mgf
1		E1BL_ADE02	E1B protein, large T-antigen OS=Human adenovirus C serotype 2 GN=E1B PE=1 SV=2	2139	56298	111	111	14	14	37	495	Human adenovirus 2	10515	217738	1	0	1	734.642	2200.9	3	2200.9	0.0044	195	213	0	23.48		13	0.0045	R	NCCYISGNGAEVEIDTEDR	V				Elution from: 73.3172 to 73.3172 period: 0 experiment: 1 cycles: 1 FinneganScanNumber: 13015 Origin: 20101227_Velos1_TaGe_SA_HEK293_06.mgf Origin: HEK293_3.mgf
1		E1BL_ADE02	E1B protein, large T-antigen OS=Human adenovirus C serotype 2 GN=E1B PE=1 SV=2	2139	56298	111	111	14	14	37	495	Human adenovirus 2	10515	217739	1	0	1	1101.46	2200.91	2	2200.9	0.0071	195	213	0	48.57		13	1.4e-05	R	NCCYISGNGAEVEIDTEDR	V				Elution from: 73.3350 to 73.3350 period: 0 experiment: 1 cycles: 1 FinneganScanNumber: 13019 Origin: 20101227_Velos1_TaGe_SA_HEK293_06.mgf Origin: HEK293_3.mgf
1		E1BL_ADE02	E1B protein, large T-antigen OS=Human adenovirus C serotype 2 GN=E1B PE=1 SV=2	2139	56298	111	111	14	14	37	495	Human adenovirus 2	10515	217740	1	0	1	734.643	2200.91	3	2200.9	0.0077	195	213	0	21.44		13	0.0072	R	NCCYISGNGAEVEIDTEDR	V				Elution from: 76.5357 to 76.5357 period: 0 experiment: 1 cycles: 1 FinneganScanNumber: 13594 Origin: 20101227_Velos1_TaGe_SA_HEK293_05.mgf Origin: HEK293_3.mgf
1		E1BL_ADE02	E1B protein, large T-antigen OS=Human adenovirus C serotype 2 GN=E1B PE=1 SV=2	2139	56298	111	111	14	14	37	495	Human adenovirus 2	10515	244498	1	0	1	677.347	2705.36	4	2705.36	-0.0052	462	484	0	39.2		13	0.00012	R	NQPVMLDVTEELRPDHLVLACTR	A				Elution from: 143.9311 to 143.9311 period: 0 experiment: 1 cycles: 1 FinneganScanNumber: 36274 Origin: 20100723_Velos1_TaGe_SA_Hek293_01.mgf Origin: HEK293_2.mgf
1		E1BL_ADE02	E1B protein, large T-antigen OS=Human adenovirus C serotype 2 GN=E1B PE=1 SV=2	2139	56298	111	111	14	14	37	495	Human adenovirus 2	10515	244499	1	0	1	1353.69	2705.36	2	2705.36	-0.0043	462	484	0	16.08		13	0.025	R	NQPVMLDVTEELRPDHLVLACTR	A				Elution from: 144.9959 to 144.9959 period: 0 experiment: 1 cycles: 1 FinneganScanNumber: 36564 Origin: 20100723_Velos1_TaGe_SA_Hek293_01.mgf Origin: HEK293_2.mgf
1		E1BL_ADE02	E1B protein, large T-antigen OS=Human adenovirus C serotype 2 GN=E1B PE=1 SV=2	2139	56298	111	111	14	14	37	495	Human adenovirus 2	10515	244500	1	0	1	1353.69	2705.36	2	2705.36	-0.0043	462	484	0	17.18		13	0.019	R	NQPVMLDVTEELRPDHLVLACTR	A				Elution from: 144.5281 to 144.5281 period: 0 experiment: 1 cycles: 1 FinneganScanNumber: 36440 Origin: 20100723_Velos1_TaGe_SA_Hek293_01.mgf Origin: HEK293_2.mgf
1		E1BL_ADE02	E1B protein, large T-antigen OS=Human adenovirus C serotype 2 GN=E1B PE=1 SV=2	2139	56298	111	111	14	14	37	495	Human adenovirus 2	10515	244501	1	0	1	902.794	2705.36	3	2705.36	-0.0018	462	484	0	27.52		13	0.0018	R	NQPVMLDVTEELRPDHLVLACTR	A				Elution from: 145.2231 to 145.2231 period: 0 experiment: 1 cycles: 1 FinneganScanNumber: 36625 Origin: 20100723_Velos1_TaGe_SA_Hek293_01.mgf Origin: HEK293_2.mgf
1		E1BL_ADE02	E1B protein, large T-antigen OS=Human adenovirus C serotype 2 GN=E1B PE=1 SV=2	2139	56298	111	111	14	14	37	495	Human adenovirus 2	10515	244502	1	0	1	902.794	2705.36	3	2705.36	-0.0018	462	484	0	18.67		13	0.014	R	NQPVMLDVTEELRPDHLVLACTR	A				Elution from: 144.3136 to 144.3136 period: 0 experiment: 1 cycles: 1 FinneganScanNumber: 36383 Origin: 20100723_Velos1_TaGe_SA_Hek293_01.mgf Origin: HEK293_2.mgf
1		E1BL_ADE02	E1B protein, large T-antigen OS=Human adenovirus C serotype 2 GN=E1B PE=1 SV=2	2139	56298	111	111	14	14	37	495	Human adenovirus 2	10515	244504	1	0	1	677.348	2705.36	4	2705.36	-0.0008	462	484	0	15.06		13	0.031	R	NQPVMLDVTEELRPDHLVLACTR	A				Elution from: 174.1024 to 174.1024 period: 0 experiment: 1 cycles: 1 FinneganScanNumber: 23017 Origin: 20100609_Velos1_TaGe_SA_293_3.mgf Origin: HEK293_1.mgf
1		E1BL_ADE02	E1B protein, large T-antigen OS=Human adenovirus C serotype 2 GN=E1B PE=1 SV=2	2139	56298	111	111	14	14	37	495	Human adenovirus 2	10515	244505	1	0	1	902.795	2705.36	3	2705.36	-0.0003	462	484	0	15.77		13	0.026	R	NQPVMLDVTEELRPDHLVLACTR	A				Elution from: 144.0282 to 144.0282 period: 0 experiment: 1 cycles: 1 FinneganScanNumber: 36304 Origin: 20100723_Velos1_TaGe_SA_Hek293_01.mgf Origin: HEK293_2.mgf
1		E1BL_ADE02	E1B protein, large T-antigen OS=Human adenovirus C serotype 2 GN=E1B PE=1 SV=2	2139	56298	111	111	14	14	37	495	Human adenovirus 2	10515	244506	1	0	1	677.348	2705.36	4	2705.36	0	462	484	0	25.57		13	0.0028	R	NQPVMLDVTEELRPDHLVLACTR	A				Elution from: 145.4567 to 145.4567 period: 0 experiment: 1 cycles: 1 FinneganScanNumber: 36691 Origin: 20100723_Velos1_TaGe_SA_Hek293_01.mgf Origin: HEK293_2.mgf
1		E1BL_ADE02	E1B protein, large T-antigen OS=Human adenovirus C serotype 2 GN=E1B PE=1 SV=2	2139	56298	111	111	14	14	37	495	Human adenovirus 2	10515	244512	1	0	1	1353.69	2705.37	2	2705.36	0.0045	462	484	0	13.72		13	0.042	R	NQPVMLDVTEELRPDHLVLACTR	A				Elution from: 144.6727 to 144.6727 period: 0 experiment: 1 cycles: 1 FinneganScanNumber: 36478 Origin: 20100723_Velos1_TaGe_SA_Hek293_01.mgf Origin: HEK293_2.mgf
1		E1BL_ADE02	E1B protein, large T-antigen OS=Human adenovirus C serotype 2 GN=E1B PE=1 SV=2	2139	56298	111	111	14	14	37	495	Human adenovirus 2	10515	244516	1	0	1	902.797	2705.37	3	2705.36	0.0069	462	484	0	14.33		13	0.037	R	NQPVMLDVTEELRPDHLVLACTR	A				Elution from: 199.9431 to 199.9431 period: 0 experiment: 1 cycles: 1 FinneganScanNumber: 49201 Origin: 20101227_Velos1_TaGe_SA_HEK293_01.mgf Origin: HEK293_3.mgf
1		E1BL_ADE02	E1B protein, large T-antigen OS=Human adenovirus C serotype 2 GN=E1B PE=1 SV=2	2139	56298	111	111	14	14	37	495	Human adenovirus 2	10515	244517	1	0	1	677.35	2705.37	4	2705.36	0.0076	462	484	0	14.84		13	0.033	R	NQPVMLDVTEELRPDHLVLACTR	A				Elution from: 200.1139 to 200.1139 period: 0 experiment: 1 cycles: 1 FinneganScanNumber: 49244 Origin: 20101227_Velos1_TaGe_SA_HEK293_01.mgf Origin: HEK293_3.mgf
1		E1BL_ADE02	E1B protein, large T-antigen OS=Human adenovirus C serotype 2 GN=E1B PE=1 SV=2	2139	56298	111	111	14	14	37	495	Human adenovirus 2	10515	244519	1	0	1	902.798	2705.37	3	2705.36	0.0084	462	484	0	13.31		13	0.047	R	NQPVMLDVTEELRPDHLVLACTR	A				Elution from: 123.8852 to 123.8852 period: 0 experiment: 1 cycles: 1 FinneganScanNumber: 34028 Origin: 20101227_Velos1_TaGe_SA_HEK293_01.mgf Origin: HEK293_3.mgf
1		E1BL_ADE02	E1B protein, large T-antigen OS=Human adenovirus C serotype 2 GN=E1B PE=1 SV=2	2139	56298	111	111	14	14	37	495	Human adenovirus 2	10515	244522	1	0	1	1353.7	2705.38	2	2705.36	0.0133	462	484	0	41.41		13	7.2e-05	R	NQPVMLDVTEELRPDHLVLACTR	A				Elution from: 136.1627 to 136.1627 period: 0 experiment: 1 cycles: 1 FinneganScanNumber: 36998 Origin: 20101227_Velos1_TaGe_SA_HEK293_01.mgf Origin: HEK293_3.mgf
1		E1BL_ADE02	E1B protein, large T-antigen OS=Human adenovirus C serotype 2 GN=E1B PE=1 SV=2	2139	56298	111	111	14	14	37	495	Human adenovirus 2	10515	245006	1	0	1	908.127	2721.36	3	2721.36	0.0026	462	484	0	32.68		13	0.00054	R	NQPVMLDVTEELRPDHLVLACTR	A	Oxidation (M)	0.00002000000000000000000.0		Elution from: 126.9802 to 126.9802 period: 0 experiment: 1 cycles: 1 FinneganScanNumber: 31492 Origin: 20100723_Velos1_TaGe_SA_Hek293_01.mgf Origin: HEK293_2.mgf
1		E1BL_ADE02	E1B protein, large T-antigen OS=Human adenovirus C serotype 2 GN=E1B PE=1 SV=2	2139	56298	111	111	14	14	37	495	Human adenovirus 2	10515	245008	1	0	1	681.347	2721.36	4	2721.36	0.0027	462	484	0	23.25		13	0.0047	R	NQPVMLDVTEELRPDHLVLACTR	A	Oxidation (M)	0.00002000000000000000000.0		Elution from: 127.3792 to 127.3792 period: 0 experiment: 1 cycles: 1 FinneganScanNumber: 31606 Origin: 20100723_Velos1_TaGe_SA_Hek293_01.mgf Origin: HEK293_2.mgf
1		E1BL_ADE02	E1B protein, large T-antigen OS=Human adenovirus C serotype 2 GN=E1B PE=1 SV=2	2139	56298	111	111	14	14	37	495	Human adenovirus 2	10515	245009	1	0	1	681.347	2721.36	4	2721.36	0.0031	462	484	0	34.2		13	0.00038	R	NQPVMLDVTEELRPDHLVLACTR	A	Oxidation (M)	0.00002000000000000000000.0		Elution from: 136.9110 to 136.9110 period: 0 experiment: 1 cycles: 1 FinneganScanNumber: 30695 Origin: 20100723_Velos1_TaGe_SA_Hek293_03.mgf Origin: HEK293_2.mgf
1		E1BL_ADE02	E1B protein, large T-antigen OS=Human adenovirus C serotype 2 GN=E1B PE=1 SV=2	2139	56298	111	111	14	14	37	495	Human adenovirus 2	10515	245010	1	0	1	681.348	2721.36	4	2721.36	0.0035	462	484	0	23.41		13	0.0046	R	NQPVMLDVTEELRPDHLVLACTR	A	Oxidation (M)	0.00002000000000000000000.0		Elution from: 126.7745 to 126.7745 period: 0 experiment: 1 cycles: 1 FinneganScanNumber: 31430 Origin: 20100723_Velos1_TaGe_SA_Hek293_01.mgf Origin: HEK293_2.mgf
1		E1BL_ADE02	E1B protein, large T-antigen OS=Human adenovirus C serotype 2 GN=E1B PE=1 SV=2	2139	56298	111	111	14	14	37	495	Human adenovirus 2	10515	245017	1	0	1	681.349	2721.37	4	2721.36	0.0087	462	484	0	24.4		13	0.0036	R	NQPVMLDVTEELRPDHLVLACTR	A	Oxidation (M)	0.00002000000000000000000.0		Elution from: 138.2947 to 138.2947 period: 0 experiment: 1 cycles: 1 FinneganScanNumber: 30669 Origin: 20100723_Velos1_TaGe_SA_Hek293_02.mgf Origin: HEK293_2.mgf
2	1	E1BS_ADE05	E1B protein, small T-antigen OS=Human adenovirus C serotype 5 PE=1 SV=1	1658	20773	58	58	8	8	58	176	Human adenovirus 5	28285	49710	1	1	1	497.251	992.488	2	992.493	-0.0045	80	88	0	27.87		13	0.0016	K	TLDFSTPGR	A				Elution from: 53.6293 to 53.6293 period: 0 experiment: 1 cycles: 1 FinneganScanNumber: 11851 Origin: 20100609_Velos1_TaGe_SA_293_1.mgf Origin: HEK293_1.mgf
2	1	E1BS_ADE05	E1B protein, small T-antigen OS=Human adenovirus C serotype 5 PE=1 SV=1	1658	20773	58	58	8	8	58	176	Human adenovirus 5	28285	49713	1	1	1	497.255	992.494	2	992.493	0.0017	80	88	0	13		13	0.05	K	TLDFSTPGR	A				Elution from: 43.0789 to 43.0789 period: 0 experiment: 1 cycles: 1 FinneganScanNumber: 11460 Origin: 20101227_Velos1_TaGe_SA_HEK293_01.mgf Origin: HEK293_3.mgf
2	1	E1BS_ADE05	E1B protein, small T-antigen OS=Human adenovirus C serotype 5 PE=1 SV=1	1658	20773	58	58	8	8	58	176	Human adenovirus 5	28285	54423	1	1	1	512.263	1022.51	2	1022.52	-0.0063	30	38	0	19.49		13	0.011	R	FLWGSSQAK	L				Elution from: 81.6095 to 81.6095 period: 0 experiment: 1 cycles: 1 FinneganScanNumber: 9662 Origin: 20100609_Velos1_TaGe_SA_293_3.mgf Origin: HEK293_1.mgf
2	1	E1BS_ADE05	E1B protein, small T-antigen OS=Human adenovirus C serotype 5 PE=1 SV=1	1658	20773	58	58	8	8	58	176	Human adenovirus 5	28285	54431	1	1	1	512.266	1022.52	2	1022.52	-0.0007	30	38	0	17.59		13	0.017	R	FLWGSSQAK	L				Elution from: 51.4890 to 51.4890 period: 0 experiment: 1 cycles: 1 FinneganScanNumber: 11284 Origin: 20100609_Velos1_TaGe_SA_293_1.mgf Origin: HEK293_1.mgf
2	1	E1BS_ADE05	E1B protein, small T-antigen OS=Human adenovirus C serotype 5 PE=1 SV=1	1658	20773	58	58	8	8	58	176	Human adenovirus 5	28285	54434	1	1	1	512.267	1022.52	2	1022.52	0.0005	30	38	0	24.08		13	0.0039	R	FLWGSSQAK	L				Elution from: 44.7705 to 44.7705 period: 0 experiment: 1 cycles: 1 FinneganScanNumber: 11986 Origin: 20101227_Velos1_TaGe_SA_HEK293_01.mgf Origin: HEK293_3.mgf
2	1	E1BS_ADE05	E1B protein, small T-antigen OS=Human adenovirus C serotype 5 PE=1 SV=1	1658	20773	58	58	8	8	58	176	Human adenovirus 5	28285	71531	1	1	1	571.27	1140.53	2	1140.53	-0.005	161	169	0	30.95		13	0.0008	R	QEQSPWNPR	A				Elution from: 28.6901 to 28.6901 period: 0 experiment: 1 cycles: 1 FinneganScanNumber: 5248 Origin: 20100609_Velos1_TaGe_SA_293_1.mgf Origin: HEK293_1.mgf
2	1	E1BS_ADE05	E1B protein, small T-antigen OS=Human adenovirus C serotype 5 PE=1 SV=1	1658	20773	58	58	8	8	58	176	Human adenovirus 5	28285	97407	1	1	1	649.323	1296.63	2	1296.63	-0.0001	160	169	1	23.04		13	0.005	R	RQEQSPWNPR	A				Elution from: 42.6777 to 42.6777 period: 0 experiment: 1 cycles: 1 FinneganScanNumber: 6724 Origin: 20100723_Velos1_TaGe_SA_Hek293_01.mgf Origin: HEK293_2.mgf
2	1	E1BS_ADE05	E1B protein, small T-antigen OS=Human adenovirus C serotype 5 PE=1 SV=1	1658	20773	58	58	8	8	58	176	Human adenovirus 5	28285	179998	1	1	1	927.936	1853.86	2	1853.87	-0.0118	15	29	0	59.69		13	1.1e-06	R	NLLEQSSNSTSWFWR	F				Elution from: 157.0253 to 157.0253 period: 0 experiment: 1 cycles: 1 FinneganScanNumber: 20002 Origin: 20100609_Velos1_TaGe_SA_293_6.mgf Origin: HEK293_1.mgf
2	1	E1BS_ADE05	E1B protein, small T-antigen OS=Human adenovirus C serotype 5 PE=1 SV=1	1658	20773	58	58	8	8	58	176	Human adenovirus 5	28285	179999	1	1	1	927.937	1853.86	2	1853.87	-0.0104	15	29	0	62.4		13	5.8e-07	R	NLLEQSSNSTSWFWR	F				Elution from: 159.3701 to 159.3701 period: 0 experiment: 1 cycles: 1 FinneganScanNumber: 19185 Origin: 20100609_Velos1_TaGe_SA_293_5.mgf Origin: HEK293_1.mgf
2	1	E1BS_ADE05	E1B protein, small T-antigen OS=Human adenovirus C serotype 5 PE=1 SV=1	1658	20773	58	58	8	8	58	176	Human adenovirus 5	28285	180000	1	1	1	927.938	1853.86	2	1853.87	-0.0092	15	29	0	86.04		13	2.5e-09	R	NLLEQSSNSTSWFWR	F				Elution from: 157.9562 to 157.9562 period: 0 experiment: 1 cycles: 1 FinneganScanNumber: 20174 Origin: 20100609_Velos1_TaGe_SA_293_6.mgf Origin: HEK293_1.mgf
2	1	E1BS_ADE05	E1B protein, small T-antigen OS=Human adenovirus C serotype 5 PE=1 SV=1	1658	20773	58	58	8	8	58	176	Human adenovirus 5	28285	180001	1	1	1	927.938	1853.86	2	1853.87	-0.009	15	29	0	53.88		13	4.1e-06	R	NLLEQSSNSTSWFWR	F				Elution from: 157.4552 to 157.4552 period: 0 experiment: 1 cycles: 1 FinneganScanNumber: 20089 Origin: 20100609_Velos1_TaGe_SA_293_6.mgf Origin: HEK293_1.mgf
2	1	E1BS_ADE05	E1B protein, small T-antigen OS=Human adenovirus C serotype 5 PE=1 SV=1	1658	20773	58	58	8	8	58	176	Human adenovirus 5	28285	180006	1	1	1	927.941	1853.87	2	1853.87	-0.0018	15	29	0	102.23		13	6e-11	R	NLLEQSSNSTSWFWR	F				Elution from: 161.3310 to 161.3310 period: 0 experiment: 1 cycles: 1 FinneganScanNumber: 18883 Origin: 20100609_Velos1_TaGe_SA_293_4.mgf Origin: HEK293_1.mgf
2	1	E1BS_ADE05	E1B protein, small T-antigen OS=Human adenovirus C serotype 5 PE=1 SV=1	1658	20773	58	58	8	8	58	176	Human adenovirus 5	28285	180007	1	1	1	927.941	1853.87	2	1853.87	-0.0016	15	29	0	21.61		13	0.0069	R	NLLEQSSNSTSWFWR	F				Elution from: 149.7270 to 149.7270 period: 0 experiment: 1 cycles: 1 FinneganScanNumber: 33352 Origin: 20100723_Velos1_TaGe_SA_Hek293_02.mgf Origin: HEK293_2.mgf
2	1	E1BS_ADE05	E1B protein, small T-antigen OS=Human adenovirus C serotype 5 PE=1 SV=1	1658	20773	58	58	8	8	58	176	Human adenovirus 5	28285	180008	1	1	1	618.963	1853.87	3	1853.87	-0.0016	15	29	0	58.02		13	1.6e-06	R	NLLEQSSNSTSWFWR	F				Elution from: 139.6132 to 139.6132 period: 0 experiment: 1 cycles: 1 FinneganScanNumber: 27833 Origin: 20101227_Velos1_TaGe_SA_HEK293_06.mgf Origin: HEK293_3.mgf
2	1	E1BS_ADE05	E1B protein, small T-antigen OS=Human adenovirus C serotype 5 PE=1 SV=1	1658	20773	58	58	8	8	58	176	Human adenovirus 5	28285	180011	1	1	1	927.942	1853.87	2	1853.87	-0.0008	15	29	0	31.52		13	0.0007	R	NLLEQSSNSTSWFWR	F				Elution from: 151.2966 to 151.2966 period: 0 experiment: 1 cycles: 1 FinneganScanNumber: 27142 Origin: 20100723_Velos1_TaGe_SA_Hek293_06.mgf Origin: HEK293_2.mgf
2	1	E1BS_ADE05	E1B protein, small T-antigen OS=Human adenovirus C serotype 5 PE=1 SV=1	1658	20773	58	58	8	8	58	176	Human adenovirus 5	28285	180012	1	1	1	927.942	1853.87	2	1853.87	-0.0006	15	29	0	16.64		13	0.022	R	NLLEQSSNSTSWFWR	F				Elution from: 152.0683 to 152.0683 period: 0 experiment: 1 cycles: 1 FinneganScanNumber: 27310 Origin: 20100723_Velos1_TaGe_SA_Hek293_06.mgf Origin: HEK293_2.mgf
2	1	E1BS_ADE05	E1B protein, small T-antigen OS=Human adenovirus C serotype 5 PE=1 SV=1	1658	20773	58	58	8	8	58	176	Human adenovirus 5	28285	180013	1	1	1	618.964	1853.87	3	1853.87	0.0005	15	29	0	46.06		13	2.5e-05	R	NLLEQSSNSTSWFWR	F				Elution from: 151.3159 to 151.3159 period: 0 experiment: 1 cycles: 1 FinneganScanNumber: 27148 Origin: 20100723_Velos1_TaGe_SA_Hek293_06.mgf Origin: HEK293_2.mgf
2	1	E1BS_ADE05	E1B protein, small T-antigen OS=Human adenovirus C serotype 5 PE=1 SV=1	1658	20773	58	58	8	8	58	176	Human adenovirus 5	28285	180015	1	1	1	927.943	1853.87	2	1853.87	0.0016	15	29	0	17.38		13	0.018	R	NLLEQSSNSTSWFWR	F				Elution from: 148.4301 to 148.4301 period: 0 experiment: 1 cycles: 1 FinneganScanNumber: 33538 Origin: 20100723_Velos1_TaGe_SA_Hek293_03.mgf Origin: HEK293_2.mgf
2	1	E1BS_ADE05	E1B protein, small T-antigen OS=Human adenovirus C serotype 5 PE=1 SV=1	1658	20773	58	58	8	8	58	176	Human adenovirus 5	28285	180018	1	1	1	618.965	1853.87	3	1853.87	0.0026	15	29	0	18.8		13	0.013	R	NLLEQSSNSTSWFWR	F				Elution from: 151.6711 to 151.6711 period: 0 experiment: 1 cycles: 1 FinneganScanNumber: 31422 Origin: 20100723_Velos1_TaGe_SA_Hek293_04.mgf Origin: HEK293_2.mgf
2	1	E1BS_ADE05	E1B protein, small T-antigen OS=Human adenovirus C serotype 5 PE=1 SV=1	1658	20773	58	58	8	8	58	176	Human adenovirus 5	28285	180019	1	1	1	927.944	1853.87	2	1853.87	0.0032	15	29	0	74.86		13	3.3e-08	R	NLLEQSSNSTSWFWR	F				Elution from: 149.0692 to 149.0692 period: 0 experiment: 1 cycles: 1 FinneganScanNumber: 30821 Origin: 20100723_Velos1_TaGe_SA_Hek293_04.mgf Origin: HEK293_2.mgf
2	1	E1BS_ADE05	E1B protein, small T-antigen OS=Human adenovirus C serotype 5 PE=1 SV=1	1658	20773	58	58	8	8	58	176	Human adenovirus 5	28285	180020	1	1	1	927.944	1853.87	2	1853.87	0.0032	15	29	0	56.93		13	2e-06	R	NLLEQSSNSTSWFWR	F				Elution from: 152.1293 to 152.1293 period: 0 experiment: 1 cycles: 1 FinneganScanNumber: 31525 Origin: 20100723_Velos1_TaGe_SA_Hek293_04.mgf Origin: HEK293_2.mgf
2	1	E1BS_ADE05	E1B protein, small T-antigen OS=Human adenovirus C serotype 5 PE=1 SV=1	1658	20773	58	58	8	8	58	176	Human adenovirus 5	28285	180021	1	1	1	618.965	1853.87	3	1853.87	0.0035	15	29	0	33.81		13	0.00042	R	NLLEQSSNSTSWFWR	F				Elution from: 150.8067 to 150.8067 period: 0 experiment: 1 cycles: 1 FinneganScanNumber: 31226 Origin: 20100723_Velos1_TaGe_SA_Hek293_04.mgf Origin: HEK293_2.mgf
2	1	E1BS_ADE05	E1B protein, small T-antigen OS=Human adenovirus C serotype 5 PE=1 SV=1	1658	20773	58	58	8	8	58	176	Human adenovirus 5	28285	180022	1	1	1	618.965	1853.87	3	1853.87	0.0038	15	29	0	13.33		13	0.046	R	NLLEQSSNSTSWFWR	F				Elution from: 148.2152 to 148.2152 period: 0 experiment: 1 cycles: 1 FinneganScanNumber: 27435 Origin: 20101227_Velos1_TaGe_SA_HEK293_05.mgf Origin: HEK293_3.mgf
2	1	E1BS_ADE05	E1B protein, small T-antigen OS=Human adenovirus C serotype 5 PE=1 SV=1	1658	20773	58	58	8	8	58	176	Human adenovirus 5	28285	180024	1	1	1	927.944	1853.87	2	1853.87	0.0042	15	29	0	18.86		13	0.013	R	NLLEQSSNSTSWFWR	F				Elution from: 150.1189 to 150.1189 period: 0 experiment: 1 cycles: 1 FinneganScanNumber: 31063 Origin: 20100723_Velos1_TaGe_SA_Hek293_04.mgf Origin: HEK293_2.mgf
2	1	E1BS_ADE05	E1B protein, small T-antigen OS=Human adenovirus C serotype 5 PE=1 SV=1	1658	20773	58	58	8	8	58	176	Human adenovirus 5	28285	180025	1	1	1	927.944	1853.87	2	1853.87	0.0048	15	29	0	20.88		13	0.0082	R	NLLEQSSNSTSWFWR	F				Elution from: 154.1740 to 154.1740 period: 0 experiment: 1 cycles: 1 FinneganScanNumber: 30301 Origin: 20100723_Velos1_TaGe_SA_Hek293_05.mgf Origin: HEK293_2.mgf
2	1	E1BS_ADE05	E1B protein, small T-antigen OS=Human adenovirus C serotype 5 PE=1 SV=1	1658	20773	58	58	8	8	58	176	Human adenovirus 5	28285	180027	1	1	1	927.946	1853.88	2	1853.87	0.0068	15	29	0	64.2		13	3.8e-07	R	NLLEQSSNSTSWFWR	F				Elution from: 139.6088 to 139.6088 period: 0 experiment: 1 cycles: 1 FinneganScanNumber: 27832 Origin: 20101227_Velos1_TaGe_SA_HEK293_06.mgf Origin: HEK293_3.mgf
2	1	E1BS_ADE05	E1B protein, small T-antigen OS=Human adenovirus C serotype 5 PE=1 SV=1	1658	20773	58	58	8	8	58	176	Human adenovirus 5	28285	180028	1	1	1	618.966	1853.88	3	1853.87	0.0068	15	29	0	20.26		13	0.0094	R	NLLEQSSNSTSWFWR	F				Elution from: 154.2891 to 154.2891 period: 0 experiment: 1 cycles: 1 FinneganScanNumber: 30324 Origin: 20100723_Velos1_TaGe_SA_Hek293_05.mgf Origin: HEK293_2.mgf
2	1	E1BS_ADE05	E1B protein, small T-antigen OS=Human adenovirus C serotype 5 PE=1 SV=1	1658	20773	58	58	8	8	58	176	Human adenovirus 5	28285	181851	1	1	1	623.991	1868.95	3	1868.96	-0.0054	43	56	2	15.71		13	0.027	R	IKEDYKWEFEELLK	S				Elution from: 131.1508 to 131.1508 period: 0 experiment: 1 cycles: 1 FinneganScanNumber: 15560 Origin: 20100609_Velos1_TaGe_SA_293_6.mgf Origin: HEK293_1.mgf
2	1	E1BS_ADE05	E1B protein, small T-antigen OS=Human adenovirus C serotype 5 PE=1 SV=1	1658	20773	58	58	8	8	58	176	Human adenovirus 5	28285	181854	1	1	1	935.483	1868.95	2	1868.96	-0.0045	43	56	2	22.36		13	0.0058	R	IKEDYKWEFEELLK	S				Elution from: 131.2749 to 131.2749 period: 0 experiment: 1 cycles: 1 FinneganScanNumber: 15585 Origin: 20100609_Velos1_TaGe_SA_293_6.mgf Origin: HEK293_1.mgf
2	1	E1BS_ADE05	E1B protein, small T-antigen OS=Human adenovirus C serotype 5 PE=1 SV=1	1658	20773	58	58	8	8	58	176	Human adenovirus 5	28285	225019	1	1	1	765.031	2292.07	3	2292.08	-0.0124	57	76	0	48.05		13	1.6e-05	K	SCGELFDSLNLGHQALFQEK	V				Elution from: 156.2560 to 156.2560 period: 0 experiment: 1 cycles: 1 FinneganScanNumber: 19864 Origin: 20100609_Velos1_TaGe_SA_293_6.mgf Origin: HEK293_1.mgf
2	1	E1BS_ADE05	E1B protein, small T-antigen OS=Human adenovirus C serotype 5 PE=1 SV=1	1658	20773	58	58	8	8	58	176	Human adenovirus 5	28285	225021	1	1	1	1147.04	2292.07	2	2292.08	-0.0102	57	76	0	89.49		13	1.1e-09	K	SCGELFDSLNLGHQALFQEK	V				Elution from: 156.2792 to 156.2792 period: 0 experiment: 1 cycles: 1 FinneganScanNumber: 19870 Origin: 20100609_Velos1_TaGe_SA_293_6.mgf Origin: HEK293_1.mgf
2	1	E1BS_ADE05	E1B protein, small T-antigen OS=Human adenovirus C serotype 5 PE=1 SV=1	1658	20773	58	58	8	8	58	176	Human adenovirus 5	28285	225022	1	1	1	765.032	2292.07	3	2292.08	-0.01	57	76	0	60.52		13	8.9e-07	K	SCGELFDSLNLGHQALFQEK	V				Elution from: 160.0932 to 160.0932 period: 0 experiment: 1 cycles: 1 FinneganScanNumber: 19290 Origin: 20100609_Velos1_TaGe_SA_293_5.mgf Origin: HEK293_1.mgf
2	1	E1BS_ADE05	E1B protein, small T-antigen OS=Human adenovirus C serotype 5 PE=1 SV=1	1658	20773	58	58	8	8	58	176	Human adenovirus 5	28285	225023	1	1	1	765.033	2292.08	3	2292.08	-0.0085	57	76	0	30.53		13	0.00089	K	SCGELFDSLNLGHQALFQEK	V				Elution from: 153.4961 to 153.4961 period: 0 experiment: 1 cycles: 1 FinneganScanNumber: 18415 Origin: 20100609_Velos1_TaGe_SA_293_5.mgf Origin: HEK293_1.mgf
2	1	E1BS_ADE05	E1B protein, small T-antigen OS=Human adenovirus C serotype 5 PE=1 SV=1	1658	20773	58	58	8	8	58	176	Human adenovirus 5	28285	225024	1	1	1	765.033	2292.08	3	2292.08	-0.0067	57	76	0	41.23		13	7.5e-05	K	SCGELFDSLNLGHQALFQEK	V				Elution from: 160.7231 to 160.7231 period: 0 experiment: 1 cycles: 1 FinneganScanNumber: 24147 Origin: 20100609_Velos1_TaGe_SA_293_2.mgf Origin: HEK293_1.mgf
2	1	E1BS_ADE05	E1B protein, small T-antigen OS=Human adenovirus C serotype 5 PE=1 SV=1	1658	20773	58	58	8	8	58	176	Human adenovirus 5	28285	225025	1	1	1	765.033	2292.08	3	2292.08	-0.0064	57	76	0	51.76		13	6.7e-06	K	SCGELFDSLNLGHQALFQEK	V				Elution from: 158.4511 to 158.4511 period: 0 experiment: 1 cycles: 1 FinneganScanNumber: 19054 Origin: 20100609_Velos1_TaGe_SA_293_5.mgf Origin: HEK293_1.mgf
2	1	E1BS_ADE05	E1B protein, small T-antigen OS=Human adenovirus C serotype 5 PE=1 SV=1	1658	20773	58	58	8	8	58	176	Human adenovirus 5	28285	225027	1	1	1	765.034	2292.08	3	2292.08	-0.0046	57	76	0	49.08		13	1.2e-05	K	SCGELFDSLNLGHQALFQEK	V				Elution from: 162.4336 to 162.4336 period: 0 experiment: 1 cycles: 1 FinneganScanNumber: 19616 Origin: 20100609_Velos1_TaGe_SA_293_5.mgf Origin: HEK293_1.mgf
2	1	E1BS_ADE05	E1B protein, small T-antigen OS=Human adenovirus C serotype 5 PE=1 SV=1	1658	20773	58	58	8	8	58	176	Human adenovirus 5	28285	225030	1	1	1	765.035	2292.08	3	2292.08	-0.0025	57	76	0	40.24		13	9.5e-05	K	SCGELFDSLNLGHQALFQEK	V				Elution from: 160.6255 to 160.6255 period: 0 experiment: 1 cycles: 1 FinneganScanNumber: 18804 Origin: 20100609_Velos1_TaGe_SA_293_4.mgf Origin: HEK293_1.mgf
2	1	E1BS_ADE05	E1B protein, small T-antigen OS=Human adenovirus C serotype 5 PE=1 SV=1	1658	20773	58	58	8	8	58	176	Human adenovirus 5	28285	225032	1	1	1	1147.05	2292.08	2	2292.08	-0.0016	57	76	0	43.71		13	4.3e-05	K	SCGELFDSLNLGHQALFQEK	V				Elution from: 158.5169 to 158.5169 period: 0 experiment: 1 cycles: 1 FinneganScanNumber: 19064 Origin: 20100609_Velos1_TaGe_SA_293_5.mgf Origin: HEK293_1.mgf
2	1	E1BS_ADE05	E1B protein, small T-antigen OS=Human adenovirus C serotype 5 PE=1 SV=1	1658	20773	58	58	8	8	58	176	Human adenovirus 5	28285	225033	1	1	1	765.035	2292.08	3	2292.08	-0.0016	57	76	0	44.98		13	3.2e-05	K	SCGELFDSLNLGHQALFQEK	V				Elution from: 161.3220 to 161.3220 period: 0 experiment: 1 cycles: 1 FinneganScanNumber: 18881 Origin: 20100609_Velos1_TaGe_SA_293_4.mgf Origin: HEK293_1.mgf
2	1	E1BS_ADE05	E1B protein, small T-antigen OS=Human adenovirus C serotype 5 PE=1 SV=1	1658	20773	58	58	8	8	58	176	Human adenovirus 5	28285	225035	1	1	1	1147.05	2292.08	2	2292.08	-0.0008	57	76	0	65.53		13	2.8e-07	K	SCGELFDSLNLGHQALFQEK	V				Elution from: 160.8147 to 160.8147 period: 0 experiment: 1 cycles: 1 FinneganScanNumber: 18828 Origin: 20100609_Velos1_TaGe_SA_293_4.mgf Origin: HEK293_1.mgf
2	1	E1BS_ADE05	E1B protein, small T-antigen OS=Human adenovirus C serotype 5 PE=1 SV=1	1658	20773	58	58	8	8	58	176	Human adenovirus 5	28285	225036	1	1	1	765.035	2292.08	3	2292.08	-0.0007	57	76	0	68.19		13	1.5e-07	K	SCGELFDSLNLGHQALFQEK	V				Elution from: 162.3174 to 162.3174 period: 0 experiment: 1 cycles: 1 FinneganScanNumber: 21801 Origin: 20100609_Velos1_TaGe_SA_293_3.mgf Origin: HEK293_1.mgf
2	1	E1BS_ADE05	E1B protein, small T-antigen OS=Human adenovirus C serotype 5 PE=1 SV=1	1658	20773	58	58	8	8	58	176	Human adenovirus 5	28285	225037	1	1	1	765.035	2292.08	3	2292.08	-0.0007	57	76	0	13.22		13	0.048	K	SCGELFDSLNLGHQALFQEK	V				Elution from: 145.9351 to 145.9351 period: 0 experiment: 1 cycles: 1 FinneganScanNumber: 32904 Origin: 20100723_Velos1_TaGe_SA_Hek293_03.mgf Origin: HEK293_2.mgf
2	1	E1BS_ADE05	E1B protein, small T-antigen OS=Human adenovirus C serotype 5 PE=1 SV=1	1658	20773	58	58	8	8	58	176	Human adenovirus 5	28285	225040	1	1	1	1147.05	2292.08	2	2292.08	0.0004	57	76	0	38.49		13	0.00014	K	SCGELFDSLNLGHQALFQEK	V				Elution from: 146.3461 to 146.3461 period: 0 experiment: 1 cycles: 1 FinneganScanNumber: 27082 Origin: 20101227_Velos1_TaGe_SA_HEK293_05.mgf Origin: HEK293_3.mgf
2	1	E1BS_ADE05	E1B protein, small T-antigen OS=Human adenovirus C serotype 5 PE=1 SV=1	1658	20773	58	58	8	8	58	176	Human adenovirus 5	28285	225041	1	1	1	574.029	2292.08	4	2292.08	0.0004	57	76	0	30.46		13	0.0009	K	SCGELFDSLNLGHQALFQEK	V				Elution from: 146.7556 to 146.7556 period: 0 experiment: 1 cycles: 1 FinneganScanNumber: 27157 Origin: 20101227_Velos1_TaGe_SA_HEK293_05.mgf Origin: HEK293_3.mgf
2	1	E1BS_ADE05	E1B protein, small T-antigen OS=Human adenovirus C serotype 5 PE=1 SV=1	1658	20773	58	58	8	8	58	176	Human adenovirus 5	28285	225042	1	1	1	765.036	2292.09	3	2292.08	0.0005	57	76	0	13.71		13	0.043	K	SCGELFDSLNLGHQALFQEK	V				Elution from: 146.7519 to 146.7519 period: 0 experiment: 1 cycles: 1 FinneganScanNumber: 32626 Origin: 20100723_Velos1_TaGe_SA_Hek293_02.mgf Origin: HEK293_2.mgf
2	1	E1BS_ADE05	E1B protein, small T-antigen OS=Human adenovirus C serotype 5 PE=1 SV=1	1658	20773	58	58	8	8	58	176	Human adenovirus 5	28285	225043	1	1	1	574.029	2292.09	4	2292.08	0.002	57	76	0	24.74		13	0.0034	K	SCGELFDSLNLGHQALFQEK	V				Elution from: 148.1374 to 148.1374 period: 0 experiment: 1 cycles: 1 FinneganScanNumber: 30606 Origin: 20100723_Velos1_TaGe_SA_Hek293_04.mgf Origin: HEK293_2.mgf
2	1	E1BS_ADE05	E1B protein, small T-antigen OS=Human adenovirus C serotype 5 PE=1 SV=1	1658	20773	58	58	8	8	58	176	Human adenovirus 5	28285	225044	1	1	1	1147.05	2292.09	2	2292.08	0.0024	57	76	0	102.91		13	5.1e-11	K	SCGELFDSLNLGHQALFQEK	V				Elution from: 137.5612 to 137.5612 period: 0 experiment: 1 cycles: 1 FinneganScanNumber: 27345 Origin: 20101227_Velos1_TaGe_SA_HEK293_06.mgf Origin: HEK293_3.mgf
2	1	E1BS_ADE05	E1B protein, small T-antigen OS=Human adenovirus C serotype 5 PE=1 SV=1	1658	20773	58	58	8	8	58	176	Human adenovirus 5	28285	225050	1	1	1	574.029	2292.09	4	2292.08	0.0032	57	76	0	40.37		13	9.2e-05	K	SCGELFDSLNLGHQALFQEK	V				Elution from: 137.5952 to 137.5952 period: 0 experiment: 1 cycles: 1 FinneganScanNumber: 27354 Origin: 20101227_Velos1_TaGe_SA_HEK293_06.mgf Origin: HEK293_3.mgf
2	1	E1BS_ADE05	E1B protein, small T-antigen OS=Human adenovirus C serotype 5 PE=1 SV=1	1658	20773	58	58	8	8	58	176	Human adenovirus 5	28285	225053	1	1	1	765.037	2292.09	3	2292.08	0.0044	57	76	0	33.9		13	0.00041	K	SCGELFDSLNLGHQALFQEK	V				Elution from: 146.5009 to 146.5009 period: 0 experiment: 1 cycles: 1 FinneganScanNumber: 27111 Origin: 20101227_Velos1_TaGe_SA_HEK293_05.mgf Origin: HEK293_3.mgf
2	1	E1BS_ADE05	E1B protein, small T-antigen OS=Human adenovirus C serotype 5 PE=1 SV=1	1658	20773	58	58	8	8	58	176	Human adenovirus 5	28285	225057	1	1	1	765.037	2292.09	3	2292.08	0.0053	57	76	0	22.15		13	0.0061	K	SCGELFDSLNLGHQALFQEK	V				Elution from: 148.0227 to 148.0227 period: 0 experiment: 1 cycles: 1 FinneganScanNumber: 27396 Origin: 20101227_Velos1_TaGe_SA_HEK293_05.mgf Origin: HEK293_3.mgf
2	1	E1BS_ADE05	E1B protein, small T-antigen OS=Human adenovirus C serotype 5 PE=1 SV=1	1658	20773	58	58	8	8	58	176	Human adenovirus 5	28285	225058	1	1	1	765.037	2292.09	3	2292.08	0.0059	57	76	0	43.38		13	4.6e-05	K	SCGELFDSLNLGHQALFQEK	V				Elution from: 137.5077 to 137.5077 period: 0 experiment: 1 cycles: 1 FinneganScanNumber: 27331 Origin: 20101227_Velos1_TaGe_SA_HEK293_06.mgf Origin: HEK293_3.mgf
2	1	E1BS_ADE05	E1B protein, small T-antigen OS=Human adenovirus C serotype 5 PE=1 SV=1	1658	20773	58	58	8	8	58	176	Human adenovirus 5	28285	225063	1	1	1	765.038	2292.09	3	2292.08	0.0071	57	76	0	55.39		13	2.9e-06	K	SCGELFDSLNLGHQALFQEK	V				Elution from: 145.3446 to 145.3446 period: 0 experiment: 1 cycles: 1 FinneganScanNumber: 27606 Origin: 20101227_Velos1_TaGe_SA_HEK293_04.mgf Origin: HEK293_3.mgf
2	1	E1BS_ADE05	E1B protein, small T-antigen OS=Human adenovirus C serotype 5 PE=1 SV=1	1658	20773	58	58	8	8	58	176	Human adenovirus 5	28285	249542	1	1	1	959.516	2875.53	3	2875.54	-0.0153	133	157	0	62.55		13	5.6e-07	R	LLLLSSVRPAIIPTEEQQQQQEEAR	R				Elution from: 148.0957 to 148.0957 period: 0 experiment: 1 cycles: 1 FinneganScanNumber: 18474 Origin: 20100609_Velos1_TaGe_SA_293_6.mgf Origin: HEK293_1.mgf
2	1	E1BS_ADE05	E1B protein, small T-antigen OS=Human adenovirus C serotype 5 PE=1 SV=1	1658	20773	58	58	8	8	58	176	Human adenovirus 5	28285	249543	1	1	1	959.517	2875.53	3	2875.54	-0.0111	133	157	0	39.62		13	0.00011	R	LLLLSSVRPAIIPTEEQQQQQEEAR	R				Elution from: 151.3469 to 151.3469 period: 0 experiment: 1 cycles: 1 FinneganScanNumber: 22975 Origin: 20100609_Velos1_TaGe_SA_293_2.mgf Origin: HEK293_1.mgf
2	1	E1BS_ADE05	E1B protein, small T-antigen OS=Human adenovirus C serotype 5 PE=1 SV=1	1658	20773	58	58	8	8	58	176	Human adenovirus 5	28285	249544	1	1	1	959.52	2875.54	3	2875.54	-0.0018	133	157	0	63.23		13	4.8e-07	R	LLLLSSVRPAIIPTEEQQQQQEEAR	R				Elution from: 122.3138 to 122.3138 period: 0 experiment: 1 cycles: 1 FinneganScanNumber: 30168 Origin: 20100723_Velos1_TaGe_SA_Hek293_01.mgf Origin: HEK293_2.mgf
2	1	E1BS_ADE05	E1B protein, small T-antigen OS=Human adenovirus C serotype 5 PE=1 SV=1	1658	20773	58	58	8	8	58	176	Human adenovirus 5	28285	249545	1	1	1	719.893	2875.54	4	2875.54	0.001	133	157	0	28.65		13	0.0014	R	LLLLSSVRPAIIPTEEQQQQQEEAR	R				Elution from: 141.9963 to 141.9963 period: 0 experiment: 1 cycles: 1 FinneganScanNumber: 27884 Origin: 20100723_Velos1_TaGe_SA_Hek293_05.mgf Origin: HEK293_2.mgf
2	1	E1BS_ADE05	E1B protein, small T-antigen OS=Human adenovirus C serotype 5 PE=1 SV=1	1658	20773	58	58	8	8	58	176	Human adenovirus 5	28285	249546	1	1	1	959.521	2875.54	3	2875.54	0.0018	133	157	0	24.11		13	0.0039	R	LLLLSSVRPAIIPTEEQQQQQEEAR	R				Elution from: 141.7792 to 141.7792 period: 0 experiment: 1 cycles: 1 FinneganScanNumber: 27841 Origin: 20100723_Velos1_TaGe_SA_Hek293_05.mgf Origin: HEK293_2.mgf
2	1	E1BS_ADE05	E1B protein, small T-antigen OS=Human adenovirus C serotype 5 PE=1 SV=1	1658	20773	58	58	8	8	58	176	Human adenovirus 5	28285	249547	1	1	1	719.894	2875.55	4	2875.54	0.007	133	157	0	56.94		13	2e-06	R	LLLLSSVRPAIIPTEEQQQQQEEAR	R				Elution from: 116.1308 to 116.1308 period: 0 experiment: 1 cycles: 1 FinneganScanNumber: 32059 Origin: 20101227_Velos1_TaGe_SA_HEK293_01.mgf Origin: HEK293_3.mgf	emPAI	6.03
2		E1BS_ADE02	E1B protein, small T-antigen OS=Human adenovirus C serotype 2 GN=E1B PE=1 SV=2	1461	20672	52	52	7	7	44	175	Human adenovirus 2	10515	49710	1	0	1	497.251	992.488	2	992.493	-0.0045	80	88	0	27.87		13	0.0016	K	TLDFSTPGR	A				Elution from: 53.6293 to 53.6293 period: 0 experiment: 1 cycles: 1 FinneganScanNumber: 11851 Origin: 20100609_Velos1_TaGe_SA_293_1.mgf Origin: HEK293_1.mgf
2		E1BS_ADE02	E1B protein, small T-antigen OS=Human adenovirus C serotype 2 GN=E1B PE=1 SV=2	1461	20672	52	52	7	7	44	175	Human adenovirus 2	10515	49713	1	0	1	497.255	992.494	2	992.493	0.0017	80	88	0	13		13	0.05	K	TLDFSTPGR	A				Elution from: 43.0789 to 43.0789 period: 0 experiment: 1 cycles: 1 FinneganScanNumber: 11460 Origin: 20101227_Velos1_TaGe_SA_HEK293_01.mgf Origin: HEK293_3.mgf
2		E1BS_ADE02	E1B protein, small T-antigen OS=Human adenovirus C serotype 2 GN=E1B PE=1 SV=2	1461	20672	52	52	7	7	44	175	Human adenovirus 2	10515	54423	1	0	1	512.263	1022.51	2	1022.52	-0.0063	30	38	0	19.49		13	0.011	R	FLWGSSQAK	L				Elution from: 81.6095 to 81.6095 period: 0 experiment: 1 cycles: 1 FinneganScanNumber: 9662 Origin: 20100609_Velos1_TaGe_SA_293_3.mgf Origin: HEK293_1.mgf
2		E1BS_ADE02	E1B protein, small T-antigen OS=Human adenovirus C serotype 2 GN=E1B PE=1 SV=2	1461	20672	52	52	7	7	44	175	Human adenovirus 2	10515	54431	1	0	1	512.266	1022.52	2	1022.52	-0.0007	30	38	0	17.59		13	0.017	R	FLWGSSQAK	L				Elution from: 51.4890 to 51.4890 period: 0 experiment: 1 cycles: 1 FinneganScanNumber: 11284 Origin: 20100609_Velos1_TaGe_SA_293_1.mgf Origin: HEK293_1.mgf
2		E1BS_ADE02	E1B protein, small T-antigen OS=Human adenovirus C serotype 2 GN=E1B PE=1 SV=2	1461	20672	52	52	7	7	44	175	Human adenovirus 2	10515	54434	1	0	1	512.267	1022.52	2	1022.52	0.0005	30	38	0	24.08		13	0.0039	R	FLWGSSQAK	L				Elution from: 44.7705 to 44.7705 period: 0 experiment: 1 cycles: 1 FinneganScanNumber: 11986 Origin: 20101227_Velos1_TaGe_SA_HEK293_01.mgf Origin: HEK293_3.mgf
2		E1BS_ADE02	E1B protein, small T-antigen OS=Human adenovirus C serotype 2 GN=E1B PE=1 SV=2	1461	20672	52	52	7	7	44	175	Human adenovirus 2	10515	71531	1	0	1	571.27	1140.53	2	1140.53	-0.005	160	168	0	30.95		13	0.0008	R	QEQSPWNPR	A				Elution from: 28.6901 to 28.6901 period: 0 experiment: 1 cycles: 1 FinneganScanNumber: 5248 Origin: 20100609_Velos1_TaGe_SA_293_1.mgf Origin: HEK293_1.mgf
2		E1BS_ADE02	E1B protein, small T-antigen OS=Human adenovirus C serotype 2 GN=E1B PE=1 SV=2	1461	20672	52	52	7	7	44	175	Human adenovirus 2	10515	97407	1	0	1	649.323	1296.63	2	1296.63	-0.0001	159	168	1	23.04		13	0.005	R	RQEQSPWNPR	A				Elution from: 42.6777 to 42.6777 period: 0 experiment: 1 cycles: 1 FinneganScanNumber: 6724 Origin: 20100723_Velos1_TaGe_SA_Hek293_01.mgf Origin: HEK293_2.mgf
2		E1BS_ADE02	E1B protein, small T-antigen OS=Human adenovirus C serotype 2 GN=E1B PE=1 SV=2	1461	20672	52	52	7	7	44	175	Human adenovirus 2	10515	179998	1	0	1	927.936	1853.86	2	1853.87	-0.0118	15	29	0	59.69		13	1.1e-06	R	NLLEQSSNSTSWFWR	F				Elution from: 157.0253 to 157.0253 period: 0 experiment: 1 cycles: 1 FinneganScanNumber: 20002 Origin: 20100609_Velos1_TaGe_SA_293_6.mgf Origin: HEK293_1.mgf
2		E1BS_ADE02	E1B protein, small T-antigen OS=Human adenovirus C serotype 2 GN=E1B PE=1 SV=2	1461	20672	52	52	7	7	44	175	Human adenovirus 2	10515	179999	1	0	1	927.937	1853.86	2	1853.87	-0.0104	15	29	0	62.4		13	5.8e-07	R	NLLEQSSNSTSWFWR	F				Elution from: 159.3701 to 159.3701 period: 0 experiment: 1 cycles: 1 FinneganScanNumber: 19185 Origin: 20100609_Velos1_TaGe_SA_293_5.mgf Origin: HEK293_1.mgf
2		E1BS_ADE02	E1B protein, small T-antigen OS=Human adenovirus C serotype 2 GN=E1B PE=1 SV=2	1461	20672	52	52	7	7	44	175	Human adenovirus 2	10515	180000	1	0	1	927.938	1853.86	2	1853.87	-0.0092	15	29	0	86.04		13	2.5e-09	R	NLLEQSSNSTSWFWR	F				Elution from: 157.9562 to 157.9562 period: 0 experiment: 1 cycles: 1 FinneganScanNumber: 20174 Origin: 20100609_Velos1_TaGe_SA_293_6.mgf Origin: HEK293_1.mgf
2		E1BS_ADE02	E1B protein, small T-antigen OS=Human adenovirus C serotype 2 GN=E1B PE=1 SV=2	1461	20672	52	52	7	7	44	175	Human adenovirus 2	10515	180001	1	0	1	927.938	1853.86	2	1853.87	-0.009	15	29	0	53.88		13	4.1e-06	R	NLLEQSSNSTSWFWR	F				Elution from: 157.4552 to 157.4552 period: 0 experiment: 1 cycles: 1 FinneganScanNumber: 20089 Origin: 20100609_Velos1_TaGe_SA_293_6.mgf Origin: HEK293_1.mgf
2		E1BS_ADE02	E1B protein, small T-antigen OS=Human adenovirus C serotype 2 GN=E1B PE=1 SV=2	1461	20672	52	52	7	7	44	175	Human adenovirus 2	10515	180006	1	0	1	927.941	1853.87	2	1853.87	-0.0018	15	29	0	102.23		13	6e-11	R	NLLEQSSNSTSWFWR	F				Elution from: 161.3310 to 161.3310 period: 0 experiment: 1 cycles: 1 FinneganScanNumber: 18883 Origin: 20100609_Velos1_TaGe_SA_293_4.mgf Origin: HEK293_1.mgf
2		E1BS_ADE02	E1B protein, small T-antigen OS=Human adenovirus C serotype 2 GN=E1B PE=1 SV=2	1461	20672	52	52	7	7	44	175	Human adenovirus 2	10515	180007	1	0	1	927.941	1853.87	2	1853.87	-0.0016	15	29	0	21.61		13	0.0069	R	NLLEQSSNSTSWFWR	F				Elution from: 149.7270 to 149.7270 period: 0 experiment: 1 cycles: 1 FinneganScanNumber: 33352 Origin: 20100723_Velos1_TaGe_SA_Hek293_02.mgf Origin: HEK293_2.mgf
2		E1BS_ADE02	E1B protein, small T-antigen OS=Human adenovirus C serotype 2 GN=E1B PE=1 SV=2	1461	20672	52	52	7	7	44	175	Human adenovirus 2	10515	180008	1	0	1	618.963	1853.87	3	1853.87	-0.0016	15	29	0	58.02		13	1.6e-06	R	NLLEQSSNSTSWFWR	F				Elution from: 139.6132 to 139.6132 period: 0 experiment: 1 cycles: 1 FinneganScanNumber: 27833 Origin: 20101227_Velos1_TaGe_SA_HEK293_06.mgf Origin: HEK293_3.mgf
2		E1BS_ADE02	E1B protein, small T-antigen OS=Human adenovirus C serotype 2 GN=E1B PE=1 SV=2	1461	20672	52	52	7	7	44	175	Human adenovirus 2	10515	180011	1	0	1	927.942	1853.87	2	1853.87	-0.0008	15	29	0	31.52		13	0.0007	R	NLLEQSSNSTSWFWR	F				Elution from: 151.2966 to 151.2966 period: 0 experiment: 1 cycles: 1 FinneganScanNumber: 27142 Origin: 20100723_Velos1_TaGe_SA_Hek293_06.mgf Origin: HEK293_2.mgf
2		E1BS_ADE02	E1B protein, small T-antigen OS=Human adenovirus C serotype 2 GN=E1B PE=1 SV=2	1461	20672	52	52	7	7	44	175	Human adenovirus 2	10515	180012	1	0	1	927.942	1853.87	2	1853.87	-0.0006	15	29	0	16.64		13	0.022	R	NLLEQSSNSTSWFWR	F				Elution from: 152.0683 to 152.0683 period: 0 experiment: 1 cycles: 1 FinneganScanNumber: 27310 Origin: 20100723_Velos1_TaGe_SA_Hek293_06.mgf Origin: HEK293_2.mgf
2		E1BS_ADE02	E1B protein, small T-antigen OS=Human adenovirus C serotype 2 GN=E1B PE=1 SV=2	1461	20672	52	52	7	7	44	175	Human adenovirus 2	10515	180013	1	0	1	618.964	1853.87	3	1853.87	0.0005	15	29	0	46.06		13	2.5e-05	R	NLLEQSSNSTSWFWR	F				Elution from: 151.3159 to 151.3159 period: 0 experiment: 1 cycles: 1 FinneganScanNumber: 27148 Origin: 20100723_Velos1_TaGe_SA_Hek293_06.mgf Origin: HEK293_2.mgf
2		E1BS_ADE02	E1B protein, small T-antigen OS=Human adenovirus C serotype 2 GN=E1B PE=1 SV=2	1461	20672	52	52	7	7	44	175	Human adenovirus 2	10515	180015	1	0	1	927.943	1853.87	2	1853.87	0.0016	15	29	0	17.38		13	0.018	R	NLLEQSSNSTSWFWR	F				Elution from: 148.4301 to 148.4301 period: 0 experiment: 1 cycles: 1 FinneganScanNumber: 33538 Origin: 20100723_Velos1_TaGe_SA_Hek293_03.mgf Origin: HEK293_2.mgf
2		E1BS_ADE02	E1B protein, small T-antigen OS=Human adenovirus C serotype 2 GN=E1B PE=1 SV=2	1461	20672	52	52	7	7	44	175	Human adenovirus 2	10515	180018	1	0	1	618.965	1853.87	3	1853.87	0.0026	15	29	0	18.8		13	0.013	R	NLLEQSSNSTSWFWR	F				Elution from: 151.6711 to 151.6711 period: 0 experiment: 1 cycles: 1 FinneganScanNumber: 31422 Origin: 20100723_Velos1_TaGe_SA_Hek293_04.mgf Origin: HEK293_2.mgf
2		E1BS_ADE02	E1B protein, small T-antigen OS=Human adenovirus C serotype 2 GN=E1B PE=1 SV=2	1461	20672	52	52	7	7	44	175	Human adenovirus 2	10515	180019	1	0	1	927.944	1853.87	2	1853.87	0.0032	15	29	0	74.86		13	3.3e-08	R	NLLEQSSNSTSWFWR	F				Elution from: 149.0692 to 149.0692 period: 0 experiment: 1 cycles: 1 FinneganScanNumber: 30821 Origin: 20100723_Velos1_TaGe_SA_Hek293_04.mgf Origin: HEK293_2.mgf
2		E1BS_ADE02	E1B protein, small T-antigen OS=Human adenovirus C serotype 2 GN=E1B PE=1 SV=2	1461	20672	52	52	7	7	44	175	Human adenovirus 2	10515	180020	1	0	1	927.944	1853.87	2	1853.87	0.0032	15	29	0	56.93		13	2e-06	R	NLLEQSSNSTSWFWR	F				Elution from: 152.1293 to 152.1293 period: 0 experiment: 1 cycles: 1 FinneganScanNumber: 31525 Origin: 20100723_Velos1_TaGe_SA_Hek293_04.mgf Origin: HEK293_2.mgf
2		E1BS_ADE02	E1B protein, small T-antigen OS=Human adenovirus C serotype 2 GN=E1B PE=1 SV=2	1461	20672	52	52	7	7	44	175	Human adenovirus 2	10515	180021	1	0	1	618.965	1853.87	3	1853.87	0.0035	15	29	0	33.81		13	0.00042	R	NLLEQSSNSTSWFWR	F				Elution from: 150.8067 to 150.8067 period: 0 experiment: 1 cycles: 1 FinneganScanNumber: 31226 Origin: 20100723_Velos1_TaGe_SA_Hek293_04.mgf Origin: HEK293_2.mgf
2		E1BS_ADE02	E1B protein, small T-antigen OS=Human adenovirus C serotype 2 GN=E1B PE=1 SV=2	1461	20672	52	52	7	7	44	175	Human adenovirus 2	10515	180022	1	0	1	618.965	1853.87	3	1853.87	0.0038	15	29	0	13.33		13	0.046	R	NLLEQSSNSTSWFWR	F				Elution from: 148.2152 to 148.2152 period: 0 experiment: 1 cycles: 1 FinneganScanNumber: 27435 Origin: 20101227_Velos1_TaGe_SA_HEK293_05.mgf Origin: HEK293_3.mgf
2		E1BS_ADE02	E1B protein, small T-antigen OS=Human adenovirus C serotype 2 GN=E1B PE=1 SV=2	1461	20672	52	52	7	7	44	175	Human adenovirus 2	10515	180024	1	0	1	927.944	1853.87	2	1853.87	0.0042	15	29	0	18.86		13	0.013	R	NLLEQSSNSTSWFWR	F				Elution from: 150.1189 to 150.1189 period: 0 experiment: 1 cycles: 1 FinneganScanNumber: 31063 Origin: 20100723_Velos1_TaGe_SA_Hek293_04.mgf Origin: HEK293_2.mgf
2		E1BS_ADE02	E1B protein, small T-antigen OS=Human adenovirus C serotype 2 GN=E1B PE=1 SV=2	1461	20672	52	52	7	7	44	175	Human adenovirus 2	10515	180025	1	0	1	927.944	1853.87	2	1853.87	0.0048	15	29	0	20.88		13	0.0082	R	NLLEQSSNSTSWFWR	F				Elution from: 154.1740 to 154.1740 period: 0 experiment: 1 cycles: 1 FinneganScanNumber: 30301 Origin: 20100723_Velos1_TaGe_SA_Hek293_05.mgf Origin: HEK293_2.mgf
2		E1BS_ADE02	E1B protein, small T-antigen OS=Human adenovirus C serotype 2 GN=E1B PE=1 SV=2	1461	20672	52	52	7	7	44	175	Human adenovirus 2	10515	180027	1	0	1	927.946	1853.88	2	1853.87	0.0068	15	29	0	64.2		13	3.8e-07	R	NLLEQSSNSTSWFWR	F				Elution from: 139.6088 to 139.6088 period: 0 experiment: 1 cycles: 1 FinneganScanNumber: 27832 Origin: 20101227_Velos1_TaGe_SA_HEK293_06.mgf Origin: HEK293_3.mgf
2		E1BS_ADE02	E1B protein, small T-antigen OS=Human adenovirus C serotype 2 GN=E1B PE=1 SV=2	1461	20672	52	52	7	7	44	175	Human adenovirus 2	10515	180028	1	0	1	618.966	1853.88	3	1853.87	0.0068	15	29	0	20.26		13	0.0094	R	NLLEQSSNSTSWFWR	F				Elution from: 154.2891 to 154.2891 period: 0 experiment: 1 cycles: 1 FinneganScanNumber: 30324 Origin: 20100723_Velos1_TaGe_SA_Hek293_05.mgf Origin: HEK293_2.mgf
2		E1BS_ADE02	E1B protein, small T-antigen OS=Human adenovirus C serotype 2 GN=E1B PE=1 SV=2	1461	20672	52	52	7	7	44	175	Human adenovirus 2	10515	181851	1	0	1	623.991	1868.95	3	1868.96	-0.0054	43	56	2	15.71		13	0.027	R	IKEDYKWEFEELLK	S				Elution from: 131.1508 to 131.1508 period: 0 experiment: 1 cycles: 1 FinneganScanNumber: 15560 Origin: 20100609_Velos1_TaGe_SA_293_6.mgf Origin: HEK293_1.mgf
2		E1BS_ADE02	E1B protein, small T-antigen OS=Human adenovirus C serotype 2 GN=E1B PE=1 SV=2	1461	20672	52	52	7	7	44	175	Human adenovirus 2	10515	181854	1	0	1	935.483	1868.95	2	1868.96	-0.0045	43	56	2	22.36		13	0.0058	R	IKEDYKWEFEELLK	S				Elution from: 131.2749 to 131.2749 period: 0 experiment: 1 cycles: 1 FinneganScanNumber: 15585 Origin: 20100609_Velos1_TaGe_SA_293_6.mgf Origin: HEK293_1.mgf
2		E1BS_ADE02	E1B protein, small T-antigen OS=Human adenovirus C serotype 2 GN=E1B PE=1 SV=2	1461	20672	52	52	7	7	44	175	Human adenovirus 2	10515	225019	1	0	1	765.031	2292.07	3	2292.08	-0.0124	57	76	0	48.05		13	1.6e-05	K	SCGELFDSLNLGHQALFQEK	V				Elution from: 156.2560 to 156.2560 period: 0 experiment: 1 cycles: 1 FinneganScanNumber: 19864 Origin: 20100609_Velos1_TaGe_SA_293_6.mgf Origin: HEK293_1.mgf
2		E1BS_ADE02	E1B protein, small T-antigen OS=Human adenovirus C serotype 2 GN=E1B PE=1 SV=2	1461	20672	52	52	7	7	44	175	Human adenovirus 2	10515	225021	1	0	1	1147.04	2292.07	2	2292.08	-0.0102	57	76	0	89.49		13	1.1e-09	K	SCGELFDSLNLGHQALFQEK	V				Elution from: 156.2792 to 156.2792 period: 0 experiment: 1 cycles: 1 FinneganScanNumber: 19870 Origin: 20100609_Velos1_TaGe_SA_293_6.mgf Origin: HEK293_1.mgf
2		E1BS_ADE02	E1B protein, small T-antigen OS=Human adenovirus C serotype 2 GN=E1B PE=1 SV=2	1461	20672	52	52	7	7	44	175	Human adenovirus 2	10515	225022	1	0	1	765.032	2292.07	3	2292.08	-0.01	57	76	0	60.52		13	8.9e-07	K	SCGELFDSLNLGHQALFQEK	V				Elution from: 160.0932 to 160.0932 period: 0 experiment: 1 cycles: 1 FinneganScanNumber: 19290 Origin: 20100609_Velos1_TaGe_SA_293_5.mgf Origin: HEK293_1.mgf
2		E1BS_ADE02	E1B protein, small T-antigen OS=Human adenovirus C serotype 2 GN=E1B PE=1 SV=2	1461	20672	52	52	7	7	44	175	Human adenovirus 2	10515	225023	1	0	1	765.033	2292.08	3	2292.08	-0.0085	57	76	0	30.53		13	0.00089	K	SCGELFDSLNLGHQALFQEK	V				Elution from: 153.4961 to 153.4961 period: 0 experiment: 1 cycles: 1 FinneganScanNumber: 18415 Origin: 20100609_Velos1_TaGe_SA_293_5.mgf Origin: HEK293_1.mgf
2		E1BS_ADE02	E1B protein, small T-antigen OS=Human adenovirus C serotype 2 GN=E1B PE=1 SV=2	1461	20672	52	52	7	7	44	175	Human adenovirus 2	10515	225024	1	0	1	765.033	2292.08	3	2292.08	-0.0067	57	76	0	41.23		13	7.5e-05	K	SCGELFDSLNLGHQALFQEK	V				Elution from: 160.7231 to 160.7231 period: 0 experiment: 1 cycles: 1 FinneganScanNumber: 24147 Origin: 20100609_Velos1_TaGe_SA_293_2.mgf Origin: HEK293_1.mgf
2		E1BS_ADE02	E1B protein, small T-antigen OS=Human adenovirus C serotype 2 GN=E1B PE=1 SV=2	1461	20672	52	52	7	7	44	175	Human adenovirus 2	10515	225025	1	0	1	765.033	2292.08	3	2292.08	-0.0064	57	76	0	51.76		13	6.7e-06	K	SCGELFDSLNLGHQALFQEK	V				Elution from: 158.4511 to 158.4511 period: 0 experiment: 1 cycles: 1 FinneganScanNumber: 19054 Origin: 20100609_Velos1_TaGe_SA_293_5.mgf Origin: HEK293_1.mgf
2		E1BS_ADE02	E1B protein, small T-antigen OS=Human adenovirus C serotype 2 GN=E1B PE=1 SV=2	1461	20672	52	52	7	7	44	175	Human adenovirus 2	10515	225027	1	0	1	765.034	2292.08	3	2292.08	-0.0046	57	76	0	49.08		13	1.2e-05	K	SCGELFDSLNLGHQALFQEK	V				Elution from: 162.4336 to 162.4336 period: 0 experiment: 1 cycles: 1 FinneganScanNumber: 19616 Origin: 20100609_Velos1_TaGe_SA_293_5.mgf Origin: HEK293_1.mgf
2		E1BS_ADE02	E1B protein, small T-antigen OS=Human adenovirus C serotype 2 GN=E1B PE=1 SV=2	1461	20672	52	52	7	7	44	175	Human adenovirus 2	10515	225030	1	0	1	765.035	2292.08	3	2292.08	-0.0025	57	76	0	40.24		13	9.5e-05	K	SCGELFDSLNLGHQALFQEK	V				Elution from: 160.6255 to 160.6255 period: 0 experiment: 1 cycles: 1 FinneganScanNumber: 18804 Origin: 20100609_Velos1_TaGe_SA_293_4.mgf Origin: HEK293_1.mgf
2		E1BS_ADE02	E1B protein, small T-antigen OS=Human adenovirus C serotype 2 GN=E1B PE=1 SV=2	1461	20672	52	52	7	7	44	175	Human adenovirus 2	10515	225032	1	0	1	1147.05	2292.08	2	2292.08	-0.0016	57	76	0	43.71		13	4.3e-05	K	SCGELFDSLNLGHQALFQEK	V				Elution from: 158.5169 to 158.5169 period: 0 experiment: 1 cycles: 1 FinneganScanNumber: 19064 Origin: 20100609_Velos1_TaGe_SA_293_5.mgf Origin: HEK293_1.mgf
2		E1BS_ADE02	E1B protein, small T-antigen OS=Human adenovirus C serotype 2 GN=E1B PE=1 SV=2	1461	20672	52	52	7	7	44	175	Human adenovirus 2	10515	225033	1	0	1	765.035	2292.08	3	2292.08	-0.0016	57	76	0	44.98		13	3.2e-05	K	SCGELFDSLNLGHQALFQEK	V				Elution from: 161.3220 to 161.3220 period: 0 experiment: 1 cycles: 1 FinneganScanNumber: 18881 Origin: 20100609_Velos1_TaGe_SA_293_4.mgf Origin: HEK293_1.mgf
2		E1BS_ADE02	E1B protein, small T-antigen OS=Human adenovirus C serotype 2 GN=E1B PE=1 SV=2	1461	20672	52	52	7	7	44	175	Human adenovirus 2	10515	225035	1	0	1	1147.05	2292.08	2	2292.08	-0.0008	57	76	0	65.53		13	2.8e-07	K	SCGELFDSLNLGHQALFQEK	V				Elution from: 160.8147 to 160.8147 period: 0 experiment: 1 cycles: 1 FinneganScanNumber: 18828 Origin: 20100609_Velos1_TaGe_SA_293_4.mgf Origin: HEK293_1.mgf
2		E1BS_ADE02	E1B protein, small T-antigen OS=Human adenovirus C serotype 2 GN=E1B PE=1 SV=2	1461	20672	52	52	7	7	44	175	Human adenovirus 2	10515	225036	1	0	1	765.035	2292.08	3	2292.08	-0.0007	57	76	0	68.19		13	1.5e-07	K	SCGELFDSLNLGHQALFQEK	V				Elution from: 162.3174 to 162.3174 period: 0 experiment: 1 cycles: 1 FinneganScanNumber: 21801 Origin: 20100609_Velos1_TaGe_SA_293_3.mgf Origin: HEK293_1.mgf
2		E1BS_ADE02	E1B protein, small T-antigen OS=Human adenovirus C serotype 2 GN=E1B PE=1 SV=2	1461	20672	52	52	7	7	44	175	Human adenovirus 2	10515	225037	1	0	1	765.035	2292.08	3	2292.08	-0.0007	57	76	0	13.22		13	0.048	K	SCGELFDSLNLGHQALFQEK	V				Elution from: 145.9351 to 145.9351 period: 0 experiment: 1 cycles: 1 FinneganScanNumber: 32904 Origin: 20100723_Velos1_TaGe_SA_Hek293_03.mgf Origin: HEK293_2.mgf
2		E1BS_ADE02	E1B protein, small T-antigen OS=Human adenovirus C serotype 2 GN=E1B PE=1 SV=2	1461	20672	52	52	7	7	44	175	Human adenovirus 2	10515	225040	1	0	1	1147.05	2292.08	2	2292.08	0.0004	57	76	0	38.49		13	0.00014	K	SCGELFDSLNLGHQALFQEK	V				Elution from: 146.3461 to 146.3461 period: 0 experiment: 1 cycles: 1 FinneganScanNumber: 27082 Origin: 20101227_Velos1_TaGe_SA_HEK293_05.mgf Origin: HEK293_3.mgf
2		E1BS_ADE02	E1B protein, small T-antigen OS=Human adenovirus C serotype 2 GN=E1B PE=1 SV=2	1461	20672	52	52	7	7	44	175	Human adenovirus 2	10515	225041	1	0	1	574.029	2292.08	4	2292.08	0.0004	57	76	0	30.46		13	0.0009	K	SCGELFDSLNLGHQALFQEK	V				Elution from: 146.7556 to 146.7556 period: 0 experiment: 1 cycles: 1 FinneganScanNumber: 27157 Origin: 20101227_Velos1_TaGe_SA_HEK293_05.mgf Origin: HEK293_3.mgf
2		E1BS_ADE02	E1B protein, small T-antigen OS=Human adenovirus C serotype 2 GN=E1B PE=1 SV=2	1461	20672	52	52	7	7	44	175	Human adenovirus 2	10515	225042	1	0	1	765.036	2292.09	3	2292.08	0.0005	57	76	0	13.71		13	0.043	K	SCGELFDSLNLGHQALFQEK	V				Elution from: 146.7519 to 146.7519 period: 0 experiment: 1 cycles: 1 FinneganScanNumber: 32626 Origin: 20100723_Velos1_TaGe_SA_Hek293_02.mgf Origin: HEK293_2.mgf
2		E1BS_ADE02	E1B protein, small T-antigen OS=Human adenovirus C serotype 2 GN=E1B PE=1 SV=2	1461	20672	52	52	7	7	44	175	Human adenovirus 2	10515	225043	1	0	1	574.029	2292.09	4	2292.08	0.002	57	76	0	24.74		13	0.0034	K	SCGELFDSLNLGHQALFQEK	V				Elution from: 148.1374 to 148.1374 period: 0 experiment: 1 cycles: 1 FinneganScanNumber: 30606 Origin: 20100723_Velos1_TaGe_SA_Hek293_04.mgf Origin: HEK293_2.mgf
2		E1BS_ADE02	E1B protein, small T-antigen OS=Human adenovirus C serotype 2 GN=E1B PE=1 SV=2	1461	20672	52	52	7	7	44	175	Human adenovirus 2	10515	225044	1	0	1	1147.05	2292.09	2	2292.08	0.0024	57	76	0	102.91		13	5.1e-11	K	SCGELFDSLNLGHQALFQEK	V				Elution from: 137.5612 to 137.5612 period: 0 experiment: 1 cycles: 1 FinneganScanNumber: 27345 Origin: 20101227_Velos1_TaGe_SA_HEK293_06.mgf Origin: HEK293_3.mgf
2		E1BS_ADE02	E1B protein, small T-antigen OS=Human adenovirus C serotype 2 GN=E1B PE=1 SV=2	1461	20672	52	52	7	7	44	175	Human adenovirus 2	10515	225050	1	0	1	574.029	2292.09	4	2292.08	0.0032	57	76	0	40.37		13	9.2e-05	K	SCGELFDSLNLGHQALFQEK	V				Elution from: 137.5952 to 137.5952 period: 0 experiment: 1 cycles: 1 FinneganScanNumber: 27354 Origin: 20101227_Velos1_TaGe_SA_HEK293_06.mgf Origin: HEK293_3.mgf
2		E1BS_ADE02	E1B protein, small T-antigen OS=Human adenovirus C serotype 2 GN=E1B PE=1 SV=2	1461	20672	52	52	7	7	44	175	Human adenovirus 2	10515	225053	1	0	1	765.037	2292.09	3	2292.08	0.0044	57	76	0	33.9		13	0.00041	K	SCGELFDSLNLGHQALFQEK	V				Elution from: 146.5009 to 146.5009 period: 0 experiment: 1 cycles: 1 FinneganScanNumber: 27111 Origin: 20101227_Velos1_TaGe_SA_HEK293_05.mgf Origin: HEK293_3.mgf
2		E1BS_ADE02	E1B protein, small T-antigen OS=Human adenovirus C serotype 2 GN=E1B PE=1 SV=2	1461	20672	52	52	7	7	44	175	Human adenovirus 2	10515	225057	1	0	1	765.037	2292.09	3	2292.08	0.0053	57	76	0	22.15		13	0.0061	K	SCGELFDSLNLGHQALFQEK	V				Elution from: 148.0227 to 148.0227 period: 0 experiment: 1 cycles: 1 FinneganScanNumber: 27396 Origin: 20101227_Velos1_TaGe_SA_HEK293_05.mgf Origin: HEK293_3.mgf
2		E1BS_ADE02	E1B protein, small T-antigen OS=Human adenovirus C serotype 2 GN=E1B PE=1 SV=2	1461	20672	52	52	7	7	44	175	Human adenovirus 2	10515	225058	1	0	1	765.037	2292.09	3	2292.08	0.0059	57	76	0	43.38		13	4.6e-05	K	SCGELFDSLNLGHQALFQEK	V				Elution from: 137.5077 to 137.5077 period: 0 experiment: 1 cycles: 1 FinneganScanNumber: 27331 Origin: 20101227_Velos1_TaGe_SA_HEK293_06.mgf Origin: HEK293_3.mgf
2		E1BS_ADE02	E1B protein, small T-antigen OS=Human adenovirus C serotype 2 GN=E1B PE=1 SV=2	1461	20672	52	52	7	7	44	175	Human adenovirus 2	10515	225063	1	0	1	765.038	2292.09	3	2292.08	0.0071	57	76	0	55.39		13	2.9e-06	K	SCGELFDSLNLGHQALFQEK	V				Elution from: 145.3446 to 145.3446 period: 0 experiment: 1 cycles: 1 FinneganScanNumber: 27606 Origin: 20101227_Velos1_TaGe_SA_HEK293_04.mgf Origin: HEK293_3.mgf
3	1	E1A_ADE05	Early E1A 32 kDa protein OS=Human adenovirus C serotype 5 PE=1 SV=1	207	32515	7	7	2	2	8	289	Human adenovirus 5	28285	237342	1	1	1	843.404	2527.19	3	2527.19	-0.0044	264	285	0	67.57		13	1.7e-07	R	QAVECIEDLLNEPGQPLDLSCK	R				Elution from: 177.8672 to 177.8672 period: 0 experiment: 1 cycles: 1 FinneganScanNumber: 23598 Origin: 20100609_Velos1_TaGe_SA_293_6.mgf Origin: HEK293_1.mgf
3	1	E1A_ADE05	Early E1A 32 kDa protein OS=Human adenovirus C serotype 5 PE=1 SV=1	207	32515	7	7	2	2	8	289	Human adenovirus 5	28285	237344	1	1	1	843.404	2527.19	3	2527.19	-0.0029	264	285	0	17.77		13	0.017	R	QAVECIEDLLNEPGQPLDLSCK	R				Elution from: 163.6358 to 163.6358 period: 0 experiment: 1 cycles: 1 FinneganScanNumber: 41647 Origin: 20100723_Velos1_TaGe_SA_Hek293_01.mgf Origin: HEK293_2.mgf
3	1	E1A_ADE05	Early E1A 32 kDa protein OS=Human adenovirus C serotype 5 PE=1 SV=1	207	32515	7	7	2	2	8	289	Human adenovirus 5	28285	237345	1	1	1	1264.6	2527.19	2	2527.19	-0.0012	264	285	0	44.53		13	3.5e-05	R	QAVECIEDLLNEPGQPLDLSCK	R				Elution from: 177.8699 to 177.8699 period: 0 experiment: 1 cycles: 1 FinneganScanNumber: 23599 Origin: 20100609_Velos1_TaGe_SA_293_6.mgf Origin: HEK293_1.mgf
3	1	E1A_ADE05	Early E1A 32 kDa protein OS=Human adenovirus C serotype 5 PE=1 SV=1	207	32515	7	7	2	2	8	289	Human adenovirus 5	28285	237346	1	1	1	1264.6	2527.2	2	2527.19	0.0018	264	285	0	59.45		13	1.1e-06	R	QAVECIEDLLNEPGQPLDLSCK	R				Elution from: 155.4859 to 155.4859 period: 0 experiment: 1 cycles: 1 FinneganScanNumber: 31413 Origin: 20101227_Velos1_TaGe_SA_HEK293_06.mgf Origin: HEK293_3.mgf
3	1	E1A_ADE05	Early E1A 32 kDa protein OS=Human adenovirus C serotype 5 PE=1 SV=1	207	32515	7	7	2	2	8	289	Human adenovirus 5	28285	237350	1	1	1	843.408	2527.2	3	2527.19	0.0073	264	285	0	29		13	0.0013	R	QAVECIEDLLNEPGQPLDLSCK	R				Elution from: 155.3980 to 155.3980 period: 0 experiment: 1 cycles: 1 FinneganScanNumber: 31394 Origin: 20101227_Velos1_TaGe_SA_HEK293_06.mgf Origin: HEK293_3.mgf
3	1	E1A_ADE05	Early E1A 32 kDa protein OS=Human adenovirus C serotype 5 PE=1 SV=1	207	32515	7	7	2	2	8	289	Human adenovirus 5	28285	237351	1	1	1	843.408	2527.2	3	2527.19	0.01	264	285	0	33.25		13	0.00047	R	QAVECIEDLLNEPGQPLDLSCK	R				Elution from: 168.3387 to 168.3387 period: 0 experiment: 1 cycles: 1 FinneganScanNumber: 37505 Origin: 20100723_Velos1_TaGe_SA_Hek293_02.mgf Origin: HEK293_2.mgf
3	1	E1A_ADE05	Early E1A 32 kDa protein OS=Human adenovirus C serotype 5 PE=1 SV=1	207	32515	7	7	2	2	8	289	Human adenovirus 5	28285	243839	1	1	1	895.44	2683.3	3	2683.29	0.0048	263	285	1	33.28		13	0.00047	R	RQAVECIEDLLNEPGQPLDLSCK	R				Elution from: 141.6637 to 141.6637 period: 0 experiment: 1 cycles: 1 FinneganScanNumber: 28307 Origin: 20101227_Velos1_TaGe_SA_HEK293_06.mgf Origin: HEK293_3.mgf	emPAI	0.34
4	1	HSP70_MIMIV	Heat shock 70 kDa protein homolog OS=Acanthamoeba polyphaga mimivirus GN=HSP70 PE=3 SV=1	44	70813	2	2	1	1	1.4	634	Acanthamoeba polyphaga mimivirus	212035	54198	1	1	1	511.731	1021.45	2	1021.45	0.0004	228	236	0	27.42		13	0.0018	K	LGGEDFDNR	L				Elution from: 48.8282 to 48.8282 period: 0 experiment: 1 cycles: 1 FinneganScanNumber: 7547 Origin: 20100723_Velos1_TaGe_SA_Hek293_02.mgf Origin: HEK293_2.mgf
4	1	HSP70_MIMIV	Heat shock 70 kDa protein homolog OS=Acanthamoeba polyphaga mimivirus GN=HSP70 PE=3 SV=1	44	70813	2	2	1	1	1.4	634	Acanthamoeba polyphaga mimivirus	212035	54200	1	1	1	511.731	1021.45	2	1021.45	0.002	228	236	0	29.1		13	0.0012	K	LGGEDFDNR	L				Elution from: 28.5503 to 28.5503 period: 0 experiment: 1 cycles: 1 FinneganScanNumber: 5055 Origin: 20101227_Velos1_TaGe_SA_HEK293_03.mgf Origin: HEK293_3.mgf	emPAI	0.05
5	1	FGR_FSVGR	Tyrosine-protein kinase transforming protein Fgr OS=Feline sarcoma virus (strain Gardner-Rasheed) GN=V-FGR PE=3 SV=1	23	62047	1	1	1	1	3.3	545	Feline sarcoma virus (STRAIN GARDNER-RASHEED)	11775	191854	1	1	1	977.531	1953.05	2	1953.06	-0.01	118	135	0	23.05		13	0.005	R	VAPEEHPVLLTEAPLNPK	A				Elution from: 92.9062 to 92.9062 period: 0 experiment: 1 cycles: 1 FinneganScanNumber: 21776 Origin: 20100609_Velos1_TaGe_SA_293_1.mgf Origin: HEK293_1.mgf	emPAI	0.05
6	1	SRC_AVISR	Tyrosine-protein kinase transforming protein Src OS=Avian sarcoma virus (strain rASV1441) GN=V-SRC PE=1 SV=3	18	59468	1	1	1	1	2.1	526	Avian sarcoma virus RASV1441	11894	86623	1	1	1	617.81	1233.61	2	1233.61	-0.0079	428	438	0	17.85		13	0.016	K	WTAPEAALYGR	F				Elution from: 78.1581 to 78.1581 period: 0 experiment: 1 cycles: 1 FinneganScanNumber: 18158 Origin: 20100609_Velos1_TaGe_SA_293_1.mgf Origin: HEK293_1.mgf	emPAI	0.06
7	1	MIL_AVIMH	Serine/threonine-protein kinase-transforming protein mil OS=Avian retrovirus MH2 GN=V-MIL PE=3 SV=1	17	43054	1	1	1	1	2.9	380	Avian carcinoma Mill Hill virus 2	11870	67849	1	1	1	558.294	1114.57	2	1114.57	0.008	88	98	0	17		13	0.02	R	IGSGSFGTVYK	G				Elution from: 45.7143 to 45.7143 period: 0 experiment: 1 cycles: 1 FinneganScanNumber: 9766 Origin: 20100609_Velos1_TaGe_SA_293_1.mgf Origin: HEK293_1.mgf	emPAI	0.08
8	1	DPOL_BPAPS	Probable DNA polymerase OS=Acyrthosiphon pisum secondary endosymbiont phage 1 GN=45 PE=3 SV=1	13	113061	1	1	1	1	0.7	993	Endosymbiont phage APSE-1	67571	24276	1	1	1	414.212	826.409	2	826.418	-0.0096	837	843	0	13.07		13	0.049	K	YSTSTIR	A				Elution from: 43.9393 to 43.9393 period: 0 experiment: 1 cycles: 1 FinneganScanNumber: 5745 Origin: 20100723_Velos1_TaGe_SA_Hek293_04.mgf Origin: HEK293_2.mgf	emPAI	0.03
