# Supplementary material for: Detection of Viral Proteins in Human Cells Lines by Xeno-Proteomics: Elimination of the Last Valid Excuse for Not Testing Every Cellular Proteome Dataset for Viral Proteins
Source: PLoS One. 2014 Mar 11;9(3):e91433. doi: 10.1371/journal.pone.0091433 (PMC3950186; doi:10.1371/journal.pone.0091433)
Supplement: Table S2 — Human and viral proteins quantified in HEK293 cell line using intensity based label-free quantification. (XLSX) [file pone.0091433.s003.xlsx]

## Sheet: Sheet1
Protein IDs	Majority protein IDs	Protein names	Gene names	Fasta headers	Peptides	Razor + unique peptides	Unique peptides	iBAQ HEK293-1	iBAQ HEK293-2	iBAQ HEK293-3	iBAQ Median
P62805	P62805	Histone H4	HIST1H4A	>sp|P62805|H4_HUMAN Histone H4 OS=Homo sapiens GN=HIST1H4A PE=1 SV=2	19	19	19	1614300000	6634000000	1763000000	1763000000
CON__P60712;P60709;E7EVS6;G5E9R0;C9JZR7;C9JTX5	CON__P60712;P60709	Actin, cytoplasmic 1;Actin, cytoplasmic 1, N-terminally processed	ACTB	>P60712 SWISS-PROT:P60712 (Bos taurus) Actin, cytoplasmic 1;>sp|P60709|ACTB_HUMAN Actin, cytoplasmic 1 OS=Homo sapiens GN=ACTB PE=1 SV=1	46	46	2	884050000	3463300000	1264700000	1264700000
P08107;F8VZJ4;P08107-2;E7EP94;Q5SP16;E7EP11	P08107;F8VZJ4;P08107-2;E7EP94;Q5SP16	Heat shock 70 kDa protein 1A/1B	HSPA1A;HSPA1B	>sp|P08107|HSP71_HUMAN Heat shock 70 kDa protein 1A/1B OS=Homo sapiens GN=HSPA1A PE=1 SV=5;>tr|F8VZJ4|F8VZJ4_HUMAN Heat shock 70 kDa protein 1A/1B OS=Homo sapiens GN=HSPA1B PE=3 SV=1;>sp|P08107-2|HSP71_HUMAN Isoform 2 of Heat shock 70 kDa protein 1A/1B OS=	69	61	39	873760000	3044900000	1217800000	1217800000
Q5QNW6-2;Q5QNW6;Q93079;Q99879	Q5QNW6-2;Q5QNW6;Q93079;Q99879	Histone H2B type 2-F;Histone H2B type 1-H;Histone H2B type 1-M	HIST2H2BF;HIST1H2BH;HIST1H2BM	>sp|Q5QNW6-2|H2B2F_HUMAN Isoform 2 of Histone H2B type 2-F OS=Homo sapiens GN=HIST2H2BF;>sp|Q5QNW6|H2B2F_HUMAN Histone H2B type 2-F OS=Homo sapiens GN=HIST2H2BF PE=1 SV=3;>sp|Q93079|H2B1H_HUMAN Histone H2B type 1-H OS=Homo sapiens GN=HIST1H2BH PE=1 SV=3;>s	22	22	0	1013000000	2876100000	1126300000	1126300000
P84243;K7EK07;Q6NXT2;K7ES00;B4DEB1;K7EMV3;K7EP01	P84243;K7EK07;Q6NXT2;K7ES00;B4DEB1;K7EMV3	Histone H3.3;Histone H3.3C;Histone H3	H3F3A;H3F3C	>sp|P84243|H33_HUMAN Histone H3.3 OS=Homo sapiens GN=H3F3A PE=1 SV=2;>tr|K7EK07|K7EK07_HUMAN Histone H3.3 (Fragment) OS=Homo sapiens GN=H3F3B PE=4 SV=1;>sp|Q6NXT2|H3C_HUMAN Histone H3.3C OS=Homo sapiens GN=H3F3C PE=1 SV=3;>tr|K7ES00|K7ES00_HUMAN Histone H3	23	23	3	763070000	1484700000	1083300000	1083300000
Q06830	Q06830	Peroxiredoxin-1	PRDX1	>sp|Q06830|PRDX1_HUMAN Peroxiredoxin-1 OS=Homo sapiens GN=PRDX1 PE=1 SV=1	28	28	23	574400000	1617400000	1006400000	1006400000
P62979;J3QTR3	P62979;J3QTR3	Ubiquitin-40S ribosomal protein S27a;Ubiquitin;40S ribosomal protein S27a	RPS27A	>sp|P62979|RS27A_HUMAN Ubiquitin-40S ribosomal protein S27a OS=Homo sapiens GN=RPS27A PE=1 SV=2;>tr|J3QTR3|J3QTR3_HUMAN Ubiquitin (Fragment) OS=Homo sapiens GN=RPS27A PE=4 SV=1	22	22	7	744350000	1649500000	929570000	929570000
P68104;Q5VTE0;Q5JR01;A6PW80	P68104;Q5VTE0	Elongation factor 1-alpha 1;Putative elongation factor 1-alpha-like 3	EEF1A1;EEF1A1P5	>sp|P68104|EF1A1_HUMAN Elongation factor 1-alpha 1 OS=Homo sapiens GN=EEF1A1 PE=1 SV=1;>sp|Q5VTE0|EF1A3_HUMAN Putative elongation factor 1-alpha-like 3 OS=Homo sapiens GN=EEF1A1P5 PE=5 SV=1	55	55	33	609290000	2370000000	880390000	880390000
P68363;CON__ENSEMBL:ENSBTAP00000016242	P68363;CON__ENSEMBL:ENSBTAP00000016242	Tubulin alpha-1B chain	TUBA1B	>sp|P68363|TBA1B_HUMAN Tubulin alpha-1B chain OS=Homo sapiens GN=TUBA1B PE=1 SV=1;>ENSEMBL:ENSBTAP00000016242 (Bos taurus) similar to alpha-tubulin I isoform 1	43	43	0	499840000	1882400000	873190000	873190000
P62937;C9J5S7;F8WE65;F5H284;Q9Y536;E5RIZ5	P62937;C9J5S7;F8WE65	Peptidyl-prolyl cis-trans isomerase A;Peptidyl-prolyl cis-trans isomerase	PPIA	>sp|P62937|PPIA_HUMAN Peptidyl-prolyl cis-trans isomerase A OS=Homo sapiens GN=PPIA PE=1 SV=2;>tr|C9J5S7|C9J5S7_HUMAN Peptidyl-prolyl cis-trans isomerase OS=Homo sapiens GN=PPIA PE=3 SV=1;>tr|F8WE65|F8WE65_HUMAN Peptidyl-prolyl cis-trans isomerase OS=Homo	24	23	7	631230000	1921300000	814080000	814080000
P0C0S8;Q6FI13;Q16777;Q9BTM1;Q96KK5;Q99878;Q9BTM1-2;H0YFX9;REV__H0Y672;A8MQC5	P0C0S8;Q6FI13;Q16777;Q9BTM1;Q96KK5;Q99878;Q9BTM1-2;H0YFX9	Histone H2A type 1;Histone H2A type 2-A;Histone H2A type 2-C;Histone H2A.J;Histone H2A type 1-H;Histone H2A type 1-J;Histone H2A	HIST1H2AG;HIST2H2AA3;HIST2H2AC;H2AFJ;HIST1H2AH;HIST1H2AJ	>sp|P0C0S8|H2A1_HUMAN Histone H2A type 1 OS=Homo sapiens GN=HIST1H2AG PE=1 SV=2;>sp|Q6FI13|H2A2A_HUMAN Histone H2A type 2-A OS=Homo sapiens GN=HIST2H2AA3 PE=1 SV=3;>sp|Q16777|H2A2C_HUMAN Histone H2A type 2-C OS=Homo sapiens GN=HIST2H2AC PE=1 SV=4;>sp|Q9BTM	11	11	0	758110000	1962500000	742960000	758110000
CON__P00761	CON__P00761			>P00761 SWISS-PROT:P00761|TRYP_PIG Trypsin - Sus scrofa (Pig).	12	12	11	549970000	1897900000	727540000	727540000
P06733;K7EM90;K7EN23;K7EQF3;K7ERS8	P06733	Alpha-enolase	ENO1	>sp|P06733|ENOA_HUMAN Alpha-enolase OS=Homo sapiens GN=ENO1 PE=1 SV=2	62	62	22	439610000	1548800000	692420000	692420000
P05387;H0YDD8	P05387	60S acidic ribosomal protein P2	RPLP2	>sp|P05387|RLA2_HUMAN 60S acidic ribosomal protein P2 OS=Homo sapiens GN=RPLP2 PE=1 SV=1	10	10	10	443700000	1792100000	686330000	686330000
P04406;E7EUT5;Q5UQZ1;B7Z6K3;H0Y6T3;E7EX67;H0Y4M7	P04406;E7EUT5	Glyceraldehyde-3-phosphate dehydrogenase	GAPDH	>sp|P04406|G3P_HUMAN Glyceraldehyde-3-phosphate dehydrogenase OS=Homo sapiens GN=GAPDH PE=1 SV=3;>tr|E7EUT5|E7EUT5_HUMAN Glyceraldehyde-3-phosphate dehydrogenase OS=Homo sapiens GN=GAPDH PE=3 SV=1	45	45	5	495350000	2112200000	676780000	676780000
P68371	P68371	Tubulin beta-4B chain	TUBB4B	>sp|P68371|TBB4B_HUMAN Tubulin beta-4B chain OS=Homo sapiens GN=TUBB4B PE=1 SV=1	34	34	2	497590000	1683000000	665480000	665480000
I3L504;P63241;I3L397;Q6IS14	I3L504;P63241;I3L397;Q6IS14	Eukaryotic translation initiation factor 5A-1;Eukaryotic translation initiation factor 5A-1-like	EIF5A;EIF5AL1	>tr|I3L504|I3L504_HUMAN Eukaryotic translation initiation factor 5A-1 OS=Homo sapiens GN=EIF5A PE=4 SV=1;>sp|P63241|IF5A1_HUMAN Eukaryotic translation initiation factor 5A-1 OS=Homo sapiens GN=EIF5A PE=1 SV=2;>tr|I3L397|I3L397_HUMAN Eukaryotic translation	17	17	2	472310000	1142600000	609690000	609690000
P08238;Q58FF7;H0Y6E4;H0Y5S7;H0Y598	P08238	Heat shock protein HSP 90-beta	HSP90AB1	>sp|P08238|HS90B_HUMAN Heat shock protein HSP 90-beta OS=Homo sapiens GN=HSP90AB1 PE=1 SV=4	95	95	50	515890000	1799200000	598670000	598670000
P62241;Q5JR95;REV__Q9NUN7;REV__F5GYA0;REV__E9PIN9;REV__E9PJS5;REV__E9PR08;REV__J3KN85	P62241;Q5JR95	40S ribosomal protein S8	RPS8	>sp|P62241|RS8_HUMAN 40S ribosomal protein S8 OS=Homo sapiens GN=RPS8 PE=1 SV=2;>tr|Q5JR95|Q5JR95_HUMAN 40S ribosomal protein S8 OS=Homo sapiens GN=RPS8 PE=4 SV=1	21	21	20	310420000	1311700000	561640000	561640000
P04075;J3KPS3;H3BQN4;H3BPS8;H3BUH7;H3BR04;H3BMQ8;H3BU78;H3BR68	P04075;J3KPS3;H3BQN4;H3BPS8;H3BUH7;H3BR04;H3BMQ8	Fructose-bisphosphate aldolase A;Fructose-bisphosphate aldolase	ALDOA	>sp|P04075|ALDOA_HUMAN Fructose-bisphosphate aldolase A OS=Homo sapiens GN=ALDOA PE=1 SV=2;>tr|J3KPS3|J3KPS3_HUMAN Fructose-bisphosphate aldolase OS=Homo sapiens GN=ALDOA PE=3 SV=1;>tr|H3BQN4|H3BQN4_HUMAN Fructose-bisphosphate aldolase OS=Homo sapiens GN=A	46	46	37	359270000	808820000	541570000	541570000
P25398	P25398	40S ribosomal protein S12	RPS12	>sp|P25398|RS12_HUMAN 40S ribosomal protein S12 OS=Homo sapiens GN=RPS12 PE=1 SV=3	11	11	11	392350000	732950000	527510000	527510000
P07737;K7EJ44;I3L3D5	P07737;K7EJ44	Profilin-1	PFN1	>sp|P07737|PROF1_HUMAN Profilin-1 OS=Homo sapiens GN=PFN1 PE=1 SV=2;>tr|K7EJ44|K7EJ44_HUMAN Profilin 1, isoform CRA_b OS=Homo sapiens GN=PFN1 PE=4 SV=1	16	16	11	280990000	885960000	523810000	523810000
P62826;J3KQE5;B5MDF5;F5H018;B4DV51;H0YFC6	P62826;J3KQE5;B5MDF5;F5H018;B4DV51	GTP-binding nuclear protein Ran	RAN	>sp|P62826|RAN_HUMAN GTP-binding nuclear protein Ran OS=Homo sapiens GN=RAN PE=1 SV=3;>tr|J3KQE5|J3KQE5_HUMAN GTP-binding nuclear protein Ran (Fragment) OS=Homo sapiens GN=RAN PE=4 SV=1;>tr|B5MDF5|B5MDF5_HUMAN GTP-binding nuclear protein Ran OS=Homo sapien	22	22	22	368820000	1457000000	522990000	522990000
P07195;A8MW50;C9J7H8;F5H793	P07195;A8MW50	L-lactate dehydrogenase B chain;L-lactate dehydrogenase	LDHB	>sp|P07195|LDHB_HUMAN L-lactate dehydrogenase B chain OS=Homo sapiens GN=LDHB PE=1 SV=2;>tr|A8MW50|A8MW50_HUMAN L-lactate dehydrogenase (Fragment) OS=Homo sapiens GN=LDHB PE=3 SV=1	34	31	31	408990000	861000000	518710000	518710000
P60174;P60174-1;B7Z5D8	P60174;P60174-1;B7Z5D8	Triosephosphate isomerase	TPI1	>sp|P60174|TPIS_HUMAN Triosephosphate isomerase OS=Homo sapiens GN=TPI1 PE=1 SV=3;>sp|P60174-1|TPIS_HUMAN Isoform 2 of Triosephosphate isomerase OS=Homo sapiens GN=TPI1;>tr|B7Z5D8|B7Z5D8_HUMAN Triosephosphate isomerase OS=Homo sapiens GN=TPI1 PE=2 SV=1	25	25	25	476260000	1037900000	514650000	514650000
P06748;P06748-2;P06748-3;E5RGW4	P06748;P06748-2;P06748-3	Nucleophosmin	NPM1	>sp|P06748|NPM_HUMAN Nucleophosmin OS=Homo sapiens GN=NPM1 PE=1 SV=2;>sp|P06748-2|NPM_HUMAN Isoform 2 of Nucleophosmin OS=Homo sapiens GN=NPM1;>sp|P06748-3|NPM_HUMAN Isoform 3 of Nucleophosmin OS=Homo sapiens GN=NPM1	41	41	34	290100000	1241500000	478490000	478490000
P12277;H0YJG0;G3V4N7;H0YJK0;G3V461;G3V2I1	P12277;H0YJG0	Creatine kinase B-type	CKB	>sp|P12277|KCRB_HUMAN Creatine kinase B-type OS=Homo sapiens GN=CKB PE=1 SV=1;>tr|H0YJG0|H0YJG0_HUMAN Creatine kinase B-type (Fragment) OS=Homo sapiens GN=CKB PE=3 SV=1	32	32	28	434180000	1071300000	462940000	462940000
P60866;P60866-2;E5RJX2;G3XAN0;E5RIP1	P60866;P60866-2;E5RJX2	40S ribosomal protein S20	RPS20	>sp|P60866|RS20_HUMAN 40S ribosomal protein S20 OS=Homo sapiens GN=RPS20 PE=1 SV=1;>sp|P60866-2|RS20_HUMAN Isoform 2 of 40S ribosomal protein S20 OS=Homo sapiens GN=RPS20;>tr|E5RJX2|E5RJX2_HUMAN 40S ribosomal protein S20 OS=Homo sapiens GN=RPS20 PE=4 SV=1	11	11	11	244740000	801120000	461770000	461770000
P10412;P22492	P10412	Histone H1.4	HIST1H1E	>sp|P10412|H14_HUMAN Histone H1.4 OS=Homo sapiens GN=HIST1H1E PE=1 SV=2	28	28	10	440700000	1171800000	460300000	460300000
P62750;A8MUS3;K7ERT8;H7BY10;K7EJV9;K7EMA7;K7ERR0	P62750;A8MUS3;K7ERT8;H7BY10;K7EJV9	60S ribosomal protein L23a	RPL23A	>sp|P62750|RL23A_HUMAN 60S ribosomal protein L23a OS=Homo sapiens GN=RPL23A PE=1 SV=1;>tr|A8MUS3|A8MUS3_HUMAN 60S ribosomal protein L23a OS=Homo sapiens GN=RPL23A PE=3 SV=1;>tr|K7ERT8|K7ERT8_HUMAN 60S ribosomal protein L23a (Fragment) OS=Homo sapiens GN=RP	17	17	17	336670000	601960000	449500000	449500000
P10809;E7EXB4;E7ESH4;B7Z712;C9JL25;C9JCQ4;C9JL19;C9J0S9;F8WBB1	P10809	60 kDa heat shock protein, mitochondrial	HSPD1	>sp|P10809|CH60_HUMAN 60 kDa heat shock protein, mitochondrial OS=Homo sapiens GN=HSPD1 PE=1 SV=2	77	77	77	203460000	800700000	434890000	434890000
P11142;E9PKE3;E9PNE6;P11142-2;E9PLF4;E9PK54;E9PQK7;E9PQQ4;E9PPY6;E9PN25;E9PI65;E9PSH5	P11142;E9PKE3;E9PNE6;P11142-2	Heat shock cognate 71 kDa protein	HSPA8	>sp|P11142|HSP7C_HUMAN Heat shock cognate 71 kDa protein OS=Homo sapiens GN=HSPA8 PE=1 SV=1;>tr|E9PKE3|E9PKE3_HUMAN Heat shock cognate 71 kDa protein OS=Homo sapiens GN=HSPA8 PE=3 SV=1;>tr|E9PNE6|E9PNE6_HUMAN Heat shock cognate 71 kDa protein OS=Homo sapie	76	76	6	306150000	1039000000	432990000	432990000
P14618;P14618-3	P14618;P14618-3	Pyruvate kinase isozymes M1/M2	PKM2	>sp|P14618|KPYM_HUMAN Pyruvate kinase isozymes M1/M2 OS=Homo sapiens GN=PKM PE=1 SV=4;>sp|P14618-3|KPYM_HUMAN Isoform 3 of Pyruvate kinase isozymes M1/M2 OS=Homo sapiens GN=PKM	70	70	5	278200000	1226700000	423980000	423980000
P22626;P22626-2	P22626;P22626-2	Heterogeneous nuclear ribonucleoproteins A2/B1	HNRNPA2B1	>sp|P22626|ROA2_HUMAN Heterogeneous nuclear ribonucleoproteins A2/B1 OS=Homo sapiens GN=HNRNPA2B1 PE=1 SV=2;>sp|P22626-2|ROA2_HUMAN Isoform A2 of Heterogeneous nuclear ribonucleoproteins A2/B1 OS=Homo sapiens GN=HNRNPA2B1	39	39	38	400330000	1234200000	418410000	418410000
P62888;E5RI99;E5RJH3	P62888;E5RI99	60S ribosomal protein L30	RPL30	>sp|P62888|RL30_HUMAN 60S ribosomal protein L30 OS=Homo sapiens GN=RPL30 PE=1 SV=2;>tr|E5RI99|E5RI99_HUMAN 60S ribosomal protein L30 (Fragment) OS=Homo sapiens GN=RPL30 PE=3 SV=1	11	11	11	300810000	1251500000	417680000	417680000
P62857	P62857	40S ribosomal protein S28	RPS28	>sp|P62857|RS28_HUMAN 40S ribosomal protein S28 OS=Homo sapiens GN=RPS28 PE=1 SV=1	8	8	8	190800000	1066100000	398690000	398690000
P62258;P62258-2;I3L3T1;B4DJF2;K7EIT4;K7EM20;I3L0W5	P62258;P62258-2;I3L3T1;B4DJF2	14-3-3 protein epsilon	YWHAE	>sp|P62258|1433E_HUMAN 14-3-3 protein epsilon OS=Homo sapiens GN=YWHAE PE=1 SV=1;>sp|P62258-2|1433E_HUMAN Isoform SV of 14-3-3 protein epsilon OS=Homo sapiens GN=YWHAE;>tr|I3L3T1|I3L3T1_HUMAN 14-3-3 protein epsilon OS=Homo sapiens GN=YWHAE PE=4 SV=1;>tr|B4	33	30	30	326210000	1146200000	395000000	395000000
P61353;K7ELC7;K7EQQ9;K7ERY7	P61353;K7ELC7;K7EQQ9	60S ribosomal protein L27	RPL27	>sp|P61353|RL27_HUMAN 60S ribosomal protein L27 OS=Homo sapiens GN=RPL27 PE=1 SV=2;>tr|K7ELC7|K7ELC7_HUMAN 60S ribosomal protein L27 (Fragment) OS=Homo sapiens GN=RPL27 PE=4 SV=1;>tr|K7EQQ9|K7EQQ9_HUMAN 60S ribosomal protein L27 OS=Homo sapiens GN=RPL27 PE	14	13	13	352640000	904600000	391630000	391630000
P62263;E5RH77;H0YB22	P62263;E5RH77;H0YB22	40S ribosomal protein S14	RPS14	>sp|P62263|RS14_HUMAN 40S ribosomal protein S14 OS=Homo sapiens GN=RPS14 PE=1 SV=3;>tr|E5RH77|E5RH77_HUMAN 40S ribosomal protein S14 OS=Homo sapiens GN=RPS14 PE=4 SV=1;>tr|H0YB22|H0YB22_HUMAN 40S ribosomal protein S14 (Fragment) OS=Homo sapiens GN=RPS14 PE	13	13	13	287730000	1125200000	379180000	379180000
P09429;Q5T7C4;Q5T7C6;B2RPK0;Q5T7C0	P09429;Q5T7C4;Q5T7C6;B2RPK0;Q5T7C0	High mobility group protein B1;Putative high mobility group protein B1-like 1	HMGB1;HMGB1P1	>sp|P09429|HMGB1_HUMAN High mobility group protein B1 OS=Homo sapiens GN=HMGB1 PE=1 SV=3;>tr|Q5T7C4|Q5T7C4_HUMAN High mobility group protein B1 OS=Homo sapiens GN=HMGB1 PE=2 SV=1;>tr|Q5T7C6|Q5T7C6_HUMAN High mobility group protein B1 (Fragment) OS=Homo sap	30	30	17	339390000	1035900000	378320000	378320000
P13639	P13639	Elongation factor 2	EEF2	>sp|P13639|EF2_HUMAN Elongation factor 2 OS=Homo sapiens GN=EEF2 PE=1 SV=4	87	87	85	358530000	831380000	317660000	358530000
P30050;P30050-2	P30050;P30050-2	60S ribosomal protein L12	RPL12	>sp|P30050|RL12_HUMAN 60S ribosomal protein L12 OS=Homo sapiens GN=RPL12 PE=1 SV=1;>sp|P30050-2|RL12_HUMAN Isoform 2 of 60S ribosomal protein L12 OS=Homo sapiens GN=RPL12	16	16	16	184080000	506160000	347600000	347600000
P08670;B0YJC4;B0YJC5;K7EKH6;P03489;P06816;P13879;P13880;Q71UK7;Q76ZA3	P08670;B0YJC4	Vimentin	VIM	>sp|P08670|VIME_HUMAN Vimentin OS=Homo sapiens GN=VIM PE=1 SV=4;>tr|B0YJC4|B0YJC4_HUMAN Vimentin OS=Homo sapiens GN=VIM PE=3 SV=1	73	70	41	270350000	690160000	330600000	330600000
P08865;C9J9K3;A6NE09;C9JQR9;Q9UBC7	P08865;C9J9K3;A6NE09	40S ribosomal protein SA	RPSA;RPSAP58	>sp|P08865|RSSA_HUMAN 40S ribosomal protein SA OS=Homo sapiens GN=RPSA PE=1 SV=4;>tr|C9J9K3|C9J9K3_HUMAN 40S ribosomal protein SA (Fragment) OS=Homo sapiens GN=RPSA PE=3 SV=1;>tr|A6NE09|A6NE09_HUMAN Protein RPSAP58 OS=Homo sapiens GN=RPSAP58 PE=3 SV=1	19	19	17	222140000	855350000	327420000	327420000
P61604;B8ZZL8;B8ZZ54	P61604;B8ZZL8	10 kDa heat shock protein, mitochondrial	HSPE1	>sp|P61604|CH10_HUMAN 10 kDa heat shock protein, mitochondrial OS=Homo sapiens GN=HSPE1 PE=1 SV=2;>tr|B8ZZL8|B8ZZL8_HUMAN 10 kDa heat shock protein, mitochondrial OS=Homo sapiens GN=HSPE1 PE=3 SV=1	23	23	23	300150000	655440000	318670000	318670000
P07900-2;P07900;Q86U12;G3V2J8;Q14568;REV__H3BMH3	P07900-2;P07900;Q86U12	Heat shock protein HSP 90-alpha	HSP90AA1	>sp|P07900-2|HS90A_HUMAN Isoform 2 of Heat shock protein HSP 90-alpha OS=Homo sapiens GN=HSP90AA1;>sp|P07900|HS90A_HUMAN Heat shock protein HSP 90-alpha OS=Homo sapiens GN=HSP90AA1 PE=1 SV=5;>tr|Q86U12|Q86U12_HUMAN Full-length cDNA clone CS0CAP007YF18 of T	92	62	57	237870000	754480000	315200000	315200000
P30041	P30041	Peroxiredoxin-6	PRDX6	>sp|P30041|PRDX6_HUMAN Peroxiredoxin-6 OS=Homo sapiens GN=PRDX6 PE=1 SV=3	26	26	26	262560000	853650000	314470000	314470000
G8JLB6;P31943;E9PCY7;D6RBM0;E7EN40;H0YB39;D6RIU0;D6RIT2;D6RIH9;D6RJ04;D6RDU3;D6RFM3;D6R9T0;D6RAM1;E5RGV0;E7EQJ0;H0YBD7;D6RDL0;E5RGH4;H0YBG7;F5GZT4;H0YAQ2;D6RF17;D6R9D3;E5RJ94;Q9NQA5;H7C2J6	G8JLB6;P31943;E9PCY7;D6RBM0;E7EN40;H0YB39;D6RIU0;D6RIT2	Heterogeneous nuclear ribonucleoprotein H;Heterogeneous nuclear ribonucleoprotein H, N-terminally processed	HNRNPH1	>tr|G8JLB6|G8JLB6_HUMAN Heterogeneous nuclear ribonucleoprotein H OS=Homo sapiens GN=HNRNPH1 PE=4 SV=1;>sp|P31943|HNRH1_HUMAN Heterogeneous nuclear ribonucleoprotein H OS=Homo sapiens GN=HNRNPH1 PE=1 SV=4;>tr|E9PCY7|E9PCY7_HUMAN Heterogeneous nuclear ribon	32	32	14	249870000	710990000	308890000	308890000
P35268	P35268	60S ribosomal protein L22	RPL22	>sp|P35268|RL22_HUMAN 60S ribosomal protein L22 OS=Homo sapiens GN=RPL22 PE=1 SV=2	11	11	1	161550000	1140800000	297300000	297300000
P46782	P46782	40S ribosomal protein S5;40S ribosomal protein S5, N-terminally processed	RPS5	>sp|P46782|RS5_HUMAN 40S ribosomal protein S5 OS=Homo sapiens GN=RPS5 PE=1 SV=4	16	16	16	297050000	557500000	263940000	297050000
J3QQ67;Q07020;H0YHA7;G3V203;F8VWC5;F8VYV2;F8VUA6;F8VXR6	J3QQ67;Q07020;H0YHA7;G3V203;F8VWC5;F8VYV2;F8VUA6	60S ribosomal protein L18	RPL18	>tr|J3QQ67|J3QQ67_HUMAN 60S ribosomal protein L18 (Fragment) OS=Homo sapiens GN=RPL18 PE=3 SV=1;>sp|Q07020|RL18_HUMAN 60S ribosomal protein L18 OS=Homo sapiens GN=RPL18 PE=1 SV=2;>tr|H0YHA7|H0YHA7_HUMAN 60S ribosomal protein L18 (Fragment) OS=Homo sapiens	11	11	11	233860000	836630000	287900000	287900000
P18124;A8MUD9;C9JIJ5;C9JZ88	P18124;A8MUD9	60S ribosomal protein L7	RPL7	>sp|P18124|RL7_HUMAN 60S ribosomal protein L7 OS=Homo sapiens GN=RPL7 PE=1 SV=1;>tr|A8MUD9|A8MUD9_HUMAN 60S ribosomal protein L7 OS=Homo sapiens GN=RPL7 PE=3 SV=1	26	25	25	286800000	438130000	287140000	287140000
E9PK25;P23528;E9PP50;G3V1A4;E9PQB7;E9PS23;E9PLJ3	E9PK25;P23528;E9PP50;G3V1A4;E9PQB7;E9PS23	Cofilin-1	CFL1	>tr|E9PK25|E9PK25_HUMAN Cofilin-1 OS=Homo sapiens GN=CFL1 PE=4 SV=1;>sp|P23528|COF1_HUMAN Cofilin-1 OS=Homo sapiens GN=CFL1 PE=1 SV=3;>tr|E9PP50|E9PP50_HUMAN Cofilin-1 (Fragment) OS=Homo sapiens GN=CFL1 PE=4 SV=1;>tr|G3V1A4|G3V1A4_HUMAN Cofilin 1 (Non-musc	35	35	26	286300000	845350000	275350000	286300000
P09651;F8W6I7;P09651-2;F8VRQ1;F8VXY0;F8W1S7;F8VSB5;P09651-3;F8VZ49;F8VTQ5;F8W646;H0YH80;F8VYN5;J3KQA8	P09651;F8W6I7;P09651-2;F8VRQ1;F8VXY0;F8W1S7;F8VSB5;P09651-3;F8VZ49;F8VTQ5	Heterogeneous nuclear ribonucleoprotein A1	HNRNPA1	>sp|P09651|ROA1_HUMAN Heterogeneous nuclear ribonucleoprotein A1 OS=Homo sapiens GN=HNRNPA1 PE=1 SV=5;>tr|F8W6I7|F8W6I7_HUMAN Heterogeneous nuclear ribonucleoprotein A1 OS=Homo sapiens GN=HNRNPA1 PE=4 SV=1;>sp|P09651-2|ROA1_HUMAN Isoform A1-A of Heterogene	32	29	12	285990000	1018600000	278300000	285990000
P63104;E7EX29;E7ESK7;B0AZS6;E7EVZ2;E9PD24;E5RIR4;E7EX24;H0YB80;E5RGE1	P63104;E7EX29;E7ESK7;B0AZS6;E7EVZ2;E9PD24	14-3-3 protein zeta/delta	YWHAZ	>sp|P63104|1433Z_HUMAN 14-3-3 protein zeta/delta OS=Homo sapiens GN=YWHAZ PE=1 SV=1;>tr|E7EX29|E7EX29_HUMAN 14-3-3 protein zeta/delta (Fragment) OS=Homo sapiens GN=YWHAZ PE=3 SV=1;>tr|E7ESK7|E7ESK7_HUMAN 14-3-3 protein zeta/delta (Fragment) OS=Homo sapiens	35	35	18	234790000	819600000	285860000	285860000
P61956;H7BZT4;P61956-2	P61956;H7BZT4;P61956-2	Small ubiquitin-related modifier 2	SUMO2	>sp|P61956|SUMO2_HUMAN Small ubiquitin-related modifier 2 OS=Homo sapiens GN=SUMO2 PE=1 SV=3;>tr|H7BZT4|H7BZT4_HUMAN Uncharacterized protein OS=Homo sapiens PE=4 SV=1;>sp|P61956-2|SUMO2_HUMAN Isoform 2 of Small ubiquitin-related modifier 2 OS=Homo sapiens	7	7	3	232330000	695390000	283380000	283380000
P10599;B1ALW1	P10599;B1ALW1	Thioredoxin	TXN	>sp|P10599|THIO_HUMAN Thioredoxin OS=Homo sapiens GN=TXN PE=1 SV=3;>tr|B1ALW1|B1ALW1_HUMAN Thioredoxin OS=Homo sapiens GN=TXN PE=4 SV=1	15	15	15	192600000	691250000	281630000	281630000
Q02878;F8W181;F8VZ45;F8VWR1;F8VZA3;F8VR69;F8VRY1	Q02878;F8W181	60S ribosomal protein L6	RPL6	>sp|Q02878|RL6_HUMAN 60S ribosomal protein L6 OS=Homo sapiens GN=RPL6 PE=1 SV=3;>tr|F8W181|F8W181_HUMAN 60S ribosomal protein L6 (Fragment) OS=Homo sapiens GN=RPL6 PE=3 SV=1	29	29	29	279840000	498450000	249630000	279840000
P00558;B7Z7A9;E7ERH5	P00558;B7Z7A9;E7ERH5	Phosphoglycerate kinase 1;Phosphoglycerate kinase	PGK1	>sp|P00558|PGK1_HUMAN Phosphoglycerate kinase 1 OS=Homo sapiens GN=PGK1 PE=1 SV=3;>tr|B7Z7A9|B7Z7A9_HUMAN Phosphoglycerate kinase OS=Homo sapiens GN=PGK1 PE=2 SV=1;>tr|E7ERH5|E7ERH5_HUMAN Phosphoglycerate kinase OS=Homo sapiens GN=PGK1 PE=3 SV=1	57	57	46	172480000	571930000	278660000	278660000
Q9Y3U8;J3QSB5;J3KTD3	Q9Y3U8;J3QSB5	60S ribosomal protein L36	RPL36	>sp|Q9Y3U8|RL36_HUMAN 60S ribosomal protein L36 OS=Homo sapiens GN=RPL36 PE=1 SV=3;>tr|J3QSB5|J3QSB5_HUMAN 60S ribosomal protein L36 OS=Homo sapiens GN=RPL36 PE=3 SV=1	9	9	9	209270000	479610000	277730000	277730000
P62906;Q4VC12-2;Q4VC12-3	P62906	60S ribosomal protein L10a	RPL10A	>sp|P62906|RL10A_HUMAN 60S ribosomal protein L10a OS=Homo sapiens GN=RPL10A PE=1 SV=2	21	21	21	184390000	531000000	276360000	276360000
P62280	P62280	40S ribosomal protein S11	RPS11	>sp|P62280|RS11_HUMAN 40S ribosomal protein S11 OS=Homo sapiens GN=RPS11 PE=1 SV=3	21	21	21	276030000	810720000	270120000	276030000
P61247;D6RAT0;D6RG13;H0Y9Y4;E9PFI5;F5H4F9;D6RB09;H0Y8L7;D6RAS7;D6RED7;D6RI02;D6RGE0	P61247;D6RAT0;D6RG13;H0Y9Y4;E9PFI5;F5H4F9;D6RB09;H0Y8L7	40S ribosomal protein S3a	RPS3A	>sp|P61247|RS3A_HUMAN 40S ribosomal protein S3a OS=Homo sapiens GN=RPS3A PE=1 SV=2;>tr|D6RAT0|D6RAT0_HUMAN 40S ribosomal protein S3a OS=Homo sapiens GN=RPS3A PE=3 SV=1;>tr|D6RG13|D6RG13_HUMAN 40S ribosomal protein S3a (Fragment) OS=Homo sapiens GN=RPS3A PE	35	35	16	176640000	632310000	270020000	270020000
P03243;P03244;P03243-2;P03244-2	P03243;P03244			>sp|P03243|E1BL_ADE05 E1B protein, large T-antigen OS=Human adenovirus C serotype 5 PE=1 SV=1;>sp|P03244|E1BL_ADE02 E1B protein, large T-antigen OS=Human adenovirus C serotype 2 GN=E1B PE=1 SV=2	23	23	23	122620000	479380000	269070000	269070000
P62424;Q5T8U2;Q5T8U3	P62424;Q5T8U2;Q5T8U3	60S ribosomal protein L7a	RPL7A	>sp|P62424|RL7A_HUMAN 60S ribosomal protein L7a OS=Homo sapiens GN=RPL7A PE=1 SV=2;>tr|Q5T8U2|Q5T8U2_HUMAN 60S ribosomal protein L7a OS=Homo sapiens GN=RPL7A PE=4 SV=1;>tr|Q5T8U3|Q5T8U3_HUMAN 60S ribosomal protein L7a (Fragment) OS=Homo sapiens GN=RPL7A PE	25	25	25	189560000	616460000	268780000	268780000
P36578;H3BM89;H3BTP7;H3BU31	P36578;H3BM89	60S ribosomal protein L4	RPL4	>sp|P36578|RL4_HUMAN 60S ribosomal protein L4 OS=Homo sapiens GN=RPL4 PE=1 SV=5;>tr|H3BM89|H3BM89_HUMAN 60S ribosomal protein L4 OS=Homo sapiens GN=RPL4 PE=4 SV=1	49	49	49	175650000	533850000	265180000	265180000
Q14103;Q14103-3;H0Y8G5;H0YA96;D6RAF8;F5H6R6;D6RD83	Q14103;Q14103-3;H0Y8G5;H0YA96;D6RAF8	Heterogeneous nuclear ribonucleoprotein D0	HNRNPD	>sp|Q14103|HNRPD_HUMAN Heterogeneous nuclear ribonucleoprotein D0 OS=Homo sapiens GN=HNRNPD PE=1 SV=1;>sp|Q14103-3|HNRPD_HUMAN Isoform 3 of Heterogeneous nuclear ribonucleoprotein D0 OS=Homo sapiens GN=HNRNPD;>tr|H0Y8G5|H0Y8G5_HUMAN Heterogeneous nuclear r	28	28	4	162330000	522750000	264610000	264610000
P39023;G5E9G0;H7C422;B5MCW2;H7C3M2;F8WCR1;Q92901	P39023;G5E9G0;H7C422;B5MCW2;H7C3M2	60S ribosomal protein L3	RPL3	>sp|P39023|RL3_HUMAN 60S ribosomal protein L3 OS=Homo sapiens GN=RPL3 PE=1 SV=2;>tr|G5E9G0|G5E9G0_HUMAN 60S ribosomal protein L3 OS=Homo sapiens GN=RPL3 PE=2 SV=1;>tr|H7C422|H7C422_HUMAN 60S ribosomal protein L3 (Fragment) OS=Homo sapiens GN=RPL3 PE=3 SV=1	43	43	43	259170000	539850000	264010000	264010000
P14174	P14174	Macrophage migration inhibitory factor	MIF	>sp|P14174|MIF_HUMAN Macrophage migration inhibitory factor OS=Homo sapiens GN=MIF PE=1 SV=4	7	7	7	174130000	770660000	262920000	262920000
P63244;J3KPE3;D6RAC2;D6REE5;D6RHH4;D6R9L0;H0Y8W2;D6R9Z1;H0YAM7;H0YAF8;D6RFZ9;D6RFX4;D6RBD0;E9PD14;D6RAU2;H0Y8R5;D6R909;D6RGK8;D6RHJ5;H0Y9P0;D6RDI0	P63244;J3KPE3;D6RAC2;D6REE5;D6RHH4;D6R9L0;H0Y8W2;D6R9Z1;H0YAM7;H0YAF8;D6RFZ9;D6RFX4	Guanine nucleotide-binding protein subunit beta-2-like 1	GNB2L1	>sp|P63244|GBLP_HUMAN Guanine nucleotide-binding protein subunit beta-2-like 1 OS=Homo sapiens GN=GNB2L1 PE=1 SV=3;>tr|J3KPE3|J3KPE3_HUMAN Guanine nucleotide-binding protein subunit beta-2-like 1 OS=Homo sapiens GN=GNB2L1 PE=4 SV=1;>tr|D6RAC2|D6RAC2_HUMAN	27	27	19	153400000	696220000	261670000	261670000
H0Y7A7;E7ETZ0;P62158;E7EMB3;Q96HY3;G3V361;G3V479;G3V226;F8WBR5;P02585;C9J7T9	H0Y7A7;E7ETZ0;P62158;E7EMB3;Q96HY3;G3V361	Calmodulin	CALM2;CALM1	>tr|H0Y7A7|H0Y7A7_HUMAN Calmodulin (Fragment) OS=Homo sapiens GN=CALM2 PE=4 SV=1;>tr|E7ETZ0|E7ETZ0_HUMAN Calmodulin OS=Homo sapiens GN=CALM1 PE=4 SV=1;>sp|P62158|CALM_HUMAN Calmodulin OS=Homo sapiens GN=CALM1 PE=1 SV=2;>tr|E7EMB3|E7EMB3_HUMAN Calmodulin OS	15	15	13	177630000	663330000	258800000	258800000
P62701;A6NH36	P62701	40S ribosomal protein S4, X isoform	RPS4X	>sp|P62701|RS4X_HUMAN 40S ribosomal protein S4, X isoform OS=Homo sapiens GN=RPS4X PE=1 SV=2	33	33	17	217370000	794030000	258210000	258210000
P60842;J3QLC4;J3KT12;J3QS69;J3KTB5;J3QL43;J3KSZ0;J3QR64;J3KS25;J3QLN6;J3QKZ9;B4E102;J3KS93;J3QL52;J3KT04;E7EMV8;J3QQP0	P60842;J3QLC4;J3KT12;J3QS69;J3KTB5;J3QL43;J3KSZ0	Eukaryotic initiation factor 4A-I	EIF4A1	>sp|P60842|IF4A1_HUMAN Eukaryotic initiation factor 4A-I OS=Homo sapiens GN=EIF4A1 PE=1 SV=1;>tr|J3QLC4|J3QLC4_HUMAN Eukaryotic initiation factor 4A-I OS=Homo sapiens GN=EIF4A1 PE=3 SV=1;>tr|J3KT12|J3KT12_HUMAN Eukaryotic initiation factor 4A-I OS=Homo sap	35	35	11	206680000	742740000	256450000	256450000
P32119;A6NIW5;P32119-2	P32119;A6NIW5	Peroxiredoxin-2	PRDX2	>sp|P32119|PRDX2_HUMAN Peroxiredoxin-2 OS=Homo sapiens GN=PRDX2 PE=1 SV=5;>tr|A6NIW5|A6NIW5_HUMAN Peroxiredoxin 2, isoform CRA_a OS=Homo sapiens GN=PRDX2 PE=4 SV=2	21	20	20	254500000	506780000	204170000	254500000
P23396;J3KN86;E9PL09;E9PPU1;H0YEU2;E9PL45;F2Z2S8;H0YCJ7;H0YF32;E9PK82;E9PJH4;E9PQ96;E9PSF4;E9PQX2;H0YES8	P23396;J3KN86;E9PL09;E9PPU1;H0YEU2;E9PL45;F2Z2S8;H0YCJ7	40S ribosomal protein S3	RPS3	>sp|P23396|RS3_HUMAN 40S ribosomal protein S3 OS=Homo sapiens GN=RPS3 PE=1 SV=2;>tr|J3KN86|J3KN86_HUMAN 40S ribosomal protein S3 OS=Homo sapiens GN=RPS3 PE=3 SV=1;>tr|E9PL09|E9PL09_HUMAN 40S ribosomal protein S3 OS=Homo sapiens GN=RPS3 PE=3 SV=1;>tr|E9PPU1	30	30	28	248760000	799780000	253280000	253280000
P07910;G3V2Q1;P07910-2;G3V4C1;B4DY08;G3V4W0;P07910-4;P07910-3;G3V576;G3V2D6;G3V575;G3V555;B4DSU6;G3V251;G3V3K6;G3V5X6;G3V4M8;G3V2H6;G3V129;Q86SE5;B3KT61;E5RG71	P07910;G3V2Q1;P07910-2;G3V4C1;B4DY08;G3V4W0;P07910-4;P07910-3;G3V576;G3V2D6	Heterogeneous nuclear ribonucleoproteins C1/C2	HNRNPC	>sp|P07910|HNRPC_HUMAN Heterogeneous nuclear ribonucleoproteins C1/C2 OS=Homo sapiens GN=HNRNPC PE=1 SV=4;>tr|G3V2Q1|G3V2Q1_HUMAN Heterogeneous nuclear ribonucleoproteins C1/C2 OS=Homo sapiens GN=HNRNPC PE=4 SV=1;>sp|P07910-2|HNRPC_HUMAN Isoform C1 of Hete	36	36	7	182670000	398700000	252720000	252720000
P62249	P62249	40S ribosomal protein S16	RPS16	>sp|P62249|RS16_HUMAN 40S ribosomal protein S16 OS=Homo sapiens GN=RPS16 PE=1 SV=2	21	21	10	197480000	749770000	250190000	250190000
P46781;C9JM19;B5MCT8	P46781;C9JM19;B5MCT8	40S ribosomal protein S9	RPS9	>sp|P46781|RS9_HUMAN 40S ribosomal protein S9 OS=Homo sapiens GN=RPS9 PE=1 SV=3;>tr|C9JM19|C9JM19_HUMAN 40S ribosomal protein S9 OS=Homo sapiens GN=RPS9 PE=3 SV=1;>tr|B5MCT8|B5MCT8_HUMAN 40S ribosomal protein S9 OS=Homo sapiens GN=RPS9 PE=3 SV=1	28	27	19	192890000	554510000	247270000	247270000
P84090;G3V279	P84090;G3V279	Enhancer of rudimentary homolog	ERH	>sp|P84090|ERH_HUMAN Enhancer of rudimentary homolog OS=Homo sapiens GN=ERH PE=1 SV=1;>tr|G3V279|G3V279_HUMAN Enhancer of rudimentary homolog OS=Homo sapiens GN=ERH PE=4 SV=1	8	8	8	100140000	710140000	238650000	238650000
P09936;D6RE83;D6R956;D6R974;D6RF53	P09936;D6RE83;D6R956;D6R974	Ubiquitin carboxyl-terminal hydrolase isozyme L1	UCHL1	>sp|P09936|UCHL1_HUMAN Ubiquitin carboxyl-terminal hydrolase isozyme L1 OS=Homo sapiens GN=UCHL1 PE=1 SV=2;>tr|D6RE83|D6RE83_HUMAN Ubiquitin carboxyl-terminal hydrolase isozyme L1 OS=Homo sapiens GN=UCHL1 PE=4 SV=1;>tr|D6R956|D6R956_HUMAN Ubiquitin carboxy	19	19	19	194620000	252750000	238400000	238400000
P40227;B4DPJ8;A6NCD2;J3KRI6	P40227;B4DPJ8;A6NCD2	T-complex protein 1 subunit zeta	CCT6A	>sp|P40227|TCPZ_HUMAN T-complex protein 1 subunit zeta OS=Homo sapiens GN=CCT6A PE=1 SV=3;>tr|B4DPJ8|B4DPJ8_HUMAN T-complex protein 1 subunit zeta OS=Homo sapiens GN=CCT6A PE=2 SV=1;>tr|A6NCD2|A6NCD2_HUMAN T-complex protein 1 subunit zeta OS=Homo sapiens G	44	44	35	140370000	518060000	238400000	238400000
P32969;D6RAN4;E7ESE0;H0Y9V9;H0Y9R4;REV__O75648;REV__O75648-2;REV__O75648-5;REV__B4DZN5	P32969;D6RAN4;E7ESE0;H0Y9V9	60S ribosomal protein L9	RPL9	>sp|P32969|RL9_HUMAN 60S ribosomal protein L9 OS=Homo sapiens GN=RPL9 PE=1 SV=1;>tr|D6RAN4|D6RAN4_HUMAN 60S ribosomal protein L9 (Fragment) OS=Homo sapiens GN=RPL9 PE=4 SV=1;>tr|E7ESE0|E7ESE0_HUMAN 60S ribosomal protein L9 (Fragment) OS=Homo sapiens GN=RPL	18	18	18	116240000	463770000	237770000	237770000
P61313;E7EQV9;E7ENU7;E7EX53;Q642I1;E7ERA2	P61313;E7EQV9;E7ENU7;E7EX53	60S ribosomal protein L15;Ribosomal protein L15	RPL15	>sp|P61313|RL15_HUMAN 60S ribosomal protein L15 OS=Homo sapiens GN=RPL15 PE=1 SV=2;>tr|E7EQV9|E7EQV9_HUMAN Ribosomal protein L15 (Fragment) OS=Homo sapiens GN=RPL15 PE=3 SV=1;>tr|E7ENU7|E7ENU7_HUMAN Ribosomal protein L15 (Fragment) OS=Homo sapiens GN=RPL15	21	21	21	236770000	709560000	185290000	236770000
P00338;F5H308;P00338-4;P00338-2;P00338-5;F5GXY2;F5GYU2;F5GXH2;F5H6W8;F5H5J4;F5GZQ4;F5GXU1;F5GWW2;F5GXC7;F5H8H6	P00338;F5H308;P00338-4;P00338-2;P00338-5	L-lactate dehydrogenase A chain;L-lactate dehydrogenase	LDHA	>sp|P00338|LDHA_HUMAN L-lactate dehydrogenase A chain OS=Homo sapiens GN=LDHA PE=1 SV=2;>tr|F5H308|F5H308_HUMAN L-lactate dehydrogenase OS=Homo sapiens GN=LDHA PE=3 SV=1;>sp|P00338-4|LDHA_HUMAN Isoform 4 of L-lactate dehydrogenase A chain OS=Homo sapiens G	39	39	2	217610000	800530000	232610000	232610000
P15880;E9PQD7;H0YEN5;E9PMM9;E9PPT0;E9PM36;I3L404;H3BNG3;H0YE27	P15880;E9PQD7;H0YEN5;E9PMM9;E9PPT0;E9PM36;I3L404	40S ribosomal protein S2	RPS2	>sp|P15880|RS2_HUMAN 40S ribosomal protein S2 OS=Homo sapiens GN=RPS2 PE=1 SV=2;>tr|E9PQD7|E9PQD7_HUMAN 40S ribosomal protein S2 OS=Homo sapiens GN=RPS2 PE=4 SV=1;>tr|H0YEN5|H0YEN5_HUMAN 40S ribosomal protein S2 (Fragment) OS=Homo sapiens GN=RPS2 PE=3 SV=1	25	25	25	206300000	476260000	232490000	232490000
P62854;Q5JNZ5;F8VZW7	P62854;Q5JNZ5;F8VZW7	40S ribosomal protein S26;Putative 40S ribosomal protein S26-like 1	RPS26;RPS26P11	>sp|P62854|RS26_HUMAN 40S ribosomal protein S26 OS=Homo sapiens GN=RPS26 PE=1 SV=3;>sp|Q5JNZ5|RS26L_HUMAN Putative 40S ribosomal protein S26-like 1 OS=Homo sapiens GN=RPS26P11 PE=5 SV=1;>tr|F8VZW7|F8VZW7_HUMAN Protein LOC100996747 OS=Homo sapiens GN=LOC100	8	8	8	171380000	229570000	252220000	229570000
Q32Q12;P22392-2;J3KPD9;P22392;E7ERL0;E5RHP0;C9K028	Q32Q12;P22392-2;J3KPD9;P22392;E7ERL0	Nucleoside diphosphate kinase;Nucleoside diphosphate kinase B	NME1-NME2;NME2;NME1	>tr|Q32Q12|Q32Q12_HUMAN Nucleoside diphosphate kinase OS=Homo sapiens GN=NME1-NME2 PE=2 SV=1;>sp|P22392-2|NDKB_HUMAN Isoform 3 of Nucleoside diphosphate kinase B OS=Homo sapiens GN=NME2;>tr|J3KPD9|J3KPD9_HUMAN Nucleoside diphosphate kinase B OS=Homo sapien	26	26	2	215430000	518030000	228010000	228010000
P62081;B5MCP9	P62081;B5MCP9	40S ribosomal protein S7	RPS7	>sp|P62081|RS7_HUMAN 40S ribosomal protein S7 OS=Homo sapiens GN=RPS7 PE=1 SV=1;>tr|B5MCP9|B5MCP9_HUMAN 40S ribosomal protein S7 OS=Homo sapiens GN=RPS7 PE=4 SV=1	18	18	18	226730000	557790000	147550000	226730000
P63173;J3QL01;J3KT73;J3KSP2	P63173;J3QL01;J3KT73;J3KSP2	60S ribosomal protein L38	RPL38	>sp|P63173|RL38_HUMAN 60S ribosomal protein L38 OS=Homo sapiens GN=RPL38 PE=1 SV=2;>tr|J3QL01|J3QL01_HUMAN 60S ribosomal protein L38 OS=Homo sapiens GN=RPL38 PE=3 SV=1;>tr|J3KT73|J3KT73_HUMAN 60S ribosomal protein L38 OS=Homo sapiens GN=RPL38 PE=3 SV=1;>tr	6	6	6	156120000	532920000	226500000	226500000
P40926;E9PDB2;G3XAL0;REV__Q5SRE7-3;REV__Q5SRE7;REV__Q5SRE7-2;REV__G5E9M0	P40926;E9PDB2;G3XAL0	Malate dehydrogenase, mitochondrial;Malate dehydrogenase	MDH2	>sp|P40926|MDHM_HUMAN Malate dehydrogenase, mitochondrial OS=Homo sapiens GN=MDH2 PE=1 SV=3;>tr|E9PDB2|E9PDB2_HUMAN Malate dehydrogenase, mitochondrial OS=Homo sapiens GN=MDH2 PE=3 SV=1;>tr|G3XAL0|G3XAL0_HUMAN Malate dehydrogenase OS=Homo sapiens GN=MDH2 P	34	34	34	142380000	572560000	224160000	224160000
P46777;Q5T7N0	P46777	60S ribosomal protein L5	RPL5	>sp|P46777|RL5_HUMAN 60S ribosomal protein L5 OS=Homo sapiens GN=RPL5 PE=1 SV=3	29	29	29	221260000	624960000	214920000	221260000
P23527	P23527	Histone H2B type 1-O	HIST1H2BO	>sp|P23527|H2B1O_HUMAN Histone H2B type 1-O OS=Homo sapiens GN=HIST1H2BO PE=1 SV=3	21	5	0	218850000	151350000	257090000	218850000
P26373;F5H1S2;J3KS98;J3QSB4;H3BUK8;H3BTH3;Q65128	P26373;F5H1S2	60S ribosomal protein L13	RPL13	>sp|P26373|RL13_HUMAN 60S ribosomal protein L13 OS=Homo sapiens GN=RPL13 PE=1 SV=4;>tr|F5H1S2|F5H1S2_HUMAN 60S ribosomal protein L13 OS=Homo sapiens GN=RPL13 PE=3 SV=1	21	21	21	176140000	722580000	217340000	217340000
Q00839;Q00839-2;Q5RI18	Q00839;Q00839-2	Heterogeneous nuclear ribonucleoprotein U	HNRNPU	>sp|Q00839|HNRPU_HUMAN Heterogeneous nuclear ribonucleoprotein U OS=Homo sapiens GN=HNRNPU PE=1 SV=6;>sp|Q00839-2|HNRPU_HUMAN Isoform Short of Heterogeneous nuclear ribonucleoprotein U OS=Homo sapiens GN=HNRNPU	70	70	69	152490000	522460000	216200000	216200000
P62829;J3KT29;C9JD32;B9ZVP7;J3KTJ3;J3QQT9	P62829;J3KT29;C9JD32;B9ZVP7;J3KTJ3	60S ribosomal protein L23	RPL23	>sp|P62829|RL23_HUMAN 60S ribosomal protein L23 OS=Homo sapiens GN=RPL23 PE=1 SV=1;>tr|J3KT29|J3KT29_HUMAN 60S ribosomal protein L23 OS=Homo sapiens GN=RPL23 PE=3 SV=1;>tr|C9JD32|C9JD32_HUMAN 60S ribosomal protein L23 (Fragment) OS=Homo sapiens GN=RPL23 PE	14	14	14	174200000	555050000	216140000	216140000
P42677;Q5T4L4;C9J1C5	P42677;Q5T4L4	40S ribosomal protein S27	RPS27	>sp|P42677|RS27_HUMAN 40S ribosomal protein S27 OS=Homo sapiens GN=RPS27 PE=1 SV=3;>tr|Q5T4L4|Q5T4L4_HUMAN 40S ribosomal protein S27 OS=Homo sapiens GN=RPS27 PE=4 SV=1	8	8	5	184840000	286470000	216020000	216020000
P84098;J3KTE4;J3QR09;J3QL15	P84098;J3KTE4;J3QR09;J3QL15	60S ribosomal protein L19	RPL19	>sp|P84098|RL19_HUMAN 60S ribosomal protein L19 OS=Homo sapiens GN=RPL19 PE=1 SV=1;>tr|J3KTE4|J3KTE4_HUMAN Ribosomal protein L19 OS=Homo sapiens GN=RPL19 PE=3 SV=1;>tr|J3QR09|J3QR09_HUMAN Ribosomal protein L19 OS=Homo sapiens GN=RPL19 PE=3 SV=1;>tr|J3QL15|	17	17	17	215660000	558190000	189250000	215660000
P49368;P49368-2;B4DUR8;Q5SZX6;E9PRC8;Q5SZW8;E9PM09;E9PQ35;Q5SZX9;P68626;P68627	P49368;P49368-2;B4DUR8	T-complex protein 1 subunit gamma	CCT3	>sp|P49368|TCPG_HUMAN T-complex protein 1 subunit gamma OS=Homo sapiens GN=CCT3 PE=1 SV=4;>sp|P49368-2|TCPG_HUMAN Isoform 2 of T-complex protein 1 subunit gamma OS=Homo sapiens GN=CCT3;>tr|B4DUR8|B4DUR8_HUMAN T-complex protein 1 subunit gamma OS=Homo sapie	52	52	52	156590000	528820000	214910000	214910000
P06576;F8VPV9;H0YH81;F8W079;F8W0P7;F8VQY0;H0YI37	P06576;F8VPV9;H0YH81;F8W079	ATP synthase subunit beta, mitochondrial;ATP synthase subunit beta	ATP5B	>sp|P06576|ATPB_HUMAN ATP synthase subunit beta, mitochondrial OS=Homo sapiens GN=ATP5B PE=1 SV=3;>tr|F8VPV9|F8VPV9_HUMAN ATP synthase subunit beta OS=Homo sapiens GN=ATP5B PE=3 SV=1;>tr|H0YH81|H0YH81_HUMAN ATP synthase subunit beta (Fragment) OS=Homo sapi	32	32	32	148060000	609700000	212190000	212190000
P07108;P07108-5;P07108-4;P07108-2;P07108-3;P07108-6	P07108;P07108-5;P07108-4;P07108-2;P07108-3	Acyl-CoA-binding protein	DBI	>sp|P07108|ACBP_HUMAN Acyl-CoA-binding protein OS=Homo sapiens GN=DBI PE=1 SV=2;>sp|P07108-5|ACBP_HUMAN Isoform 5 of Acyl-CoA-binding protein OS=Homo sapiens GN=DBI;>sp|P07108-4|ACBP_HUMAN Isoform 4 of Acyl-CoA-binding protein OS=Homo sapiens GN=DBI;>sp|P0	14	14	14	126370000	504980000	210160000	210160000
P42766;F2Z388;H0Y3A0	P42766;F2Z388;H0Y3A0	60S ribosomal protein L35	RPL35	>sp|P42766|RL35_HUMAN 60S ribosomal protein L35 OS=Homo sapiens GN=RPL35 PE=1 SV=2;>tr|F2Z388|F2Z388_HUMAN 60S ribosomal protein L35 OS=Homo sapiens GN=RPL35 PE=3 SV=1;>tr|H0Y3A0|H0Y3A0_HUMAN 60S ribosomal protein L35 (Fragment) OS=Homo sapiens GN=RPL35 PE	11	10	9	209690000	590220000	202500000	209690000
P62851	P62851	40S ribosomal protein S25	RPS25	>sp|P62851|RS25_HUMAN 40S ribosomal protein S25 OS=Homo sapiens GN=RPS25 PE=1 SV=1	10	10	10	209250000	712550000	95091000	209250000
P46776;E9PLL6;E9PJD9;E9PLX7;H0YF34;E9PKT2	P46776;E9PLL6;E9PJD9;E9PLX7	60S ribosomal protein L27a	RPL27A	>sp|P46776|RL27A_HUMAN 60S ribosomal protein L27a OS=Homo sapiens GN=RPL27A PE=1 SV=2;>tr|E9PLL6|E9PLL6_HUMAN 60S ribosomal protein L27a OS=Homo sapiens GN=RPL27A PE=3 SV=1;>tr|E9PJD9|E9PJD9_HUMAN 60S ribosomal protein L27a OS=Homo sapiens GN=RPL27A PE=3 S	12	12	12	150890000	417010000	205920000	205920000
F8W727;P62910;D3YTB1;D3YTI8	F8W727;P62910;D3YTB1	60S ribosomal protein L32	RPL32	>tr|F8W727|F8W727_HUMAN 60S ribosomal protein L32 OS=Homo sapiens GN=RPL32 PE=4 SV=1;>sp|P62910|RL32_HUMAN 60S ribosomal protein L32 OS=Homo sapiens GN=RPL32 PE=1 SV=2;>tr|D3YTB1|D3YTB1_HUMAN 60S ribosomal protein L32 (Fragment) OS=Homo sapiens GN=RPL32 PE	14	14	14	205040000	442680000	202250000	205040000
P14866;P14866-2	P14866;P14866-2	Heterogeneous nuclear ribonucleoprotein L	HNRNPL	>sp|P14866|HNRPL_HUMAN Heterogeneous nuclear ribonucleoprotein L OS=Homo sapiens GN=HNRNPL PE=1 SV=2;>sp|P14866-2|HNRPL_HUMAN Isoform 2 of Heterogeneous nuclear ribonucleoprotein L OS=Homo sapiens GN=HNRNPL	34	34	33	178850000	496840000	204910000	204910000
B4DP11;Q15185;B4DP21;B4DHP2;B4DDC6	B4DP11;Q15185;B4DP21;B4DHP2;B4DDC6	Prostaglandin E synthase 3	PTGES3	>tr|B4DP11|B4DP11_HUMAN Prostaglandin E synthase 3 OS=Homo sapiens GN=PTGES3 PE=2 SV=1;>sp|Q15185|TEBP_HUMAN Prostaglandin E synthase 3 OS=Homo sapiens GN=PTGES3 PE=1 SV=1;>tr|B4DP21|B4DP21_HUMAN Prostaglandin E synthase 3 OS=Homo sapiens GN=PTGES3 PE=2 SV	12	12	12	159460000	748760000	202530000	202530000
P17987;E7EQR6;E7ERF2;F5H282;F5GZ03;F5GZI8;F5GYL4;F5H7Y1	P17987;E7EQR6;E7ERF2;F5H282	T-complex protein 1 subunit alpha	TCP1	>sp|P17987|TCPA_HUMAN T-complex protein 1 subunit alpha OS=Homo sapiens GN=TCP1 PE=1 SV=1;>tr|E7EQR6|E7EQR6_HUMAN T-complex protein 1 subunit alpha OS=Homo sapiens GN=TCP1 PE=3 SV=1;>tr|E7ERF2|E7ERF2_HUMAN T-complex protein 1 subunit alpha OS=Homo sapiens	44	44	33	158860000	396710000	198720000	198720000
P04080	P04080	Cystatin-B	CSTB	>sp|P04080|CYTB_HUMAN Cystatin-B OS=Homo sapiens GN=CSTB PE=1 SV=2	8	8	8	90126000	529020000	197490000	197490000
P62917;E9PKU4;E9PKZ0;E9PIZ3;G3V1A1;E9PP36	P62917;E9PKU4;E9PKZ0;E9PIZ3;G3V1A1	60S ribosomal protein L8	RPL8	>sp|P62917|RL8_HUMAN 60S ribosomal protein L8 OS=Homo sapiens GN=RPL8 PE=1 SV=2;>tr|E9PKU4|E9PKU4_HUMAN 60S ribosomal protein L8 (Fragment) OS=Homo sapiens GN=RPL8 PE=4 SV=1;>tr|E9PKZ0|E9PKZ0_HUMAN 60S ribosomal protein L8 OS=Homo sapiens GN=RPL8 PE=4 SV=1	23	23	23	197480000	493470000	165370000	197480000
P62244;I3L3P7;H3BVC7	P62244;I3L3P7	40S ribosomal protein S15a	RPS15A	>sp|P62244|RS15A_HUMAN 40S ribosomal protein S15a OS=Homo sapiens GN=RPS15A PE=1 SV=2;>tr|I3L3P7|I3L3P7_HUMAN 40S ribosomal protein S15a OS=Homo sapiens GN=RPS15A PE=4 SV=1	15	15	8	195150000	777520000	174900000	195150000
P18669;P15259	P18669	Phosphoglycerate mutase 1	PGAM1	>sp|P18669|PGAM1_HUMAN Phosphoglycerate mutase 1 OS=Homo sapiens GN=PGAM1 PE=1 SV=2	27	27	17	162580000	631860000	194600000	194600000
P61978-2;P61978;Q5T6W1	P61978-2;P61978	Heterogeneous nuclear ribonucleoprotein K	HNRNPK	>sp|P61978-2|HNRPK_HUMAN Isoform 2 of Heterogeneous nuclear ribonucleoprotein K OS=Homo sapiens GN=HNRNPK;>sp|P61978|HNRPK_HUMAN Heterogeneous nuclear ribonucleoprotein K OS=Homo sapiens GN=HNRNPK PE=1 SV=1	39	39	2	168470000	408400000	193530000	193530000
Q9UQ80;F8VTY8;F8VRZ3;F8VR77;F8W0A3;H0YIN7	Q9UQ80;F8VTY8;F8VRZ3;F8VR77	Proliferation-associated protein 2G4	PA2G4	>sp|Q9UQ80|PA2G4_HUMAN Proliferation-associated protein 2G4 OS=Homo sapiens GN=PA2G4 PE=1 SV=3;>tr|F8VTY8|F8VTY8_HUMAN Proliferation-associated protein 2G4 OS=Homo sapiens GN=PA2G4 PE=4 SV=1;>tr|F8VRZ3|F8VRZ3_HUMAN Proliferation-associated protein 2G4 OS=H	33	33	29	155360000	450620000	193290000	193290000
P50990;G5E9B2;B4DEM7;B4DQH4;H7C4C8;H7C2U0	P50990;G5E9B2;B4DEM7;B4DQH4;H7C4C8	T-complex protein 1 subunit theta	CCT8	>sp|P50990|TCPQ_HUMAN T-complex protein 1 subunit theta OS=Homo sapiens GN=CCT8 PE=1 SV=4;>tr|G5E9B2|G5E9B2_HUMAN Chaperonin containing TCP1, subunit 8 (Theta), isoform CRA_a OS=Homo sapiens GN=CCT8 PE=3 SV=1;>tr|B4DEM7|B4DEM7_HUMAN T-complex protein 1 sub	53	53	53	157900000	436330000	192540000	192540000
P84077;H0YGG7;F8WDB3;F8WCJ5	P84077	ADP-ribosylation factor 1	ARF1	>sp|P84077|ARF1_HUMAN ADP-ribosylation factor 1 OS=Homo sapiens GN=ARF1 PE=1 SV=2	15	15	2	191430000	305530000	130390000	191430000
P09211;A8MX94	P09211;A8MX94	Glutathione S-transferase P	GSTP1	>sp|P09211|GSTP1_HUMAN Glutathione S-transferase P OS=Homo sapiens GN=GSTP1 PE=1 SV=2;>tr|A8MX94|A8MX94_HUMAN Glutathione S-transferase P OS=Homo sapiens GN=GSTP1 PE=3 SV=1	17	17	17	129870000	463570000	191160000	191160000
Q16576	Q16576	Histone-binding protein RBBP7	RBBP7	>sp|Q16576|RBBP7_HUMAN Histone-binding protein RBBP7 OS=Homo sapiens GN=RBBP7 PE=1 SV=1	29	29	0	127830000	399030000	191070000	191070000
P23284	P23284	Peptidyl-prolyl cis-trans isomerase B	PPIB	>sp|P23284|PPIB_HUMAN Peptidyl-prolyl cis-trans isomerase B OS=Homo sapiens GN=PPIB PE=1 SV=2	22	21	21	109470000	350080000	190670000	190670000
P00918;E5RK37;E5RID5	P00918	Carbonic anhydrase 2	CA2	>sp|P00918|CAH2_HUMAN Carbonic anhydrase 2 OS=Homo sapiens GN=CA2 PE=1 SV=2	19	19	19	126230000	410600000	190520000	190520000
Q9H3K6;H3BVE0;H3BTW0;H3BV85;Q9H3K6-2	Q9H3K6;H3BVE0;H3BTW0;H3BV85;Q9H3K6-2	BolA-like protein 2	BOLA2;BOLA2B	>sp|Q9H3K6|BOLA2_HUMAN BolA-like protein 2 OS=Homo sapiens GN=BOLA2 PE=1 SV=1;>tr|H3BVE0|H3BVE0_HUMAN Uncharacterized protein (Fragment) OS=Homo sapiens PE=3 SV=1;>tr|H3BTW0|H3BTW0_HUMAN Uncharacterized protein (Fragment) OS=Homo sapiens PE=3 SV=1;>tr|H3BV	8	8	8	190320000	517700000	144010000	190320000
P0C0S5;Q71UI9;A6NKY0;Q71UI9-3;C9J0D1;Q71UI9-2;C9J386	P0C0S5;Q71UI9;A6NKY0;Q71UI9-3;C9J0D1;Q71UI9-2;C9J386	Histone H2A.Z;Histone H2A.V;Histone H2A	H2AFZ;H2AFV	>sp|P0C0S5|H2AZ_HUMAN Histone H2A.Z OS=Homo sapiens GN=H2AFZ PE=1 SV=2;>sp|Q71UI9|H2AV_HUMAN Histone H2A.V OS=Homo sapiens GN=H2AFV PE=1 SV=3;>tr|A6NKY0|A6NKY0_HUMAN Histone H2A OS=Homo sapiens GN=H2AFV PE=3 SV=1;>sp|Q71UI9-3|H2AV_HUMAN Isoform 3 of Histon	6	4	4	116180000	324480000	188740000	188740000
P39687;H0YN26;H7BZ09;O43423;O95626;REV__F8WED0	P39687;H0YN26	Acidic leucine-rich nuclear phosphoprotein 32 family member A	ANP32A	>sp|P39687|AN32A_HUMAN Acidic leucine-rich nuclear phosphoprotein 32 family member A OS=Homo sapiens GN=ANP32A PE=1 SV=1;>tr|H0YN26|H0YN26_HUMAN Acidic leucine-rich nuclear phosphoprotein 32 family member A OS=Homo sapiens GN=ANP32A PE=4 SV=1	17	17	13	128550000	531590000	183710000	183710000
P63220;Q8WVC2;Q9BYK1;Q9BYK2	P63220;Q8WVC2;Q9BYK1	40S ribosomal protein S21	RPS21	>sp|P63220|RS21_HUMAN 40S ribosomal protein S21 OS=Homo sapiens GN=RPS21 PE=1 SV=1;>tr|Q8WVC2|Q8WVC2_HUMAN 40S ribosomal protein S21 OS=Homo sapiens GN=RPS21 PE=2 SV=1;>tr|Q9BYK1|Q9BYK1_HUMAN 40S ribosomal protein S21 OS=Homo sapiens GN=RPS21 PE=2 SV=1	12	12	12	103550000	251130000	182610000	182610000
Q04760;Q04760-2	Q04760;Q04760-2	Lactoylglutathione lyase	GLO1	>sp|Q04760|LGUL_HUMAN Lactoylglutathione lyase OS=Homo sapiens GN=GLO1 PE=1 SV=4;>sp|Q04760-2|LGUL_HUMAN Isoform 2 of Lactoylglutathione lyase OS=Homo sapiens GN=GLO1	14	14	14	116730000	300400000	182570000	182570000
P24534;C9JZW3;F2Z2G2;F8WF65;F8WFC9	P24534	Elongation factor 1-beta	EEF1B2	>sp|P24534|EF1B_HUMAN Elongation factor 1-beta OS=Homo sapiens GN=EEF1B2 PE=1 SV=3	20	16	16	127850000	303630000	182460000	182460000
P11021;REV__Q9NXD2-2;REV__H3BUZ0;REV__B4DLB6	P11021	78 kDa glucose-regulated protein	HSPA5	>sp|P11021|GRP78_HUMAN 78 kDa glucose-regulated protein OS=Homo sapiens GN=HSPA5 PE=1 SV=2	66	64	63	142720000	451410000	181660000	181660000
P05388;F8VWS0;Q3B7A4;F8VU65;F8VW21;Q8NHW5;G3V210;F8VPE8;F8VRK7;F8VQY6;F8VWV4;F8W1K8	P05388;F8VWS0;Q3B7A4;F8VU65;F8VW21;Q8NHW5;G3V210;F8VPE8;F8VRK7;F8VQY6;F8VWV4	60S acidic ribosomal protein P0;60S acidic ribosomal protein P0-like	RPLP0;RPLP0P6	>sp|P05388|RLA0_HUMAN 60S acidic ribosomal protein P0 OS=Homo sapiens GN=RPLP0 PE=1 SV=1;>tr|F8VWS0|F8VWS0_HUMAN 60S acidic ribosomal protein P0 OS=Homo sapiens GN=RPLP0 PE=3 SV=1;>tr|Q3B7A4|Q3B7A4_HUMAN 60S acidic ribosomal protein P0 OS=Homo sapiens GN=R	22	22	7	133210000	504370000	181280000	181280000
P23526;F5H737	P23526;F5H737	Adenosylhomocysteinase	AHCY	>sp|P23526|SAHH_HUMAN Adenosylhomocysteinase OS=Homo sapiens GN=AHCY PE=1 SV=4;>tr|F5H737|F5H737_HUMAN Adenosylhomocysteinase OS=Homo sapiens GN=AHCY PE=3 SV=1	31	31	31	179680000	398540000	159740000	179680000
P19338;H7BY16;C9JWL1;C9J1H7;C9JLB1;C9JYW2	P19338	Nucleolin	NCL	>sp|P19338|NUCL_HUMAN Nucleolin OS=Homo sapiens GN=NCL PE=1 SV=3	83	83	83	153250000	383910000	178020000	178020000
P62316;J3KPM5;K7ERG4	P62316;J3KPM5;K7ERG4	Small nuclear ribonucleoprotein Sm D2	SNRPD2	>sp|P62316|SMD2_HUMAN Small nuclear ribonucleoprotein Sm D2 OS=Homo sapiens GN=SNRPD2 PE=1 SV=1;>tr|J3KPM5|J3KPM5_HUMAN Small nuclear ribonucleoprotein D2 polypeptide 16.5kDa, isoform CRA_b OS=Homo sapiens GN=SNRPD2 PE=4 SV=1;>tr|K7ERG4|K7ERG4_HUMAN Small	11	11	8	135090000	180900000	177430000	177430000
P78371;P78371-2;F5GWF6;F8VQ14	P78371;P78371-2;F5GWF6;F8VQ14	T-complex protein 1 subunit beta	CCT2	>sp|P78371|TCPB_HUMAN T-complex protein 1 subunit beta OS=Homo sapiens GN=CCT2 PE=1 SV=4;>sp|P78371-2|TCPB_HUMAN Isoform 2 of T-complex protein 1 subunit beta OS=Homo sapiens GN=CCT2;>tr|F5GWF6|F5GWF6_HUMAN T-complex protein 1 subunit beta OS=Homo sapiens	48	48	48	132480000	308680000	177080000	177080000
P62753;A2A3R7	P62753	40S ribosomal protein S6	RPS6	>sp|P62753|RS6_HUMAN 40S ribosomal protein S6 OS=Homo sapiens GN=RPS6 PE=1 SV=1	24	24	7	144620000	349420000	175810000	175810000
P48643;E7ENZ3;E9PCA1;B7ZAR1;B4DYD8;D6RIZ7;H0Y914	P48643;E7ENZ3;E9PCA1;B7ZAR1;B4DYD8	T-complex protein 1 subunit epsilon	CCT5	>sp|P48643|TCPE_HUMAN T-complex protein 1 subunit epsilon OS=Homo sapiens GN=CCT5 PE=1 SV=1;>tr|E7ENZ3|E7ENZ3_HUMAN T-complex protein 1 subunit epsilon OS=Homo sapiens GN=CCT5 PE=4 SV=1;>tr|E9PCA1|E9PCA1_HUMAN T-complex protein 1 subunit epsilon OS=Homo sa	56	56	56	150640000	440970000	175120000	175120000
Q15233;F5GYZ3;C9JYS8;H7C367;C9IZL7;C9J4X2;C9JJ13	Q15233;F5GYZ3;C9JYS8;H7C367	Non-POU domain-containing octamer-binding protein	NONO	>sp|Q15233|NONO_HUMAN Non-POU domain-containing octamer-binding protein OS=Homo sapiens GN=NONO PE=1 SV=4;>tr|F5GYZ3|F5GYZ3_HUMAN Non-POU domain-containing octamer-binding protein OS=Homo sapiens GN=NONO PE=4 SV=1;>tr|C9JYS8|C9JYS8_HUMAN Non-POU domain-con	42	40	38	135670000	392500000	174090000	174090000
Q99497;K7ELW0;K7EN27	Q99497;K7ELW0;K7EN27	Protein DJ-1	PARK7	>sp|Q99497|PARK7_HUMAN Protein DJ-1 OS=Homo sapiens GN=PARK7 PE=1 SV=2;>tr|K7ELW0|K7ELW0_HUMAN Protein DJ-1 OS=Homo sapiens GN=PARK7 PE=4 SV=1;>tr|K7EN27|K7EN27_HUMAN Protein DJ-1 (Fragment) OS=Homo sapiens GN=PARK7 PE=4 SV=1	19	19	19	136290000	260470000	173980000	173980000
P47914	P47914	60S ribosomal protein L29	RPL29	>sp|P47914|RL29_HUMAN 60S ribosomal protein L29 OS=Homo sapiens GN=RPL29 PE=1 SV=2	7	7	7	120370000	409030000	173690000	173690000
P51991	P51991	Heterogeneous nuclear ribonucleoprotein A3	HNRNPA3	>sp|P51991|ROA3_HUMAN Heterogeneous nuclear ribonucleoprotein A3 OS=Homo sapiens GN=HNRNPA3 PE=1 SV=2	35	35	5	162960000	562260000	173380000	173380000
P62277;J3KMX5;E9PS50	P62277;J3KMX5	40S ribosomal protein S13	RPS13	>sp|P62277|RS13_HUMAN 40S ribosomal protein S13 OS=Homo sapiens GN=RPS13 PE=1 SV=2;>tr|J3KMX5|J3KMX5_HUMAN 40S ribosomal protein S13 OS=Homo sapiens GN=RPS13 PE=4 SV=1	19	19	18	171370000	465380000	150490000	171370000
Q01105-2	Q01105-2			>sp|Q01105-2|SET_HUMAN Isoform 2 of Protein SET OS=Homo sapiens GN=SET	21	21	4	112060000	500020000	171370000	171370000
P61254;J3QQV1;J3QQQ9;J3QRI7;J3QRC4;J3KTJ8;J3KSS0	P61254;J3QQV1;J3QQQ9;J3QRI7;J3QRC4;J3KTJ8	60S ribosomal protein L26	RPL26	>sp|P61254|RL26_HUMAN 60S ribosomal protein L26 OS=Homo sapiens GN=RPL26 PE=1 SV=1;>tr|J3QQV1|J3QQV1_HUMAN 60S ribosomal protein L26 OS=Homo sapiens GN=RPL26 PE=4 SV=1;>tr|J3QQQ9|J3QQQ9_HUMAN KRAB-A domain-containing protein 2 OS=Homo sapiens GN=KRBA2 PE=4	15	15	4	170970000	755490000	137360000	170970000
P62266;D6RD47;D6R9I7;D6RIX0;D6RDJ2	P62266;D6RD47;D6R9I7;D6RIX0;D6RDJ2	40S ribosomal protein S23	RPS23	>sp|P62266|RS23_HUMAN 40S ribosomal protein S23 OS=Homo sapiens GN=RPS23 PE=1 SV=3;>tr|D6RD47|D6RD47_HUMAN 40S ribosomal protein S23 OS=Homo sapiens GN=RPS23 PE=3 SV=1;>tr|D6R9I7|D6R9I7_HUMAN 40S ribosomal protein S23 OS=Homo sapiens GN=RPS23 PE=3 SV=1;>tr	11	11	11	105350000	587130000	170560000	170560000
P62847;E7EPK6;P62847-3;E7ETK0;P62847-2	P62847;E7EPK6;P62847-3;E7ETK0;P62847-2	40S ribosomal protein S24	RPS24	>sp|P62847|RS24_HUMAN 40S ribosomal protein S24 OS=Homo sapiens GN=RPS24 PE=1 SV=1;>tr|E7EPK6|E7EPK6_HUMAN 40S ribosomal protein S24 OS=Homo sapiens GN=RPS24 PE=3 SV=1;>sp|P62847-3|RS24_HUMAN Isoform 3 of 40S ribosomal protein S24 OS=Homo sapiens GN=RPS24;	12	12	12	145890000	484200000	170200000	170200000
P50914;E7EPB3	P50914;E7EPB3	60S ribosomal protein L14	RPL14	>sp|P50914|RL14_HUMAN 60S ribosomal protein L14 OS=Homo sapiens GN=RPL14 PE=1 SV=4;>tr|E7EPB3|E7EPB3_HUMAN 60S ribosomal protein L14 OS=Homo sapiens GN=RPL14 PE=4 SV=1	14	14	14	135180000	495150000	169550000	169550000
E5RJD8;O75347;E5RIW3;B4DT30;E5RIX8;E5RHG6	E5RJD8;O75347;E5RIW3;B4DT30;E5RIX8	Tubulin-specific chaperone A	TBCA	>tr|E5RJD8|E5RJD8_HUMAN Tubulin-specific chaperone A OS=Homo sapiens GN=TBCA PE=4 SV=1;>sp|O75347|TBCA_HUMAN Tubulin-specific chaperone A OS=Homo sapiens GN=TBCA PE=1 SV=3;>tr|E5RIW3|E5RIW3_HUMAN Tubulin-specific chaperone A OS=Homo sapiens GN=TBCA PE=4 SV	17	17	17	169240000	541960000	138590000	169240000
Q15181;Q5SQT6	Q15181	Inorganic pyrophosphatase	PPA1	>sp|Q15181|IPYR_HUMAN Inorganic pyrophosphatase OS=Homo sapiens GN=PPA1 PE=1 SV=2	27	27	26	127980000	299780000	168840000	168840000
P09874;Q5VX85;Q5VX84	P09874	Poly [ADP-ribose] polymerase 1	PARP1	>sp|P09874|PARP1_HUMAN Poly [ADP-ribose] polymerase 1 OS=Homo sapiens GN=PARP1 PE=1 SV=4	84	84	84	143950000	384220000	168380000	168380000
P26641;B4DTG2;E7EMT2	P26641;B4DTG2	Elongation factor 1-gamma	EEF1G	>sp|P26641|EF1G_HUMAN Elongation factor 1-gamma OS=Homo sapiens GN=EEF1G PE=1 SV=3;>tr|B4DTG2|B4DTG2_HUMAN Elongation factor 1-gamma OS=Homo sapiens GN=EEF1G PE=2 SV=1	31	31	30	167650000	441340000	162170000	167650000
Q5TEC6	Q5TEC6	Histone H3	HIST2H3PS2	>tr|Q5TEC6|Q5TEC6_HUMAN Histone H3 OS=Homo sapiens GN=HIST2H3PS2 PE=1 SV=1	17	4	4	140450000	266650000	167030000	167030000
P62314;J3QLI9;J3QLR7	P62314;J3QLI9	Small nuclear ribonucleoprotein Sm D1	SNRPD1	>sp|P62314|SMD1_HUMAN Small nuclear ribonucleoprotein Sm D1 OS=Homo sapiens GN=SNRPD1 PE=1 SV=1;>tr|J3QLI9|J3QLI9_HUMAN Small nuclear ribonucleoprotein Sm D1 OS=Homo sapiens GN=SNRPD1 PE=4 SV=1	5	5	5	129180000	484470000	165290000	165290000
P17844;J3KTA4;B4DLW8;J3QRQ7;J3KRX8;J3QSF1;J3KRZ1;J3QR02;J3QKN9;J3QRN5;J3QLG9	P17844;J3KTA4;B4DLW8	Probable ATP-dependent RNA helicase DDX5	DDX5	>sp|P17844|DDX5_HUMAN Probable ATP-dependent RNA helicase DDX5 OS=Homo sapiens GN=DDX5 PE=1 SV=1;>tr|J3KTA4|J3KTA4_HUMAN Probable ATP-dependent RNA helicase DDX5 OS=Homo sapiens GN=DDX5 PE=3 SV=1;>tr|B4DLW8|B4DLW8_HUMAN Probable ATP-dependent RNA helicase	47	46	37	114870000	359320000	164520000	164520000
P30086	P30086	Phosphatidylethanolamine-binding protein 1;Hippocampal cholinergic neurostimulating peptide	PEBP1	>sp|P30086|PEBP1_HUMAN Phosphatidylethanolamine-binding protein 1 OS=Homo sapiens GN=PEBP1 PE=1 SV=3	17	16	16	145410000	564730000	163670000	163670000
P00441;H7BYH4	P00441;H7BYH4	Superoxide dismutase [Cu-Zn]	SOD1	>sp|P00441|SODC_HUMAN Superoxide dismutase [Cu-Zn] OS=Homo sapiens GN=SOD1 PE=1 SV=2;>tr|H7BYH4|H7BYH4_HUMAN Superoxide dismutase [Cu-Zn] OS=Homo sapiens GN=SOD1 PE=3 SV=1	17	17	17	141260000	286650000	163120000	163120000
Q9P003;A6NLH6	Q9P003;A6NLH6	Protein cornichon homolog 4	CNIH4	>sp|Q9P003|CNIH4_HUMAN Protein cornichon homolog 4 OS=Homo sapiens GN=CNIH4 PE=2 SV=1;>tr|A6NLH6|A6NLH6_HUMAN Protein cornichon homolog 4 OS=Homo sapiens GN=CNIH4 PE=4 SV=1	1	1	1	71175000	419260000	162930000	162930000
P83731;C9JNW5;C9JXB8	P83731;C9JNW5;C9JXB8	60S ribosomal protein L24	RPL24	>sp|P83731|RL24_HUMAN 60S ribosomal protein L24 OS=Homo sapiens GN=RPL24 PE=1 SV=1;>tr|C9JNW5|C9JNW5_HUMAN 60S ribosomal protein L24 OS=Homo sapiens GN=RPL24 PE=4 SV=1;>tr|C9JXB8|C9JXB8_HUMAN 60S ribosomal protein L24 OS=Homo sapiens GN=RPL24 PE=4 SV=1	17	17	17	124410000	550090000	159790000	159790000
P07437;F8VW92;F8VYX6;Q5JP53;F8VUJ7;Q5ST81;E7EWR1;E9PBJ4	P07437;F8VW92;F8VYX6;Q5JP53;F8VUJ7;Q5ST81;E7EWR1	Tubulin beta chain	TUBB	>sp|P07437|TBB5_HUMAN Tubulin beta chain OS=Homo sapiens GN=TUBB PE=1 SV=2;>tr|F8VW92|F8VW92_HUMAN Tubulin beta chain OS=Homo sapiens GN=TUBB PE=3 SV=1;>tr|F8VYX6|F8VYX6_HUMAN Tubulin beta chain OS=Homo sapiens GN=TUBB PE=3 SV=1;>tr|Q5JP53|Q5JP53_HUMAN Tub	31	7	7	141440000	615470000	158420000	158420000
B7Z4C8;P62899-2;P62899;P62899-3;B7Z4E3;C9JU56;H7C2W9;B8ZZK4	B7Z4C8;P62899-2;P62899;P62899-3;B7Z4E3;C9JU56;H7C2W9;B8ZZK4	60S ribosomal protein L31	RPL31	>tr|B7Z4C8|B7Z4C8_HUMAN 60S ribosomal protein L31 OS=Homo sapiens GN=RPL31 PE=2 SV=1;>sp|P62899-2|RL31_HUMAN Isoform 2 of 60S ribosomal protein L31 OS=Homo sapiens GN=RPL31;>sp|P62899|RL31_HUMAN 60S ribosomal protein L31 OS=Homo sapiens GN=RPL31 PE=1 SV=1;	10	10	10	148990000	496750000	158340000	158340000
Q13263;Q13263-2	Q13263;Q13263-2	Transcription intermediary factor 1-beta	TRIM28	>sp|Q13263|TIF1B_HUMAN Transcription intermediary factor 1-beta OS=Homo sapiens GN=TRIM28 PE=1 SV=5;>sp|Q13263-2|TIF1B_HUMAN Isoform 2 of Transcription intermediary factor 1-beta OS=Homo sapiens GN=TRIM28	54	54	53	97869000	306510000	156090000	156090000
P49207	P49207	60S ribosomal protein L34	RPL34	>sp|P49207|RL34_HUMAN 60S ribosomal protein L34 OS=Homo sapiens GN=RPL34 PE=1 SV=3	10	10	10	131270000	320010000	155810000	155810000
O43175;Q5SZU1	O43175;Q5SZU1	D-3-phosphoglycerate dehydrogenase	PHGDH	>sp|O43175|SERA_HUMAN D-3-phosphoglycerate dehydrogenase OS=Homo sapiens GN=PHGDH PE=1 SV=4;>tr|Q5SZU1|Q5SZU1_HUMAN D-3-phosphoglycerate dehydrogenase OS=Homo sapiens GN=PHGDH PE=2 SV=1	33	33	33	154570000	337210000	153910000	154570000
Q01469;I6L8B7	Q01469;I6L8B7	Fatty acid-binding protein, epidermal	FABP5	>sp|Q01469|FABP5_HUMAN Fatty acid-binding protein, epidermal OS=Homo sapiens GN=FABP5 PE=1 SV=3;>tr|I6L8B7|I6L8B7_HUMAN Fatty acid-binding protein, epidermal OS=Homo sapiens GN=FABP5 PE=4 SV=1	21	21	18	126150000	294770000	153760000	153760000
P62269;J3JS69;Q5GGW2	P62269	40S ribosomal protein S18	RPS18	>sp|P62269|RS18_HUMAN 40S ribosomal protein S18 OS=Homo sapiens GN=RPS18 PE=1 SV=3	23	23	23	153720000	503320000	137330000	153720000
P08708;P0CW22;H0YK46;H0YN88;H0YN73;H3BNC9	P08708;P0CW22;H0YK46;H0YN88;H0YN73	40S ribosomal protein S17;40S ribosomal protein S17-like	RPS17;RPS17L	>sp|P08708|RS17_HUMAN 40S ribosomal protein S17 OS=Homo sapiens GN=RPS17 PE=1 SV=2;>sp|P0CW22|RS17L_HUMAN 40S ribosomal protein S17-like OS=Homo sapiens GN=RPS17L PE=3 SV=1;>tr|H0YK46|H0YK46_HUMAN 40S ribosomal protein S17 (Fragment) OS=Homo sapiens GN=RPS	12	12	12	68997000	439360000	153530000	153530000
P40429;Q6NVV1;P27416;P27593;Q00660	P40429	60S ribosomal protein L13a	RPL13A	>sp|P40429|RL13A_HUMAN 60S ribosomal protein L13a OS=Homo sapiens GN=RPL13A PE=1 SV=2	24	24	24	131890000	390300000	148520000	148520000
Q07021;I3L3B0;I3L3Q7	Q07021;I3L3B0;I3L3Q7	Complement component 1 Q subcomponent-binding protein, mitochondrial	C1QBP	>sp|Q07021|C1QBP_HUMAN Complement component 1 Q subcomponent-binding protein, mitochondrial OS=Homo sapiens GN=C1QBP PE=1 SV=1;>tr|I3L3B0|I3L3B0_HUMAN Complement component 1 Q subcomponent-binding protein, mitochondrial OS=Homo sapiens GN=C1QBP PE=4 SV=1;>	11	11	11	105280000	451590000	148490000	148490000
P12004;Q8N7P1;Q8N7P1-4;Q8N7P1-2;Q64746;F5H329	P12004	Proliferating cell nuclear antigen	PCNA	>sp|P12004|PCNA_HUMAN Proliferating cell nuclear antigen OS=Homo sapiens GN=PCNA PE=1 SV=1	21	21	21	60534000	391290000	148130000	148130000
P37802	P37802	Transgelin-2	TAGLN2	>sp|P37802|TAGL2_HUMAN Transgelin-2 OS=Homo sapiens GN=TAGLN2 PE=1 SV=3	21	21	20	99056000	437390000	145950000	145950000
P26599-3;P26599-2;P26599;A6NLN1;K7EK45;K7EKJ7;K7ELW5;K7ES59;K7EKX4	P26599-3;P26599-2;P26599	Polypyrimidine tract-binding protein 1	PTBP1	>sp|P26599-3|PTBP1_HUMAN Isoform 3 of Polypyrimidine tract-binding protein 1 OS=Homo sapiens GN=PTBP1;>sp|P26599-2|PTBP1_HUMAN Isoform 2 of Polypyrimidine tract-binding protein 1 OS=Homo sapiens GN=PTBP1;>sp|P26599|PTBP1_HUMAN Polypyrimidine tract-binding	31	31	25	138390000	532490000	145730000	145730000
P29401;E7EPA7;E9PFF2;F8W888;F8WAX4	P29401;E7EPA7	Transketolase	TKT	>sp|P29401|TKT_HUMAN Transketolase OS=Homo sapiens GN=TKT PE=1 SV=3;>tr|E7EPA7|E7EPA7_HUMAN Transketolase OS=Homo sapiens GN=TKT PE=4 SV=1	53	53	3	106980000	231470000	145560000	145560000
Q99832;B8ZZC9;Q99832-3;Q99832-4;F5GZK5;B7Z1C9;Q99832-2;F8WAM2;F8WBP8	Q99832;B8ZZC9;Q99832-3;Q99832-4;F5GZK5;B7Z1C9;Q99832-2	T-complex protein 1 subunit eta	CCT7	>sp|Q99832|TCPH_HUMAN T-complex protein 1 subunit eta OS=Homo sapiens GN=CCT7 PE=1 SV=2;>tr|B8ZZC9|B8ZZC9_HUMAN T-complex protein 1 subunit eta OS=Homo sapiens GN=CCT7 PE=3 SV=1;>sp|Q99832-3|TCPH_HUMAN Isoform 3 of T-complex protein 1 subunit eta OS=Homo s	49	49	49	90228000	274940000	145170000	145170000
P26583;D6R9A6	P26583;D6R9A6	High mobility group protein B2	HMGB2	>sp|P26583|HMGB2_HUMAN High mobility group protein B2 OS=Homo sapiens GN=HMGB2 PE=1 SV=2;>tr|D6R9A6|D6R9A6_HUMAN High mobility group protein B2 (Fragment) OS=Homo sapiens GN=HMGB2 PE=4 SV=1	26	19	19	144030000	308540000	121350000	144030000
P50991;F5H5W3;B7Z9L0;B7Z2F4	P50991;F5H5W3;B7Z9L0;B7Z2F4	T-complex protein 1 subunit delta	CCT4	>sp|P50991|TCPD_HUMAN T-complex protein 1 subunit delta OS=Homo sapiens GN=CCT4 PE=1 SV=4;>tr|F5H5W3|F5H5W3_HUMAN T-complex protein 1 subunit delta OS=Homo sapiens GN=CCT4 PE=3 SV=1;>tr|B7Z9L0|B7Z9L0_HUMAN T-complex protein 1 subunit delta OS=Homo sapiens	47	47	47	98468000	365100000	143890000	143890000
P23246;P23246-2;H0Y9K7;H0Y9U2;REV__Q9Y2L8;REV__F8WBD4	P23246;P23246-2	Splicing factor, proline- and glutamine-rich	SFPQ	>sp|P23246|SFPQ_HUMAN Splicing factor, proline- and glutamine-rich OS=Homo sapiens GN=SFPQ PE=1 SV=2;>sp|P23246-2|SFPQ_HUMAN Isoform Short of Splicing factor, proline- and glutamine-rich OS=Homo sapiens GN=SFPQ	50	50	48	83213000	416980000	143010000	143010000
H3BPE7;P35637;P35637-2;H3BNZ4	H3BPE7;P35637;P35637-2	RNA-binding protein FUS	FUS	>tr|H3BPE7|H3BPE7_HUMAN RNA-binding protein FUS OS=Homo sapiens GN=FUS PE=4 SV=1;>sp|P35637|FUS_HUMAN RNA-binding protein FUS OS=Homo sapiens GN=FUS PE=1 SV=1;>sp|P35637-2|FUS_HUMAN Isoform Short of RNA-binding protein FUS OS=Homo sapiens GN=FUS	14	14	11	88952000	225030000	142530000	142530000
P62136;P62136-2;A6NNR3;E9PMD7;F5H037;F5H1L6	P62136;P62136-2;A6NNR3;E9PMD7	Serine/threonine-protein phosphatase PP1-alpha catalytic subunit;Serine/threonine-protein phosphatase	PPP1CA	>sp|P62136|PP1A_HUMAN Serine/threonine-protein phosphatase PP1-alpha catalytic subunit OS=Homo sapiens GN=PPP1CA PE=1 SV=1;>sp|P62136-2|PP1A_HUMAN Isoform 2 of Serine/threonine-protein phosphatase PP1-alpha catalytic subunit OS=Homo sapiens GN=PPP1CA;>tr|A	28	28	8	129040000	400580000	141470000	141470000
Q02543;B4DM74	Q02543;B4DM74	60S ribosomal protein L18a	RPL18A	>sp|Q02543|RL18A_HUMAN 60S ribosomal protein L18a OS=Homo sapiens GN=RPL18A PE=1 SV=2;>tr|B4DM74|B4DM74_HUMAN 60S ribosomal protein L18a OS=Homo sapiens GN=RPL18A PE=2 SV=1	21	21	21	107420000	192320000	139960000	139960000
P31948;G3XAD8;F5H0T1;F5H783;F5GXD8;H0YGI8	P31948;G3XAD8;F5H0T1	Stress-induced-phosphoprotein 1	STIP1	>sp|P31948|STIP1_HUMAN Stress-induced-phosphoprotein 1 OS=Homo sapiens GN=STIP1 PE=1 SV=1;>tr|G3XAD8|G3XAD8_HUMAN Stress-induced-phosphoprotein 1 OS=Homo sapiens GN=STIP1 PE=4 SV=1;>tr|F5H0T1|F5H0T1_HUMAN Stress-induced-phosphoprotein 1 OS=Homo sapiens GN=	73	73	73	103170000	283670000	139580000	139580000
P46778;G3V1B3;REV__Q9NRL2;REV__Q9NRL2-2	P46778	60S ribosomal protein L21	RPL21	>sp|P46778|RL21_HUMAN 60S ribosomal protein L21 OS=Homo sapiens GN=RPL21 PE=1 SV=2	16	16	14	137940000	329170000	127790000	137940000
P62913;P62913-2;Q5VVC8;Q5VVC9	P62913;P62913-2;Q5VVC8;Q5VVC9	60S ribosomal protein L11	RPL11	>sp|P62913|RL11_HUMAN 60S ribosomal protein L11 OS=Homo sapiens GN=RPL11 PE=1 SV=2;>sp|P62913-2|RL11_HUMAN Isoform 2 of 60S ribosomal protein L11 OS=Homo sapiens GN=RPL11;>tr|Q5VVC8|Q5VVC8_HUMAN 60S ribosomal protein L11 (Fragment) OS=Homo sapiens GN=RPL11	18	18	18	134880000	689670000	137180000	137180000
P05386	P05386	60S acidic ribosomal protein P1	RPLP1	>sp|P05386|RLA1_HUMAN 60S acidic ribosomal protein P1 OS=Homo sapiens GN=RPLP1 PE=1 SV=1	2	2	2	136950000	410150000	108940000	136950000
P43487;C9JXG8;H7C137;C9JGV6;C9JJ34;C9JDM3;B3KUP2;C9JIC6	P43487;C9JXG8;H7C137	Ran-specific GTPase-activating protein	RANBP1	>sp|P43487|RANG_HUMAN Ran-specific GTPase-activating protein OS=Homo sapiens GN=RANBP1 PE=1 SV=1;>tr|C9JXG8|C9JXG8_HUMAN Ran-specific GTPase-activating protein (Fragment) OS=Homo sapiens GN=RANBP1 PE=4 SV=2;>tr|H7C137|H7C137_HUMAN Ran-specific GTPase-activ	16	16	15	99566000	444000000	136910000	136910000
G5E9M5;Q12906-6;Q12906-4;K7EKJ9;K7EQR9;K7ER69;K7EKY0;K7EJ09;K7EM82;K7ENK6;K7ERM6;K7ELV3;K7EPG3;K7EQ75	G5E9M5;Q12906-6;Q12906-4		ILF3	>tr|G5E9M5|G5E9M5_HUMAN Interleukin enhancer binding factor 3, 90kDa, isoform CRA_b OS=Homo sapiens GN=ILF3 PE=4 SV=1;>sp|Q12906-6|ILF3_HUMAN Isoform 6 of Interleukin enhancer-binding factor 3 OS=Homo sapiens GN=ILF3;>sp|Q12906-4|ILF3_HUMAN Isoform 4 of In	66	66	4	122240000	272240000	136510000	136510000
P62942;Q5W0X3;Q1JUQ5;Q5VVH2;A8MSS1;P68106;P68106-2;F8W6G9	P62942;Q5W0X3	Peptidyl-prolyl cis-trans isomerase FKBP1A;Peptidyl-prolyl cis-trans isomerase	FKBP1A	>sp|P62942|FKB1A_HUMAN Peptidyl-prolyl cis-trans isomerase FKBP1A OS=Homo sapiens GN=FKBP1A PE=1 SV=2;>tr|Q5W0X3|Q5W0X3_HUMAN Peptidyl-prolyl cis-trans isomerase OS=Homo sapiens GN=FKBP1A PE=2 SV=1	9	9	9	136420000	185080000	110500000	136420000
P39019	P39019	40S ribosomal protein S19	RPS19	>sp|P39019|RS19_HUMAN 40S ribosomal protein S19 OS=Homo sapiens GN=RPS19 PE=1 SV=2	15	15	15	77013000	417030000	135180000	135180000
H0UI06;D6RGV5;D6RIE3;P14406;D6R9C3	H0UI06;D6RGV5;D6RIE3;P14406	Cytochrome c oxidase subunit 7A2, mitochondrial	COX7A2	>tr|H0UI06|H0UI06_HUMAN Cytochrome c oxidase subunit 7A2, mitochondrial OS=Homo sapiens GN=COX7A2 PE=4 SV=1;>tr|D6RGV5|D6RGV5_HUMAN Cytochrome c oxidase subunit 7A2, mitochondrial (Fragment) OS=Homo sapiens GN=COX7A2 PE=4 SV=1;>tr|D6RIE3|D6RIE3_HUMAN Cytoc	3	3	3	57561000	138360000	135140000	135140000
P00492	P00492	Hypoxanthine-guanine phosphoribosyltransferase	HPRT1	>sp|P00492|HPRT_HUMAN Hypoxanthine-guanine phosphoribosyltransferase OS=Homo sapiens GN=HPRT1 PE=1 SV=2	14	14	13	89447000	213850000	135060000	135060000
P30048;E9PH29	P30048;E9PH29	Thioredoxin-dependent peroxide reductase, mitochondrial	PRDX3	>sp|P30048|PRDX3_HUMAN Thioredoxin-dependent peroxide reductase, mitochondrial OS=Homo sapiens GN=PRDX3 PE=1 SV=3;>tr|E9PH29|E9PH29_HUMAN Thioredoxin-dependent peroxide reductase, mitochondrial OS=Homo sapiens GN=PRDX3 PE=4 SV=1	16	16	16	93770000	315750000	134730000	134730000
P25705;K7ENP3;K7ENJ4;K7ERX7;K7ESA0;REV__H3BM74;REV__H3BM14;REV__Q9Y5A7;REV__Q9Y5A7-2;REV__F8WDB6;REV__C9JRT6;REV__C9JF32;REV__C9J718;REV__C9J7X7;REV__F8WDL9;REV__C9JEW7;REV__C9JBN7;REV__C9J3W7;REV__C9JD81;REV__C9JJM9	P25705;K7ENP3	ATP synthase subunit alpha, mitochondrial	ATP5A1	>sp|P25705|ATPA_HUMAN ATP synthase subunit alpha, mitochondrial OS=Homo sapiens GN=ATP5A1 PE=1 SV=1;>tr|K7ENP3|K7ENP3_HUMAN ATP synthase subunit alpha, mitochondrial OS=Homo sapiens GN=ATP5A1 PE=4 SV=1	45	45	1	86779000	324060000	133670000	133670000
P31946;Q4VY19;Q4VY20	P31946;Q4VY19;Q4VY20	14-3-3 protein beta/alpha;14-3-3 protein beta/alpha, N-terminally processed	YWHAB	>sp|P31946|1433B_HUMAN 14-3-3 protein beta/alpha OS=Homo sapiens GN=YWHAB PE=1 SV=3;>tr|Q4VY19|Q4VY19_HUMAN 14-3-3 protein beta/alpha (Fragment) OS=Homo sapiens GN=YWHAB PE=2 SV=1;>tr|Q4VY20|Q4VY20_HUMAN 14-3-3 protein beta/alpha (Fragment) OS=Homo sapiens	27	18	2	96555000	270510000	133210000	133210000
E7EWS7;P68036;B4DDG1	E7EWS7;P68036;B4DDG1	Ubiquitin-conjugating enzyme E2 L3	UBE2L3	>tr|E7EWS7|E7EWS7_HUMAN Ubiquitin-conjugating enzyme E2 L3 OS=Homo sapiens GN=UBE2L3 PE=3 SV=1;>sp|P68036|UB2L3_HUMAN Ubiquitin-conjugating enzyme E2 L3 OS=Homo sapiens GN=UBE2L3 PE=1 SV=1;>tr|B4DDG1|B4DDG1_HUMAN Ubiquitin-conjugating enzyme E2 L3 OS=Homo	10	10	10	130270000	181980000	123850000	130270000
P05141	P05141	ADP/ATP translocase 2	SLC25A5	>sp|P05141|ADT2_HUMAN ADP/ATP translocase 2 OS=Homo sapiens GN=SLC25A5 PE=1 SV=7	31	14	13	59570000	260860000	130220000	130220000
Q9UMS4;F5GY56;H0YGZ5;F5H2I0;H0YGF3	Q9UMS4	Pre-mRNA-processing factor 19	PRPF19	>sp|Q9UMS4|PRP19_HUMAN Pre-mRNA-processing factor 19 OS=Homo sapiens GN=PRPF19 PE=1 SV=1	27	27	27	82986000	208670000	130090000	130090000
Q9HB71;Q5R370;Q9HB71-2;B2ZWH1	Q9HB71;Q5R370	Calcyclin-binding protein	CACYBP	>sp|Q9HB71|CYBP_HUMAN Calcyclin-binding protein OS=Homo sapiens GN=CACYBP PE=1 SV=2;>tr|Q5R370|Q5R370_HUMAN Calcyclin binding protein OS=Homo sapiens GN=CACYBP PE=2 SV=1	31	31	30	120090000	491750000	129800000	129800000
P68032;P68133;A6NL76;Q5T8M8	P68032;P68133;A6NL76;Q5T8M8	Actin, alpha cardiac muscle 1;Actin, alpha skeletal muscle	ACTC1;ACTA1	>sp|P68032|ACTC_HUMAN Actin, alpha cardiac muscle 1 OS=Homo sapiens GN=ACTC1 PE=1 SV=1;>sp|P68133|ACTS_HUMAN Actin, alpha skeletal muscle OS=Homo sapiens GN=ACTA1 PE=1 SV=1;>tr|A6NL76|A6NL76_HUMAN Actin, alpha skeletal muscle OS=Homo sapiens GN=ACTA1 PE=3	39	11	1	129220000	166370000	73241000	129220000
P62273;P62273-2	P62273;P62273-2	40S ribosomal protein S29	RPS29	>sp|P62273|RS29_HUMAN 40S ribosomal protein S29 OS=Homo sapiens GN=RPS29 PE=1 SV=2;>sp|P62273-2|RS29_HUMAN Isoform 2 of 40S ribosomal protein S29 OS=Homo sapiens GN=RPS29	8	8	8	91321000	167910000	129150000	129150000
P62318;B4DJP7;H3BT13	P62318;B4DJP7;H3BT13	Small nuclear ribonucleoprotein Sm D3	SNRPD3	>sp|P62318|SMD3_HUMAN Small nuclear ribonucleoprotein Sm D3 OS=Homo sapiens GN=SNRPD3 PE=1 SV=1;>tr|B4DJP7|B4DJP7_HUMAN Small nuclear ribonucleoprotein Sm D3 OS=Homo sapiens GN=SNRPD3 PE=2 SV=1;>tr|H3BT13|H3BT13_HUMAN Small nuclear ribonucleoprotein Sm D3	7	7	7	68848000	431410000	128790000	128790000
P49773;D6RD60;D6RE99;D6REP8;D6RC06	P49773	Histidine triad nucleotide-binding protein 1	HINT1	>sp|P49773|HINT1_HUMAN Histidine triad nucleotide-binding protein 1 OS=Homo sapiens GN=HINT1 PE=1 SV=2	11	11	11	110070000	269110000	128040000	128040000
P52565;J3QQX2;J3KTF8;J3KRE2;A8MXW0;J3KRY1;J3KS60	P52565;J3QQX2;J3KTF8;J3KRE2;A8MXW0;J3KRY1	Rho GDP-dissociation inhibitor 1	ARHGDIA	>sp|P52565|GDIR1_HUMAN Rho GDP-dissociation inhibitor 1 OS=Homo sapiens GN=ARHGDIA PE=1 SV=3;>tr|J3QQX2|J3QQX2_HUMAN Rho GDP-dissociation inhibitor 1 OS=Homo sapiens GN=ARHGDIA PE=4 SV=1;>tr|J3KTF8|J3KTF8_HUMAN Rho GDP-dissociation inhibitor 1 (Fragment) O	20	20	19	95385000	185350000	127110000	127110000
Q13162;H7C3T4;A6NG45;A6NJJ0	Q13162;H7C3T4	Peroxiredoxin-4	PRDX4	>sp|Q13162|PRDX4_HUMAN Peroxiredoxin-4 OS=Homo sapiens GN=PRDX4 PE=1 SV=1;>tr|H7C3T4|H7C3T4_HUMAN Peroxiredoxin-4 (Fragment) OS=Homo sapiens GN=PRDX4 PE=4 SV=1	18	14	14	110810000	401160000	126960000	126960000
Q15366-2;Q15366-5;F8VWQ4	Q15366-2;Q15366-5;F8VWQ4		PCBP2	>sp|Q15366-2|PCBP2_HUMAN Isoform 2 of Poly(rC)-binding protein 2 OS=Homo sapiens GN=PCBP2;>sp|Q15366-5|PCBP2_HUMAN Isoform 5 of Poly(rC)-binding protein 2 OS=Homo sapiens GN=PCBP2;>tr|F8VWQ4|F8VWQ4_HUMAN Poly(rC)-binding protein 2 OS=Homo sapiens GN=PCBP2	23	23	0	90189000	244270000	126430000	126430000
Q13185;B8ZZ43;C9JMM0	Q13185	Chromobox protein homolog 3	CBX3	>sp|Q13185|CBX3_HUMAN Chromobox protein homolog 3 OS=Homo sapiens GN=CBX3 PE=1 SV=4	15	14	13	112620000	437410000	126360000	126360000
P12956;B1AHC9;B1AHC8;B1AHC7;F5H1I8;H7BYJ4;P51449;P51449-2;Q8QLK1;Q9J8B9	P12956;B1AHC9;B1AHC8;B1AHC7;F5H1I8	X-ray repair cross-complementing protein 6	XRCC6	>sp|P12956|XRCC6_HUMAN X-ray repair cross-complementing protein 6 OS=Homo sapiens GN=XRCC6 PE=1 SV=2;>tr|B1AHC9|B1AHC9_HUMAN X-ray repair complementing defective repair in Chinese hamster cells 6 (Ku autoantigen, 70kDa) OS=Homo sapiens GN=XRCC6 PE=4 SV=1;>	59	59	59	121290000	350210000	125650000	125650000
P27635;Q96L21;H7C2C5;H7C123;A6QRI9;B8A6G2;H7C2U2	P27635;Q96L21	60S ribosomal protein L10;60S ribosomal protein L10-like	RPL10;RPL10L	>sp|P27635|RL10_HUMAN 60S ribosomal protein L10 OS=Homo sapiens GN=RPL10 PE=1 SV=4;>sp|Q96L21|RL10L_HUMAN 60S ribosomal protein L10-like OS=Homo sapiens GN=RPL10L PE=1 SV=3	23	23	4	125630000	448610000	124350000	125630000
Q9Y265;Q9Y265-2;E7ETR0;H7C4G5;H7C4I3;J3QLR1	Q9Y265;Q9Y265-2;E7ETR0	RuvB-like 1	RUVBL1	>sp|Q9Y265|RUVB1_HUMAN RuvB-like 1 OS=Homo sapiens GN=RUVBL1 PE=1 SV=1;>sp|Q9Y265-2|RUVB1_HUMAN Isoform 2 of RuvB-like 1 OS=Homo sapiens GN=RUVBL1;>tr|E7ETR0|E7ETR0_HUMAN RuvB-like 1 OS=Homo sapiens GN=RUVBL1 PE=4 SV=1	34	34	34	78892000	258300000	125390000	125390000
B7Z9C2;F8VV59;F8W118;H0YHC3;B3KV44;F8VRJ2;H0YH88	B7Z9C2;F8VV59;F8W118;H0YHC3;B3KV44;F8VRJ2;H0YH88		NAP1L1	>tr|B7Z9C2|B7Z9C2_HUMAN Nucleosome assembly protein 1-like 1 OS=Homo sapiens GN=NAP1L1 PE=2 SV=1;>tr|F8VV59|F8VV59_HUMAN Nucleosome assembly protein 1-like 1 OS=Homo sapiens GN=NAP1L1 PE=3 SV=1;>tr|F8W118|F8W118_HUMAN Nucleosome assembly protein 1-like 1 (	12	10	2	62511000	314820000	125120000	125120000
Q86V81	Q86V81	THO complex subunit 4	ALYREF	>sp|Q86V81|THOC4_HUMAN THO complex subunit 4 OS=Homo sapiens GN=ALYREF PE=1 SV=3	15	15	2	78530000	276380000	124980000	124980000
P22314;Q5JRR6;Q5JRS0;Q5JRR9;Q5JRS2;Q5JRS3;Q5JRS1	P22314	Ubiquitin-like modifier-activating enzyme 1	UBA1	>sp|P22314|UBA1_HUMAN Ubiquitin-like modifier-activating enzyme 1 OS=Homo sapiens GN=UBA1 PE=1 SV=3	63	63	63	111970000	296630000	123020000	123020000
O00148;Q8N5M0;B1Q2N1;K7EQN7;K7EPJ3;K7EN69;K7EN25;K7EIL8;K7EL56;K7ENP6;F6SXL5	O00148;Q8N5M0;B1Q2N1;K7EQN7	ATP-dependent RNA helicase DDX39A	DDX39A;DDX39	>sp|O00148|DX39A_HUMAN ATP-dependent RNA helicase DDX39A OS=Homo sapiens GN=DDX39A PE=1 SV=2;>tr|Q8N5M0|Q8N5M0_HUMAN ATP-dependent RNA helicase DDX39A OS=Homo sapiens GN=DDX39A PE=2 SV=1;>tr|B1Q2N1|B1Q2N1_HUMAN ATP-dependent RNA helicase DDX39A OS=Homo sap	31	31	14	68224000	252880000	120210000	120210000
P18077;C9K025;F8WB72;F8WBS5	P18077;C9K025;F8WB72;F8WBS5	60S ribosomal protein L35a	RPL35A	>sp|P18077|RL35A_HUMAN 60S ribosomal protein L35a OS=Homo sapiens GN=RPL35A PE=1 SV=2;>tr|C9K025|C9K025_HUMAN 60S ribosomal protein L35a (Fragment) OS=Homo sapiens GN=RPL35A PE=4 SV=1;>tr|F8WB72|F8WB72_HUMAN 60S ribosomal protein L35a OS=Homo sapiens GN=RP	16	16	16	119920000	395510000	41534000	119920000
K7EM18;P41567;K7EQP2	K7EM18;P41567	Eukaryotic translation initiation factor 1	EIF1	>tr|K7EM18|K7EM18_HUMAN Eukaryotic translation initiation factor 1 OS=Homo sapiens GN=EIF1 PE=4 SV=1;>sp|P41567|EIF1_HUMAN Eukaryotic translation initiation factor 1 OS=Homo sapiens GN=EIF1 PE=1 SV=1	14	14	5	83295000	258760000	119300000	119300000
P00403	P00403	Cytochrome c oxidase subunit 2	MT-CO2	>sp|P00403|COX2_HUMAN Cytochrome c oxidase subunit 2 OS=Homo sapiens GN=MT-CO2 PE=1 SV=1	9	9	9	94202000	316690000	119270000	119270000
Q9Y5S9;Q9Y5S9-2	Q9Y5S9;Q9Y5S9-2	RNA-binding protein 8A	RBM8A	>sp|Q9Y5S9|RBM8A_HUMAN RNA-binding protein 8A OS=Homo sapiens GN=RBM8A PE=1 SV=1;>sp|Q9Y5S9-2|RBM8A_HUMAN Isoform 2 of RNA-binding protein 8A OS=Homo sapiens GN=RBM8A	10	10	10	72171000	377690000	118880000	118880000
O75531;E9PJJ8	O75531	Barrier-to-autointegration factor	BANF1	>sp|O75531|BAF_HUMAN Barrier-to-autointegration factor OS=Homo sapiens GN=BANF1 PE=1 SV=1	12	12	11	88613000	307770000	118250000	118250000
Q12905	Q12905	Interleukin enhancer-binding factor 2	ILF2	>sp|Q12905|ILF2_HUMAN Interleukin enhancer-binding factor 2 OS=Homo sapiens GN=ILF2 PE=1 SV=2	26	26	26	75618000	209700000	117440000	117440000
P49411	P49411	Elongation factor Tu, mitochondrial	TUFM	>sp|P49411|EFTU_HUMAN Elongation factor Tu, mitochondrial OS=Homo sapiens GN=TUFM PE=1 SV=2	38	38	36	117030000	350450000	113800000	117030000
P56537;B7ZBG9;B7ZBH1;F8WDS6;F8WD20	P56537;B7ZBG9	Eukaryotic translation initiation factor 6	EIF6	>sp|P56537|IF6_HUMAN Eukaryotic translation initiation factor 6 OS=Homo sapiens GN=EIF6 PE=1 SV=1;>tr|B7ZBG9|B7ZBG9_HUMAN Eukaryotic translation initiation factor 6 OS=Homo sapiens GN=EIF6 PE=3 SV=1	11	11	11	117010000	394120000	99903000	117010000
Q5W0H4;P13693;J3KPG2;Q8TBK7;E9PJF7;H0YCX0;Q9HAU6	Q5W0H4;P13693;J3KPG2;Q8TBK7;E9PJF7	Translationally-controlled tumor protein	TPT1	>tr|Q5W0H4|Q5W0H4_HUMAN Translationally-controlled tumor protein OS=Homo sapiens GN=TPT1 PE=2 SV=1;>sp|P13693|TCTP_HUMAN Translationally-controlled tumor protein OS=Homo sapiens GN=TPT1 PE=1 SV=1;>tr|J3KPG2|J3KPG2_HUMAN Translationally-controlled tumor pro	13	13	11	58722000	131640000	116880000	116880000
P05455;E9PFH8;E7ERC4;E9PFL9;E9PGX9	P05455;E9PFH8	Lupus La protein	SSB	>sp|P05455|LA_HUMAN Lupus La protein OS=Homo sapiens GN=SSB PE=1 SV=2;>tr|E9PFH8|E9PFH8_HUMAN Lupus La protein OS=Homo sapiens GN=SSB PE=4 SV=1	49	49	49	116770000	222420000	100700000	116770000
P55072;C9IZA5;C9JUP7	P55072	Transitional endoplasmic reticulum ATPase	VCP	>sp|P55072|TERA_HUMAN Transitional endoplasmic reticulum ATPase OS=Homo sapiens GN=VCP PE=1 SV=4	77	77	76	70406000	210940000	116380000	116380000
A8MWD9;P62308;F5H013;Q49AN9;C9JVQ0;F5H5R7	A8MWD9;P62308;F5H013;Q49AN9;C9JVQ0;F5H5R7	Small nuclear ribonucleoprotein G-like protein;Small nuclear ribonucleoprotein G	SNRPG	>sp|A8MWD9|RUXGL_HUMAN Small nuclear ribonucleoprotein G-like protein OS=Homo sapiens PE=3 SV=2;>sp|P62308|RUXG_HUMAN Small nuclear ribonucleoprotein G OS=Homo sapiens GN=SNRPG PE=1 SV=1;>tr|F5H013|F5H013_HUMAN Small nuclear ribonucleoprotein G OS=Homo sap	4	4	4	63749000	374080000	115980000	115980000
P12236;I7HJJ0	P12236	ADP/ATP translocase 3	SLC25A6	>sp|P12236|ADT3_HUMAN ADP/ATP translocase 3 OS=Homo sapiens GN=SLC25A6 PE=1 SV=4	33	33	11	115120000	301390000	80939000	115120000
P60900;G3V5Z7;B4DXJ9;G3V295;G3V3I1;B4DQR4;G3V3U4;H0YJC4;G3V2S7;G3V4S5	P60900;G3V5Z7;B4DXJ9;G3V295;G3V3I1;B4DQR4	Proteasome subunit alpha type-6;Proteasome subunit alpha type	PSMA6	>sp|P60900|PSA6_HUMAN Proteasome subunit alpha type-6 OS=Homo sapiens GN=PSMA6 PE=1 SV=1;>tr|G3V5Z7|G3V5Z7_HUMAN Proteasome subunit alpha type OS=Homo sapiens GN=PSMA6 PE=3 SV=1;>tr|B4DXJ9|B4DXJ9_HUMAN Proteasome (Prosome, macropain) subunit, alpha type, 6	23	23	23	89411000	291000000	114900000	114900000
P53999;D6R970;D6RC37	P53999	Activated RNA polymerase II transcriptional coactivator p15	SUB1	>sp|P53999|TCP4_HUMAN Activated RNA polymerase II transcriptional coactivator p15 OS=Homo sapiens GN=SUB1 PE=1 SV=3	15	15	15	79431000	209440000	114610000	114610000
O00264;B7Z1L3	O00264;B7Z1L3	Membrane-associated progesterone receptor component 1	PGRMC1	>sp|O00264|PGRC1_HUMAN Membrane-associated progesterone receptor component 1 OS=Homo sapiens GN=PGRMC1 PE=1 SV=3;>tr|B7Z1L3|B7Z1L3_HUMAN Membrane-associated progesterone receptor component 1 OS=Homo sapiens GN=PGRMC1 PE=2 SV=1	17	17	15	81055000	198640000	114350000	114350000
F5H098;P40925;P40925-2;B9A041;B8ZZ51;C9JF79;C9JLV6;REV__Q02952;REV__Q02952-2;REV__Q02952-3	F5H098;P40925;P40925-2;B9A041;B8ZZ51	Malate dehydrogenase;Malate dehydrogenase, cytoplasmic	MDH1	>tr|F5H098|F5H098_HUMAN Malate dehydrogenase OS=Homo sapiens GN=MDH1 PE=3 SV=1;>sp|P40925|MDHC_HUMAN Malate dehydrogenase, cytoplasmic OS=Homo sapiens GN=MDH1 PE=1 SV=4;>sp|P40925-2|MDHC_HUMAN Isoform 2 of Malate dehydrogenase, cytoplasmic OS=Homo sapiens	22	22	14	95651000	285100000	113650000	113650000
P38646;D6RJI2;H0YBG6;H0Y8S0;D6RA73	P38646	Stress-70 protein, mitochondrial	HSPA9	>sp|P38646|GRP75_HUMAN Stress-70 protein, mitochondrial OS=Homo sapiens GN=HSPA9 PE=1 SV=2	66	65	65	97617000	281960000	113100000	113100000
Q08211;Q08211-2	Q08211	ATP-dependent RNA helicase A	DHX9	>sp|Q08211|DHX9_HUMAN ATP-dependent RNA helicase A OS=Homo sapiens GN=DHX9 PE=1 SV=4	78	78	77	84553000	238700000	113010000	113010000
P12268;H0Y4R1;E7ETK5	P12268;H0Y4R1;E7ETK5	Inosine-5-monophosphate dehydrogenase 2	IMPDH2	>sp|P12268|IMDH2_HUMAN Inosine-5-monophosphate dehydrogenase 2 OS=Homo sapiens GN=IMPDH2 PE=1 SV=2;>tr|H0Y4R1|H0Y4R1_HUMAN Inosine-5-monophosphate dehydrogenase 2 (Fragment) OS=Homo sapiens GN=IMPDH2 PE=3 SV=1;>tr|E7ETK5|E7ETK5_HUMAN Inosine-5-monophosp	40	40	38	88487000	280380000	111720000	111720000
P50395;E7EU23;P50395-2;Q5SX87;Q5SX90;Q5SX91	P50395;E7EU23;P50395-2;Q5SX87	Rab GDP dissociation inhibitor beta	GDI2	>sp|P50395|GDIB_HUMAN Rab GDP dissociation inhibitor beta OS=Homo sapiens GN=GDI2 PE=1 SV=2;>tr|E7EU23|E7EU23_HUMAN Rab GDP dissociation inhibitor beta OS=Homo sapiens GN=GDI2 PE=4 SV=1;>sp|P50395-2|GDIB_HUMAN Isoform 2 of Rab GDP dissociation inhibitor be	53	53	28	96476000	257460000	111690000	111690000
J3KTL2;Q07955;Q07955-2;Q07955-3;J3KSR8;J3KSW7;J3QQV5	J3KTL2;Q07955;Q07955-2;Q07955-3	Serine/arginine-rich splicing factor 1	SRSF1	>tr|J3KTL2|J3KTL2_HUMAN Serine/arginine-rich-splicing factor 1 OS=Homo sapiens GN=SRSF1 PE=4 SV=1;>sp|Q07955|SRSF1_HUMAN Serine/arginine-rich splicing factor 1 OS=Homo sapiens GN=SRSF1 PE=1 SV=2;>sp|Q07955-2|SRSF1_HUMAN Isoform ASF-2 of Serine/arginine-ric	26	26	25	111320000	396190000	111420000	111420000
P54819;F8W1A4;P54819-2;P54819-3;P54819-5;P54819-6;F8VY04;F8VZG5;P54819-4;G3V213;F8VPP1	P54819;F8W1A4;P54819-2;P54819-3;P54819-5;P54819-6;F8VY04;F8VZG5;P54819-4	Adenylate kinase 2, mitochondrial	AK2	>sp|P54819|KAD2_HUMAN Adenylate kinase 2, mitochondrial OS=Homo sapiens GN=AK2 PE=1 SV=2;>tr|F8W1A4|F8W1A4_HUMAN Adenylate kinase OS=Homo sapiens GN=AK2 PE=3 SV=1;>sp|P54819-2|KAD2_HUMAN Isoform 2 of Adenylate kinase 2, mitochondrial OS=Homo sapiens GN=AK2	22	22	22	75351000	201800000	111210000	111210000
G5E9B6;H7C2I1;Q99873;Q99873-2;E9PKG1;E9PIX6;E9PQ98;H0YDE4;E9PNR9;E9PI83;E9PMW9;Q9NR22;Q9NR22-2;E9PMZ2	G5E9B6;H7C2I1;Q99873;Q99873-2;E9PKG1;E9PIX6;E9PQ98;H0YDE4;E9PNR9	Protein arginine N-methyltransferase 1	PRMT1	>tr|G5E9B6|G5E9B6_HUMAN Protein arginine N-methyltransferase 1 OS=Homo sapiens GN=PRMT1 PE=4 SV=1;>tr|H7C2I1|H7C2I1_HUMAN Protein arginine N-methyltransferase 1 OS=Homo sapiens GN=PRMT1 PE=4 SV=1;>sp|Q99873|ANM1_HUMAN Protein arginine N-methyltransferase 1	25	25	1	83079000	249170000	111030000	111030000
P08758;E7ENQ5;D6RBL5;D6RBE9;E9PHT9;D6RCN3	P08758;E7ENQ5;D6RBL5;D6RBE9;E9PHT9	Annexin A5;Annexin	ANXA5	>sp|P08758|ANXA5_HUMAN Annexin A5 OS=Homo sapiens GN=ANXA5 PE=1 SV=2;>tr|E7ENQ5|E7ENQ5_HUMAN Annexin OS=Homo sapiens GN=ANXA5 PE=3 SV=1;>tr|D6RBL5|D6RBL5_HUMAN Annexin OS=Homo sapiens GN=ANXA5 PE=3 SV=1;>tr|D6RBE9|D6RBE9_HUMAN Annexin OS=Homo sapiens GN=AN	33	33	33	76641000	183450000	110930000	110930000
Q9P035;H3BS72;H3BPZ1;B4DRF4;H3BRL8;H3BMZ1	Q9P035;H3BS72;H3BPZ1;B4DRF4	3-hydroxyacyl-CoA dehydratase 3	PTPLAD1	>sp|Q9P035|HACD3_HUMAN Very-long-chain (3R)-3-hydroxyacyl-[acyl-carrier protein] dehydratase 3 OS=Homo sapiens GN=PTPLAD1 PE=1 SV=2;>tr|H3BS72|H3BS72_HUMAN Very-long-chain (3R)-3-hydroxyacyl-[acyl-carrier protein] dehydratase 3 OS=Homo sapiens GN=PTPLAD1 P	14	14	14	59545000	123650000	110420000	110420000
P46779;H0YKD8;E9PB24;P46779-2;H0YMF4;G5E9L2;C9JB50;H0YLP6	P46779;H0YKD8;E9PB24;P46779-2;H0YMF4;G5E9L2;C9JB50;H0YLP6	60S ribosomal protein L28	RPL28	>sp|P46779|RL28_HUMAN 60S ribosomal protein L28 OS=Homo sapiens GN=RPL28 PE=1 SV=3;>tr|H0YKD8|H0YKD8_HUMAN 60S ribosomal protein L28 OS=Homo sapiens GN=RPL28 PE=4 SV=1;>tr|E9PB24|E9PB24_HUMAN 60S ribosomal protein L28 OS=Homo sapiens GN=RPL28 PE=4 SV=1;>sp	15	15	15	96068000	247080000	110390000	110390000
Q13885	Q13885	Tubulin beta-2A chain	TUBB2A	>sp|Q13885|TBB2A_HUMAN Tubulin beta-2A chain OS=Homo sapiens GN=TUBB2A PE=1 SV=1	31	10	2	65452000	404410000	109780000	109780000
P37837;F2Z393;E9PKI8;E9PM01	P37837;F2Z393	Transaldolase	TALDO1	>sp|P37837|TALDO_HUMAN Transaldolase OS=Homo sapiens GN=TALDO1 PE=1 SV=2;>tr|F2Z393|F2Z393_HUMAN Transaldolase OS=Homo sapiens GN=TALDO1 PE=3 SV=1	29	29	29	62306000	198300000	109110000	109110000
O00483	O00483	NADH dehydrogenase [ubiquinone] 1 alpha subcomplex subunit 4	NDUFA4	>sp|O00483|NDUA4_HUMAN NADH dehydrogenase [ubiquinone] 1 alpha subcomplex subunit 4 OS=Homo sapiens GN=NDUFA4 PE=1 SV=1	5	5	5	66491000	480430000	108920000	108920000
O14737;B4DE64;K7EL31;K7EQA1;K7ESJ4;K7EPG2;Q3HM38	O14737;B4DE64;K7EL31;K7EQA1	Programmed cell death protein 5	PDCD5	>sp|O14737|PDCD5_HUMAN Programmed cell death protein 5 OS=Homo sapiens GN=PDCD5 PE=1 SV=3;>tr|B4DE64|B4DE64_HUMAN Programmed cell death protein 5 OS=Homo sapiens GN=PDCD5 PE=2 SV=1;>tr|K7EL31|K7EL31_HUMAN Programmed cell death protein 5 OS=Homo sapiens GN=	11	11	11	76001000	189680000	107990000	107990000
P61970;H3BRV9;J3QS01	P61970;H3BRV9;J3QS01	Nuclear transport factor 2	NUTF2	>sp|P61970|NTF2_HUMAN Nuclear transport factor 2 OS=Homo sapiens GN=NUTF2 PE=1 SV=1;>tr|H3BRV9|H3BRV9_HUMAN Nuclear transport factor 2 (Fragment) OS=Homo sapiens GN=NUTF2 PE=4 SV=1;>tr|J3QS01|J3QS01_HUMAN Nuclear transport factor 2 OS=Homo sapiens GN=NUTF2	6	6	6	70733000	216030000	107850000	107850000
P14625;H0YIV0;F8W026;F8VPC7	P14625	Endoplasmin	HSP90B1	>sp|P14625|ENPL_HUMAN Endoplasmin OS=Homo sapiens GN=HSP90B1 PE=1 SV=1	81	79	64	87041000	281630000	107740000	107740000
Q9BWD1;B7Z233	Q9BWD1;B7Z233	Acetyl-CoA acetyltransferase, cytosolic	ACAT2	>sp|Q9BWD1|THIC_HUMAN Acetyl-CoA acetyltransferase, cytosolic OS=Homo sapiens GN=ACAT2 PE=1 SV=2;>tr|B7Z233|B7Z233_HUMAN Acetyl-CoA acetyltransferase, cytosolic OS=Homo sapiens GN=ACAT2 PE=2 SV=1	22	22	22	107430000	125860000	56315000	107430000
Q16629;C9JAB2;G5E9M3;Q16629-2;Q16629-3;F8WEA1	Q16629;C9JAB2;G5E9M3;Q16629-2;Q16629-3	Serine/arginine-rich splicing factor 7	SRSF7	>sp|Q16629|SRSF7_HUMAN Serine/arginine-rich splicing factor 7 OS=Homo sapiens GN=SRSF7 PE=1 SV=1;>tr|C9JAB2|C9JAB2_HUMAN Serine/arginine-rich-splicing factor 7 OS=Homo sapiens GN=SRSF7 PE=4 SV=1;>tr|G5E9M3|G5E9M3_HUMAN Serine/arginine-rich-splicing factor	16	16	15	82870000	294500000	107050000	107050000
P99999;C9JFR7;CON__P62894	P99999;C9JFR7	Cytochrome c	CYCS	>sp|P99999|CYC_HUMAN Cytochrome c OS=Homo sapiens GN=CYCS PE=1 SV=2;>tr|C9JFR7|C9JFR7_HUMAN Cytochrome c (Fragment) OS=Homo sapiens GN=CYCS PE=3 SV=1	13	13	13	106490000	149690000	93223000	106490000
P61513;E9PEL3;C9J4Z3;G5E9R3;E9PPK6;A6NKH3	P61513;E9PEL3;C9J4Z3;G5E9R3	60S ribosomal protein L37a	RPL37A	>sp|P61513|RL37A_HUMAN 60S ribosomal protein L37a OS=Homo sapiens GN=RPL37A PE=1 SV=2;>tr|E9PEL3|E9PEL3_HUMAN 60S ribosomal protein L37a OS=Homo sapiens GN=RPL37A PE=4 SV=1;>tr|C9J4Z3|C9J4Z3_HUMAN 60S ribosomal protein L37a OS=Homo sapiens GN=RPL37A PE=4 S	7	7	6	106060000	330180000	98510000	106060000
P28066;B4E2V4	P28066;B4E2V4	Proteasome subunit alpha type-5	PSMA5	>sp|P28066|PSA5_HUMAN Proteasome subunit alpha type-5 OS=Homo sapiens GN=PSMA5 PE=1 SV=3;>tr|B4E2V4|B4E2V4_HUMAN Proteasome (Prosome, macropain) subunit, alpha type, 5, isoform CRA_c OS=Homo sapiens GN=PSMA5 PE=2 SV=1	12	12	12	105820000	294480000	87780000	105820000
O60506;O60506-2;F6UXX1	O60506;O60506-2	Heterogeneous nuclear ribonucleoprotein Q	SYNCRIP	>sp|O60506|HNRPQ_HUMAN Heterogeneous nuclear ribonucleoprotein Q OS=Homo sapiens GN=SYNCRIP PE=1 SV=2;>sp|O60506-2|HNRPQ_HUMAN Isoform 2 of Heterogeneous nuclear ribonucleoprotein Q OS=Homo sapiens GN=SYNCRIP	38	38	2	92457000	246520000	102290000	102290000
P45973;G3V1X9;F8VNY3	P45973;G3V1X9	Chromobox protein homolog 5	CBX5	>sp|P45973|CBX5_HUMAN Chromobox protein homolog 5 OS=Homo sapiens GN=CBX5 PE=1 SV=1;>tr|G3V1X9|G3V1X9_HUMAN Chromobox homolog 5 (HP1 alpha homolog, Drosophila), isoform CRA_a OS=Homo sapiens GN=CBX5 PE=4 SV=1	19	19	18	58739000	275830000	102000000	102000000
P51858;Q5SZ07;Q5SZ08;A8K8G0	P51858;Q5SZ07;Q5SZ08;A8K8G0	Hepatoma-derived growth factor	HDGF	>sp|P51858|HDGF_HUMAN Hepatoma-derived growth factor OS=Homo sapiens GN=HDGF PE=1 SV=1;>tr|Q5SZ07|Q5SZ07_HUMAN Hepatoma-derived growth factor OS=Homo sapiens GN=HDGF PE=2 SV=1;>tr|Q5SZ08|Q5SZ08_HUMAN Hepatoma-derived growth factor OS=Homo sapiens GN=HDGF P	32	31	31	60430000	201320000	101740000	101740000
B4DNJ6;Q9Y3F4;B0AZV0;H0YH33	B4DNJ6;Q9Y3F4;B0AZV0	Serine-threonine kinase receptor-associated protein	STRAP	>tr|B4DNJ6|B4DNJ6_HUMAN Serine-threonine kinase receptor-associated protein OS=Homo sapiens GN=STRAP PE=2 SV=1;>sp|Q9Y3F4|STRAP_HUMAN Serine-threonine kinase receptor-associated protein OS=Homo sapiens GN=STRAP PE=1 SV=1;>tr|B0AZV0|B0AZV0_HUMAN Serine-thre	25	25	25	58764000	164940000	101020000	101020000
P52597	P52597	Heterogeneous nuclear ribonucleoprotein F;Heterogeneous nuclear ribonucleoprotein F, N-terminally processed	HNRNPF	>sp|P52597|HNRPF_HUMAN Heterogeneous nuclear ribonucleoprotein F OS=Homo sapiens GN=HNRNPF PE=1 SV=3	27	24	24	64092000	209130000	100980000	100980000
E9PR30;P62861;E9PM49	E9PR30;P62861	40S ribosomal protein S30	FAU	>tr|E9PR30|E9PR30_HUMAN 40S ribosomal protein S30 OS=Homo sapiens GN=FAU PE=4 SV=1;>sp|P62861|RS30_HUMAN 40S ribosomal protein S30 OS=Homo sapiens GN=FAU PE=1 SV=1	5	5	5	83724000	216550000	99511000	99511000
P20700;E9PBF6	P20700;E9PBF6	Lamin-B1	LMNB1	>sp|P20700|LMNB1_HUMAN Lamin-B1 OS=Homo sapiens GN=LMNB1 PE=1 SV=2;>tr|E9PBF6|E9PBF6_HUMAN Lamin-B1 OS=Homo sapiens GN=LMNB1 PE=3 SV=1	65	63	57	98702000	252870000	96274000	98702000
P52272;P52272-2	P52272;P52272-2	Heterogeneous nuclear ribonucleoprotein M	HNRNPM	>sp|P52272|HNRPM_HUMAN Heterogeneous nuclear ribonucleoprotein M OS=Homo sapiens GN=HNRNPM PE=1 SV=3;>sp|P52272-2|HNRPM_HUMAN Isoform 2 of Heterogeneous nuclear ribonucleoprotein M OS=Homo sapiens GN=HNRNPM	64	64	64	80062000	294620000	98480000	98480000
Q07666;Q07666-2;Q07666-3;Q5VWX1	Q07666;Q07666-2;Q07666-3	KH domain-containing, RNA-binding, signal transduction-associated protein 1	KHDRBS1	>sp|Q07666|KHDR1_HUMAN KH domain-containing, RNA-binding, signal transduction-associated protein 1 OS=Homo sapiens GN=KHDRBS1 PE=1 SV=1;>sp|Q07666-2|KHDR1_HUMAN Isoform 2 of KH domain-containing, RNA-binding, signal transduction-associated protein 1 OS=Hom	19	19	16	75859000	229770000	98004000	98004000
P21796;C9JI87	P21796;C9JI87	Voltage-dependent anion-selective channel protein 1	VDAC1	>sp|P21796|VDAC1_HUMAN Voltage-dependent anion-selective channel protein 1 OS=Homo sapiens GN=VDAC1 PE=1 SV=2;>tr|C9JI87|C9JI87_HUMAN Voltage-dependent anion-selective channel protein 1 (Fragment) OS=Homo sapiens GN=VDAC1 PE=4 SV=1	25	25	24	71879000	112930000	97717000	97717000
P30153;F5H3X9;E9PH38;C9J9C1;E9PNM7;E9PHZ6;E9PPI5	P30153;F5H3X9;E9PH38	Serine/threonine-protein phosphatase 2A 65 kDa regulatory subunit A alpha isoform	PPP2R1A	>sp|P30153|2AAA_HUMAN Serine/threonine-protein phosphatase 2A 65 kDa regulatory subunit A alpha isoform OS=Homo sapiens GN=PPP2R1A PE=1 SV=4;>tr|F5H3X9|F5H3X9_HUMAN Serine/threonine-protein phosphatase 2A 65 kDa regulatory subunit A alpha isoform OS=Homo s	39	39	30	84420000	193620000	97334000	97334000
Q15369;E5RHG8;E5RGD9;E5RJ89	Q15369;E5RHG8;E5RGD9;E5RJ89	Transcription elongation factor B polypeptide 1	TCEB1	>sp|Q15369|ELOC_HUMAN Transcription elongation factor B polypeptide 1 OS=Homo sapiens GN=TCEB1 PE=1 SV=1;>tr|E5RHG8|E5RHG8_HUMAN Transcription elongation factor B polypeptide 1 (Fragment) OS=Homo sapiens GN=TCEB1 PE=4 SV=1;>tr|E5RGD9|E5RGD9_HUMAN Transcrip	8	8	8	91910000	112520000	97277000	97277000
P22234;P22234-2;E9PBS1;REV__P51178-2;REV__P51178	P22234;P22234-2;E9PBS1	Multifunctional protein ADE2;Phosphoribosylaminoimidazole-succinocarboxamide synthase;Phosphoribosylaminoimidazole carboxylase	PAICS	>sp|P22234|PUR6_HUMAN Multifunctional protein ADE2 OS=Homo sapiens GN=PAICS PE=1 SV=3;>sp|P22234-2|PUR6_HUMAN Isoform 2 of Multifunctional protein ADE2 OS=Homo sapiens GN=PAICS;>tr|E9PBS1|E9PBS1_HUMAN Phosphoribosylaminoimidazole carboxylase (Fragment) OS=	36	36	11	62655000	194000000	97180000	97180000
O14818;H0Y586;Q5JXJ2;Q8TAA3;Q8TAA3-5;Q8TAA3-2;F5GY34	O14818;H0Y586;Q5JXJ2	Proteasome subunit alpha type-7;Proteasome subunit alpha type	PSMA7	>sp|O14818|PSA7_HUMAN Proteasome subunit alpha type-7 OS=Homo sapiens GN=PSMA7 PE=1 SV=1;>tr|H0Y586|H0Y586_HUMAN Proteasome subunit alpha type-7 (Fragment) OS=Homo sapiens GN=PSMA7 PE=4 SV=1;>tr|Q5JXJ2|Q5JXJ2_HUMAN Proteasome subunit alpha type OS=Homo sap	23	23	9	96603000	417140000	95564000	96603000
K7ELC2;P62841;K7EM56;K7EQJ5;K7EJ78	K7ELC2;P62841;K7EM56;K7EQJ5;K7EJ78	40S ribosomal protein S15	RPS15	>tr|K7ELC2|K7ELC2_HUMAN 40S ribosomal protein S15 OS=Homo sapiens GN=RPS15 PE=4 SV=1;>sp|P62841|RS15_HUMAN 40S ribosomal protein S15 OS=Homo sapiens GN=RPS15 PE=1 SV=2;>tr|K7EM56|K7EM56_HUMAN 40S ribosomal protein S15 (Fragment) OS=Homo sapiens GN=RPS15 PE	8	8	8	83929000	198070000	96600000	96600000
Q8NC51	Q8NC51	Plasminogen activator inhibitor 1 RNA-binding protein	SERBP1	>sp|Q8NC51|PAIRB_HUMAN Plasminogen activator inhibitor 1 RNA-binding protein OS=Homo sapiens GN=SERBP1 PE=1 SV=2	35	35	0	96439000	262110000	93530000	96439000
P26368;P26368-2;K7ENG2;K7ESF0;K7ESD0;K7ELP8	P26368;P26368-2;K7ENG2	Splicing factor U2AF 65 kDa subunit	U2AF2	>sp|P26368|U2AF2_HUMAN Splicing factor U2AF 65 kDa subunit OS=Homo sapiens GN=U2AF2 PE=1 SV=4;>sp|P26368-2|U2AF2_HUMAN Isoform 2 of Splicing factor U2AF 65 kDa subunit OS=Homo sapiens GN=U2AF2;>tr|K7ENG2|K7ENG2_HUMAN Splicing factor U2AF 65 kDa subunit OS=	20	20	20	38651000	190330000	95880000	95880000
P45880;P45880-1;B4DKM5;Q5JSD1;Q5JSD2;A2A3S1	P45880;P45880-1;B4DKM5;Q5JSD1;Q5JSD2	Voltage-dependent anion-selective channel protein 2	VDAC2	>sp|P45880|VDAC2_HUMAN Voltage-dependent anion-selective channel protein 2 OS=Homo sapiens GN=VDAC2 PE=1 SV=2;>sp|P45880-1|VDAC2_HUMAN Isoform 1 of Voltage-dependent anion-selective channel protein 2 OS=Homo sapiens GN=VDAC2;>tr|B4DKM5|B4DKM5_HUMAN Voltage	22	21	2	65747000	168690000	95661000	95661000
P49458;P49458-2;E9PE20	P49458;P49458-2;E9PE20	Signal recognition particle 9 kDa protein	SRP9	>sp|P49458|SRP09_HUMAN Signal recognition particle 9 kDa protein OS=Homo sapiens GN=SRP9 PE=1 SV=2;>sp|P49458-2|SRP09_HUMAN Isoform 2 of Signal recognition particle 9 kDa protein OS=Homo sapiens GN=SRP9;>tr|E9PE20|E9PE20_HUMAN Signal recognition particle 9	8	8	8	84348000	247450000	94679000	94679000
P35232;C9JW96;E9PCW0;E7ESE2;C9JZ20;B4DY47;D6RBK0	P35232;C9JW96;E9PCW0;E7ESE2;C9JZ20	Prohibitin	PHB	>sp|P35232|PHB_HUMAN Prohibitin OS=Homo sapiens GN=PHB PE=1 SV=1;>tr|C9JW96|C9JW96_HUMAN Prohibitin (Fragment) OS=Homo sapiens GN=PHB PE=4 SV=2;>tr|E9PCW0|E9PCW0_HUMAN Prohibitin OS=Homo sapiens GN=PHB PE=4 SV=1;>tr|E7ESE2|E7ESE2_HUMAN Prohibitin (Fragment	26	26	26	71261000	266550000	94039000	94039000
P67809;H0Y449;C9J5V9	P67809;H0Y449;C9J5V9	Nuclease-sensitive element-binding protein 1	YBX1	>sp|P67809|YBOX1_HUMAN Nuclease-sensitive element-binding protein 1 OS=Homo sapiens GN=YBX1 PE=1 SV=3;>tr|H0Y449|H0Y449_HUMAN Nuclease-sensitive element-binding protein 1 (Fragment) OS=Homo sapiens GN=YBX1 PE=4 SV=1;>tr|C9J5V9|C9J5V9_HUMAN Nuclease-sensiti	26	26	19	93831000	135140000	92921000	93831000
Q9Y230;B3KQ59;REV__P0CJ97;REV__P0CW79	Q9Y230;B3KQ59	RuvB-like 2	RUVBL2	>sp|Q9Y230|RUVB2_HUMAN RuvB-like 2 OS=Homo sapiens GN=RUVBL2 PE=1 SV=3;>tr|B3KQ59|B3KQ59_HUMAN RuvB-like 2 OS=Homo sapiens GN=RUVBL2 PE=2 SV=1	38	38	37	67290000	240400000	92131000	92131000
P07305;P07305-2	P07305;P07305-2	Histone H1.0	H1F0	>sp|P07305|H10_HUMAN Histone H1.0 OS=Homo sapiens GN=H1F0 PE=1 SV=3;>sp|P07305-2|H10_HUMAN Isoform 2 of Histone H1.0 OS=Homo sapiens GN=H1F0	10	10	10	44687000	186140000	91975000	91975000
P20618	P20618	Proteasome subunit beta type-1	PSMB1	>sp|P20618|PSB1_HUMAN Proteasome subunit beta type-1 OS=Homo sapiens GN=PSMB1 PE=1 SV=2	15	15	15	54033000	342890000	91536000	91536000
P61088;F8VSD4;F8VQQ8;Q5JXB2;F8VV71;F8VZ29	P61088;F8VSD4;F8VQQ8;Q5JXB2;F8VV71	Ubiquitin-conjugating enzyme E2 N;Putative ubiquitin-conjugating enzyme E2 N-like	UBE2N;UBE2NL	>sp|P61088|UBE2N_HUMAN Ubiquitin-conjugating enzyme E2 N OS=Homo sapiens GN=UBE2N PE=1 SV=1;>tr|F8VSD4|F8VSD4_HUMAN Ubiquitin-conjugating enzyme E2 N OS=Homo sapiens GN=UBE2N PE=3 SV=1;>tr|F8VQQ8|F8VQQ8_HUMAN Ubiquitin-conjugating enzyme E2 N OS=Homo sapie	11	11	11	69274000	304840000	91306000	91306000
O00571;O00571-2;B4E3C4;B4DLA0;Q9NQI0;D6RDK4;Q9NQI0-2;E9PCD8;D6RCM4;H0Y960	O00571;O00571-2	ATP-dependent RNA helicase DDX3X	DDX3X	>sp|O00571|DDX3X_HUMAN ATP-dependent RNA helicase DDX3X OS=Homo sapiens GN=DDX3X PE=1 SV=3;>sp|O00571-2|DDX3X_HUMAN Isoform 2 of ATP-dependent RNA helicase DDX3X OS=Homo sapiens GN=DDX3X	48	48	19	72639000	220100000	90731000	90731000
P11940;E7ERJ7;P11940-2;Q9H361;H0YBQ4;H3BNY3;H0YAP2;H0YBN4;H3BPI5;H0YB75;H0YAS6;Q4VXU2;H0YAW6;H0YB86;H0YAS7;Q4VY17;E5RJB9;E5RH24;H0YC10;E5RHG7;E5RFD8;E5RGC4	P11940;E7ERJ7;P11940-2;Q9H361;H0YBQ4	Polyadenylate-binding protein 1;Polyadenylate-binding protein 3	PABPC1;PABPC3	>sp|P11940|PABP1_HUMAN Polyadenylate-binding protein 1 OS=Homo sapiens GN=PABPC1 PE=1 SV=2;>tr|E7ERJ7|E7ERJ7_HUMAN Polyadenylate-binding protein 1 OS=Homo sapiens GN=PABPC1 PE=4 SV=1;>sp|P11940-2|PABP1_HUMAN Isoform 2 of Polyadenylate-binding protein 1 OS=	55	55	0	67802000	142200000	90366000	90366000
O75947;O75947-2;F5H608	O75947;O75947-2	ATP synthase subunit d, mitochondrial	ATP5H	>sp|O75947|ATP5H_HUMAN ATP synthase subunit d, mitochondrial OS=Homo sapiens GN=ATP5H PE=1 SV=3;>sp|O75947-2|ATP5H_HUMAN Isoform 2 of ATP synthase subunit d, mitochondrial OS=Homo sapiens GN=ATP5H	18	18	18	74403000	242900000	89988000	89988000
P51149;C9J8S3;C9J592;C9J4V0;C9IZZ0;C9J4S4;C9J7D1	P51149;C9J8S3;C9J592;C9J4V0	Ras-related protein Rab-7a	RAB7A	>sp|P51149|RAB7A_HUMAN Ras-related protein Rab-7a OS=Homo sapiens GN=RAB7A PE=1 SV=1;>tr|C9J8S3|C9J8S3_HUMAN Ras-related protein Rab-7a OS=Homo sapiens GN=RAB7A PE=3 SV=1;>tr|C9J592|C9J592_HUMAN Ras-related protein Rab-7a (Fragment) OS=Homo sapiens GN=RAB7	21	21	21	58601000	134840000	89819000	89819000
Q99729-3;Q99729-2;D6RBZ0;D6RD18;D6R9P3;Q99729-4;Q99729	Q99729-3;Q99729-2;D6RBZ0;D6RD18;D6R9P3;Q99729-4;Q99729	Heterogeneous nuclear ribonucleoprotein A/B	HNRNPAB	>sp|Q99729-3|ROAA_HUMAN Isoform 3 of Heterogeneous nuclear ribonucleoprotein A/B OS=Homo sapiens GN=HNRNPAB;>sp|Q99729-2|ROAA_HUMAN Isoform 2 of Heterogeneous nuclear ribonucleoprotein A/B OS=Homo sapiens GN=HNRNPAB;>tr|D6RBZ0|D6RBZ0_HUMAN Heterogeneous nu	23	23	23	46665000	155100000	89391000	89391000
P27695;G3V3M6;G3V5Q1;G3V3C7;G3V359;G3V5M0;G3V5D9;H7C4A8;G3V574;G3V3Y6;G3V2D9	P27695;G3V3M6;G3V5Q1;G3V3C7;G3V359;G3V5M0;G3V5D9	DNA-(apurinic or apyrimidinic site) lyase;DNA-(apurinic or apyrimidinic site) lyase, mitochondrial	APEX1	>sp|P27695|APEX1_HUMAN DNA-(apurinic or apyrimidinic site) lyase OS=Homo sapiens GN=APEX1 PE=1 SV=2;>tr|G3V3M6|G3V3M6_HUMAN DNA-(apurinic or apyrimidinic site) lyase (Fragment) OS=Homo sapiens GN=APEX1 PE=4 SV=1;>tr|G3V5Q1|G3V5Q1_HUMAN DNA-(apurinic or apy	28	28	28	89222000	261940000	82828000	89222000
P05204;Q15651-2	P05204	Non-histone chromosomal protein HMG-17	HMGN2	>sp|P05204|HMGN2_HUMAN Non-histone chromosomal protein HMG-17 OS=Homo sapiens GN=HMGN2 PE=1 SV=3	6	6	3	58046000	238700000	89029000	89029000
P27797;K7EJB9;K7EL50;K7EM77	P27797;K7EJB9	Calreticulin	CALR	>sp|P27797|CALR_HUMAN Calreticulin OS=Homo sapiens GN=CALR PE=1 SV=1;>tr|K7EJB9|K7EJB9_HUMAN Calreticulin (Fragment) OS=Homo sapiens GN=CALR PE=4 SV=1	40	39	39	88832000	378470000	87864000	88832000
Q04837;E7EUY5;C9K0U8	Q04837;E7EUY5;C9K0U8	Single-stranded DNA-binding protein, mitochondrial	SSBP1	>sp|Q04837|SSBP_HUMAN Single-stranded DNA-binding protein, mitochondrial OS=Homo sapiens GN=SSBP1 PE=1 SV=1;>tr|E7EUY5|E7EUY5_HUMAN Single-stranded DNA-binding protein (Fragment) OS=Homo sapiens GN=SSBP1 PE=3 SV=1;>tr|C9K0U8|C9K0U8_HUMAN Single-stranded DN	13	13	13	76174000	238560000	88778000	88778000
P13073;H3BNV9;H3BN72;H3BPG0;Q86WV2;H3BNI5	P13073;H3BNV9;H3BN72;H3BPG0	Cytochrome c oxidase subunit 4 isoform 1, mitochondrial	COX4I1	>sp|P13073|COX41_HUMAN Cytochrome c oxidase subunit 4 isoform 1, mitochondrial OS=Homo sapiens GN=COX4I1 PE=1 SV=1;>tr|H3BNV9|H3BNV9_HUMAN Cytochrome c oxidase subunit 4 isoform 1, mitochondrial OS=Homo sapiens GN=COX4I1 PE=4 SV=1;>tr|H3BN72|H3BN72_HUMAN C	17	17	17	88590000	199190000	86735000	88590000
Q02790;F5H1U3;H0YFG2;F5H120	Q02790	Peptidyl-prolyl cis-trans isomerase FKBP4;Peptidyl-prolyl cis-trans isomerase FKBP4, N-terminally processed	FKBP4	>sp|Q02790|FKBP4_HUMAN Peptidyl-prolyl cis-trans isomerase FKBP4 OS=Homo sapiens GN=FKBP4 PE=1 SV=3	57	57	56	88454000	227720000	86496000	88454000
P50502;Q8NFI4;Q8IZP2;F6VDH7;H7C3I1;F8WAQ7;REV__P17367;REV__P21039	P50502;Q8NFI4;Q8IZP2;F6VDH7;H7C3I1	Hsc70-interacting protein;Putative protein FAM10A5;Putative protein FAM10A4	ST13;ST13P5;ST13P4	>sp|P50502|F10A1_HUMAN Hsc70-interacting protein OS=Homo sapiens GN=ST13 PE=1 SV=2;>sp|Q8NFI4|F10A5_HUMAN Putative protein FAM10A5 OS=Homo sapiens GN=ST13P5 PE=5 SV=1;>sp|Q8IZP2|ST134_HUMAN Putative protein FAM10A4 OS=Homo sapiens GN=ST13P4 PE=5 SV=1;>tr|F	15	15	15	78110000	222400000	88298000	88298000
P38159;P38159-2;H3BT71;H0Y6E7;B3KRG5;P38159-3;H3BR27;O75526;H3BNC1;Q8N7X1	P38159;P38159-2;H3BT71;H0Y6E7;B3KRG5	RNA-binding motif protein, X chromosome;RNA-binding motif protein, X chromosome, N-terminally processed	RBMX	>sp|P38159|RBMX_HUMAN RNA-binding motif protein, X chromosome OS=Homo sapiens GN=RBMX PE=1 SV=3;>sp|P38159-2|RBMX_HUMAN Isoform 2 of RNA-binding motif protein, X chromosome OS=Homo sapiens GN=RBMX;>tr|H3BT71|H3BT71_HUMAN RNA-binding motif protein, X chromo	47	47	6	58140000	207930000	87806000	87806000
P30084	P30084	Enoyl-CoA hydratase, mitochondrial	ECHS1	>sp|P30084|ECHM_HUMAN Enoyl-CoA hydratase, mitochondrial OS=Homo sapiens GN=ECHS1 PE=1 SV=4	20	20	20	67701000	107890000	87685000	87685000
K7ELL7;P14314;P14314-2;K7EPW7;K7EJ70;K7EKX1;K7EIP3	K7ELL7;P14314;P14314-2	Glucosidase 2 subunit beta	PRKCSH	>tr|K7ELL7|K7ELL7_HUMAN Glucosidase 2 subunit beta OS=Homo sapiens GN=PRKCSH PE=4 SV=1;>sp|P14314|GLU2B_HUMAN Glucosidase 2 subunit beta OS=Homo sapiens GN=PRKCSH PE=1 SV=2;>sp|P14314-2|GLU2B_HUMAN Isoform 2 of Glucosidase 2 subunit beta OS=Homo sapiens GN	32	32	31	79230000	221440000	87614000	87614000
P15121;E9PCX2;E9PEF9	P15121;E9PCX2	Aldose reductase	AKR1B1	>sp|P15121|ALDR_HUMAN Aldose reductase OS=Homo sapiens GN=AKR1B1 PE=1 SV=3;>tr|E9PCX2|E9PCX2_HUMAN Aldose reductase OS=Homo sapiens GN=AKR1B1 PE=4 SV=1	29	29	27	69802000	134510000	87246000	87246000
P60468	P60468	Protein transport protein Sec61 subunit beta	SEC61B	>sp|P60468|SC61B_HUMAN Protein transport protein Sec61 subunit beta OS=Homo sapiens GN=SEC61B PE=1 SV=2	4	4	4	87159000	200370000	51275000	87159000
Q9Y333	Q9Y333	U6 snRNA-associated Sm-like protein LSm2	LSM2	>sp|Q9Y333|LSM2_HUMAN U6 snRNA-associated Sm-like protein LSm2 OS=Homo sapiens GN=LSM2 PE=1 SV=1	7	7	7	27923000	169820000	86719000	86719000
H7BY58;J3KP72;P22061-2;P22061;B7Z972;F8WAX2;F8WAV5;F8WDT3;C9J0F2;H7C4X2	H7BY58;J3KP72;P22061-2;P22061;B7Z972	Protein-L-isoaspartate O-methyltransferase;Protein-L-isoaspartate(D-aspartate) O-methyltransferase	PCMT1	>tr|H7BY58|H7BY58_HUMAN Protein-L-isoaspartate O-methyltransferase OS=Homo sapiens GN=PCMT1 PE=3 SV=1;>tr|J3KP72|J3KP72_HUMAN Protein-L-isoaspartate O-methyltransferase OS=Homo sapiens GN=PCMT1 PE=3 SV=1;>sp|P22061-2|PIMT_HUMAN Isoform 2 of Protein-L-isoas	18	18	18	85886000	203500000	86597000	86597000
B4DGP8;P27824;B4E2T8;D6RGY2;H0Y9Q7;D6RDP7;D6RB85;D6RFL1;H0Y9H1;D6RAU8;D6RAQ8;D6RD16;D6RHJ3	B4DGP8;P27824;B4E2T8	Calnexin	CANX	>tr|B4DGP8|B4DGP8_HUMAN Calnexin OS=Homo sapiens GN=CANX PE=2 SV=1;>sp|P27824|CALX_HUMAN Calnexin OS=Homo sapiens GN=CANX PE=1 SV=2;>tr|B4E2T8|B4E2T8_HUMAN Calnexin OS=Homo sapiens GN=CANX PE=2 SV=1	62	62	59	54255000	173270000	86482000	86482000
Q8NDC0	Q8NDC0	MAPK-interacting and spindle-stabilizing protein-like	MAPK1IP1L	>sp|Q8NDC0|MISSL_HUMAN MAPK-interacting and spindle-stabilizing protein-like OS=Homo sapiens GN=MAPK1IP1L PE=1 SV=4	1	1	1	50183000	134430000	86322000	86322000
P25789;H0YN18;H0YL69;H0YMZ1;P25789-2;H0YMA1;H0YMI6;H0YKS0;H0YLC2;H0YMV3;H0YLS6	P25789;H0YN18;H0YL69;H0YMZ1;P25789-2;H0YMA1;H0YMI6;H0YKS0	Proteasome subunit alpha type-4;Proteasome subunit alpha type	PSMA4	>sp|P25789|PSA4_HUMAN Proteasome subunit alpha type-4 OS=Homo sapiens GN=PSMA4 PE=1 SV=1;>tr|H0YN18|H0YN18_HUMAN Proteasome subunit alpha type-4 OS=Homo sapiens GN=PSMA4 PE=4 SV=1;>tr|H0YL69|H0YL69_HUMAN Proteasome subunit alpha type (Fragment) OS=Homo sap	16	16	6	86143000	175370000	54612000	86143000
Q13642-4;Q13642-5;Q13642-1;Q5JXI8;Q13642;Q5JXH7;Q5JXH8;Q5JXI2;Q13642-3;Q5JXH9;Q5JXI0	Q13642-4;Q13642-5;Q13642-1;Q5JXI8;Q13642;Q5JXH7;Q5JXH8;Q5JXI2;Q13642-3;Q5JXH9;Q5JXI0	Four and a half LIM domains protein 1	FHL1	>sp|Q13642-4|FHL1_HUMAN Isoform 4 of Four and a half LIM domains protein 1 OS=Homo sapiens GN=FHL1;>sp|Q13642-5|FHL1_HUMAN Isoform 5 of Four and a half LIM domains protein 1 OS=Homo sapiens GN=FHL1;>sp|Q13642-1|FHL1_HUMAN Isoform 1 of Four and a half LIM d	17	17	5	85736000	209090000	81966000	85736000
P06744;P06744-2;K7EP41;K7ERC6;K7ELR7;K7ERK8;K7EIL4;K7ENR8	P06744;P06744-2	Glucose-6-phosphate isomerase	GPI	>sp|P06744|G6PI_HUMAN Glucose-6-phosphate isomerase OS=Homo sapiens GN=GPI PE=1 SV=4;>sp|P06744-2|G6PI_HUMAN Isoform 2 of Glucose-6-phosphate isomerase OS=Homo sapiens GN=GPI	38	37	27	85148000	261300000	83216000	85148000
P63313;CON__P21752	P63313;CON__P21752	Thymosin beta-10	TMSB10	>sp|P63313|TYB10_HUMAN Thymosin beta-10 OS=Homo sapiens GN=TMSB10 PE=1 SV=2;>P21752 SWISS-PROT:P21752 (Bos taurus) Thymosin beta-9	10	8	8	85120000	9910500	172990000	85120000
CON__P02769	CON__P02769			>P02769 SWISS-PROT:P02769 (Bos taurus) Bovine serum albumin precursor	71	71	66	73877000	184260000	84974000	84974000
P38117;P38117-2	P38117;P38117-2	Electron transfer flavoprotein subunit beta	ETFB	>sp|P38117|ETFB_HUMAN Electron transfer flavoprotein subunit beta OS=Homo sapiens GN=ETFB PE=1 SV=3;>sp|P38117-2|ETFB_HUMAN Isoform 2 of Electron transfer flavoprotein subunit beta OS=Homo sapiens GN=ETFB	23	23	23	73060000	102060000	84877000	84877000
O43707;D6PXK4;F5GXS2;K7EP19;D6RH00	O43707;D6PXK4;F5GXS2	Alpha-actinin-4	ACTN4	>sp|O43707|ACTN4_HUMAN Alpha-actinin-4 OS=Homo sapiens GN=ACTN4 PE=1 SV=2;>tr|D6PXK4|D6PXK4_HUMAN Alpha actinin 4 short isoform OS=Homo sapiens GN=ACTN4 PE=2 SV=1;>tr|F5GXS2|F5GXS2_HUMAN Alpha-actinin-4 OS=Homo sapiens GN=ACTN4 PE=4 SV=1	92	92	28	72019000	215140000	84305000	84305000
Q9Y266	Q9Y266	Nuclear migration protein nudC	NUDC	>sp|Q9Y266|NUDC_HUMAN Nuclear migration protein nudC OS=Homo sapiens GN=NUDC PE=1 SV=1	37	37	37	77836000	154840000	84049000	84049000
P30101;G5EA52	P30101;G5EA52	Protein disulfide-isomerase A3	PDIA3	>sp|P30101|PDIA3_HUMAN Protein disulfide-isomerase A3 OS=Homo sapiens GN=PDIA3 PE=1 SV=4;>tr|G5EA52|G5EA52_HUMAN Protein disulfide isomerase family A, member 3, isoform CRA_b OS=Homo sapiens GN=PDIA3 PE=3 SV=1	56	56	44	76716000	238080000	83715000	83715000
P46783;F6U211;Q9NQ39	P46783;F6U211;Q9NQ39	40S ribosomal protein S10;Putative 40S ribosomal protein S10-like	RPS10;RPS10P5	>sp|P46783|RS10_HUMAN 40S ribosomal protein S10 OS=Homo sapiens GN=RPS10 PE=1 SV=1;>tr|F6U211|F6U211_HUMAN 40S ribosomal protein S10 OS=Homo sapiens GN=RPS10 PE=4 SV=1;>sp|Q9NQ39|RS10L_HUMAN Putative 40S ribosomal protein S10-like OS=Homo sapiens GN=RPS10P	15	15	14	83366000	99491000	27526000	83366000
P13797;B4DGB4;B7Z6M1;F8W8D8;B4DI60;H7C4N2;F2Z2Z9	P13797;B4DGB4;B7Z6M1;F8W8D8	Plastin-3	PLS3	>sp|P13797|PLST_HUMAN Plastin-3 OS=Homo sapiens GN=PLS3 PE=1 SV=4;>tr|B4DGB4|B4DGB4_HUMAN Plastin-3 OS=Homo sapiens GN=PLS3 PE=2 SV=1;>tr|B7Z6M1|B7Z6M1_HUMAN Plastin-3 OS=Homo sapiens GN=PLS3 PE=2 SV=1;>tr|F8W8D8|F8W8D8_HUMAN Plastin-3 OS=Homo sapiens GN=P	43	35	33	48232000	160230000	83200000	83200000
P09669	P09669	Cytochrome c oxidase subunit 6C	COX6C	>sp|P09669|COX6C_HUMAN Cytochrome c oxidase subunit 6C OS=Homo sapiens GN=COX6C PE=1 SV=2	12	12	12	61662000	116950000	83032000	83032000
P27348;E9PG15;REV__P06881	P27348;E9PG15	14-3-3 protein theta	YWHAQ	>sp|P27348|1433T_HUMAN 14-3-3 protein theta OS=Homo sapiens GN=YWHAQ PE=1 SV=1;>tr|E9PG15|E9PG15_HUMAN 14-3-3 protein theta (Fragment) OS=Homo sapiens GN=YWHAQ PE=4 SV=1	31	25	24	66233000	150880000	82381000	82381000
B7WPD3;Q15370;B8ZZU8;I3L0M9	B7WPD3;Q15370;B8ZZU8;I3L0M9	Transcription elongation factor B polypeptide 2	TCEB2	>tr|B7WPD3|B7WPD3_HUMAN Transcription elongation factor B (SIII), polypeptide 2 (18kDa, elongin B), isoform CRA_a OS=Homo sapiens GN=TCEB2 PE=4 SV=1;>sp|Q15370|ELOB_HUMAN Transcription elongation factor B polypeptide 2 OS=Homo sapiens GN=TCEB2 PE=1 SV=1;>t	11	11	11	64815000	174040000	82262000	82262000
P49321;P49321-3;F5H3J2;P49321-2;Q5T624;E9PPR5;E9PI86;E9PRH9;H0YF33;H0YDS9;E9PNB5;E9PPQ8;E9PKR5;E9PAU3;E9PQG5;E9PJQ2	P49321;P49321-3;F5H3J2;P49321-2	Nuclear autoantigenic sperm protein	NASP	>sp|P49321|NASP_HUMAN Nuclear autoantigenic sperm protein OS=Homo sapiens GN=NASP PE=1 SV=2;>sp|P49321-3|NASP_HUMAN Isoform 3 of Nuclear autoantigenic sperm protein OS=Homo sapiens GN=NASP;>tr|F5H3J2|F5H3J2_HUMAN Nuclear autoantigenic sperm protein OS=Homo	50	50	50	71190000	175600000	82241000	82241000
P19623;K7ESL0;K7EL89;K7EQ47;K7EKM4	P19623	Spermidine synthase	SRM	>sp|P19623|SPEE_HUMAN Spermidine synthase OS=Homo sapiens GN=SRM PE=1 SV=1	19	19	19	49961000	243950000	81790000	81790000
J3QL51;P18621;J3KRX5;J3QQT2;J3QLC8;B4E3C2;J3QS96;J3KRB3;J3KSJ0	J3QL51;P18621;J3KRX5;J3QQT2;J3QLC8;B4E3C2;J3QS96;J3KRB3	60S ribosomal protein L17	RPL17	>tr|J3QL51|J3QL51_HUMAN 60S ribosomal protein L17 OS=Homo sapiens GN=RPL17 PE=3 SV=1;>sp|P18621|RL17_HUMAN 60S ribosomal protein L17 OS=Homo sapiens GN=RPL17 PE=1 SV=3;>tr|J3KRX5|J3KRX5_HUMAN 60S ribosomal protein L17 (Fragment) OS=Homo sapiens GN=RPL17 PE	18	18	18	60417000	153350000	81520000	81520000
P11586	P11586	C-1-tetrahydrofolate synthase, cytoplasmic;Methylenetetrahydrofolate dehydrogenase;Methenyltetrahydrofolate cyclohydrolase;Formyltetrahydrofolate synthetase	MTHFD1	>sp|P11586|C1TC_HUMAN C-1-tetrahydrofolate synthase, cytoplasmic OS=Homo sapiens GN=MTHFD1 PE=1 SV=3	69	69	1	67012000	204410000	81322000	81322000
P49327;H7BZY1;J3KTF0	P49327	Fatty acid synthase;[Acyl-carrier-protein] S-acetyltransferase;[Acyl-carrier-protein] S-malonyltransferase;3-oxoacyl-[acyl-carrier-protein] synthase;3-oxoacyl-[acyl-carrier-protein] reductase;3-hydroxypalmitoyl-[acyl-carrier-protein] dehydratase;Enoyl-[acyl-carrier-protein] reductase;Oleoyl-[acyl-carrier-protein] hydrolase	FASN	>sp|P49327|FAS_HUMAN Fatty acid synthase OS=Homo sapiens GN=FASN PE=1 SV=3	144	144	144	73146000	214810000	81302000	81302000
Q15293;B7Z1M1;E9PJD5;E9PNT6;E9PP27	Q15293;B7Z1M1	Reticulocalbin-1	RCN1	>sp|Q15293|RCN1_HUMAN Reticulocalbin-1 OS=Homo sapiens GN=RCN1 PE=1 SV=1;>tr|B7Z1M1|B7Z1M1_HUMAN Reticulocalbin-1 OS=Homo sapiens GN=RCN1 PE=2 SV=1	22	22	22	39378000	175410000	81162000	81162000
O96008;O96008-2;K7EJ57;K7EKG4	O96008;O96008-2;K7EJ57	Mitochondrial import receptor subunit TOM40 homolog	TOMM40	>sp|O96008|TOM40_HUMAN Mitochondrial import receptor subunit TOM40 homolog OS=Homo sapiens GN=TOMM40 PE=1 SV=1;>sp|O96008-2|TOM40_HUMAN Isoform 2 of Mitochondrial import receptor subunit TOM40 homolog OS=Homo sapiens GN=TOMM40;>tr|K7EJ57|K7EJ57_HUMAN Mitoc	16	16	16	39318000	118130000	80138000	80138000
P62306;F8W0W6	P62306;F8W0W6	Small nuclear ribonucleoprotein F	SNRPF	>sp|P62306|RUXF_HUMAN Small nuclear ribonucleoprotein F OS=Homo sapiens GN=SNRPF PE=1 SV=1;>tr|F8W0W6|F8W0W6_HUMAN Small nuclear ribonucleoprotein F OS=Homo sapiens GN=SNRPF PE=4 SV=1	10	10	10	33136000	294640000	79805000	79805000
P56385	P56385	ATP synthase subunit e, mitochondrial	ATP5I	>sp|P56385|ATP5I_HUMAN ATP synthase subunit e, mitochondrial OS=Homo sapiens GN=ATP5I PE=1 SV=2	6	6	6	48629000	91277000	79588000	79588000
P51572-2;P51572;C9J0M4;C9JQ75;C9JSP1;C9JMD7;C9JM14	P51572-2;P51572;C9J0M4;C9JQ75;C9JSP1;C9JMD7	B-cell receptor-associated protein 31	BCAP31	>sp|P51572-2|BAP31_HUMAN Isoform 2 of B-cell receptor-associated protein 31 OS=Homo sapiens GN=BCAP31;>sp|P51572|BAP31_HUMAN B-cell receptor-associated protein 31 OS=Homo sapiens GN=BCAP31 PE=1 SV=3;>tr|C9J0M4|C9J0M4_HUMAN B-cell receptor-associated protei	22	22	22	59035000	215090000	79320000	79320000
P61026	P61026	Ras-related protein Rab-10	RAB10	>sp|P61026|RAB10_HUMAN Ras-related protein Rab-10 OS=Homo sapiens GN=RAB10 PE=1 SV=1	20	20	16	79191000	175600000	70868000	79191000
O75390;B4DJV2;H0YIC4;F8VPA1;F8VRI6;F8W4S1;F8VTT8;F8VR34;F8VU34;F8VVF6;F8VWQ5;F8W0J2	O75390;B4DJV2	Citrate synthase, mitochondrial;Citrate synthase	CS	>sp|O75390|CISY_HUMAN Citrate synthase, mitochondrial OS=Homo sapiens GN=CS PE=1 SV=2;>tr|B4DJV2|B4DJV2_HUMAN Citrate synthase OS=Homo sapiens GN=CS PE=2 SV=1	21	21	15	79052000	189650000	66752000	79052000
P51571;A6NLM8;H7C1C6	P51571;A6NLM8;H7C1C6	Translocon-associated protein subunit delta	SSR4	>sp|P51571|SSRD_HUMAN Translocon-associated protein subunit delta OS=Homo sapiens GN=SSR4 PE=1 SV=1;>tr|A6NLM8|A6NLM8_HUMAN Translocon-associated protein subunit delta OS=Homo sapiens GN=SSR4 PE=4 SV=1;>tr|H7C1C6|H7C1C6_HUMAN Translocon-associated protein	7	7	7	65559000	177910000	78984000	78984000
REV__P81605;REV__P81605-2	REV__P81605;REV__P81605-2			>sp|P81605|DCD_HUMAN Dermcidin OS=Homo sapiens GN=DCD PE=1 SV=2;>sp|P81605-2|DCD_HUMAN Isoform 2 of Dermcidin OS=Homo sapiens GN=DCD	2	2	2	13125000	341820000	78962000	78962000
B7Z6Z4;G3V1V0;G8JLA2;J3KND3;P60660;P60660-2;F8W1R7;F8VZV5;F8VPF3;G3V1Y7;F8W180;F8VZU9;H0YI43;F8VXL3	B7Z6Z4;G3V1V0;G8JLA2;J3KND3;P60660;P60660-2;F8W1R7;F8VZV5;F8VPF3	Myosin light polypeptide 6	MYL6	>tr|B7Z6Z4|B7Z6Z4_HUMAN Myosin light polypeptide 6 OS=Homo sapiens GN=MYL6 PE=2 SV=1;>tr|G3V1V0|G3V1V0_HUMAN Myosin light polypeptide 6 OS=Homo sapiens GN=MYL6 PE=4 SV=1;>tr|G8JLA2|G8JLA2_HUMAN Myosin light polypeptide 6 OS=Homo sapiens GN=MYL6 PE=4 SV=1;>	14	14	10	78471000	235460000	76895000	78471000
Q99623;J3KPX7;F5GY37;B4DP75;F5GWA7;B4DW05;F5H3X6;F5H0C5;F5H0S4;F5H2D2	Q99623;J3KPX7;F5GY37;B4DP75;F5GWA7;B4DW05;F5H3X6	Prohibitin-2	PHB2	>sp|Q99623|PHB2_HUMAN Prohibitin-2 OS=Homo sapiens GN=PHB2 PE=1 SV=2;>tr|J3KPX7|J3KPX7_HUMAN Prohibitin-2 OS=Homo sapiens GN=PHB2 PE=4 SV=1;>tr|F5GY37|F5GY37_HUMAN Prohibitin-2 OS=Homo sapiens GN=PHB2 PE=4 SV=1;>tr|B4DP75|B4DP75_HUMAN Prohibitin-2 OS=Homo	29	29	29	64852000	227640000	77389000	77389000
P41091;Q2VIR3;F8W810;Q2VIR3-2;H7BZU1	P41091;Q2VIR3;F8W810;Q2VIR3-2	Eukaryotic translation initiation factor 2 subunit 3;Putative eukaryotic translation initiation factor 2 subunit 3-like protein	EIF2S3;EIF2S3L	>sp|P41091|IF2G_HUMAN Eukaryotic translation initiation factor 2 subunit 3 OS=Homo sapiens GN=EIF2S3 PE=1 SV=3;>sp|Q2VIR3|IF2GL_HUMAN Putative eukaryotic translation initiation factor 2 subunit 3-like protein OS=Homo sapiens GN=EIF2S3L PE=5 SV=2;>tr|F8W810	28	28	28	77381000	198550000	57370000	77381000
P61081	P61081	NEDD8-conjugating enzyme Ubc12	UBE2M	>sp|P61081|UBC12_HUMAN NEDD8-conjugating enzyme Ubc12 OS=Homo sapiens GN=UBE2M PE=1 SV=1	13	13	13	53600000	142280000	77254000	77254000
Q9H0U4;E9PLD0;Q92928	Q9H0U4;E9PLD0;Q92928	Ras-related protein Rab-1B;Putative Ras-related protein Rab-1C	RAB1B;RAB1C	>sp|Q9H0U4|RAB1B_HUMAN Ras-related protein Rab-1B OS=Homo sapiens GN=RAB1B PE=1 SV=1;>tr|E9PLD0|E9PLD0_HUMAN Ras-related protein Rab-1B OS=Homo sapiens GN=RAB1B PE=3 SV=1;>sp|Q92928|RAB1C_HUMAN Putative Ras-related protein Rab-1C OS=Homo sapiens GN=RAB1C P	19	18	9	76781000	151670000	55142000	76781000
Q9NS69	Q9NS69	Mitochondrial import receptor subunit TOM22 homolog	TOMM22	>sp|Q9NS69|TOM22_HUMAN Mitochondrial import receptor subunit TOM22 homolog OS=Homo sapiens GN=TOMM22 PE=1 SV=3	7	7	7	27932000	89796000	76734000	76734000
P38919;I3L3F6;I3L2Z3;I3L3H2;I3L2M0;F8WE11;E9PBH4;I3L1H0;C9JUF0	P38919	Eukaryotic initiation factor 4A-III	EIF4A3	>sp|P38919|IF4A3_HUMAN Eukaryotic initiation factor 4A-III OS=Homo sapiens GN=EIF4A3 PE=1 SV=4	33	27	27	58649000	141400000	76481000	76481000
P34932	P34932	Heat shock 70 kDa protein 4	HSPA4	>sp|P34932|HSP74_HUMAN Heat shock 70 kDa protein 4 OS=Homo sapiens GN=HSPA4 PE=1 SV=4	76	76	70	75423000	213350000	76332000	76332000
P28070	P28070	Proteasome subunit beta type-4	PSMB4	>sp|P28070|PSB4_HUMAN Proteasome subunit beta type-4 OS=Homo sapiens GN=PSMB4 PE=1 SV=4	9	9	9	63201000	110550000	76043000	76043000
P16949;P16949-2;A2A2D0	P16949;P16949-2;A2A2D0	Stathmin	STMN1	>sp|P16949|STMN1_HUMAN Stathmin OS=Homo sapiens GN=STMN1 PE=1 SV=3;>sp|P16949-2|STMN1_HUMAN Isoform 2 of Stathmin OS=Homo sapiens GN=STMN1;>tr|A2A2D0|A2A2D0_HUMAN Stathmin (Fragment) OS=Homo sapiens GN=STMN1 PE=3 SV=1	26	26	21	37636000	82649000	75790000	75790000
P28074;P28074-2;H0YJM8;G3V3K3;G8JLC2	P28074	Proteasome subunit beta type-5	PSMB5	>sp|P28074|PSB5_HUMAN Proteasome subunit beta type-5 OS=Homo sapiens GN=PSMB5 PE=1 SV=3	19	19	6	75549000	171220000	54044000	75549000
P78417;D3DRA3;Q5TA02;F5H7H0;Q5TA01	P78417;D3DRA3;Q5TA02;F5H7H0;Q5TA01	Glutathione S-transferase omega-1	GSTO1	>sp|P78417|GSTO1_HUMAN Glutathione S-transferase omega-1 OS=Homo sapiens GN=GSTO1 PE=1 SV=2;>tr|D3DRA3|D3DRA3_HUMAN Glutathione S-transferase omega 1, isoform CRA_a OS=Homo sapiens GN=GSTO1 PE=3 SV=1;>tr|Q5TA02|Q5TA02_HUMAN Glutathione S-transferase omega	26	26	26	71602000	249120000	74583000	74583000
Q14974;B7ZAV6;J3KTM9;F5H4R7;J3QR48;J3QKQ5;J3QRG4;J3KS06	Q14974;B7ZAV6;J3KTM9;F5H4R7	Importin subunit beta-1	KPNB1	>sp|Q14974|IMB1_HUMAN Importin subunit beta-1 OS=Homo sapiens GN=KPNB1 PE=1 SV=2;>tr|B7ZAV6|B7ZAV6_HUMAN Importin subunit beta-1 OS=Homo sapiens GN=KPNB1 PE=2 SV=1;>tr|J3KTM9|J3KTM9_HUMAN Importin subunit beta-1 (Fragment) OS=Homo sapiens GN=KPNB1 PE=4 SV=	44	44	44	68695000	179910000	74433000	74433000
O00231;O00231-2;J3QRY4;J3QS13;J3KSW3	O00231;O00231-2	26S proteasome non-ATPase regulatory subunit 11	PSMD11	>sp|O00231|PSD11_HUMAN 26S proteasome non-ATPase regulatory subunit 11 OS=Homo sapiens GN=PSMD11 PE=1 SV=3;>sp|O00231-2|PSD11_HUMAN Isoform 2 of 26S proteasome non-ATPase regulatory subunit 11 OS=Homo sapiens GN=PSMD11	33	33	33	43409000	97643000	73828000	73828000
Q9P1F3;Q5SZC9	Q9P1F3	Costars family protein ABRACL	ABRACL	>sp|Q9P1F3|ABRAL_HUMAN Costars family protein ABRACL OS=Homo sapiens GN=ABRACL PE=1 SV=1	5	5	5	46077000	98452000	72876000	72876000
P04181;P04181-2	P04181;P04181-2	Ornithine aminotransferase, mitochondrial;Ornithine aminotransferase, hepatic form;Ornithine aminotransferase, renal form	OAT	>sp|P04181|OAT_HUMAN Ornithine aminotransferase, mitochondrial OS=Homo sapiens GN=OAT PE=1 SV=1;>sp|P04181-2|OAT_HUMAN Isoform 2 of Ornithine aminotransferase, mitochondrial OS=Homo sapiens GN=OAT	30	30	29	72756000	230610000	65778000	72756000
P07237;F5H8J2;I3L2P8;H0Y3Z3;I3L398;I3L312;I3NI03;I3L0S0;I3L4M2;I3L3U6;I3L3P5;I3L514;I3L1Y5	P07237;F5H8J2;I3L2P8;H0Y3Z3	Protein disulfide-isomerase	P4HB	>sp|P07237|PDIA1_HUMAN Protein disulfide-isomerase OS=Homo sapiens GN=P4HB PE=1 SV=3;>tr|F5H8J2|F5H8J2_HUMAN Protein disulfide-isomerase OS=Homo sapiens GN=P4HB PE=3 SV=1;>tr|I3L2P8|I3L2P8_HUMAN Protein disulfide-isomerase OS=Homo sapiens GN=P4HB PE=3 SV=1	56	56	5	52311000	113560000	72539000	72539000
Q13347;Q5TFK1;REV__B4DYX9;REV__P18615;REV__B4DUN1;REV__A2ABK2;REV__A2ABK4	Q13347	Eukaryotic translation initiation factor 3 subunit I	EIF3I	>sp|Q13347|EIF3I_HUMAN Eukaryotic translation initiation factor 3 subunit I OS=Homo sapiens GN=EIF3I PE=1 SV=1	24	24	23	72264000	199940000	58193000	72264000
P24666;B5MCC7;G5E9R5;P24666-3;F2Z2Q9	P24666;B5MCC7;G5E9R5	Low molecular weight phosphotyrosine protein phosphatase	ACP1	>sp|P24666|PPAC_HUMAN Low molecular weight phosphotyrosine protein phosphatase OS=Homo sapiens GN=ACP1 PE=1 SV=3;>tr|B5MCC7|B5MCC7_HUMAN Low molecular weight phosphotyrosine protein phosphatase OS=Homo sapiens GN=ACP1 PE=4 SV=1;>tr|G5E9R5|G5E9R5_HUMAN Acid	9	9	5	63953000	125170000	71885000	71885000
A8MXP9;D6R991;H0Y8T4;D6RBK5;D6RIA2;D6R8Z5;D6RE02;D6RBI2;D6REK4;D6RCM3;D6RBS2;D6RAY2;D6RAM9;D6R9F3;D6RB45	A8MXP9;D6R991		MATR3	>tr|A8MXP9|A8MXP9_HUMAN Matrin-3 OS=Homo sapiens GN=MATR3 PE=4 SV=1;>tr|D6R991|D6R991_HUMAN Matrin-3 (Fragment) OS=Homo sapiens GN=MATR3 PE=4 SV=1	67	67	3	70483000	198350000	71877000	71877000
O95433;B4DUR9;H0YJG7;G3V438;G3V3W9;H0YJU2;H0YJG6;H0YJ63	O95433;B4DUR9	Activator of 90 kDa heat shock protein ATPase homolog 1	AHSA1	>sp|O95433|AHSA1_HUMAN Activator of 90 kDa heat shock protein ATPase homolog 1 OS=Homo sapiens GN=AHSA1 PE=1 SV=1;>tr|B4DUR9|B4DUR9_HUMAN Activator of 90 kDa heat shock protein ATPase homolog 1 OS=Homo sapiens GN=AHSA1 PE=2 SV=1	29	29	29	71856000	155650000	69408000	71856000
Q92945	Q92945	Far upstream element-binding protein 2	KHSRP	>sp|Q92945|FUBP2_HUMAN Far upstream element-binding protein 2 OS=Homo sapiens GN=KHSRP PE=1 SV=4	45	45	40	65856000	269840000	71221000	71221000
P49720;J3QKR3;J3KRR2;J3KSM3	P49720;J3QKR3;J3KRR2;J3KSM3	Proteasome subunit beta type-3	PSMB3	>sp|P49720|PSB3_HUMAN Proteasome subunit beta type-3 OS=Homo sapiens GN=PSMB3 PE=1 SV=2;>tr|J3QKR3|J3QKR3_HUMAN Proteasome subunit beta type-3 (Fragment) OS=Homo sapiens GN=PSMB3 PE=3 SV=1;>tr|J3KRR2|J3KRR2_HUMAN Proteasome subunit beta type-3 OS=Homo sapi	13	13	13	68162000	82619000	71112000	71112000
P10606	P10606	Cytochrome c oxidase subunit 5B, mitochondrial	COX5B	>sp|P10606|COX5B_HUMAN Cytochrome c oxidase subunit 5B, mitochondrial OS=Homo sapiens GN=COX5B PE=1 SV=2	10	10	10	70954000	84428000	44106000	70954000
P58546;C9JL85	P58546;C9JL85	Myotrophin	MTPN	>sp|P58546|MTPN_HUMAN Myotrophin OS=Homo sapiens GN=MTPN PE=1 SV=2;>tr|C9JL85|C9JL85_HUMAN Myotrophin OS=Homo sapiens GN=MTPN PE=4 SV=1	11	11	11	47651000	149400000	70753000	70753000
P14678-3;P14678;P14678-2;B3KVR1;P63162;J3QLE5;J3KRY3;A8MT02	P14678-3;P14678;P14678-2;B3KVR1;P63162;J3QLE5;J3KRY3	Small nuclear ribonucleoprotein-associated proteins B and B;Small nuclear ribonucleoprotein-associated protein;Small nuclear ribonucleoprotein-associated protein N	SNRPB;SNRPN	>sp|P14678-3|RSMB_HUMAN Isoform SM-B1 of Small nuclear ribonucleoprotein-associated proteins B and B OS=Homo sapiens GN=SNRPB;>sp|P14678|RSMB_HUMAN Small nuclear ribonucleoprotein-associated proteins B and B OS=Homo sapiens GN=SNRPB PE=1 SV=2;>sp|P14678-	13	13	13	49505000	117380000	70447000	70447000
J3KQN4;P83881;H0Y5B4;H7BZ11;H0Y3V9;H7BY91	J3KQN4;P83881;H0Y5B4;H7BZ11	60S ribosomal protein L36a	RPL36A	>tr|J3KQN4|J3KQN4_HUMAN 60S ribosomal protein L36a OS=Homo sapiens GN=RPL36A PE=3 SV=1;>sp|P83881|RL36A_HUMAN 60S ribosomal protein L36a OS=Homo sapiens GN=RPL36A PE=1 SV=2;>tr|H0Y5B4|H0Y5B4_HUMAN 60S ribosomal protein L36a (Fragment) OS=Homo sapiens GN=RP	10	10	3	36604000	148400000	69955000	69955000
P31939;E9PBU3;F5GWY2;H7C1S2;H7C084;C9JLK0;H7BZU3;F8WEF0	P31939;E9PBU3;F5GWY2	Bifunctional purine biosynthesis protein PURH;Phosphoribosylaminoimidazolecarboxamide formyltransferase;IMP cyclohydrolase	ATIC	>sp|P31939|PUR9_HUMAN Bifunctional purine biosynthesis protein PURH OS=Homo sapiens GN=ATIC PE=1 SV=3;>tr|E9PBU3|E9PBU3_HUMAN Phosphoribosylaminoimidazolecarboxamide formyltransferase OS=Homo sapiens GN=ATIC PE=4 SV=1;>tr|F5GWY2|F5GWY2_HUMAN Phosphoribosyl	46	46	46	45551000	177670000	69920000	69920000
Q13151	Q13151	Heterogeneous nuclear ribonucleoprotein A0	HNRNPA0	>sp|Q13151|ROA0_HUMAN Heterogeneous nuclear ribonucleoprotein A0 OS=Homo sapiens GN=HNRNPA0 PE=1 SV=1	15	15	15	24745000	294740000	69667000	69667000
Q9H773;H3BSA6;H3BPN2	Q9H773	dCTP pyrophosphatase 1	DCTPP1	>sp|Q9H773|DCTP1_HUMAN dCTP pyrophosphatase 1 OS=Homo sapiens GN=DCTPP1 PE=1 SV=1	11	11	11	69358000	185390000	65400000	69358000
P60953;E7ETU3;Q5JYX0;Q9H4E5;Q9H4E5-2;G3V476;G3V4H1;B1AH79;F8WET9	P60953;E7ETU3;Q5JYX0	Cell division control protein 42 homolog	CDC42	>sp|P60953|CDC42_HUMAN Cell division control protein 42 homolog OS=Homo sapiens GN=CDC42 PE=1 SV=2;>tr|E7ETU3|E7ETU3_HUMAN Cell division control protein 42 homolog OS=Homo sapiens GN=CDC42 PE=3 SV=1;>tr|Q5JYX0|Q5JYX0_HUMAN Cell division control protein 42	13	12	4	69332000	74718000	44914000	69332000
P03246;P03247	P03246;P03247			>sp|P03246|E1BS_ADE05 E1B protein, small T-antigen OS=Human adenovirus C serotype 5 PE=1 SV=1;>sp|P03247|E1BS_ADE02 E1B protein, small T-antigen OS=Human adenovirus C serotype 2 GN=E1B PE=1 SV=2	12	12	12	69014000	231560000	66184000	69014000
P07741;H3BQB1;G5E9J2;H3BQZ9;H3BQF1;H3BSW3	P07741;H3BQB1;G5E9J2;H3BQZ9;H3BQF1	Adenine phosphoribosyltransferase	APRT	>sp|P07741|APT_HUMAN Adenine phosphoribosyltransferase OS=Homo sapiens GN=APRT PE=1 SV=2;>tr|H3BQB1|H3BQB1_HUMAN Adenine phosphoribosyltransferase (Fragment) OS=Homo sapiens GN=APRT PE=4 SV=1;>tr|G5E9J2|G5E9J2_HUMAN Adenine phosphoribosyltransferase OS=Hom	15	15	15	53738000	154310000	67957000	67957000
P34897;P34897-3;P34897-2;B4DLV4;H0YIZ0;G3V2Y4;G3V5L0;G3V4W5;G3V540;G3V2W0;G3V2E4;G3V4X0;G3V4T0;G3V3Y8;G3V241;G3V2D2	P34897;P34897-3;P34897-2;B4DLV4;H0YIZ0	Serine hydroxymethyltransferase, mitochondrial;Serine hydroxymethyltransferase	SHMT2	>sp|P34897|GLYM_HUMAN Serine hydroxymethyltransferase, mitochondrial OS=Homo sapiens GN=SHMT2 PE=1 SV=3;>sp|P34897-3|GLYM_HUMAN Isoform 3 of Serine hydroxymethyltransferase, mitochondrial OS=Homo sapiens GN=SHMT2;>sp|P34897-2|GLYM_HUMAN Isoform 2 of Serine	37	37	36	55945000	227540000	67850000	67850000
O75367-2;B4DJC3;D6RCF2	O75367-2;B4DJC3	Histone H2A	H2AFY	>sp|O75367-2|H2AY_HUMAN Isoform 1 of Core histone macro-H2A.1 OS=Homo sapiens GN=H2AFY;>tr|B4DJC3|B4DJC3_HUMAN Histone H2A OS=Homo sapiens GN=H2AFY PE=2 SV=1	24	24	1	61288000	182110000	67714000	67714000
Q92598;Q92598-3;B4DYH1;B4DY72	Q92598;Q92598-3;B4DYH1;B4DY72	Heat shock protein 105 kDa	HSPH1	>sp|Q92598|HS105_HUMAN Heat shock protein 105 kDa OS=Homo sapiens GN=HSPH1 PE=1 SV=1;>sp|Q92598-3|HS105_HUMAN Isoform 3 of Heat shock protein 105 kDa OS=Homo sapiens GN=HSPH1;>tr|B4DYH1|B4DYH1_HUMAN Heat shock 105kDa/110kDa protein 1, isoform CRA_b OS=Homo	73	69	1	43332000	111060000	67610000	67610000
Q00610;Q00610-2;J3KS13;K7EJJ5;J3KSQ2;J3KRF5;J3QL20	Q00610;Q00610-2	Clathrin heavy chain 1	CLTC	>sp|Q00610|CLH1_HUMAN Clathrin heavy chain 1 OS=Homo sapiens GN=CLTC PE=1 SV=5;>sp|Q00610-2|CLH1_HUMAN Isoform 2 of Clathrin heavy chain 1 OS=Homo sapiens GN=CLTC	112	112	90	55165000	177150000	67327000	67327000
P31949	P31949	Protein S100-A11	S100A11	>sp|P31949|S10AB_HUMAN Protein S100-A11 OS=Homo sapiens GN=S100A11 PE=1 SV=2	7	7	7	46822000	136240000	66449000	66449000
P62873;F6UT28;F6X3N5;B1AKQ8	P62873;F6UT28;F6X3N5;B1AKQ8	Guanine nucleotide-binding protein G(I)/G(S)/G(T) subunit beta-1	GNB1	>sp|P62873|GBB1_HUMAN Guanine nucleotide-binding protein G(I)/G(S)/G(T) subunit beta-1 OS=Homo sapiens GN=GNB1 PE=1 SV=3;>tr|F6UT28|F6UT28_HUMAN Guanine nucleotide-binding protein G(I)/G(S)/G(T) subunit beta-1 (Fragment) OS=Homo sapiens GN=GNB1 PE=4 SV=1;>	16	16	5	62680000	182800000	66377000	66377000
B1AK88;P47756-2;B1AK87;P47756;B1AK85;F6USW4;F6Q0E3	B1AK88;P47756-2;B1AK87;P47756;B1AK85;F6USW4	F-actin-capping protein subunit beta	CAPZB	>tr|B1AK88|B1AK88_HUMAN Capping protein (Actin filament) muscle Z-line, beta OS=Homo sapiens GN=CAPZB PE=4 SV=1;>sp|P47756-2|CAPZB_HUMAN Isoform 2 of F-actin-capping protein subunit beta OS=Homo sapiens GN=CAPZB;>tr|B1AK87|B1AK87_HUMAN Capping protein (Act	29	29	29	41224000	86058000	66049000	66049000
O43390;Q2L7G6	O43390;Q2L7G6	Heterogeneous nuclear ribonucleoprotein R	HNRNPR	>sp|O43390|HNRPR_HUMAN Heterogeneous nuclear ribonucleoprotein R OS=Homo sapiens GN=HNRNPR PE=1 SV=1;>tr|Q2L7G6|Q2L7G6_HUMAN Heterogeneous nuclear ribonucleoprotein R OS=Homo sapiens GN=HNRNPR PE=2 SV=1	38	30	0	57473000	146480000	66014000	66014000
O00244;E5RIM7;E5RGN3	O00244;E5RIM7;E5RGN3	Copper transport protein ATOX1	ATOX1	>sp|O00244|ATOX1_HUMAN Copper transport protein ATOX1 OS=Homo sapiens GN=ATOX1 PE=1 SV=1;>tr|E5RIM7|E5RIM7_HUMAN Copper transport protein ATOX1 OS=Homo sapiens GN=ATOX1 PE=4 SV=1;>tr|E5RGN3|E5RGN3_HUMAN Copper transport protein ATOX1 OS=Homo sapiens GN=ATO	9	9	9	37359000	160890000	65817000	65817000
P61758;F5H2A7	P61758;F5H2A7	Prefoldin subunit 3	VBP1	>sp|P61758|PFD3_HUMAN Prefoldin subunit 3 OS=Homo sapiens GN=VBP1 PE=1 SV=3;>tr|F5H2A7|F5H2A7_HUMAN Prefoldin subunit 3 OS=Homo sapiens GN=VBP1 PE=4 SV=1	13	13	13	46126000	110490000	65335000	65335000
Q9NR30;Q9NR30-2	Q9NR30;Q9NR30-2	Nucleolar RNA helicase 2	DDX21	>sp|Q9NR30|DDX21_HUMAN Nucleolar RNA helicase 2 OS=Homo sapiens GN=DDX21 PE=1 SV=5;>sp|Q9NR30-2|DDX21_HUMAN Isoform 2 of Nucleolar RNA helicase 2 OS=Homo sapiens GN=DDX21	67	67	64	54835000	143800000	64952000	64952000
P33316-2;H0YNW5;H0YKC5;H0YNJ9;H0YMM5;H0Y477;H0YMP1;P14597	P33316-2;H0YNW5;H0YKC5;H0YNJ9		DUT	>sp|P33316-2|DUT_HUMAN Isoform 2 of Deoxyuridine 5-triphosphate nucleotidohydrolase, mitochondrial OS=Homo sapiens GN=DUT;>tr|H0YNW5|H0YNW5_HUMAN Deoxyuridine 5-triphosphate nucleotidohydrolase, mitochondrial OS=Homo sapiens GN=DUT PE=4 SV=1;>tr|H0YKC5|H	15	15	2	64860000	207970000	40147000	64860000
P37108;H0YLA2;H0YLW0	P37108;H0YLA2	Signal recognition particle 14 kDa protein	SRP14	>sp|P37108|SRP14_HUMAN Signal recognition particle 14 kDa protein OS=Homo sapiens GN=SRP14 PE=1 SV=2;>tr|H0YLA2|H0YLA2_HUMAN Signal recognition particle 14 kDa protein OS=Homo sapiens GN=SRP14 PE=4 SV=1	12	12	12	59465000	164550000	64831000	64831000
P08621;P08621-2;P08621-3;P08621-4	P08621;P08621-2;P08621-3	U1 small nuclear ribonucleoprotein 70 kDa	SNRNP70	>sp|P08621|RU17_HUMAN U1 small nuclear ribonucleoprotein 70 kDa OS=Homo sapiens GN=SNRNP70 PE=1 SV=2;>sp|P08621-2|RU17_HUMAN Isoform 2 of U1 small nuclear ribonucleoprotein 70 kDa OS=Homo sapiens GN=SNRNP70;>sp|P08621-3|RU17_HUMAN Isoform 3 of U1 small nuc	28	28	28	64780000	181370000	51150000	64780000
P17066;P48741	P17066;P48741	Heat shock 70 kDa protein 6;Putative heat shock 70 kDa protein 7	HSPA6;HSPA7	>sp|P17066|HSP76_HUMAN Heat shock 70 kDa protein 6 OS=Homo sapiens GN=HSPA6 PE=1 SV=2;>sp|P48741|HSP77_HUMAN Putative heat shock 70 kDa protein 7 OS=Homo sapiens GN=HSPA7 PE=5 SV=2	20	6	6	64682000	72041000	4093900	64682000
Q01081;Q01081-2;Q01081-4;Q01081-3;K7ERY8;K7EJM7;K7EJH3;K7EPL9	Q01081;Q01081-2;Q01081-4	Splicing factor U2AF 35 kDa subunit	U2AF1	>sp|Q01081|U2AF1_HUMAN Splicing factor U2AF 35 kDa subunit OS=Homo sapiens GN=U2AF1 PE=1 SV=3;>sp|Q01081-2|U2AF1_HUMAN Isoform 2 of Splicing factor U2AF 35 kDa subunit OS=Homo sapiens GN=U2AF1;>sp|Q01081-4|U2AF1_HUMAN Isoform 4 of Splicing factor U2AF 35 k	14	14	8	52891000	167720000	64306000	64306000
F8VXB4;CON__P05787;P05787;F8VU64;F8VUG2;F8VP67;F8VRG4;F8VQY3;F8VVA1;CON__H-INV:HIT000016045;CON__REFSEQ:XP_092267;H0YIB2;E9PDN7	F8VXB4;CON__P05787;P05787;F8VU64;F8VUG2	Keratin, type II cytoskeletal 8	KRT8	>tr|F8VXB4|F8VXB4_HUMAN Keratin, type II cytoskeletal 8 OS=Homo sapiens GN=KRT8 PE=3 SV=1;>P05787 SWISS-PROT:P05787 Tax_Id=9606 Gene_Symbol=KRT8 Keratin, type II cytoskeletal 8;>sp|P05787|K2C8_HUMAN Keratin, type II cytoskeletal 8 OS=Homo sapiens GN=KRT8 P	82	82	17	39948000	141780000	63977000	63977000
P35613;P35613-2;P35613-4;I3L4S8;I3L192	P35613;P35613-2;P35613-4;I3L4S8;I3L192	Basigin	BSG	>sp|P35613|BASI_HUMAN Basigin OS=Homo sapiens GN=BSG PE=1 SV=2;>sp|P35613-2|BASI_HUMAN Isoform 2 of Basigin OS=Homo sapiens GN=BSG;>sp|P35613-4|BASI_HUMAN Isoform 4 of Basigin OS=Homo sapiens GN=BSG;>tr|I3L4S8|I3L4S8_HUMAN Basigin OS=Homo sapiens GN=BSG PE	12	12	4	57150000	86358000	63942000	63942000
Q9Y5L4;K7EIT2	Q9Y5L4;K7EIT2	Mitochondrial import inner membrane translocase subunit Tim13	TIMM13	>sp|Q9Y5L4|TIM13_HUMAN Mitochondrial import inner membrane translocase subunit Tim13 OS=Homo sapiens GN=TIMM13 PE=1 SV=1;>tr|K7EIT2|K7EIT2_HUMAN Mitochondrial import inner membrane translocase subunit Tim13 OS=Homo sapiens GN=TIMM13 PE=4 SV=1	7	7	7	48898000	195760000	63841000	63841000
P35244	P35244	Replication protein A 14 kDa subunit	RPA3	>sp|P35244|RFA3_HUMAN Replication protein A 14 kDa subunit OS=Homo sapiens GN=RPA3 PE=1 SV=1	7	7	3	43109000	206460000	63783000	63783000
P13804;P13804-2;H0YLU7;H0YK49;H0YNX6;H0YKF0;H0YL12;H0YL83;J3KN60;H0YM12	P13804;P13804-2;H0YLU7;H0YK49;H0YNX6;H0YKF0;H0YL12	Electron transfer flavoprotein subunit alpha, mitochondrial	ETFA	>sp|P13804|ETFA_HUMAN Electron transfer flavoprotein subunit alpha, mitochondrial OS=Homo sapiens GN=ETFA PE=1 SV=1;>sp|P13804-2|ETFA_HUMAN Isoform 2 of Electron transfer flavoprotein subunit alpha, mitochondrial OS=Homo sapiens GN=ETFA;>tr|H0YLU7|H0YLU7_H	21	21	21	60590000	146280000	63183000	63183000
Q00688;G3V5F2	Q00688	Peptidyl-prolyl cis-trans isomerase FKBP3	FKBP3	>sp|Q00688|FKBP3_HUMAN Peptidyl-prolyl cis-trans isomerase FKBP3 OS=Homo sapiens GN=FKBP3 PE=1 SV=1	18	18	18	62647000	255990000	58107000	62647000
P30040;F8VY02;F8W1G0;C9J183	P30040;F8VY02	Endoplasmic reticulum resident protein 29	ERP29	>sp|P30040|ERP29_HUMAN Endoplasmic reticulum resident protein 29 OS=Homo sapiens GN=ERP29 PE=1 SV=4;>tr|F8VY02|F8VY02_HUMAN Endoplasmic reticulum resident protein 29 OS=Homo sapiens GN=ERP29 PE=4 SV=1	15	15	15	50361000	73529000	62010000	62010000
P84103;B4E241;REV__Q5VSN0	P84103;B4E241	Serine/arginine-rich splicing factor 3	SRSF3	>sp|P84103|SRSF3_HUMAN Serine/arginine-rich splicing factor 3 OS=Homo sapiens GN=SRSF3 PE=1 SV=1;>tr|B4E241|B4E241_HUMAN Serine/arginine-rich-splicing factor 3 OS=Homo sapiens GN=SRSF3 PE=2 SV=1	14	13	13	46432000	97895000	61876000	61876000
P18754-2;P18754;C9JW69;C9JQZ4;C9J3R0;C9JMJ4;C9JRH2;H7C497	P18754-2;P18754;C9JW69;C9JQZ4;C9J3R0;C9JMJ4;C9JRH2;H7C497	Regulator of chromosome condensation	RCC1	>sp|P18754-2|RCC1_HUMAN Isoform 2 of Regulator of chromosome condensation OS=Homo sapiens GN=RCC1;>sp|P18754|RCC1_HUMAN Regulator of chromosome condensation OS=Homo sapiens GN=RCC1 PE=1 SV=1;>tr|C9JW69|C9JW69_HUMAN Regulator of chromosome condensation (Fra	20	20	20	35857000	112320000	61350000	61350000
P26038	P26038	Moesin	MSN	>sp|P26038|MOES_HUMAN Moesin OS=Homo sapiens GN=MSN PE=1 SV=3	74	74	58	42646000	102540000	61317000	61317000
P39748;I3L3E9;F5H1Y3	P39748;I3L3E9	Flap endonuclease 1	FEN1	>sp|P39748|FEN1_HUMAN Flap endonuclease 1 OS=Homo sapiens GN=FEN1 PE=1 SV=1;>tr|I3L3E9|I3L3E9_HUMAN Flap endonuclease 1 (Fragment) OS=Homo sapiens GN=FEN1 PE=4 SV=1	26	25	25	50121000	98608000	61288000	61288000
A6NFX8;Q9UKK9;A6NHE8;A6NJU6;A6NCQ0;H0YEY4;C9JYY9	A6NFX8;Q9UKK9;A6NHE8;A6NJU6;A6NCQ0	ADP-sugar pyrophosphatase	NUDT5	>tr|A6NFX8|A6NFX8_HUMAN ADP-sugar pyrophosphatase OS=Homo sapiens GN=NUDT5 PE=3 SV=1;>sp|Q9UKK9|NUDT5_HUMAN ADP-sugar pyrophosphatase OS=Homo sapiens GN=NUDT5 PE=1 SV=1;>tr|A6NHE8|A6NHE8_HUMAN ADP-sugar pyrophosphatase OS=Homo sapiens GN=NUDT5 PE=3 SV=2;>t	20	20	20	36105000	128130000	60925000	60925000
O43684;O43684-2;J3QT28;B4DDM6;J3QSX4	O43684;O43684-2;J3QT28;B4DDM6;J3QSX4	Mitotic checkpoint protein BUB3	BUB3	>sp|O43684|BUB3_HUMAN Mitotic checkpoint protein BUB3 OS=Homo sapiens GN=BUB3 PE=1 SV=1;>sp|O43684-2|BUB3_HUMAN Isoform 2 of Mitotic checkpoint protein BUB3 OS=Homo sapiens GN=BUB3;>tr|J3QT28|J3QT28_HUMAN Mitotic checkpoint protein BUB3 (Fragment) OS=Homo	19	19	19	60924000	126700000	59063000	60924000
Q99714;Q99714-2;Q5H928	Q99714;Q99714-2;Q5H928	3-hydroxyacyl-CoA dehydrogenase type-2	HSD17B10	>sp|Q99714|HCD2_HUMAN 3-hydroxyacyl-CoA dehydrogenase type-2 OS=Homo sapiens GN=HSD17B10 PE=1 SV=3;>sp|Q99714-2|HCD2_HUMAN Isoform 2 of 3-hydroxyacyl-CoA dehydrogenase type-2 OS=Homo sapiens GN=HSD17B10;>tr|Q5H928|Q5H928_HUMAN 3-hydroxyacyl-CoA dehydrogena	19	19	19	60595000	173560000	57619000	60595000
Q15691	Q15691	Microtubule-associated protein RP/EB family member 1	MAPRE1	>sp|Q15691|MARE1_HUMAN Microtubule-associated protein RP/EB family member 1 OS=Homo sapiens GN=MAPRE1 PE=1 SV=3	25	25	21	60560000	128080000	60524000	60560000
Q9P258	Q9P258	Protein RCC2	RCC2	>sp|Q9P258|RCC2_HUMAN Protein RCC2 OS=Homo sapiens GN=RCC2 PE=1 SV=2	33	33	33	46031000	213460000	60189000	60189000
Q01130;B4DN89;J3KP15;J3QL05	Q01130;B4DN89;J3KP15;J3QL05	Serine/arginine-rich splicing factor 2	SRSF2;SFRS2	>sp|Q01130|SRSF2_HUMAN Serine/arginine-rich splicing factor 2 OS=Homo sapiens GN=SRSF2 PE=1 SV=4;>tr|B4DN89|B4DN89_HUMAN Serine/arginine-rich-splicing factor 2 OS=Homo sapiens GN=SFRS2 PE=2 SV=1;>tr|J3KP15|J3KP15_HUMAN Serine/arginine-rich-splicing factor	13	12	9	51831000	64973000	60188000	60188000
P55145;H7C2D6	P55145	Mesencephalic astrocyte-derived neurotrophic factor	MANF	>sp|P55145|MANF_HUMAN Mesencephalic astrocyte-derived neurotrophic factor OS=Homo sapiens GN=MANF PE=1 SV=3	20	20	20	52831000	105700000	59899000	59899000
O14979;O14979-2;O14979-3	O14979;O14979-2;O14979-3	Heterogeneous nuclear ribonucleoprotein D-like	HNRPDL	>sp|O14979|HNRDL_HUMAN Heterogeneous nuclear ribonucleoprotein D-like OS=Homo sapiens GN=HNRPDL PE=1 SV=3;>sp|O14979-2|HNRDL_HUMAN Isoform 2 of Heterogeneous nuclear ribonucleoprotein D-like OS=Homo sapiens GN=HNRPDL;>sp|O14979-3|HNRDL_HUMAN Isoform 3 of H	19	18	18	39270000	75929000	59818000	59818000
H3BLZ8;Q92841;Q92841-3;Q92841-2;Q92841-1;C9JMU5	H3BLZ8;Q92841;Q92841-3;Q92841-2;Q92841-1;C9JMU5	Probable ATP-dependent RNA helicase DDX17	DDX17	>tr|H3BLZ8|H3BLZ8_HUMAN Probable ATP-dependent RNA helicase DDX17 OS=Homo sapiens GN=DDX17 PE=3 SV=1;>sp|Q92841|DDX17_HUMAN Probable ATP-dependent RNA helicase DDX17 OS=Homo sapiens GN=DDX17 PE=1 SV=2;>sp|Q92841-3|DDX17_HUMAN Isoform 4 of Probable ATP-depe	44	35	31	59794000	163320000	58341000	59794000
P00505;E7ERW2	P00505;E7ERW2	Aspartate aminotransferase, mitochondrial;Aspartate aminotransferase	GOT2	>sp|P00505|AATM_HUMAN Aspartate aminotransferase, mitochondrial OS=Homo sapiens GN=GOT2 PE=1 SV=3;>tr|E7ERW2|E7ERW2_HUMAN Aspartate aminotransferase OS=Homo sapiens GN=GOT2 PE=3 SV=1	34	34	34	37282000	107890000	59559000	59559000
O43765;K7EMD6	O43765;K7EMD6	Small glutamine-rich tetratricopeptide repeat-containing protein alpha	SGTA	>sp|O43765|SGTA_HUMAN Small glutamine-rich tetratricopeptide repeat-containing protein alpha OS=Homo sapiens GN=SGTA PE=1 SV=1;>tr|K7EMD6|K7EMD6_HUMAN Small glutamine-rich tetratricopeptide repeat-containing protein alpha (Fragment) OS=Homo sapiens GN=SGTA	13	13	13	59543000	136750000	37212000	59543000
O15347;E7EQU1;E7ES08;E9PES6;P0C6E5	O15347;E7EQU1;E7ES08;E9PES6	High mobility group protein B3	HMGB3	>sp|O15347|HMGB3_HUMAN High mobility group protein B3 OS=Homo sapiens GN=HMGB3 PE=1 SV=4;>tr|E7EQU1|E7EQU1_HUMAN High mobility group protein B3 (Fragment) OS=Homo sapiens GN=HMGB3 PE=4 SV=1;>tr|E7ES08|E7ES08_HUMAN High mobility group protein B3 (Fragment)	21	20	20	57071000	110590000	59364000	59364000
P16152;A8MTM1;E9PQ63;B4DFK7	P16152;A8MTM1;E9PQ63;B4DFK7	Carbonyl reductase [NADPH] 1	CBR1	>sp|P16152|CBR1_HUMAN Carbonyl reductase [NADPH] 1 OS=Homo sapiens GN=CBR1 PE=1 SV=3;>tr|A8MTM1|A8MTM1_HUMAN Carbonyl reductase [NADPH] 1 OS=Homo sapiens GN=CBR1 PE=4 SV=1;>tr|E9PQ63|E9PQ63_HUMAN Carbonyl reductase [NADPH] 1 OS=Homo sapiens GN=CBR1 PE=4 SV	22	22	19	44426000	147550000	59113000	59113000
P54709;B7Z1N7;C9JA36;C9JXZ1;C9J6S2;F8WBY4;H7C547;H7C4L9	P54709;B7Z1N7;C9JA36	Sodium/potassium-transporting ATPase subunit beta-3	ATP1B3	>sp|P54709|AT1B3_HUMAN Sodium/potassium-transporting ATPase subunit beta-3 OS=Homo sapiens GN=ATP1B3 PE=1 SV=1;>tr|B7Z1N7|B7Z1N7_HUMAN Sodium/potassium-transporting ATPase subunit beta-3 OS=Homo sapiens GN=ATP1B3 PE=2 SV=1;>tr|C9JA36|C9JA36_HUMAN Sodium/po	15	15	15	37180000	106690000	59099000	59099000
P22102;P22102-2;B4DJ93;F8WD69;C9JTV6;C9JBJ1;H7C489;H7C366;H7C5I9	P22102;P22102-2	Trifunctional purine biosynthetic protein adenosine-3;Phosphoribosylamine--glycine ligase;Phosphoribosylformylglycinamidine cyclo-ligase;Phosphoribosylglycinamide formyltransferase	GART	>sp|P22102|PUR2_HUMAN Trifunctional purine biosynthetic protein adenosine-3 OS=Homo sapiens GN=GART PE=1 SV=1;>sp|P22102-2|PUR2_HUMAN Isoform Short of Trifunctional purine biosynthetic protein adenosine-3 OS=Homo sapiens GN=GART	59	59	49	48101000	112060000	59003000	59003000
P61158;B4DXW1;F5H3P5;F8WE84;F8WEW2	P61158;B4DXW1;F5H3P5	Actin-related protein 3	ACTR3	>sp|P61158|ARP3_HUMAN Actin-related protein 3 OS=Homo sapiens GN=ACTR3 PE=1 SV=3;>tr|B4DXW1|B4DXW1_HUMAN Actin-related protein 3 OS=Homo sapiens GN=ACTR3 PE=2 SV=1;>tr|F5H3P5|F5H3P5_HUMAN Actin-related protein 3 OS=Homo sapiens GN=ACTR3 PE=3 SV=1	25	25	21	51374000	108030000	58962000	58962000
P55884-2;P55884;C9JZG1;C9JQN7	P55884-2;P55884	Eukaryotic translation initiation factor 3 subunit B	EIF3B	>sp|P55884-2|EIF3B_HUMAN Isoform 2 of Eukaryotic translation initiation factor 3 subunit B OS=Homo sapiens GN=EIF3B;>sp|P55884|EIF3B_HUMAN Eukaryotic translation initiation factor 3 subunit B OS=Homo sapiens GN=EIF3B PE=1 SV=3	41	41	41	37470000	189750000	58926000	58926000
Q9Y2S6	Q9Y2S6	Coiled-coil domain-containing protein 72	CCDC72	>sp|Q9Y2S6|TMA7_HUMAN Translation machinery-associated protein 7 OS=Homo sapiens GN=TMA7 PE=1 SV=1	4	3	3	58765000	74117000	43563000	58765000
F8VQ10;Q13838-2;Q13838;Q5STU3;H0Y7G4;H0Y7X6;B4DP52;F8VZL8;F6WLT2;F6TRA5;F6UN21;H0Y557;F6S4E6;E9PP12;F6UJC5;H0Y800;B4DIJ6;H0Y6G9;H0Y4V8;H0Y6N8;F6QYI9;F6V772;H0YCC6;H0Y6J9;E7EMX2;F6S2B7;F6U6E2;F6QWI5	F8VQ10;Q13838-2;Q13838;Q5STU3;H0Y7G4;H0Y7X6;B4DP52;F8VZL8;F6WLT2;F6TRA5;F6UN21;H0Y557;F6S4E6;E9PP12;F6UJC5;H0Y800;B4DIJ6	Spliceosome RNA helicase DDX39B	DDX39B;BAT1	>tr|F8VQ10|F8VQ10_HUMAN Spliceosome RNA helicase DDX39B OS=Homo sapiens GN=DDX39B PE=4 SV=1;>sp|Q13838-2|DX39B_HUMAN Isoform 2 of Spliceosome RNA helicase DDX39B OS=Homo sapiens GN=DDX39B;>sp|Q13838|DX39B_HUMAN Spliceosome RNA helicase DDX39B OS=Homo sapie	29	12	7	50221000	156890000	58561000	58561000
Q12874;E7EUT8	Q12874;E7EUT8	Splicing factor 3A subunit 3	SF3A3	>sp|Q12874|SF3A3_HUMAN Splicing factor 3A subunit 3 OS=Homo sapiens GN=SF3A3 PE=1 SV=1;>tr|E7EUT8|E7EUT8_HUMAN Splicing factor 3A subunit 3 OS=Homo sapiens GN=SF3A3 PE=4 SV=1	32	32	32	32708000	110890000	58358000	58358000
Q9NZI8;C9JT33;REV__Q15833;G8JLG2;Q15517;Q2L6G8	Q9NZI8;C9JT33	Insulin-like growth factor 2 mRNA-binding protein 1	IGF2BP1	>sp|Q9NZI8|IF2B1_HUMAN Insulin-like growth factor 2 mRNA-binding protein 1 OS=Homo sapiens GN=IGF2BP1 PE=1 SV=2;>tr|C9JT33|C9JT33_HUMAN Insulin-like growth factor 2 mRNA-binding protein 1 OS=Homo sapiens GN=IGF2BP1 PE=4 SV=1	33	33	31	49589000	129940000	58263000	58263000
P05198;G3V4T5;H0YJS4	P05198;G3V4T5;H0YJS4	Eukaryotic translation initiation factor 2 subunit 1	EIF2S1	>sp|P05198|IF2A_HUMAN Eukaryotic translation initiation factor 2 subunit 1 OS=Homo sapiens GN=EIF2S1 PE=1 SV=3;>tr|G3V4T5|G3V4T5_HUMAN Eukaryotic translation initiation factor 2 subunit 1 (Fragment) OS=Homo sapiens GN=EIF2S1 PE=4 SV=1;>tr|H0YJS4|H0YJS4_HUM	33	33	33	46154000	93136000	58221000	58221000
P42771-4;P42771;J3QRG6;K7ENC6;P42771-2;K7ES20;P42772;G3XAG3;P42771-3	P42771-4;P42771;J3QRG6;K7ENC6;P42771-2;K7ES20;P42772	Cyclin-dependent kinase inhibitor 2A, isoforms 1/2/3;Cyclin-dependent kinase 4 inhibitor B	CDKN2A;CDKN2B	>sp|P42771-4|CD2A1_HUMAN Isoform 5 of Cyclin-dependent kinase inhibitor 2A, isoforms 1/2/3 OS=Homo sapiens GN=CDKN2A;>sp|P42771|CD2A1_HUMAN Cyclin-dependent kinase inhibitor 2A, isoforms 1/2/3 OS=Homo sapiens GN=CDKN2A PE=1 SV=2;>tr|J3QRG6|J3QRG6_HUMAN Cyc	6	6	6	38258000	210870000	58093000	58093000
Q15084-2;B5MCQ5;F8WA83;Q15084;B7Z254;H3BS91	Q15084-2;B5MCQ5;F8WA83;Q15084;B7Z254	Protein disulfide-isomerase A6	PDIA6	>sp|Q15084-2|PDIA6_HUMAN Isoform 2 of Protein disulfide-isomerase A6 OS=Homo sapiens GN=PDIA6;>tr|B5MCQ5|B5MCQ5_HUMAN Protein disulfide-isomerase A6 OS=Homo sapiens GN=PDIA6 PE=3 SV=1;>tr|F8WA83|F8WA83_HUMAN Protein disulfide-isomerase A6 OS=Homo sapiens G	27	27	26	43402000	177820000	57843000	57843000
P09960;P09960-2;B4DEH5	P09960;P09960-2	Leukotriene A-4 hydrolase	LTA4H	>sp|P09960|LKHA4_HUMAN Leukotriene A-4 hydrolase OS=Homo sapiens GN=LTA4H PE=1 SV=2;>sp|P09960-2|LKHA4_HUMAN Isoform 2 of Leukotriene A-4 hydrolase OS=Homo sapiens GN=LTA4H	39	39	6	46117000	121960000	57764000	57764000
Q9Y237-2;Q9Y237;F5H1P5;H0Y610;H0Y8P6;J3KMW3;H0Y4T6	Q9Y237-2;Q9Y237;F5H1P5;H0Y610;H0Y8P6;J3KMW3;H0Y4T6	Peptidyl-prolyl cis-trans isomerase NIMA-interacting 4	PIN4	>sp|Q9Y237-2|PIN4_HUMAN Isoform 2 of Peptidyl-prolyl cis-trans isomerase NIMA-interacting 4 OS=Homo sapiens GN=PIN4;>sp|Q9Y237|PIN4_HUMAN Peptidyl-prolyl cis-trans isomerase NIMA-interacting 4 OS=Homo sapiens GN=PIN4 PE=1 SV=1;>tr|F5H1P5|F5H1P5_HUMAN Pepti	8	8	8	57514000	101720000	49025000	57514000
B4DVB8;Q15717	B4DVB8;Q15717	ELAV-like protein 1	ELAVL1	>tr|B4DVB8|B4DVB8_HUMAN ELAV-like protein 1 OS=Homo sapiens GN=ELAVL1 PE=2 SV=1;>sp|Q15717|ELAV1_HUMAN ELAV-like protein 1 OS=Homo sapiens GN=ELAVL1 PE=1 SV=2	20	20	19	55969000	212010000	57261000	57261000
P13010;H7C0H9	P13010	X-ray repair cross-complementing protein 5	XRCC5	>sp|P13010|XRCC5_HUMAN X-ray repair cross-complementing protein 5 OS=Homo sapiens GN=XRCC5 PE=1 SV=3	59	59	51	56713000	137060000	50963000	56713000
Q09028;Q09028-3;E9PNS6;E9PIC4;E9PNS2	Q09028;Q09028-3	Histone-binding protein RBBP4	RBBP4	>sp|Q09028|RBBP4_HUMAN Histone-binding protein RBBP4 OS=Homo sapiens GN=RBBP4 PE=1 SV=3;>sp|Q09028-3|RBBP4_HUMAN Isoform 3 of Histone-binding protein RBBP4 OS=Homo sapiens GN=RBBP4	26	17	2	40769000	101900000	56432000	56432000
O15371;B4DVY1;B0QYA5;B0QYA4;B0QYA6;B0QYA7;B0QYA8	O15371;B4DVY1	Eukaryotic translation initiation factor 3 subunit D	EIF3D	>sp|O15371|EIF3D_HUMAN Eukaryotic translation initiation factor 3 subunit D OS=Homo sapiens GN=EIF3D PE=1 SV=1;>tr|B4DVY1|B4DVY1_HUMAN Eukaryotic translation initiation factor 3 subunit D OS=Homo sapiens GN=EIF3D PE=2 SV=1	27	27	17	40822000	100640000	56138000	56138000
Q9Y3I0;E7EQS9	Q9Y3I0	tRNA-splicing ligase RtcB homolog	C22orf28	>sp|Q9Y3I0|RTCB_HUMAN tRNA-splicing ligase RtcB homolog OS=Homo sapiens GN=C22orf28 PE=1 SV=1	33	33	33	51392000	155620000	56096000	56096000
P07355-2;P07355;A6NMY6;H0YN42;H0YMU9;H0YMD0;H0YM50;H0YKS4;H0YNP5;H0YMM1;H0YL33;H0YN28;H0YKX9;H0YMT9;H0YLV6;H0YKZ7;H0YMW4;H0YKL9;H0YKV8;H0YNA0;H0YN52;H0YMD9;H0YKN4;H0YNB8;H0YLE2	P07355-2;P07355;A6NMY6;H0YN42;H0YMU9;H0YMD0;H0YM50;H0YKS4	Annexin A2;Putative annexin A2-like protein;Annexin	ANXA2;ANXA2P2	>sp|P07355-2|ANXA2_HUMAN Isoform 2 of Annexin A2 OS=Homo sapiens GN=ANXA2;>sp|P07355|ANXA2_HUMAN Annexin A2 OS=Homo sapiens GN=ANXA2 PE=1 SV=2;>sp|A6NMY6|AXA2L_HUMAN Putative annexin A2-like protein OS=Homo sapiens GN=ANXA2P2 PE=5 SV=2;>tr|H0YN42|H0YN42_HU	61	61	61	39472000	122000000	56058000	56058000
P30520	P30520	Adenylosuccinate synthetase isozyme 2	ADSS	>sp|P30520|PURA2_HUMAN Adenylosuccinate synthetase isozyme 2 OS=Homo sapiens GN=ADSS PE=1 SV=3	24	24	22	33337000	72641000	55945000	55945000
Q96IX5	Q96IX5	Up-regulated during skeletal muscle growth protein 5	USMG5	>sp|Q96IX5|USMG5_HUMAN Up-regulated during skeletal muscle growth protein 5 OS=Homo sapiens GN=USMG5 PE=1 SV=1	4	4	4	55807000	136200000	52458000	55807000
P35579;P35579-2;Q5BKV1;B1AH99;REV__Q86UP2;REV__Q9UKV3;REV__Q9UKV3-5;REV__Q86UP2-3;REV__E7EQT4;REV__Q86UP2-2;REV__Q08AF3;REV__P20129;REV__G3V4Y7	P35579;P35579-2	Myosin-9	MYH9	>sp|P35579|MYH9_HUMAN Myosin-9 OS=Homo sapiens GN=MYH9 PE=1 SV=4;>sp|P35579-2|MYH9_HUMAN Isoform 2 of Myosin-9 OS=Homo sapiens GN=MYH9	231	231	191	42183000	146080000	55793000	55793000
Q15019-2;Q15019;H7C2Y0;C9JB25;C9J938;H7C310;C9JQJ4;C9IZU3;C9JZI2;F8WB65;C9JFT1;C9JSE7;C9JT15;H7C1T1	Q15019-2;Q15019;H7C2Y0	Septin-2	41519	>sp|Q15019-2|SEPT2_HUMAN Isoform 2 of Septin-2 OS=Homo sapiens GN=SEPT2;>sp|Q15019|SEPT2_HUMAN Septin-2 OS=Homo sapiens GN=SEPT2 PE=1 SV=1;>tr|H7C2Y0|H7C2Y0_HUMAN Septin-2 (Fragment) OS=Homo sapiens GN=SEPT2 PE=4 SV=1	26	25	2	37033000	76899000	55589000	55589000
Q9UBE0;B3KNJ4;G3XAK6;F5GXX7;B4DY66	Q9UBE0;B3KNJ4;G3XAK6;F5GXX7	SUMO-activating enzyme subunit 1	SAE1	>sp|Q9UBE0|SAE1_HUMAN SUMO-activating enzyme subunit 1 OS=Homo sapiens GN=SAE1 PE=1 SV=1;>tr|B3KNJ4|B3KNJ4_HUMAN SUMO-1 activating enzyme subunit 1, isoform CRA_a OS=Homo sapiens GN=SAE1 PE=2 SV=1;>tr|G3XAK6|G3XAK6_HUMAN SUMO-1 activating enzyme subunit 1,	26	26	26	40227000	138770000	55580000	55580000
P61224;B4DQI8;A6NIZ1;F5H7Y6;E7ESV4;B4DW74;B4DW94;F5GX62;B7ZB78;F5H823;F5H004;F5H6R7;F5GYB5;F5H500;F5H0B7;F5H491;F5GWU8;F5H077;F5GYH7;F5H4H0;F8WBC0	P61224;B4DQI8;A6NIZ1;F5H7Y6;E7ESV4;B4DW74;B4DW94;F5GX62;B7ZB78;F5H823;F5H004	Ras-related protein Rap-1b;Ras-related protein Rap-1b-like protein	RAP1B	>sp|P61224|RAP1B_HUMAN Ras-related protein Rap-1b OS=Homo sapiens GN=RAP1B PE=1 SV=1;>tr|B4DQI8|B4DQI8_HUMAN Ras-related protein Rap-1b OS=Homo sapiens GN=RAP1B PE=2 SV=1;>sp|A6NIZ1|RP1BL_HUMAN Ras-related protein Rap-1b-like protein OS=Homo sapiens PE=2 S	14	14	1	55530000	204240000	50628000	55530000
P31153	P31153	S-adenosylmethionine synthase isoform type-2	MAT2A	>sp|P31153|METK2_HUMAN S-adenosylmethionine synthase isoform type-2 OS=Homo sapiens GN=MAT2A PE=1 SV=1	25	25	7	37381000	181830000	55218000	55218000
Q96PK6;Q96PK6-2;B8ZZ74;F2Z2W2;F8WDX3;Q2PYN1;Q96PK6-3	Q96PK6	RNA-binding protein 14	RBM14	>sp|Q96PK6|RBM14_HUMAN RNA-binding protein 14 OS=Homo sapiens GN=RBM14 PE=1 SV=2	36	36	28	55081000	148530000	51849000	55081000
D3DNT2;E7EUU4;E7EX73;G5E9S1;C9K073;C9J2Z7;C9JHW9;C9J987;C9JWH9;C9JIH5	D3DNT2;E7EUU4;E7EX73;G5E9S1		EIF4G1	>tr|D3DNT2|D3DNT2_HUMAN Eukaryotic translation initiation factor 4 gamma 1 OS=Homo sapiens GN=EIF4G1 PE=4 SV=1;>tr|E7EUU4|E7EUU4_HUMAN Eukaryotic translation initiation factor 4 gamma 1 OS=Homo sapiens GN=EIF4G1 PE=4 SV=1;>tr|E7EX73|E7EX73_HUMAN Eukaryotic	82	82	0	34849000	101780000	54820000	54820000
Q9ULC4;Q9ULC4-3;Q9ULC4-2	Q9ULC4;Q9ULC4-3;Q9ULC4-2	Malignant T-cell-amplified sequence 1	MCTS1	>sp|Q9ULC4|MCTS1_HUMAN Malignant T-cell-amplified sequence 1 OS=Homo sapiens GN=MCTS1 PE=1 SV=1;>sp|Q9ULC4-3|MCTS1_HUMAN Isoform 3 of Malignant T-cell-amplified sequence 1 OS=Homo sapiens GN=MCTS1;>sp|Q9ULC4-2|MCTS1_HUMAN Isoform 2 of Malignant T-cell-ampl	12	12	12	32078000	82638000	54802000	54802000
Q14697-2;E9PKU7;E9PNH1	Q14697-2;E9PKU7		GANAB	>sp|Q14697-2|GANAB_HUMAN Isoform 2 of Neutral alpha-glucosidase AB OS=Homo sapiens GN=GANAB;>tr|E9PKU7|E9PKU7_HUMAN Neutral alpha-glucosidase AB OS=Homo sapiens GN=GANAB PE=4 SV=1	60	60	2	37968000	161190000	54696000	54696000
Q13283;F5H4D6;E5RIZ6;E5RJU8;Q5HYE9;E5RH42;E5RIF8;E5RI46;E5RH00	Q13283;F5H4D6	Ras GTPase-activating protein-binding protein 1	G3BP1	>sp|Q13283|G3BP1_HUMAN Ras GTPase-activating protein-binding protein 1 OS=Homo sapiens GN=G3BP1 PE=1 SV=1;>tr|F5H4D6|F5H4D6_HUMAN Ras GTPase-activating protein-binding protein 1 OS=Homo sapiens GN=G3BP1 PE=4 SV=1	28	28	24	54455000	85587000	45988000	54455000
Q9Y277;E5RHZ6;E5RJN6	Q9Y277;E5RHZ6;E5RJN6	Voltage-dependent anion-selective channel protein 3	VDAC3	>sp|Q9Y277|VDAC3_HUMAN Voltage-dependent anion-selective channel protein 3 OS=Homo sapiens GN=VDAC3 PE=1 SV=1;>tr|E5RHZ6|E5RHZ6_HUMAN Voltage-dependent anion-selective channel protein 3 (Fragment) OS=Homo sapiens GN=VDAC3 PE=4 SV=1;>tr|E5RJN6|E5RJN6_HUMAN	20	19	0	22039000	89635000	53901000	53901000
P49736;H0Y8E6;F8WDM3;C9JZ21;C9J013	P49736;H0Y8E6	DNA replication licensing factor MCM2	MCM2	>sp|P49736|MCM2_HUMAN DNA replication licensing factor MCM2 OS=Homo sapiens GN=MCM2 PE=1 SV=4;>tr|H0Y8E6|H0Y8E6_HUMAN DNA replication licensing factor MCM2 (Fragment) OS=Homo sapiens GN=MCM2 PE=3 SV=1	57	57	57	39291000	126100000	53656000	53656000
P11177;P11177-2;P11177-3;C9J634;F8WF02	P11177;P11177-2;P11177-3;C9J634	Pyruvate dehydrogenase E1 component subunit beta, mitochondrial	PDHB	>sp|P11177|ODPB_HUMAN Pyruvate dehydrogenase E1 component subunit beta, mitochondrial OS=Homo sapiens GN=PDHB PE=1 SV=3;>sp|P11177-2|ODPB_HUMAN Isoform 2 of Pyruvate dehydrogenase E1 component subunit beta, mitochondrial OS=Homo sapiens GN=PDHB;>sp|P11177-	19	19	19	32350000	115930000	53614000	53614000
P20340-2;H0YGL6;F5H668;F5GZB1;Q1W5D8;F5H3K7;F5GXN4;F5H440;C9JB90	P20340-2;H0YGL6;F5H668;F5GZB1;Q1W5D8		RAB6A	>sp|P20340-2|RAB6A_HUMAN Isoform 2 of Ras-related protein Rab-6A OS=Homo sapiens GN=RAB6A;>tr|H0YGL6|H0YGL6_HUMAN Ras-related protein Rab-6A (Fragment) OS=Homo sapiens GN=RAB6A PE=3 SV=1;>tr|F5H668|F5H668_HUMAN Ras-related protein Rab-6A OS=Homo sapiens GN	17	17	0	44210000	172230000	53597000	53597000
Q13526;K7EMU7;K7EN45;O15428;K7EP26	Q13526;K7EMU7;K7EN45	Peptidyl-prolyl cis-trans isomerase NIMA-interacting 1	PIN1	>sp|Q13526|PIN1_HUMAN Peptidyl-prolyl cis-trans isomerase NIMA-interacting 1 OS=Homo sapiens GN=PIN1 PE=1 SV=1;>tr|K7EMU7|K7EMU7_HUMAN Peptidyl-prolyl cis-trans isomerase NIMA-interacting 1 OS=Homo sapiens GN=PIN1 PE=4 SV=1;>tr|K7EN45|K7EN45_HUMAN Peptidyl	14	14	14	33638000	114080000	53415000	53415000
P13489;H0YCR7;E9PIM9;E9PLZ3;E9PMJ3;E9PIK5;E9PMN0;E9PMA9;E9PMI1;E9PR82	P13489	Ribonuclease inhibitor	RNH1	>sp|P13489|RINI_HUMAN Ribonuclease inhibitor OS=Homo sapiens GN=RNH1 PE=1 SV=2	29	29	29	39163000	88140000	53104000	53104000
P26639;B4DEG8;G3XAN9;E7ERI3;D6R9F8;D6RDJ6;D6RCA5;D6RBR8;D6RCS6;D6RHV7;D6RJ97	P26639;B4DEG8;G3XAN9;E7ERI3	Threonine--tRNA ligase, cytoplasmic	TARS	>sp|P26639|SYTC_HUMAN Threonine--tRNA ligase, cytoplasmic OS=Homo sapiens GN=TARS PE=1 SV=3;>tr|B4DEG8|B4DEG8_HUMAN Threonine--tRNA ligase, cytoplasmic OS=Homo sapiens GN=TARS PE=2 SV=1;>tr|G3XAN9|G3XAN9_HUMAN Threonine--tRNA ligase, cytoplasmic OS=Homo sa	56	56	51	49371000	158020000	53102000	53102000
P17980;E9PM69;E9PKD5;E9PMD8;E9PN50;E9PS45;E9PLG2	P17980;E9PM69;E9PKD5;E9PMD8;E9PN50	26S protease regulatory subunit 6A	PSMC3	>sp|P17980|PRS6A_HUMAN 26S protease regulatory subunit 6A OS=Homo sapiens GN=PSMC3 PE=1 SV=3;>tr|E9PM69|E9PM69_HUMAN 26S protease regulatory subunit 6A OS=Homo sapiens GN=PSMC3 PE=3 SV=1;>tr|E9PKD5|E9PKD5_HUMAN 26S protease regulatory subunit 6A (Fragment)	34	34	29	52922000	124800000	53041000	53041000
Q9UNM6;Q9UNM6-2;J3KNQ3;E9PL38;H0YD73;E9PQG3;E9PPD2;F8W8J6	Q9UNM6;Q9UNM6-2;J3KNQ3;E9PL38;H0YD73	26S proteasome non-ATPase regulatory subunit 13	PSMD13	>sp|Q9UNM6|PSD13_HUMAN 26S proteasome non-ATPase regulatory subunit 13 OS=Homo sapiens GN=PSMD13 PE=1 SV=2;>sp|Q9UNM6-2|PSD13_HUMAN Isoform 2 of 26S proteasome non-ATPase regulatory subunit 13 OS=Homo sapiens GN=PSMD13;>tr|J3KNQ3|J3KNQ3_HUMAN 26S proteasom	29	29	29	50596000	142630000	52837000	52837000
P53396;K7EIE7;K7ESG8	P53396	ATP-citrate synthase	ACLY	>sp|P53396|ACLY_HUMAN ATP-citrate synthase OS=Homo sapiens GN=ACLY PE=1 SV=3	70	70	2	38629000	99773000	52814000	52814000
Q9UKD2	Q9UKD2	mRNA turnover protein 4 homolog	MRTO4	>sp|Q9UKD2|MRT4_HUMAN mRNA turnover protein 4 homolog OS=Homo sapiens GN=MRTO4 PE=1 SV=2	18	18	18	40871000	141270000	52704000	52704000
O00487;C9JW37	O00487	26S proteasome non-ATPase regulatory subunit 14	PSMD14	>sp|O00487|PSDE_HUMAN 26S proteasome non-ATPase regulatory subunit 14 OS=Homo sapiens GN=PSMD14 PE=1 SV=1	16	16	16	38742000	99499000	52491000	52491000
P55036;H0Y3Y9;H0Y561	P55036	26S proteasome non-ATPase regulatory subunit 4	PSMD4	>sp|P55036|PSMD4_HUMAN 26S proteasome non-ATPase regulatory subunit 4 OS=Homo sapiens GN=PSMD4 PE=1 SV=1	17	17	2	52472000	152970000	35620000	52472000
Q9Y617;Q9Y617-2	Q9Y617;Q9Y617-2	Phosphoserine aminotransferase	PSAT1	>sp|Q9Y617|SERC_HUMAN Phosphoserine aminotransferase OS=Homo sapiens GN=PSAT1 PE=1 SV=2;>sp|Q9Y617-2|SERC_HUMAN Isoform 2 of Phosphoserine aminotransferase OS=Homo sapiens GN=PSAT1	29	29	29	48736000	105270000	52258000	52258000
P21333-2;P21333;Q5HY54;E9PHF0;F8WE98;H0Y5F3;H7C2E7;REV__Q5UPX4	P21333-2;P21333;Q5HY54	Filamin-A	FLNA	>sp|P21333-2|FLNA_HUMAN Isoform 2 of Filamin-A OS=Homo sapiens GN=FLNA;>sp|P21333|FLNA_HUMAN Filamin-A OS=Homo sapiens GN=FLNA PE=1 SV=4;>tr|Q5HY54|Q5HY54_HUMAN Filamin-A OS=Homo sapiens GN=FLNA PE=2 SV=1	210	210	169	42776000	120620000	52152000	52152000
P25786-2;P25786;F5GX11;B4DEV8;F5H112	P25786-2;P25786;F5GX11	Proteasome subunit alpha type-1	PSMA1	>sp|P25786-2|PSA1_HUMAN Isoform Long of Proteasome subunit alpha type-1 OS=Homo sapiens GN=PSMA1;>sp|P25786|PSA1_HUMAN Proteasome subunit alpha type-1 OS=Homo sapiens GN=PSMA1 PE=1 SV=1;>tr|F5GX11|F5GX11_HUMAN Proteasome subunit alpha type-1 OS=Homo sapien	20	20	20	52150000	103930000	39073000	52150000
P55060;P55060-3;F8W904;B4DUC5;P55060-2	P55060;P55060-3;F8W904;B4DUC5	Exportin-2	CSE1L	>sp|P55060|XPO2_HUMAN Exportin-2 OS=Homo sapiens GN=CSE1L PE=1 SV=3;>sp|P55060-3|XPO2_HUMAN Isoform 3 of Exportin-2 OS=Homo sapiens GN=CSE1L;>tr|F8W904|F8W904_HUMAN Exportin-2 OS=Homo sapiens GN=CSE1L PE=4 SV=1;>tr|B4DUC5|B4DUC5_HUMAN Exportin-2 OS=Homo sa	56	56	56	49285000	129430000	51961000	51961000
Q13247;Q13247-3;Q13247-2	Q13247;Q13247-3	Serine/arginine-rich splicing factor 6	SRSF6	>sp|Q13247|SRSF6_HUMAN Serine/arginine-rich splicing factor 6 OS=Homo sapiens GN=SRSF6 PE=1 SV=2;>sp|Q13247-3|SRSF6_HUMAN Isoform SRP55-3 of Serine/arginine-rich splicing factor 6 OS=Homo sapiens GN=SRSF6	19	19	14	44441000	145560000	51658000	51658000
B3KSH1;O00303;B4DEW9;H0YDT6;E9PQV8	B3KSH1;O00303;B4DEW9	Eukaryotic translation initiation factor 3 subunit F	EIF3F	>tr|B3KSH1|B3KSH1_HUMAN Eukaryotic translation initiation factor 3 subunit F OS=Homo sapiens GN=EIF3F PE=2 SV=1;>sp|O00303|EIF3F_HUMAN Eukaryotic translation initiation factor 3 subunit F OS=Homo sapiens GN=EIF3F PE=1 SV=1;>tr|B4DEW9|B4DEW9_HUMAN Eukaryoti	15	15	15	35739000	161960000	51657000	51657000
P14868;Q68CR9;H7BZ35;H7C278	P14868;Q68CR9	Aspartate--tRNA ligase, cytoplasmic	DARS;DKFZp781B11202	>sp|P14868|SYDC_HUMAN Aspartate--tRNA ligase, cytoplasmic OS=Homo sapiens GN=DARS PE=1 SV=2;>tr|Q68CR9|Q68CR9_HUMAN Aspartate--tRNA ligase, cytoplasmic OS=Homo sapiens GN=DKFZp781B11202 PE=2 SV=1	40	40	28	51588000	78939000	43073000	51588000
P62191;G3V4X1	P62191	26S protease regulatory subunit 4	PSMC1	>sp|P62191|PRS4_HUMAN 26S protease regulatory subunit 4 OS=Homo sapiens GN=PSMC1 PE=1 SV=1	35	35	5	30175000	105070000	51342000	51342000
Q9UHD1;Q9UHD1-2;E9PHZ2;E9PPQ5;E9PSD5;E9PIZ4;E9PL00	Q9UHD1;Q9UHD1-2;E9PHZ2	Cysteine and histidine-rich domain-containing protein 1	CHORDC1	>sp|Q9UHD1|CHRD1_HUMAN Cysteine and histidine-rich domain-containing protein 1 OS=Homo sapiens GN=CHORDC1 PE=1 SV=2;>sp|Q9UHD1-2|CHRD1_HUMAN Isoform 2 of Cysteine and histidine-rich domain-containing protein 1 OS=Homo sapiens GN=CHORDC1;>tr|E9PHZ2|E9PHZ2_H	27	27	26	49632000	163620000	51306000	51306000
P30085;Q5T0D2;E9PGI8	P30085;Q5T0D2;E9PGI8	UMP-CMP kinase	CMPK1	>sp|P30085|KCY_HUMAN UMP-CMP kinase OS=Homo sapiens GN=CMPK1 PE=1 SV=3;>tr|Q5T0D2|Q5T0D2_HUMAN Cytidine monophosphate (UMP-CMP) kinase 1, cytosolic OS=Homo sapiens GN=CMPK1 PE=2 SV=1;>tr|E9PGI8|E9PGI8_HUMAN UMP-CMP kinase OS=Homo sapiens GN=CMPK1 PE=3 SV=1	12	12	12	40283000	80933000	51303000	51303000
P28072;I3L3X7	P28072	Proteasome subunit beta type-6	PSMB6	>sp|P28072|PSB6_HUMAN Proteasome subunit beta type-6 OS=Homo sapiens GN=PSMB6 PE=1 SV=4	10	10	10	51275000	72603000	40502000	51275000
P17812;B4DR64;B7Z9C4	P17812;B4DR64	CTP synthase 1	CTPS	>sp|P17812|PYRG1_HUMAN CTP synthase 1 OS=Homo sapiens GN=CTPS1 PE=1 SV=2;>tr|B4DR64|B4DR64_HUMAN CTP synthase 1 OS=Homo sapiens GN=CTPS1 PE=2 SV=1	38	38	35	51058000	177500000	48333000	51058000
O14561;H3BNK3;I3L505	O14561;H3BNK3;I3L505	Acyl carrier protein, mitochondrial;Acyl carrier protein	NDUFAB1	>sp|O14561|ACPM_HUMAN Acyl carrier protein, mitochondrial OS=Homo sapiens GN=NDUFAB1 PE=1 SV=3;>tr|H3BNK3|H3BNK3_HUMAN Acyl carrier protein (Fragment) OS=Homo sapiens GN=NDUFAB1 PE=3 SV=1;>tr|I3L505|I3L505_HUMAN Acyl carrier protein (Fragment) OS=Homo sapi	7	7	7	47545000	238020000	50988000	50988000
P61326;B1ARP8	P61326;B1ARP8	Protein mago nashi homolog	MAGOH	>sp|P61326|MGN_HUMAN Protein mago nashi homolog OS=Homo sapiens GN=MAGOH PE=1 SV=1;>tr|B1ARP8|B1ARP8_HUMAN Mago-nashi homolog, proliferation-associated (Drosophila) OS=Homo sapiens GN=MAGOH PE=4 SV=1	22	22	2	50823000	134870000	44649000	50823000
Q9UK76;Q9UK76-2;B8ZZT7;J3KT51;F2Z3M5	Q9UK76;Q9UK76-2;B8ZZT7;J3KT51	Hematological and neurological expressed 1 protein	HN1	>sp|Q9UK76|HN1_HUMAN Hematological and neurological expressed 1 protein OS=Homo sapiens GN=HN1 PE=1 SV=3;>sp|Q9UK76-2|HN1_HUMAN Isoform 2 of Hematological and neurological expressed 1 protein OS=Homo sapiens GN=HN1;>tr|B8ZZT7|B8ZZT7_HUMAN Hematological and	9	9	2	50558000	87512000	50718000	50718000
P13667;C9JMN9	P13667	Protein disulfide-isomerase A4	PDIA4	>sp|P13667|PDIA4_HUMAN Protein disulfide-isomerase A4 OS=Homo sapiens GN=PDIA4 PE=1 SV=2	52	51	51	36943000	107580000	50694000	50694000
O43143	O43143	Putative pre-mRNA-splicing factor ATP-dependent RNA helicase DHX15	DHX15	>sp|O43143|DHX15_HUMAN Putative pre-mRNA-splicing factor ATP-dependent RNA helicase DHX15 OS=Homo sapiens GN=DHX15 PE=1 SV=2	54	54	53	43620000	139910000	50565000	50565000
P49755;G3V2K7	P49755;G3V2K7	Transmembrane emp24 domain-containing protein 10	TMED10	>sp|P49755|TMEDA_HUMAN Transmembrane emp24 domain-containing protein 10 OS=Homo sapiens GN=TMED10 PE=1 SV=2;>tr|G3V2K7|G3V2K7_HUMAN Transmembrane emp24 domain-containing protein 10 OS=Homo sapiens GN=TMED10 PE=3 SV=1	14	14	14	50492000	134440000	36054000	50492000
B1AHD1;P55769	B1AHD1;P55769	NHP2-like protein 1	NHP2L1	>tr|B1AHD1|B1AHD1_HUMAN NHP2 non-histone chromosome protein 2-like 1 (S. cerevisiae) OS=Homo sapiens GN=NHP2L1 PE=4 SV=1;>sp|P55769|NH2L1_HUMAN NHP2-like protein 1 OS=Homo sapiens GN=NHP2L1 PE=1 SV=3	7	7	7	50427000	152620000	35188000	50427000
P22087	P22087	rRNA 2-O-methyltransferase fibrillarin	FBL	>sp|P22087|FBRL_HUMAN rRNA 2-O-methyltransferase fibrillarin OS=Homo sapiens GN=FBL PE=1 SV=2	23	23	21	50281000	55271000	27453000	50281000
O43852-3;O43852;F5H879;F5H3F1	O43852-3;O43852;F5H879	Calumenin	CALU	>sp|O43852-3|CALU_HUMAN Isoform 3 of Calumenin OS=Homo sapiens GN=CALU;>sp|O43852|CALU_HUMAN Calumenin OS=Homo sapiens GN=CALU PE=1 SV=2;>tr|F5H879|F5H879_HUMAN Calumenin OS=Homo sapiens GN=CALU PE=4 SV=1	27	27	7	34199000	64346000	50083000	50083000
P25788;P25788-2;G3V5N4;G3V3W4	P25788;P25788-2	Proteasome subunit alpha type-3	PSMA3	>sp|P25788|PSA3_HUMAN Proteasome subunit alpha type-3 OS=Homo sapiens GN=PSMA3 PE=1 SV=2;>sp|P25788-2|PSA3_HUMAN Isoform 2 of Proteasome subunit alpha type-3 OS=Homo sapiens GN=PSMA3	17	17	9	46693000	160760000	49668000	49668000
P09972;A8MVZ9;J3QKP5;J3KSV6;C9J8F3;K7EKH5;J3QKK1;P05062;Q5T7D5	P09972;A8MVZ9;J3QKP5;J3KSV6;C9J8F3;K7EKH5	Fructose-bisphosphate aldolase C;Fructose-bisphosphate aldolase	ALDOC	>sp|P09972|ALDOC_HUMAN Fructose-bisphosphate aldolase C OS=Homo sapiens GN=ALDOC PE=1 SV=2;>tr|A8MVZ9|A8MVZ9_HUMAN Fructose-bisphosphate aldolase OS=Homo sapiens GN=ALDOC PE=3 SV=1;>tr|J3QKP5|J3QKP5_HUMAN Fructose-bisphosphate aldolase C (Fragment) OS=Homo	32	23	23	21934000	144200000	49649000	49649000
J3KR44;Q96FW1;F5H6Q1;F5GYN4;F5GYJ8;F5H3F0;Q96FW1-2	J3KR44;Q96FW1;F5H6Q1;F5GYN4;F5GYJ8;F5H3F0;Q96FW1-2	Ubiquitin thioesterase OTUB1	OTUB1	>tr|J3KR44|J3KR44_HUMAN Ubiquitin thioesterase OTUB1 OS=Homo sapiens GN=OTUB1 PE=4 SV=1;>sp|Q96FW1|OTUB1_HUMAN Ubiquitin thioesterase OTUB1 OS=Homo sapiens GN=OTUB1 PE=1 SV=2;>tr|F5H6Q1|F5H6Q1_HUMAN Ubiquitin thioesterase OTUB1 OS=Homo sapiens GN=OTUB1 PE=	15	15	15	42154000	87103000	49647000	49647000
Q9UBQ5;B7ZAM9;K7ERF1;K7ES31;K7EQM4;K7EK53;B4DQ48	Q9UBQ5;B7ZAM9;K7ERF1;K7ES31;K7EQM4	Eukaryotic translation initiation factor 3 subunit K	EIF3K	>sp|Q9UBQ5|EIF3K_HUMAN Eukaryotic translation initiation factor 3 subunit K OS=Homo sapiens GN=EIF3K PE=1 SV=1;>tr|B7ZAM9|B7ZAM9_HUMAN Eukaryotic translation initiation factor 3 subunit K OS=Homo sapiens GN=EIF3K PE=2 SV=1;>tr|K7ERF1|K7ERF1_HUMAN Eukaryoti	10	10	3	43062000	66375000	49526000	49526000
P24539;Q5QNZ2	P24539;Q5QNZ2	ATP synthase subunit b, mitochondrial	ATP5F1	>sp|P24539|AT5F1_HUMAN ATP synthase subunit b, mitochondrial OS=Homo sapiens GN=ATP5F1 PE=1 SV=2;>tr|Q5QNZ2|Q5QNZ2_HUMAN ATP synthase subunit b, mitochondrial OS=Homo sapiens GN=ATP5F1 PE=2 SV=1	17	17	17	29113000	67905000	49339000	49339000
O14602;A6NJH9	O14602;A6NJH9	Eukaryotic translation initiation factor 1A, Y-chromosomal	EIF1AY	>sp|O14602|IF1AY_HUMAN Eukaryotic translation initiation factor 1A, Y-chromosomal OS=Homo sapiens GN=EIF1AY PE=1 SV=4;>tr|A6NJH9|A6NJH9_HUMAN Eukaryotic translation initiation factor 1A, Y-chromosomal OS=Homo sapiens GN=EIF1AY PE=4 SV=1	11	11	2	34306000	91228000	49230000	49230000
P52209;B4DQJ8;F5H7U0;K7EM49;K7EPF6;K7EMN2;K7ELN9	P52209;B4DQJ8;F5H7U0	6-phosphogluconate dehydrogenase, decarboxylating	PGD	>sp|P52209|6PGD_HUMAN 6-phosphogluconate dehydrogenase, decarboxylating OS=Homo sapiens GN=PGD PE=1 SV=3;>tr|B4DQJ8|B4DQJ8_HUMAN 6-phosphogluconate dehydrogenase, decarboxylating OS=Homo sapiens GN=PGD PE=2 SV=1;>tr|F5H7U0|F5H7U0_HUMAN 6-phosphogluconate d	33	33	33	49221000	131570000	43943000	49221000
Q9Y4Y9;B8ZZF8;Q9Y4Y9-2	Q9Y4Y9;B8ZZF8	U6 snRNA-associated Sm-like protein LSm5	LSM5	>sp|Q9Y4Y9|LSM5_HUMAN U6 snRNA-associated Sm-like protein LSm5 OS=Homo sapiens GN=LSM5 PE=1 SV=3;>tr|B8ZZF8|B8ZZF8_HUMAN U6 snRNA-associated Sm-like protein LSm5 OS=Homo sapiens GN=LSM5 PE=4 SV=1	5	5	5	48576000	130380000	49196000	49196000
O95336	O95336	6-phosphogluconolactonase	PGLS	>sp|O95336|6PGL_HUMAN 6-phosphogluconolactonase OS=Homo sapiens GN=PGLS PE=1 SV=2	14	14	14	40336000	133420000	49187000	49187000
Q9UMX0;H0YEZ9	Q9UMX0	Ubiquilin-1	UBQLN1	>sp|Q9UMX0|UBQL1_HUMAN Ubiquilin-1 OS=Homo sapiens GN=UBQLN1 PE=1 SV=2	18	18	2	34402000	91570000	49147000	49147000
J3QRS3;O14950;P19105	J3QRS3;O14950;P19105	Myosin regulatory light chain 12B;Myosin regulatory light chain 12A	MYL12B;MYL12A	>tr|J3QRS3|J3QRS3_HUMAN Myosin regulatory light chain 12A OS=Homo sapiens GN=MYL12A PE=4 SV=1;>sp|O14950|ML12B_HUMAN Myosin regulatory light chain 12B OS=Homo sapiens GN=MYL12B PE=1 SV=2;>sp|P19105|ML12A_HUMAN Myosin regulatory light chain 12A OS=Homo sapi	11	11	5	29432000	71851000	49120000	49120000
P54577	P54577	Tyrosine--tRNA ligase, cytoplasmic	YARS	>sp|P54577|SYYC_HUMAN Tyrosine--tRNA ligase, cytoplasmic OS=Homo sapiens GN=YARS PE=1 SV=4	51	51	50	39345000	114190000	49067000	49067000
F5HFY4;Q99733;C9J6D1;A8MXH2;E9PNJ7;E9PS34;E9PJJ2;E9PNW0;H0YCI4;E9PP22;E9PKI2	F5HFY4;Q99733;C9J6D1;A8MXH2;E9PNJ7;E9PS34;E9PJJ2;E9PNW0	Nucleosome assembly protein 1-like 4	NAP1L4b;NAP1L4	>tr|F5HFY4|F5HFY4_HUMAN Nucleosome assembly protein 1-like 4 OS=Homo sapiens GN=NAP1L4b PE=2 SV=1;>sp|Q99733|NP1L4_HUMAN Nucleosome assembly protein 1-like 4 OS=Homo sapiens GN=NAP1L4 PE=1 SV=1;>tr|C9J6D1|C9J6D1_HUMAN Nucleosome assembly protein 1-like 4 (	17	17	2	49057000	133430000	47498000	49057000
P61106	P61106	Ras-related protein Rab-14	RAB14	>sp|P61106|RAB14_HUMAN Ras-related protein Rab-14 OS=Homo sapiens GN=RAB14 PE=1 SV=4	15	15	15	33215000	56926000	48756000	48756000
Q01518;Q5T0R1;Q5T0R2;Q5T0R3;Q5T0R4;Q5T0R5;Q5T0R6;Q5T0R7;Q5T0S3;REV__O00444;REV__O00444-3;REV__J3KR84;REV__J3KR82	Q01518	Adenylyl cyclase-associated protein 1	CAP1	>sp|Q01518|CAP1_HUMAN Adenylyl cyclase-associated protein 1 OS=Homo sapiens GN=CAP1 PE=1 SV=5	41	41	1	48703000	138750000	35891000	48703000
Q16543;K7EQA9;K7EIU0	Q16543;K7EQA9	Hsp90 co-chaperone Cdc37	CDC37	>sp|Q16543|CDC37_HUMAN Hsp90 co-chaperone Cdc37 OS=Homo sapiens GN=CDC37 PE=1 SV=1;>tr|K7EQA9|K7EQA9_HUMAN Hsp90 co-chaperone Cdc37 (Fragment) OS=Homo sapiens GN=CDC37 PE=4 SV=1	28	28	4	42867000	126180000	48104000	48104000
P43686;P43686-2	P43686;P43686-2	26S protease regulatory subunit 6B	PSMC4	>sp|P43686|PRS6B_HUMAN 26S protease regulatory subunit 6B OS=Homo sapiens GN=PSMC4 PE=1 SV=2;>sp|P43686-2|PRS6B_HUMAN Isoform 2 of 26S protease regulatory subunit 6B OS=Homo sapiens GN=PSMC4	38	38	38	30986000	119290000	48074000	48074000
P62195;A8K3Z3;J3QSA9;J3QQM1;J3KRP2;J3QLH6;J3QSE0;J3QRW1;J3QRR3;J3KTQ9	P62195;A8K3Z3;J3QSA9;J3QQM1;J3KRP2;J3QLH6	26S protease regulatory subunit 8	PSMC5	>sp|P62195|PRS8_HUMAN 26S protease regulatory subunit 8 OS=Homo sapiens GN=PSMC5 PE=1 SV=1;>tr|A8K3Z3|A8K3Z3_HUMAN 26S protease regulatory subunit 8 OS=Homo sapiens GN=PSMC5 PE=2 SV=1;>tr|J3QSA9|J3QSA9_HUMAN 26S protease regulatory subunit 8 (Fragment) OS=	32	31	31	38528000	117000000	48052000	48052000
P62333;H0YJC0;H0YJS8;H0YJX2;H0YJT1;H0YJE9;H0YJY8;H0YJD2	P62333;H0YJC0	26S protease regulatory subunit 10B	PSMC6	>sp|P62333|PRS10_HUMAN 26S protease regulatory subunit 10B OS=Homo sapiens GN=PSMC6 PE=1 SV=1;>tr|H0YJC0|H0YJC0_HUMAN 26S protease regulatory subunit 10B (Fragment) OS=Homo sapiens GN=PSMC6 PE=4 SV=1	28	28	28	42706000	124860000	48027000	48027000
P50454;E9PPV6;E9PR70;E9PMI5;E9PK86;E9PKH2;E9PNX1;E9PRS3;E9PIG2;E9PJH8;E9PQ34;E9PLA6;H0YEP8	P50454;E9PPV6;E9PR70;E9PMI5;E9PK86	Serpin H1	SERPINH1	>sp|P50454|SERPH_HUMAN Serpin H1 OS=Homo sapiens GN=SERPINH1 PE=1 SV=2;>tr|E9PPV6|E9PPV6_HUMAN Serpin H1 OS=Homo sapiens GN=SERPINH1 PE=3 SV=1;>tr|E9PR70|E9PR70_HUMAN Serpin H1 (Fragment) OS=Homo sapiens GN=SERPINH1 PE=3 SV=1;>tr|E9PMI5|E9PMI5_HUMAN Serpin	29	29	29	37554000	165080000	47878000	47878000
P61803;F5GXX5;F5H895	P61803;F5GXX5;F5H895	Dolichyl-diphosphooligosaccharide--protein glycosyltransferase subunit DAD1	DAD1	>sp|P61803|DAD1_HUMAN Dolichyl-diphosphooligosaccharide--protein glycosyltransferase subunit DAD1 OS=Homo sapiens GN=DAD1 PE=1 SV=3;>tr|F5GXX5|F5GXX5_HUMAN Dolichyl-diphosphooligosaccharide--protein glycosyltransferase subunit DAD1 OS=Homo sapiens GN=DAD1	4	4	4	45768000	75802000	47877000	47877000
P15531-2;P15531	P15531-2;P15531	Nucleoside diphosphate kinase A	NME1	>sp|P15531-2|NDKA_HUMAN Isoform 2 of Nucleoside diphosphate kinase A OS=Homo sapiens GN=NME1;>sp|P15531|NDKA_HUMAN Nucleoside diphosphate kinase A OS=Homo sapiens GN=NME1 PE=1 SV=1	15	1	1	47625000	38655000	52669000	47625000
Q16718;Q5H9R2;H7BYD0;C9IZN5;F8WAS3	Q16718;Q5H9R2;H7BYD0;C9IZN5;F8WAS3	NADH dehydrogenase [ubiquinone] 1 alpha subcomplex subunit 5	NDUFA5;DKFZp781K1356	>sp|Q16718|NDUA5_HUMAN NADH dehydrogenase [ubiquinone] 1 alpha subcomplex subunit 5 OS=Homo sapiens GN=NDUFA5 PE=1 SV=3;>tr|Q5H9R2|Q5H9R2_HUMAN NADH dehydrogenase [ubiquinone] 1 alpha subcomplex subunit 5 OS=Homo sapiens GN=DKFZp781K1356 PE=2 SV=1;>tr|H7BY	7	7	7	47611000	37344000	65970000	47611000
Q13242;H0YIB4	Q13242;H0YIB4	Serine/arginine-rich splicing factor 9	SRSF9	>sp|Q13242|SRSF9_HUMAN Serine/arginine-rich splicing factor 9 OS=Homo sapiens GN=SRSF9 PE=1 SV=1;>tr|H0YIB4|H0YIB4_HUMAN Serine/arginine-rich-splicing factor 9 (Fragment) OS=Homo sapiens GN=SRSF9 PE=4 SV=1	20	19	19	38630000	94258000	47508000	47508000
Q9Y547;A6NG08	Q9Y547	Heat shock protein beta-11	HSPB11	>sp|Q9Y547|HSB11_HUMAN Heat shock protein beta-11 OS=Homo sapiens GN=HSPB11 PE=1 SV=1	5	5	1	28418000	86147000	47412000	47412000
P52907	P52907	F-actin-capping protein subunit alpha-1	CAPZA1	>sp|P52907|CAZA1_HUMAN F-actin-capping protein subunit alpha-1 OS=Homo sapiens GN=CAPZA1 PE=1 SV=3	20	16	16	33287000	130420000	47202000	47202000
F5H3A1;P05023;P05023-3;P05023-2;H0Y7C1;Q5TC01;Q5TC02;Q5TC05	F5H3A1;P05023;P05023-3;P05023-2	Sodium/potassium-transporting ATPase subunit alpha-1	ATP1A1	>tr|F5H3A1|F5H3A1_HUMAN Sodium/potassium-transporting ATPase subunit alpha-1 OS=Homo sapiens GN=ATP1A1 PE=3 SV=1;>sp|P05023|AT1A1_HUMAN Sodium/potassium-transporting ATPase subunit alpha-1 OS=Homo sapiens GN=ATP1A1 PE=1 SV=1;>sp|P05023-3|AT1A1_HUMAN Isofor	64	64	42	37624000	104810000	47192000	47192000
Q15758;B4DWS4	Q15758;B4DWS4	Neutral amino acid transporter B(0)	SLC1A5	>sp|Q15758|AAAT_HUMAN Neutral amino acid transporter B(0) OS=Homo sapiens GN=SLC1A5 PE=1 SV=2;>tr|B4DWS4|B4DWS4_HUMAN Neutral amino acid transporter B(0) OS=Homo sapiens GN=SLC1A5 PE=2 SV=1	16	16	7	47042000	87416000	35103000	47042000
P52292;J3KS65;J3QLL0;A8MYJ9;J3QL07	P52292	Importin subunit alpha-2	KPNA2	>sp|P52292|IMA2_HUMAN Importin subunit alpha-2 OS=Homo sapiens GN=KPNA2 PE=1 SV=1	25	25	25	46973000	124580000	45898000	46973000
O43242;H0YGV8;F5H8K4	O43242	26S proteasome non-ATPase regulatory subunit 3	PSMD3	>sp|O43242|PSMD3_HUMAN 26S proteasome non-ATPase regulatory subunit 3 OS=Homo sapiens GN=PSMD3 PE=1 SV=2	43	43	16	34850000	98520000	46967000	46967000
Q99471;H3BPF6;Q99471-3;H3BMQ1;Q99471-2;F8VQZ2;F8VNW6	Q99471;H3BPF6;Q99471-3;H3BMQ1	Prefoldin subunit 5	PFDN5	>sp|Q99471|PFD5_HUMAN Prefoldin subunit 5 OS=Homo sapiens GN=PFDN5 PE=1 SV=2;>tr|H3BPF6|H3BPF6_HUMAN Prefoldin subunit 5 (Fragment) OS=Homo sapiens GN=PFDN5 PE=4 SV=1;>sp|Q99471-3|PFD5_HUMAN Isoform 3 of Prefoldin subunit 5 OS=Homo sapiens GN=PFDN5;>tr|H3B	13	13	13	27072000	59200000	46545000	46545000
P68400;E7EU96;P68400-2	P68400;E7EU96;P68400-2	Casein kinase II subunit alpha	CSNK2A1	>sp|P68400|CSK21_HUMAN Casein kinase II subunit alpha OS=Homo sapiens GN=CSNK2A1 PE=1 SV=1;>tr|E7EU96|E7EU96_HUMAN Casein kinase II subunit alpha OS=Homo sapiens GN=CSNK2A1 PE=4 SV=1;>sp|P68400-2|CSK21_HUMAN Isoform 2 of Casein kinase II subunit alpha OS=H	21	20	20	23696000	80252000	46434000	46434000
P51970;F5H7V7	P51970;F5H7V7	NADH dehydrogenase [ubiquinone] 1 alpha subcomplex subunit 8	NDUFA8	>sp|P51970|NDUA8_HUMAN NADH dehydrogenase [ubiquinone] 1 alpha subcomplex subunit 8 OS=Homo sapiens GN=NDUFA8 PE=1 SV=3;>tr|F5H7V7|F5H7V7_HUMAN NADH dehydrogenase [ubiquinone] 1 alpha subcomplex subunit 8 OS=Homo sapiens GN=NDUFA8 PE=4 SV=1	13	13	13	27807000	55078000	46426000	46426000
Q9UBT2;B3KWB9;K7EPL2;K7ESK7;K7ES38	Q9UBT2;B3KWB9	SUMO-activating enzyme subunit 2	UBA2	>sp|Q9UBT2|SAE2_HUMAN SUMO-activating enzyme subunit 2 OS=Homo sapiens GN=UBA2 PE=1 SV=2;>tr|B3KWB9|B3KWB9_HUMAN SUMO-activating enzyme subunit 2 OS=Homo sapiens GN=UBA2 PE=2 SV=1	39	39	39	40242000	69023000	46357000	46357000
B0QY89;Q9Y262;J3KN35;G8JLH4;B0QY90;C9K0Q7;C9JHP4;H7C3A0;H0Y7E6	B0QY89;Q9Y262;J3KN35;G8JLH4;B0QY90	Eukaryotic translation initiation factor 3 subunit L	EIF3EIP;EIF3L	>tr|B0QY89|B0QY89_HUMAN Eukaryotic translation initiation factor 3 subunit L OS=Homo sapiens GN=EIF3EIP PE=4 SV=1;>sp|Q9Y262|EIF3L_HUMAN Eukaryotic translation initiation factor 3 subunit L OS=Homo sapiens GN=EIF3L PE=1 SV=1;>tr|J3KN35|J3KN35_HUMAN Eukaryo	32	32	32	34286000	75782000	46316000	46316000
P20674;H3BNX8;H3BV69;H3BRM5;H3BRI0	P20674;H3BNX8;H3BV69;H3BRM5	Cytochrome c oxidase subunit 5A, mitochondrial	COX5A	>sp|P20674|COX5A_HUMAN Cytochrome c oxidase subunit 5A, mitochondrial OS=Homo sapiens GN=COX5A PE=1 SV=2;>tr|H3BNX8|H3BNX8_HUMAN Cytochrome c oxidase subunit 5A, mitochondrial OS=Homo sapiens GN=COX5A PE=4 SV=1;>tr|H3BV69|H3BV69_HUMAN Cytochrome c oxidase	12	12	12	37657000	148470000	46276000	46276000
P54727;Q5W0S5;G5E9P0;Q5W0S4	P54727;Q5W0S5	UV excision repair protein RAD23 homolog B	RAD23B	>sp|P54727|RD23B_HUMAN UV excision repair protein RAD23 homolog B OS=Homo sapiens GN=RAD23B PE=1 SV=1;>tr|Q5W0S5|Q5W0S5_HUMAN RAD23 homolog B (S. cerevisiae) (Fragment) OS=Homo sapiens GN=RAD23B PE=2 SV=1	18	18	11	43203000	106050000	45963000	45963000
P10768;H7BZT7	P10768;H7BZT7	S-formylglutathione hydrolase	ESD	>sp|P10768|ESTD_HUMAN S-formylglutathione hydrolase OS=Homo sapiens GN=ESD PE=1 SV=2;>tr|H7BZT7|H7BZT7_HUMAN S-formylglutathione hydrolase (Fragment) OS=Homo sapiens GN=ESD PE=4 SV=1	15	15	15	40374000	73611000	45958000	45958000
P60059	P60059	Protein transport protein Sec61 subunit gamma	SEC61G	>sp|P60059|SC61G_HUMAN Protein transport protein Sec61 subunit gamma OS=Homo sapiens GN=SEC61G PE=2 SV=1	2	2	2	22901000	79228000	45834000	45834000
P60903	P60903	Protein S100-A10	S100A10	>sp|P60903|S10AA_HUMAN Protein S100-A10 OS=Homo sapiens GN=S100A10 PE=1 SV=2	9	9	9	17920000	63126000	45764000	45764000
P09012	P09012	U1 small nuclear ribonucleoprotein A	SNRPA	>sp|P09012|SNRPA_HUMAN U1 small nuclear ribonucleoprotein A OS=Homo sapiens GN=SNRPA PE=1 SV=3	15	15	13	41989000	70650000	45734000	45734000
P30044;P30044-2;A6NG06;A6NC19	P30044;P30044-2;A6NG06	Peroxiredoxin-5, mitochondrial	PRDX5	>sp|P30044|PRDX5_HUMAN Peroxiredoxin-5, mitochondrial OS=Homo sapiens GN=PRDX5 PE=1 SV=4;>sp|P30044-2|PRDX5_HUMAN Isoform Cytoplasmic+peroxisomal of Peroxiredoxin-5, mitochondrial OS=Homo sapiens GN=PRDX5;>tr|A6NG06|A6NG06_HUMAN Peroxiredoxin-5, mitochondr	11	11	11	39110000	106200000	45666000	45666000
O60888-2;O60888;O60888-3	O60888-2;O60888;O60888-3	Protein CutA	CUTA	>sp|O60888-2|CUTA_HUMAN Isoform A of Protein CutA OS=Homo sapiens GN=CUTA;>sp|O60888|CUTA_HUMAN Protein CutA OS=Homo sapiens GN=CUTA PE=1 SV=2;>sp|O60888-3|CUTA_HUMAN Isoform C of Protein CutA OS=Homo sapiens GN=CUTA	6	6	1	11707000	95848000	45657000	45657000
P49721	P49721	Proteasome subunit beta type-2	PSMB2	>sp|P49721|PSB2_HUMAN Proteasome subunit beta type-2 OS=Homo sapiens GN=PSMB2 PE=1 SV=1	17	17	17	45603000	130730000	38013000	45603000
P35998;B7Z5E2;C9JLS9	P35998;B7Z5E2	26S protease regulatory subunit 7	PSMC2	>sp|P35998|PRS7_HUMAN 26S protease regulatory subunit 7 OS=Homo sapiens GN=PSMC2 PE=1 SV=3;>tr|B7Z5E2|B7Z5E2_HUMAN 26S protease regulatory subunit 7 OS=Homo sapiens GN=PSMC2 PE=2 SV=1	42	42	42	32842000	103260000	45600000	45600000
P62714;E5RHC1;E7ESG8;E5RHP4;E5RFI3;H0YC23;H0YBN9;E5RJX4	P62714	Serine/threonine-protein phosphatase 2A catalytic subunit beta isoform	PPP2CB	>sp|P62714|PP2AB_HUMAN Serine/threonine-protein phosphatase 2A catalytic subunit beta isoform OS=Homo sapiens GN=PPP2CB PE=1 SV=1	18	18	1	32154000	211900000	45453000	45453000
Q9BWJ5	Q9BWJ5	Splicing factor 3B subunit 5	SF3B5	>sp|Q9BWJ5|SF3B5_HUMAN Splicing factor 3B subunit 5 OS=Homo sapiens GN=SF3B5 PE=1 SV=1	7	7	7	46903000	44659000	45438000	45438000
P47813	P47813	Eukaryotic translation initiation factor 1A, X-chromosomal	EIF1AX	>sp|P47813|IF1AX_HUMAN Eukaryotic translation initiation factor 1A, X-chromosomal OS=Homo sapiens GN=EIF1AX PE=1 SV=2	11	2	2	45173000	119460000	41141000	45173000
P04843;B7Z4L4;F8WF32	P04843;B7Z4L4	Dolichyl-diphosphooligosaccharide--protein glycosyltransferase subunit 1	RPN1	>sp|P04843|RPN1_HUMAN Dolichyl-diphosphooligosaccharide--protein glycosyltransferase subunit 1 OS=Homo sapiens GN=RPN1 PE=1 SV=1;>tr|B7Z4L4|B7Z4L4_HUMAN Dolichyl-diphosphooligosaccharide--protein glycosyltransferase subunit 1 OS=Homo sapiens GN=RPN1 PE=2 S	52	52	52	44984000	139950000	43552000	44984000
E9PN11;P08134;Q5JR08;E9PQH6	E9PN11;P08134;Q5JR08;E9PQH6	Rho-related GTP-binding protein RhoC	RHOC	>tr|E9PN11|E9PN11_HUMAN Rho-related GTP-binding protein RhoC (Fragment) OS=Homo sapiens GN=RHOC PE=3 SV=1;>sp|P08134|RHOC_HUMAN Rho-related GTP-binding protein RhoC OS=Homo sapiens GN=RHOC PE=1 SV=1;>tr|Q5JR08|Q5JR08_HUMAN Ras homolog gene family, member C	11	11	3	21775000	68076000	44967000	44967000
Q96AG4;I3L223	Q96AG4	Leucine-rich repeat-containing protein 59	LRRC59	>sp|Q96AG4|LRC59_HUMAN Leucine-rich repeat-containing protein 59 OS=Homo sapiens GN=LRRC59 PE=1 SV=1	23	23	23	32739000	210310000	44918000	44918000
O00299	O00299	Chloride intracellular channel protein 1	CLIC1	>sp|O00299|CLIC1_HUMAN Chloride intracellular channel protein 1 OS=Homo sapiens GN=CLIC1 PE=1 SV=4	22	21	21	33851000	109220000	44723000	44723000
Q9Y2X3;H7BZ72;F8WED0	Q9Y2X3	Nucleolar protein 58	NOP58	>sp|Q9Y2X3|NOP58_HUMAN Nucleolar protein 58 OS=Homo sapiens GN=NOP58 PE=1 SV=1	39	39	38	36792000	108940000	44580000	44580000
O75131;E5RG68;H0YB26;E5RHZ0;E5RJ85;E5RG97;E5RFT7;F5GXN1;O95741	O75131;E5RG68	Copine-3	CPNE3	>sp|O75131|CPNE3_HUMAN Copine-3 OS=Homo sapiens GN=CPNE3 PE=1 SV=1;>tr|E5RG68|E5RG68_HUMAN Copine-3 (Fragment) OS=Homo sapiens GN=CPNE3 PE=4 SV=1	25	25	24	44551000	88228000	38114000	44551000
Q15008;C9IZE4;Q6UV22;E9PHI9;C9J0E9;C9J7B7;H7C531	Q15008;C9IZE4;Q6UV22;E9PHI9	26S proteasome non-ATPase regulatory subunit 6	PSMD6	>sp|Q15008|PSMD6_HUMAN 26S proteasome non-ATPase regulatory subunit 6 OS=Homo sapiens GN=PSMD6 PE=1 SV=1;>tr|C9IZE4|C9IZE4_HUMAN 26S proteasome non-ATPase regulatory subunit 6 OS=Homo sapiens GN=PSMD6 PE=4 SV=1;>tr|Q6UV22|Q6UV22_HUMAN 26S proteasome non-AT	35	35	35	34653000	76654000	44528000	44528000
Q15046;J3KRL2;H3BPV7;H3BRC9	Q15046	Lysine--tRNA ligase	KARS	>sp|Q15046|SYK_HUMAN Lysine--tRNA ligase OS=Homo sapiens GN=KARS PE=1 SV=3	39	39	2	35360000	83252000	44402000	44402000
Q00325-2;Q00325;F8VVM2;F8VWQ0;F8VWR4;F8VZL5	Q00325-2;Q00325;F8VVM2	Phosphate carrier protein, mitochondrial	SLC25A3	>sp|Q00325-2|MPCP_HUMAN Isoform B of Phosphate carrier protein, mitochondrial OS=Homo sapiens GN=SLC25A3;>sp|Q00325|MPCP_HUMAN Phosphate carrier protein, mitochondrial OS=Homo sapiens GN=SLC25A3 PE=1 SV=2;>tr|F8VVM2|F8VVM2_HUMAN Phosphate carrier protein,	19	19	19	44392000	127230000	42461000	44392000
Q92522	Q92522	Histone H1x	H1FX	>sp|Q92522|H1X_HUMAN Histone H1x OS=Homo sapiens GN=H1FX PE=1 SV=1	15	15	15	24750000	65886000	44383000	44383000
Q92499	Q92499	ATP-dependent RNA helicase DDX1	DDX1	>sp|Q92499|DDX1_HUMAN ATP-dependent RNA helicase DDX1 OS=Homo sapiens GN=DDX1 PE=1 SV=2	50	50	50	34508000	112710000	44304000	44304000
J3KN67	J3KN67			>tr|J3KN67|J3KN67_HUMAN Tropomyosin alpha-3 chain OS=Homo sapiens GN=TPM3 PE=3 SV=1	54	29	0	29871000	165360000	44263000	44263000
P61289-2;P61289;K7ESG5;B3KQ25;B7Z8D3;K7EKR3;K7EPX6;K7EMD0	P61289-2;P61289;K7ESG5;B3KQ25	Proteasome activator complex subunit 3	PSME3	>sp|P61289-2|PSME3_HUMAN Isoform 2 of Proteasome activator complex subunit 3 OS=Homo sapiens GN=PSME3;>sp|P61289|PSME3_HUMAN Proteasome activator complex subunit 3 OS=Homo sapiens GN=PSME3 PE=1 SV=1;>tr|K7ESG5|K7ESG5_HUMAN Proteasome activator complex subu	20	20	8	44204000	77296000	40374000	44204000
P62877	P62877	E3 ubiquitin-protein ligase RBX1	RBX1	>sp|P62877|RBX1_HUMAN E3 ubiquitin-protein ligase RBX1 OS=Homo sapiens GN=RBX1 PE=1 SV=1	7	7	7	43987000	28256000	57075000	43987000
P08243;E9PCI3;E9PCX6;F8WEJ5;C9J057;C9JT45;C9JM09;C9JLN6;C9J605	P08243;E9PCI3;E9PCX6;F8WEJ5	Asparagine synthetase [glutamine-hydrolyzing];Asparagine synthetase	ASNS	>sp|P08243|ASNS_HUMAN Asparagine synthetase [glutamine-hydrolyzing] OS=Homo sapiens GN=ASNS PE=1 SV=4;>tr|E9PCI3|E9PCI3_HUMAN Asparagine synthetase OS=Homo sapiens GN=ASNS PE=4 SV=1;>tr|E9PCX6|E9PCX6_HUMAN Asparagine synthetase OS=Homo sapiens GN=ASNS PE=4	35	35	35	34350000	109770000	43752000	43752000
Q96K17;E9PL10;Q96K17-2;G3V1C6;REV__Q8IYM0;REV__B4DZ15	Q96K17;E9PL10	Transcription factor BTF3 homolog 4	BTF3L4	>sp|Q96K17|BT3L4_HUMAN Transcription factor BTF3 homolog 4 OS=Homo sapiens GN=BTF3L4 PE=1 SV=1;>tr|E9PL10|E9PL10_HUMAN Transcription factor BTF3 homolog 4 OS=Homo sapiens GN=BTF3L4 PE=4 SV=1	11	9	9	18743000	48740000	43484000	43484000
B0QYN7;P63279;H3BQQ9;H3BPC4;H3BRD1	B0QYN7;P63279;H3BQQ9;H3BPC4	SUMO-conjugating enzyme UBC9	UBE2I	>tr|B0QYN7|B0QYN7_HUMAN SUMO-conjugating enzyme UBC9 OS=Homo sapiens GN=UBE2I PE=3 SV=1;>sp|P63279|UBC9_HUMAN SUMO-conjugating enzyme UBC9 OS=Homo sapiens GN=UBE2I PE=1 SV=1;>tr|H3BQQ9|H3BQQ9_HUMAN SUMO-conjugating enzyme UBC9 (Fragment) OS=Homo sapiens GN	15	15	15	35378000	148020000	43467000	43467000
Q96FJ2	Q96FJ2	Dynein light chain 2, cytoplasmic	DYNLL2	>sp|Q96FJ2|DYL2_HUMAN Dynein light chain 2, cytoplasmic OS=Homo sapiens GN=DYNLL2 PE=1 SV=1	7	7	5	44477000	43379000	26997000	43379000
F8W1H5;P51148;K7ERI8;F8VVK3;F8VWU4;K7ENY4;F8VSF8;F8VWZ7;F8VPW9;K7EIP6;Q96HU8	F8W1H5;P51148;K7ERI8;F8VVK3;F8VWU4	Ras-related protein Rab-5C	RAB5C	>tr|F8W1H5|F8W1H5_HUMAN Ras-related protein Rab-5C OS=Homo sapiens GN=RAB5C PE=3 SV=1;>sp|P51148|RAB5C_HUMAN Ras-related protein Rab-5C OS=Homo sapiens GN=RAB5C PE=1 SV=2;>tr|K7ERI8|K7ERI8_HUMAN Uncharacterized protein OS=Homo sapiens PE=4 SV=1;>tr|F8VVK3|	12	12	4	40608000	63785000	43311000	43311000
Q5T5H1;C9JUF4;A6NMQ3;O43768-4;O43768-3;O43768-9;O43768;O43768-2;D6RE62;O43768-7;O43768-5;O43768-6;O43768-8	Q5T5H1;C9JUF4;A6NMQ3;O43768-4;O43768-3;O43768-9;O43768;O43768-2;D6RE62;O43768-7;O43768-5;O43768-6;O43768-8	Alpha-endosulfine	ENSA	>tr|Q5T5H1|Q5T5H1_HUMAN Alpha-endosulfine OS=Homo sapiens GN=ENSA PE=2 SV=1;>tr|C9JUF4|C9JUF4_HUMAN Alpha-endosulfine OS=Homo sapiens GN=ENSA PE=4 SV=1;>tr|A6NMQ3|A6NMQ3_HUMAN Alpha-endosulfine OS=Homo sapiens GN=ENSA PE=4 SV=2;>sp|O43768-4|ENSA_HUMAN Isof	12	12	11	41301000	136900000	42814000	42814000
Q9GZL7	Q9GZL7	Ribosome biogenesis protein WDR12	WDR12	>sp|Q9GZL7|WDR12_HUMAN Ribosome biogenesis protein WDR12 OS=Homo sapiens GN=WDR12 PE=1 SV=2	23	23	23	27661000	53366000	42488000	42488000
Q7KZF4;H7C597	Q7KZF4	Staphylococcal nuclease domain-containing protein 1	SND1	>sp|Q7KZF4|SND1_HUMAN Staphylococcal nuclease domain-containing protein 1 OS=Homo sapiens GN=SND1 PE=1 SV=1	68	68	68	30987000	73642000	42486000	42486000
O14929;O14929-2;F8W9G7;F8WEW1;REV__Q7LFX5;REV__Q7LFX5-2	O14929;O14929-2	Histone acetyltransferase type B catalytic subunit	HAT1	>sp|O14929|HAT1_HUMAN Histone acetyltransferase type B catalytic subunit OS=Homo sapiens GN=HAT1 PE=1 SV=1;>sp|O14929-2|HAT1_HUMAN Isoform B of Histone acetyltransferase type B catalytic subunit OS=Homo sapiens GN=HAT1	19	19	19	11905000	104780000	42473000	42473000
H0YMV8;Q71UM5;C9JLI6	H0YMV8;Q71UM5;C9JLI6	40S ribosomal protein S27;40S ribosomal protein S27-like	RPS27L	>tr|H0YMV8|H0YMV8_HUMAN 40S ribosomal protein S27 OS=Homo sapiens GN=RPS27L PE=3 SV=1;>sp|Q71UM5|RS27L_HUMAN 40S ribosomal protein S27-like OS=Homo sapiens GN=RPS27L PE=1 SV=3;>tr|C9JLI6|C9JLI6_HUMAN 40S ribosomal protein S27 OS=Homo sapiens GN=RPS27L PE=3	6	3	3	27937000	72859000	42465000	42465000
P31150;G5E9U5	P31150	Rab GDP dissociation inhibitor alpha	GDI1	>sp|P31150|GDIA_HUMAN Rab GDP dissociation inhibitor alpha OS=Homo sapiens GN=GDI1 PE=1 SV=2	38	25	25	35020000	71481000	42412000	42412000
P62495;B7Z7P8;Q96CG1;I3L492;D6RJE8;D6RCB3	P62495;B7Z7P8;Q96CG1	Eukaryotic peptide chain release factor subunit 1	ETF1	>sp|P62495|ERF1_HUMAN Eukaryotic peptide chain release factor subunit 1 OS=Homo sapiens GN=ETF1 PE=1 SV=3;>tr|B7Z7P8|B7Z7P8_HUMAN Eukaryotic peptide chain release factor subunit 1 OS=Homo sapiens GN=ETF1 PE=2 SV=1;>tr|Q96CG1|Q96CG1_HUMAN ETF1 protein OS=Ho	31	31	31	21151000	110730000	42391000	42391000
P00491;G3V5M2;G3V308;G3V393;Q8WW52;Q8WW52-2;B1AQ20	P00491;G3V5M2	Purine nucleoside phosphorylase	PNP	>sp|P00491|PNPH_HUMAN Purine nucleoside phosphorylase OS=Homo sapiens GN=PNP PE=1 SV=2;>tr|G3V5M2|G3V5M2_HUMAN Purine nucleoside phosphorylase (Fragment) OS=Homo sapiens GN=PNP PE=4 SV=1	22	22	15	39856000	154270000	42384000	42384000
Q86VP6;Q86VP6-2;H0YH27;Q86VP6-3;F5H6I6	Q86VP6;Q86VP6-2	Cullin-associated NEDD8-dissociated protein 1	CAND1	>sp|Q86VP6|CAND1_HUMAN Cullin-associated NEDD8-dissociated protein 1 OS=Homo sapiens GN=CAND1 PE=1 SV=2;>sp|Q86VP6-2|CAND1_HUMAN Isoform 2 of Cullin-associated NEDD8-dissociated protein 1 OS=Homo sapiens GN=CAND1	72	72	67	30244000	60425000	42284000	42284000
P04179;B3KUK2;F5GYZ5;P04179-2;F5H4R2;F5H3C5;B4E3K9;G8JLJ2;F5GXZ9;G5E9P6	P04179;B3KUK2;F5GYZ5;P04179-2;F5H4R2;F5H3C5;B4E3K9;G8JLJ2	Superoxide dismutase [Mn], mitochondrial;Superoxide dismutase	SOD2	>sp|P04179|SODM_HUMAN Superoxide dismutase [Mn], mitochondrial OS=Homo sapiens GN=SOD2 PE=1 SV=2;>tr|B3KUK2|B3KUK2_HUMAN Superoxide dismutase OS=Homo sapiens GN=SOD2 PE=2 SV=1;>tr|F5GYZ5|F5GYZ5_HUMAN Superoxide dismutase [Mn], mitochondrial (Fragment) OS=H	14	14	14	18089000	50594000	42271000	42271000
Q16531;F5GY55;B4DG00;F5H2L3;F5GZY8;F5H238;F5H6C5;F5H581;F5H4N9;F5GWI0;F5H775;F5GYG8;F5H198;F5H7A0;F5GZ34;F8WF81	Q16531;F5GY55	DNA damage-binding protein 1	DDB1	>sp|Q16531|DDB1_HUMAN DNA damage-binding protein 1 OS=Homo sapiens GN=DDB1 PE=1 SV=1;>tr|F5GY55|F5GY55_HUMAN DNA damage-binding protein 1 OS=Homo sapiens GN=DDB1 PE=4 SV=1	69	69	58	32098000	123570000	42216000	42216000
Q9NR45;Q5TBR0	Q9NR45	Sialic acid synthase	NANS	>sp|Q9NR45|SIAS_HUMAN Sialic acid synthase OS=Homo sapiens GN=NANS PE=1 SV=2	23	23	14	36777000	122980000	42205000	42205000
P09234;Q5TAL2	P09234	U1 small nuclear ribonucleoprotein C	SNRPC	>sp|P09234|RU1C_HUMAN U1 small nuclear ribonucleoprotein C OS=Homo sapiens GN=SNRPC PE=1 SV=1	7	7	7	42041000	145310000	35766000	42041000
Q96AE4;E9PEB5	Q96AE4;E9PEB5	Far upstream element-binding protein 1	FUBP1	>sp|Q96AE4|FUBP1_HUMAN Far upstream element-binding protein 1 OS=Homo sapiens GN=FUBP1 PE=1 SV=3;>tr|E9PEB5|E9PEB5_HUMAN Far upstream element-binding protein 1 OS=Homo sapiens GN=FUBP1 PE=4 SV=1	36	31	0	41813000	102440000	38497000	41813000
P31040;E9PBJ5;D6RFM5;H0Y8X1	P31040;E9PBJ5;D6RFM5	Succinate dehydrogenase [ubiquinone] flavoprotein subunit, mitochondrial	SDHA	>sp|P31040|DHSA_HUMAN Succinate dehydrogenase [ubiquinone] flavoprotein subunit, mitochondrial OS=Homo sapiens GN=SDHA PE=1 SV=2;>tr|E9PBJ5|E9PBJ5_HUMAN Succinate dehydrogenase [ubiquinone] flavoprotein subunit, mitochondrial OS=Homo sapiens GN=SDHA PE=4 S	34	34	34	41765000	84278000	37051000	41765000
CON__P12763	CON__P12763			>P12763 SWISS-PROT:P12763 (Bos taurus) Alpha-2-HS-glycoprotein precursor	17	17	12	33291000	92846000	41761000	41761000
B7Z4Q3	B7Z4Q3		LUC7L2	>tr|B7Z4Q3|B7Z4Q3_HUMAN Putative RNA-binding protein Luc7-like 2 OS=Homo sapiens GN=LUC7L2 PE=2 SV=1	26	26	0	35979000	81263000	41644000	41644000
P17174;B7Z7E9	P17174;B7Z7E9	Aspartate aminotransferase, cytoplasmic;Aspartate aminotransferase	GOT1	>sp|P17174|AATC_HUMAN Aspartate aminotransferase, cytoplasmic OS=Homo sapiens GN=GOT1 PE=1 SV=3;>tr|B7Z7E9|B7Z7E9_HUMAN Aspartate aminotransferase OS=Homo sapiens GN=GOT1 PE=2 SV=1	29	29	29	41580000	87884000	33692000	41580000
Q3ZCM7;Q5SQY0;C9JAA5;F5H0I4;A6NNZ2;I3L2F9;A6NKZ8	Q3ZCM7;Q5SQY0;C9JAA5;F5H0I4;A6NNZ2;I3L2F9;A6NKZ8	Tubulin beta-8 chain;Tubulin beta-8 chain B;Putative tubulin beta chain-like protein ENSP00000290377	TUBB8;RP11-631M21.2	>sp|Q3ZCM7|TBB8_HUMAN Tubulin beta-8 chain OS=Homo sapiens GN=TUBB8 PE=1 SV=2;>tr|Q5SQY0|Q5SQY0_HUMAN Novel protein similar to beta-tubulin 4Q (TUBB4Q) (LOC253936) OS=Homo sapiens GN=RP11-631M21.2 PE=3 SV=1;>tr|C9JAA5|C9JAA5_HUMAN Tubulin beta-8 chain OS=H	16	5	5	38396000	167510000	41509000	41509000
P24752;H0YEL7;G3XAB4;E9PRQ6	P24752	Acetyl-CoA acetyltransferase, mitochondrial	ACAT1	>sp|P24752|THIL_HUMAN Acetyl-CoA acetyltransferase, mitochondrial OS=Homo sapiens GN=ACAT1 PE=1 SV=1	29	29	27	32948000	73188000	41368000	41368000
P11908-2;P11908;H7C540;H7C518;D3YTJ7;A6NMS2	P11908-2;P11908	Ribose-phosphate pyrophosphokinase 2	PRPS2	>sp|P11908-2|PRPS2_HUMAN Isoform 2 of Ribose-phosphate pyrophosphokinase 2 OS=Homo sapiens GN=PRPS2;>sp|P11908|PRPS2_HUMAN Ribose-phosphate pyrophosphokinase 2 OS=Homo sapiens GN=PRPS2 PE=1 SV=2	23	23	9	29090000	72701000	41272000	41272000
J3KQG6;P15170-2;P15170;H3BR35;H3BSV8;H3BMT9	J3KQG6;P15170-2;P15170;H3BR35	Eukaryotic peptide chain release factor GTP-binding subunit ERF3A	GSPT1	>tr|J3KQG6|J3KQG6_HUMAN Eukaryotic peptide chain release factor GTP-binding subunit ERF3A OS=Homo sapiens GN=GSPT1 PE=4 SV=1;>sp|P15170-2|ERF3A_HUMAN Isoform 2 of Eukaryotic peptide chain release factor GTP-binding subunit ERF3A OS=Homo sapiens GN=GSPT1;>s	43	43	22	28291000	79418000	41228000	41228000
Q9NR31;B4DQ19;H0Y5E8;Q5SQT8	Q9NR31;B4DQ19;H0Y5E8	GTP-binding protein SAR1a	SAR1A	>sp|Q9NR31|SAR1A_HUMAN GTP-binding protein SAR1a OS=Homo sapiens GN=SAR1A PE=1 SV=1;>tr|B4DQ19|B4DQ19_HUMAN GTP-binding protein SAR1a OS=Homo sapiens GN=SAR1A PE=2 SV=1;>tr|H0Y5E8|H0Y5E8_HUMAN GTP-binding protein SAR1a (Fragment) OS=Homo sapiens GN=SAR1A P	16	16	12	23695000	110860000	41107000	41107000
Q15363;F5GX39;E7EQ72	Q15363;F5GX39;E7EQ72	Transmembrane emp24 domain-containing protein 2	TMED2	>sp|Q15363|TMED2_HUMAN Transmembrane emp24 domain-containing protein 2 OS=Homo sapiens GN=TMED2 PE=1 SV=1;>tr|F5GX39|F5GX39_HUMAN Transmembrane emp24 domain-containing protein 2 OS=Homo sapiens GN=TMED2 PE=3 SV=1;>tr|E7EQ72|E7EQ72_HUMAN Transmembrane emp24	10	10	10	30610000	63052000	41078000	41078000
Q9Y2B0;H0YI18	Q9Y2B0	Protein canopy homolog 2	CNPY2	>sp|Q9Y2B0|CNPY2_HUMAN Protein canopy homolog 2 OS=Homo sapiens GN=CNPY2 PE=1 SV=1	12	12	2	36291000	73420000	41069000	41069000
P33992;B1AHB1;B1AHB2;F8WBR1;B1AHA9;F8WFD7	P33992;B1AHB1	DNA replication licensing factor MCM5	MCM5	>sp|P33992|MCM5_HUMAN DNA replication licensing factor MCM5 OS=Homo sapiens GN=MCM5 PE=1 SV=5;>tr|B1AHB1|B1AHB1_HUMAN DNA replication licensing factor MCM5 OS=Homo sapiens GN=MCM5 PE=3 SV=1	58	58	58	29464000	54494000	41027000	41027000
P61960;P61960-2;H0Y614	P61960;P61960-2;H0Y614	Ubiquitin-fold modifier 1	UFM1	>sp|P61960|UFM1_HUMAN Ubiquitin-fold modifier 1 OS=Homo sapiens GN=UFM1 PE=1 SV=1;>sp|P61960-2|UFM1_HUMAN Isoform 2 of Ubiquitin-fold modifier 1 OS=Homo sapiens GN=UFM1;>tr|H0Y614|H0Y614_HUMAN Ubiquitin-fold modifier 1 (Fragment) OS=Homo sapiens GN=UFM1 PE	6	6	6	40963000	83071000	39136000	40963000
P15311;E7EQR4	P15311;E7EQR4	Ezrin	EZR	>sp|P15311|EZRI_HUMAN Ezrin OS=Homo sapiens GN=EZR PE=1 SV=4;>tr|E7EQR4|E7EQR4_HUMAN Ezrin OS=Homo sapiens GN=EZR PE=4 SV=2	60	48	44	30404000	120480000	40922000	40922000
P06493;P06493-2;E5RIU6;K7ELV5	P06493;P06493-2;E5RIU6	Cyclin-dependent kinase 1	CDK1	>sp|P06493|CDK1_HUMAN Cyclin-dependent kinase 1 OS=Homo sapiens GN=CDK1 PE=1 SV=3;>sp|P06493-2|CDK1_HUMAN Isoform 2 of Cyclin-dependent kinase 1 OS=Homo sapiens GN=CDK1;>tr|E5RIU6|E5RIU6_HUMAN Cyclin-dependent kinase 1 (Fragment) OS=Homo sapiens GN=CDK1 PE	25	24	23	36349000	85667000	40851000	40851000
Q6GMV3	Q6GMV3	Putative peptidyl-tRNA hydrolase PTRHD1	PTRHD1	>sp|Q6GMV3|PTRD1_HUMAN Putative peptidyl-tRNA hydrolase PTRHD1 OS=Homo sapiens GN=PTRHD1 PE=1 SV=1	10	10	10	40580000	41074000	16988000	40580000
Q9Y3A5;F8WE72;F8WCV5	Q9Y3A5	Ribosome maturation protein SBDS	SBDS	>sp|Q9Y3A5|SBDS_HUMAN Ribosome maturation protein SBDS OS=Homo sapiens GN=SBDS PE=1 SV=4	19	19	19	22157000	52543000	40503000	40503000
P28482;A8CZ64	P28482;A8CZ64	Mitogen-activated protein kinase 1	MAPK1	>sp|P28482|MK01_HUMAN Mitogen-activated protein kinase 1 OS=Homo sapiens GN=MAPK1 PE=1 SV=3;>tr|A8CZ64|A8CZ64_HUMAN Extracellular signal-regulated kinase-2 splice variant OS=Homo sapiens GN=MAPK1 PE=2 SV=1	25	25	21	29079000	81044000	40237000	40237000
P31942;P31942-2;P31942-3;B4DHY1;P31942-4;P31942-5;P31942-6	P31942;P31942-2;P31942-3;B4DHY1;P31942-4	Heterogeneous nuclear ribonucleoprotein H3	HNRNPH3	>sp|P31942|HNRH3_HUMAN Heterogeneous nuclear ribonucleoprotein H3 OS=Homo sapiens GN=HNRNPH3 PE=1 SV=2;>sp|P31942-2|HNRH3_HUMAN Isoform 2 of Heterogeneous nuclear ribonucleoprotein H3 OS=Homo sapiens GN=HNRNPH3;>sp|P31942-3|HNRH3_HUMAN Isoform 3 of Heterog	18	16	16	39912000	80515000	33464000	39912000
Q15365;F8WC71;C9K0A2	Q15365	Poly(rC)-binding protein 1	PCBP1	>sp|Q15365|PCBP1_HUMAN Poly(rC)-binding protein 1 OS=Homo sapiens GN=PCBP1 PE=1 SV=2	22	17	17	39652000	88700000	38878000	39652000
O00154-4;O00154;O00154-5;O00154-6;K7EKP8;O00154-3;O00154-2;F5GWE2;Q6ZUV0	O00154-4;O00154;O00154-5;O00154-6;K7EKP8;O00154-3;O00154-2	Cytosolic acyl coenzyme A thioester hydrolase	ACOT7	>sp|O00154-4|BACH_HUMAN Isoform 4 of Cytosolic acyl coenzyme A thioester hydrolase OS=Homo sapiens GN=ACOT7;>sp|O00154|BACH_HUMAN Cytosolic acyl coenzyme A thioester hydrolase OS=Homo sapiens GN=ACOT7 PE=1 SV=3;>sp|O00154-5|BACH_HUMAN Isoform 5 of Cytosoli	22	22	5	13946000	111490000	39593000	39593000
Q13148-2;Q13148;G3V162;B1AKP7;K7EJM5;B4DJ45;K7EN94;Q13148-3;K7EJ99;K7EL26	Q13148-2;Q13148;G3V162;B1AKP7;K7EJM5;B4DJ45;K7EN94	TAR DNA-binding protein 43	TARDBP	>sp|Q13148-2|TADBP_HUMAN Isoform 2 of TAR DNA-binding protein 43 OS=Homo sapiens GN=TARDBP;>sp|Q13148|TADBP_HUMAN TAR DNA-binding protein 43 OS=Homo sapiens GN=TARDBP PE=1 SV=1;>tr|G3V162|G3V162_HUMAN TAR DNA binding protein, isoform CRA_d OS=Homo sapiens	17	16	15	36266000	95475000	39533000	39533000
Q15125;C9JJ78;C9J719	Q15125;C9JJ78;C9J719	3-beta-hydroxysteroid-Delta(8),Delta(7)-isomerase	EBP	>sp|Q15125|EBP_HUMAN 3-beta-hydroxysteroid-Delta(8),Delta(7)-isomerase OS=Homo sapiens GN=EBP PE=1 SV=3;>tr|C9JJ78|C9JJ78_HUMAN 3-beta-hydroxysteroid-Delta(8),Delta(7)-isomerase (Fragment) OS=Homo sapiens GN=EBP PE=4 SV=1;>tr|C9J719|C9J719_HUMAN 3-beta-hyd	4	4	4	24802000	188010000	39473000	39473000
Q9UHV9	Q9UHV9	Prefoldin subunit 2	PFDN2	>sp|Q9UHV9|PFD2_HUMAN Prefoldin subunit 2 OS=Homo sapiens GN=PFDN2 PE=1 SV=1	10	10	10	19282000	84052000	39411000	39411000
P63000-2;P63000	P63000-2;P63000	Ras-related C3 botulinum toxin substrate 1	RAC1	>sp|P63000-2|RAC1_HUMAN Isoform B of Ras-related C3 botulinum toxin substrate 1 OS=Homo sapiens GN=RAC1;>sp|P63000|RAC1_HUMAN Ras-related C3 botulinum toxin substrate 1 OS=Homo sapiens GN=RAC1 PE=1 SV=1	17	17	5	34747000	131470000	39279000	39279000
P04844;P04844-2;Q5JYR7;Q5JYR4;F2Z3K5;Q5JYR3;H0Y5M1	P04844;P04844-2	Dolichyl-diphosphooligosaccharide--protein glycosyltransferase subunit 2	RPN2	>sp|P04844|RPN2_HUMAN Dolichyl-diphosphooligosaccharide--protein glycosyltransferase subunit 2 OS=Homo sapiens GN=RPN2 PE=1 SV=3;>sp|P04844-2|RPN2_HUMAN Isoform 2 of Dolichyl-diphosphooligosaccharide--protein glycosyltransferase subunit 2 OS=Homo sapiens G	28	28	28	33952000	79178000	39157000	39157000
Q08945;E9PMD4;E9PPZ7	Q08945	FACT complex subunit SSRP1	SSRP1	>sp|Q08945|SSRP1_HUMAN FACT complex subunit SSRP1 OS=Homo sapiens GN=SSRP1 PE=1 SV=1	41	41	41	33304000	129210000	39048000	39048000
J3KPM8;K7EN75;P14854;K7EQD3	J3KPM8;K7EN75;P14854	Cytochrome c oxidase subunit 6B1	COX6B1	>tr|J3KPM8|J3KPM8_HUMAN Cytochrome c oxidase subunit 6B1 OS=Homo sapiens GN=COX6B1 PE=4 SV=1;>tr|K7EN75|K7EN75_HUMAN Cytochrome c oxidase subunit 6B1 OS=Homo sapiens GN=COX6B1 PE=4 SV=1;>sp|P14854|CX6B1_HUMAN Cytochrome c oxidase subunit 6B1 OS=Homo sapien	10	10	10	28107000	82245000	38986000	38986000
O95831;O95831-3;O95831-2;E9PMA0;Q2QKE4;O95831-4;Q1L6K4	O95831;O95831-3;O95831-2;E9PMA0	Apoptosis-inducing factor 1, mitochondrial	AIFM1	>sp|O95831|AIFM1_HUMAN Apoptosis-inducing factor 1, mitochondrial OS=Homo sapiens GN=AIFM1 PE=1 SV=1;>sp|O95831-3|AIFM1_HUMAN Isoform 3 of Apoptosis-inducing factor 1, mitochondrial OS=Homo sapiens GN=AIFM1;>sp|O95831-2|AIFM1_HUMAN Isoform 2 of Apoptosis-i	33	33	33	29844000	97215000	38949000	38949000
P54136;E5RJM9;E5RH09;E5RI24	P54136	Arginine--tRNA ligase, cytoplasmic	RARS	>sp|P54136|SYRC_HUMAN Arginine--tRNA ligase, cytoplasmic OS=Homo sapiens GN=RARS PE=1 SV=2	56	56	8	30292000	93961000	38799000	38799000
O00410-3;O00410;H0Y8C6;O00410-2;B4E0R6;E7ETV3;H0Y3V4;C9JMV5;E7EV12;E7EQT5;E7EX05;E7EWK4;C9JZ53;E7ETV8;E7ESZ1;E7ESA1;C9JQT6;C9JZD8;C9J875;C9J5I6;C9JXE0;P16504;P16505;Q0A429	O00410-3;O00410;H0Y8C6;O00410-2;B4E0R6	Importin-5	IPO5	>sp|O00410-3|IPO5_HUMAN Isoform 3 of Importin-5 OS=Homo sapiens GN=IPO5;>sp|O00410|IPO5_HUMAN Importin-5 OS=Homo sapiens GN=IPO5 PE=1 SV=4;>tr|H0Y8C6|H0Y8C6_HUMAN Importin-5 (Fragment) OS=Homo sapiens GN=IPO5 PE=4 SV=1;>sp|O00410-2|IPO5_HUMAN Isoform 2 of	55	55	52	26852000	77172000	38770000	38770000
P61086;B4DIZ2;D6RDM7;C9JGP1;P61086-2;D6RFX1	P61086;B4DIZ2;D6RDM7;C9JGP1;P61086-2	Ubiquitin-conjugating enzyme E2 K	UBE2K	>sp|P61086|UBE2K_HUMAN Ubiquitin-conjugating enzyme E2 K OS=Homo sapiens GN=UBE2K PE=1 SV=3;>tr|B4DIZ2|B4DIZ2_HUMAN Ubiquitin-conjugating enzyme E2 K OS=Homo sapiens GN=UBE2K PE=2 SV=1;>tr|D6RDM7|D6RDM7_HUMAN Ubiquitin-conjugating enzyme E2 K (Fragment) OS	10	10	10	28157000	73955000	38547000	38547000
Q9GZT3;J3KMY7;G3V2S9;G3V4X6;H0YJ40;H0YJW7;H0YJU7;H0YJ07;H0YJI1	Q9GZT3;J3KMY7;G3V2S9;G3V4X6;H0YJ40;H0YJW7	SRA stem-loop-interacting RNA-binding protein, mitochondrial	SLIRP	>sp|Q9GZT3|SLIRP_HUMAN SRA stem-loop-interacting RNA-binding protein, mitochondrial OS=Homo sapiens GN=SLIRP PE=1 SV=1;>tr|J3KMY7|J3KMY7_HUMAN SRA stem-loop-interacting RNA-binding protein, mitochondrial OS=Homo sapiens GN=SLIRP PE=4 SV=1;>tr|G3V2S9|G3V2S9	12	12	12	36397000	69274000	38536000	38536000
Q9Y696	Q9Y696	Chloride intracellular channel protein 4	CLIC4	>sp|Q9Y696|CLIC4_HUMAN Chloride intracellular channel protein 4 OS=Homo sapiens GN=CLIC4 PE=1 SV=4	23	23	21	34095000	63641000	38529000	38529000
Q9BV57;Q9BV57-2;H7C382	Q9BV57;Q9BV57-2	1,2-dihydroxy-3-keto-5-methylthiopentene dioxygenase	ADI1	>sp|Q9BV57|MTND_HUMAN 1,2-dihydroxy-3-keto-5-methylthiopentene dioxygenase OS=Homo sapiens GN=ADI1 PE=1 SV=1;>sp|Q9BV57-2|MTND_HUMAN Isoform 2 of 1,2-dihydroxy-3-keto-5-methylthiopentene dioxygenase OS=Homo sapiens GN=ADI1	15	15	15	27198000	80744000	38249000	38249000
C9JWM7;F8WCF6;P59998;H7C0A3;E7ETI0;F8WDD7;F6TTL5;F8WE39;F8WDW3	C9JWM7;F8WCF6;P59998;H7C0A3;E7ETI0;F8WDD7	Actin-related protein 2/3 complex subunit 4	ARPC4;ARPC4-TTLL3	>tr|C9JWM7|C9JWM7_HUMAN Actin-related protein 2/3 complex subunit 4 OS=Homo sapiens GN=ARPC4 PE=4 SV=1;>tr|F8WCF6|F8WCF6_HUMAN Actin-related protein 2/3 complex subunit 4 OS=Homo sapiens GN=ARPC4 PE=4 SV=1;>sp|P59998|ARPC4_HUMAN Actin-related protein 2/3 c	13	13	13	38212000	90745000	29049000	38212000
Q15029;Q15029-2;K7EJ81;K7EP67;K7EJ74;K7EIT3;K7EIV5	Q15029;Q15029-2;K7EJ81	116 kDa U5 small nuclear ribonucleoprotein component	EFTUD2	>sp|Q15029|U5S1_HUMAN 116 kDa U5 small nuclear ribonucleoprotein component OS=Homo sapiens GN=EFTUD2 PE=1 SV=1;>sp|Q15029-2|U5S1_HUMAN Isoform 2 of 116 kDa U5 small nuclear ribonucleoprotein component OS=Homo sapiens GN=EFTUD2;>tr|K7EJ81|K7EJ81_HUMAN 116 k	58	57	57	38194000	101100000	36449000	38194000
P09622;E9PEX6;B4DT69;B4DHG0;F2Z2E3;F8WDM5	P09622;E9PEX6;B4DT69;B4DHG0	Dihydrolipoyl dehydrogenase, mitochondrial;Dihydrolipoyl dehydrogenase	DLD	>sp|P09622|DLDH_HUMAN Dihydrolipoyl dehydrogenase, mitochondrial OS=Homo sapiens GN=DLD PE=1 SV=2;>tr|E9PEX6|E9PEX6_HUMAN Dihydrolipoyl dehydrogenase, mitochondrial OS=Homo sapiens GN=DLD PE=4 SV=1;>tr|B4DT69|B4DT69_HUMAN Dihydrolipoyl dehydrogenase OS=Hom	26	26	26	38184000	107950000	36273000	38184000
O15144;G5E9J0;C9JTV5;H7C3F9;G5E9S7	O15144	Actin-related protein 2/3 complex subunit 2	ARPC2	>sp|O15144|ARPC2_HUMAN Actin-related protein 2/3 complex subunit 2 OS=Homo sapiens GN=ARPC2 PE=1 SV=1	29	29	29	25925000	81329000	38056000	38056000
Q96EP5;Q96EP5-2;K7EQ02;K7EJ88	Q96EP5;Q96EP5-2;K7EQ02;K7EJ88	DAZ-associated protein 1	DAZAP1	>sp|Q96EP5|DAZP1_HUMAN DAZ-associated protein 1 OS=Homo sapiens GN=DAZAP1 PE=1 SV=1;>sp|Q96EP5-2|DAZP1_HUMAN Isoform 2 of DAZ-associated protein 1 OS=Homo sapiens GN=DAZAP1;>tr|K7EQ02|K7EQ02_HUMAN DAZ-associated protein 1 (Fragment) OS=Homo sapiens GN=DAZA	13	13	13	38011000	148210000	36686000	38011000
P42166	P42166	Lamina-associated polypeptide 2, isoform alpha;Thymopoietin;Thymopentin	TMPO	>sp|P42166|LAP2A_HUMAN Lamina-associated polypeptide 2, isoform alpha OS=Homo sapiens GN=TMPO PE=1 SV=2	41	41	27	37986000	144300000	36637000	37986000
P20290-2;D6RDG3	P20290-2;D6RDG3		BTF3	>sp|P20290-2|BTF3_HUMAN Isoform 2 of Transcription factor BTF3 OS=Homo sapiens GN=BTF3;>tr|D6RDG3|D6RDG3_HUMAN Transcription factor BTF3 (Fragment) OS=Homo sapiens GN=BTF3 PE=4 SV=1	13	13	1	21188000	160570000	37925000	37925000
P07814	P07814	Bifunctional glutamate/proline--tRNA ligase;Glutamate--tRNA ligase;Proline--tRNA ligase	EPRS	>sp|P07814|SYEP_HUMAN Bifunctional glutamate/proline--tRNA ligase OS=Homo sapiens GN=EPRS PE=1 SV=5	117	117	116	27477000	87517000	37704000	37704000
Q15393;Q15393-3;Q15393-2;I3L4G7;J3QL37;J3QRB2;H3BMB0;B1NKR4;P11231;J3QKV4	Q15393	Splicing factor 3B subunit 3	SF3B3	>sp|Q15393|SF3B3_HUMAN Splicing factor 3B subunit 3 OS=Homo sapiens GN=SF3B3 PE=1 SV=4	64	64	63	27838000	64431000	37671000	37671000
Q5T5C7;P49591	Q5T5C7;P49591	Serine--tRNA ligase, cytoplasmic	SARS	>tr|Q5T5C7|Q5T5C7_HUMAN Serine--tRNA ligase, cytoplasmic OS=Homo sapiens GN=SARS PE=2 SV=1;>sp|P49591|SYSC_HUMAN Serine--tRNA ligase, cytoplasmic OS=Homo sapiens GN=SARS PE=1 SV=3	34	34	34	23759000	66602000	37658000	37658000
Q14566	Q14566	DNA replication licensing factor MCM6	MCM6	>sp|Q14566|MCM6_HUMAN DNA replication licensing factor MCM6 OS=Homo sapiens GN=MCM6 PE=1 SV=1	65	65	65	26917000	115550000	37560000	37560000
O96019;O96019-2;H7C5S0;C9JQT2;O94805	O96019;O96019-2;H7C5S0	Actin-like protein 6A	ACTL6A	>sp|O96019|ACL6A_HUMAN Actin-like protein 6A OS=Homo sapiens GN=ACTL6A PE=1 SV=1;>sp|O96019-2|ACL6A_HUMAN Isoform 2 of Actin-like protein 6A OS=Homo sapiens GN=ACTL6A;>tr|H7C5S0|H7C5S0_HUMAN Actin-like protein 6A (Fragment) OS=Homo sapiens GN=ACTL6A PE=4 S	20	20	20	26925000	138270000	37454000	37454000
P43490;Q5SYT8;F5H246;C9JG65;C9JF35	P43490;Q5SYT8	Nicotinamide phosphoribosyltransferase	NAMPT;RP11-92J19.4	>sp|P43490|NAMPT_HUMAN Nicotinamide phosphoribosyltransferase OS=Homo sapiens GN=NAMPT PE=1 SV=1;>tr|Q5SYT8|Q5SYT8_HUMAN Novel protein similar to Pre-B cell enhancing factor (PBEF) (Fragment) OS=Homo sapiens GN=RP11-92J19.4 PE=1 SV=1	34	34	34	18877000	68219000	37331000	37331000
P12081;D6REN6;B4DY73;J3KNE5;B3KWE1;B4DDD8;B4E1C5;C9JWK3;E7ETE2;D6RF05	P12081;D6REN6;B4DY73;J3KNE5;B3KWE1;B4DDD8;B4E1C5;C9JWK3;E7ETE2	Histidine--tRNA ligase, cytoplasmic	HARS	>sp|P12081|SYHC_HUMAN Histidine--tRNA ligase, cytoplasmic OS=Homo sapiens GN=HARS PE=1 SV=2;>tr|D6REN6|D6REN6_HUMAN Histidine--tRNA ligase, cytoplasmic OS=Homo sapiens GN=HARS PE=4 SV=1;>tr|B4DY73|B4DY73_HUMAN Histidine--tRNA ligase, cytoplasmic OS=Homo sa	32	32	24	18859000	86761000	37214000	37214000
Q969H8	Q969H8	UPF0556 protein C19orf10	C19orf10	>sp|Q969H8|CS010_HUMAN UPF0556 protein C19orf10 OS=Homo sapiens GN=C19orf10 PE=1 SV=1	9	9	9	35607000	89467000	37031000	37031000
Q9Y224;G3V4C6;H0YJB9;G3V4E7;P53708	Q9Y224;G3V4C6	UPF0568 protein C14orf166	C14orf166	>sp|Q9Y224|CN166_HUMAN UPF0568 protein C14orf166 OS=Homo sapiens GN=C14orf166 PE=1 SV=1;>tr|G3V4C6|G3V4C6_HUMAN UPF0568 protein C14orf166 OS=Homo sapiens GN=C14orf166 PE=4 SV=1	20	20	20	36802000	60533000	32934000	36802000
Q9UBI6	Q9UBI6	Guanine nucleotide-binding protein G(I)/G(S)/G(O) subunit gamma-12	GNG12	>sp|Q9UBI6|GBG12_HUMAN Guanine nucleotide-binding protein G(I)/G(S)/G(O) subunit gamma-12 OS=Homo sapiens GN=GNG12 PE=1 SV=3	8	7	7	9613000	82428000	36740000	36740000
O75352;J3QRD5;J3QW43;B4DT74;J3KT75;I3L295;J3QS48;I3L1D2;J3QQZ4;J3KTK8;I3L4E0;J3KSI4;I3L261;I3L405	O75352;J3QRD5;J3QW43;B4DT74;J3KT75;I3L295;J3QS48;I3L1D2;J3QQZ4;J3KTK8;I3L4E0;J3KSI4	Mannose-P-dolichol utilization defect 1 protein	MPDU1	>sp|O75352|MPU1_HUMAN Mannose-P-dolichol utilization defect 1 protein OS=Homo sapiens GN=MPDU1 PE=1 SV=2;>tr|J3QRD5|J3QRD5_HUMAN Mannose-P-dolichol utilization defect 1 protein (Fragment) OS=Homo sapiens GN=MPDU1 PE=4 SV=1;>tr|J3QW43|J3QW43_HUMAN Mannose-P	5	5	5	7621700	45731000	36553000	36553000
P61160;E9PF41;F5H6T1;REV__P08389;REV__P15850	P61160;E9PF41;F5H6T1	Actin-related protein 2	ACTR2	>sp|P61160|ARP2_HUMAN Actin-related protein 2 OS=Homo sapiens GN=ACTR2 PE=1 SV=1;>tr|E9PF41|E9PF41_HUMAN Actin-related protein 2 OS=Homo sapiens GN=ACTR2 PE=3 SV=1;>tr|F5H6T1|F5H6T1_HUMAN Actin-related protein 2 OS=Homo sapiens GN=ACTR2 PE=3 SV=1	23	23	23	36532000	123790000	30796000	36532000
P25205;J3KQ69;Q7Z6P5	P25205;J3KQ69	DNA replication licensing factor MCM3	MCM3	>sp|P25205|MCM3_HUMAN DNA replication licensing factor MCM3 OS=Homo sapiens GN=MCM3 PE=1 SV=3;>tr|J3KQ69|J3KQ69_HUMAN DNA replication licensing factor MCM3 OS=Homo sapiens GN=MCM3 PE=3 SV=1	57	57	57	25144000	76638000	36505000	36505000
P55786;E9PLK3;B7Z463;E7EWZ2;A6NEC2;E5RJ24;H0YAQ6;F5GZY4;A6NEC2-2;H0YDG0;E9PP11;E9PJ74;E9PRQ5;E9PPD4;E9PJY4;A6NEC2-3;H0YCQ5;E9PPZ2;E9PJF9;E9PI82	P55786;E9PLK3;B7Z463	Puromycin-sensitive aminopeptidase	NPEPPS	>sp|P55786|PSA_HUMAN Puromycin-sensitive aminopeptidase OS=Homo sapiens GN=NPEPPS PE=1 SV=2;>tr|E9PLK3|E9PLK3_HUMAN Puromycin-sensitive aminopeptidase OS=Homo sapiens GN=NPEPPS PE=4 SV=1;>tr|B7Z463|B7Z463_HUMAN Puromycin-sensitive aminopeptidase OS=Homo sa	51	51	51	26694000	71195000	36502000	36502000
Q9BQA1;B4DP38;H0Y711	Q9BQA1;B4DP38;H0Y711	Methylosome protein 50	WDR77	>sp|Q9BQA1|MEP50_HUMAN Methylosome protein 50 OS=Homo sapiens GN=WDR77 PE=1 SV=1;>tr|B4DP38|B4DP38_HUMAN Methylosome protein 50 OS=Homo sapiens GN=WDR77 PE=2 SV=1;>tr|H0Y711|H0Y711_HUMAN Methylosome protein 50 (Fragment) OS=Homo sapiens GN=WDR77 PE=4 SV=1	12	12	12	36441000	96056000	34403000	36441000
P02545;P02545-3;Q6UYC3;E7EUI9;D6RAQ3	P02545;P02545-3;Q6UYC3;E7EUI9;D6RAQ3	Prelamin-A/C;Lamin-A/C	LMNA	>sp|P02545|LMNA_HUMAN Prelamin-A/C OS=Homo sapiens GN=LMNA PE=1 SV=1;>sp|P02545-3|LMNA_HUMAN Isoform ADelta10 of Prelamin-A/C OS=Homo sapiens GN=LMNA;>tr|Q6UYC3|Q6UYC3_HUMAN Lamin A/C OS=Homo sapiens GN=LMNA PE=2 SV=1;>tr|E7EUI9|E7EUI9_HUMAN Prelamin-A/C O	82	82	5	28907000	74289000	36402000	36402000
Q9UHX1-2;Q9UHX1;Q9UHX1-4;Q9UHX1-3;H0YEM1;E9PN18;E9PMU7;H0YCP8;E9PL19	Q9UHX1-2;Q9UHX1;Q9UHX1-4;Q9UHX1-3	Poly(U)-binding-splicing factor PUF60	PUF60	>sp|Q9UHX1-2|PUF60_HUMAN Isoform 2 of Poly(U)-binding-splicing factor PUF60 OS=Homo sapiens GN=PUF60;>sp|Q9UHX1|PUF60_HUMAN Poly(U)-binding-splicing factor PUF60 OS=Homo sapiens GN=PUF60 PE=1 SV=1;>sp|Q9UHX1-4|PUF60_HUMAN Isoform 4 of Poly(U)-binding-splic	34	34	1	24756000	104680000	36315000	36315000
P62328;Q5T4B6;O14604	P62328	Thymosin beta-4;Hematopoietic system regulatory peptide	TMSB4X	>sp|P62328|TYB4_HUMAN Thymosin beta-4 OS=Homo sapiens GN=TMSB4X PE=1 SV=2	11	11	9	15248000	50698000	36068000	36068000
P49915;F8W720	P49915;F8W720	GMP synthase [glutamine-hydrolyzing]	GMPS	>sp|P49915|GUAA_HUMAN GMP synthase [glutamine-hydrolyzing] OS=Homo sapiens GN=GMPS PE=1 SV=1;>tr|F8W720|F8W720_HUMAN GMP synthase [glutamine-hydrolyzing] OS=Homo sapiens GN=GMPS PE=4 SV=1	51	51	51	26409000	66877000	36049000	36049000
Q9Y4Z0	Q9Y4Z0	U6 snRNA-associated Sm-like protein LSm4	LSM4	>sp|Q9Y4Z0|LSM4_HUMAN U6 snRNA-associated Sm-like protein LSm4 OS=Homo sapiens GN=LSM4 PE=1 SV=1	10	10	10	30235000	70638000	36021000	36021000
O75964;E9PN17;Q7Z4Y8	O75964;E9PN17	ATP synthase subunit g, mitochondrial	ATP5L	>sp|O75964|ATP5L_HUMAN ATP synthase subunit g, mitochondrial OS=Homo sapiens GN=ATP5L PE=1 SV=3;>tr|E9PN17|E9PN17_HUMAN ATP synthase subunit g, mitochondrial OS=Homo sapiens GN=ATP5L PE=4 SV=1	7	7	7	36000000	136820000	30853000	36000000
Q13547;F5GXM1;Q5TEE2	Q13547;F5GXM1	Histone deacetylase 1	HDAC1	>sp|Q13547|HDAC1_HUMAN Histone deacetylase 1 OS=Homo sapiens GN=HDAC1 PE=1 SV=1;>tr|F5GXM1|F5GXM1_HUMAN Histone deacetylase 1 OS=Homo sapiens GN=HDAC1 PE=4 SV=1	26	25	19	25749000	65885000	35973000	35973000
B4DXJ1;P55735;E7ERC8	B4DXJ1;P55735	Protein SEC13 homolog	SEC13	>tr|B4DXJ1|B4DXJ1_HUMAN Protein SEC13 homolog OS=Homo sapiens GN=SEC13 PE=2 SV=1;>sp|P55735|SEC13_HUMAN Protein SEC13 homolog OS=Homo sapiens GN=SEC13 PE=1 SV=3	19	19	2	20723000	104040000	35785000	35785000
P61077-3;P61077-2;P61077;H9KV45;P62837;D6RAH7;Q96RP6;D6RFM0;D6RA11;D6RAW0;D6RIZ3;D6R980;D6RGD0;D6R933;D6R9F6	P61077-3;P61077-2;P61077;H9KV45;P62837;D6RAH7;Q96RP6;D6RFM0;D6RA11;D6RAW0	Ubiquitin-conjugating enzyme E2 D3;Ubiquitin-conjugating enzyme E2 D2	UBE2D3;UBE2D2;PUBC1	>sp|P61077-3|UB2D3_HUMAN Isoform 3 of Ubiquitin-conjugating enzyme E2 D3 OS=Homo sapiens GN=UBE2D3;>sp|P61077-2|UB2D3_HUMAN Isoform 2 of Ubiquitin-conjugating enzyme E2 D3 OS=Homo sapiens GN=UBE2D3;>sp|P61077|UB2D3_HUMAN Ubiquitin-conjugating enzyme E2 D3	5	5	4	35665000	54439000	26538000	35665000
P61019;P61019-2;E9PKL7;H7C125;H0YD31;H0YDL5	P61019;P61019-2;E9PKL7	Ras-related protein Rab-2A	RAB2A	>sp|P61019|RAB2A_HUMAN Ras-related protein Rab-2A OS=Homo sapiens GN=RAB2A PE=1 SV=1;>sp|P61019-2|RAB2A_HUMAN Isoform 2 of Ras-related protein Rab-2A OS=Homo sapiens GN=RAB2A;>tr|E9PKL7|E9PKL7_HUMAN Ras-related protein Rab-2A OS=Homo sapiens GN=RAB2A PE=3	17	17	9	25738000	73825000	35616000	35616000
Q92979	Q92979	Ribosomal RNA small subunit methyltransferase NEP1	EMG1	>sp|Q92979|NEP1_HUMAN Ribosomal RNA small subunit methyltransferase NEP1 OS=Homo sapiens GN=EMG1 PE=1 SV=4	16	16	16	18888000	62375000	35479000	35479000
Q9BTT0;E9PLC4;Q5TB19;E9PPH5;E9PEA6;Q5TB25;E9PI45	Q9BTT0;E9PLC4;Q5TB19;E9PPH5;E9PEA6	Acidic leucine-rich nuclear phosphoprotein 32 family member E	ANP32E	>sp|Q9BTT0|AN32E_HUMAN Acidic leucine-rich nuclear phosphoprotein 32 family member E OS=Homo sapiens GN=ANP32E PE=1 SV=1;>tr|E9PLC4|E9PLC4_HUMAN Acidic leucine-rich nuclear phosphoprotein 32 family member E OS=Homo sapiens GN=ANP32E PE=4 SV=1;>tr|Q5TB19|Q5	11	11	3	25296000	133980000	35467000	35467000
P60981;F6RFD5;P60981-2	P60981;F6RFD5;P60981-2	Destrin	DSTN	>sp|P60981|DEST_HUMAN Destrin OS=Homo sapiens GN=DSTN PE=1 SV=3;>tr|F6RFD5|F6RFD5_HUMAN Destrin OS=Homo sapiens GN=DSTN PE=4 SV=1;>sp|P60981-2|DEST_HUMAN Isoform 2 of Destrin OS=Homo sapiens GN=DSTN	22	20	20	22240000	94899000	35331000	35331000
P48047;H7C068;H7C086	P48047	ATP synthase subunit O, mitochondrial	ATP5O	>sp|P48047|ATPO_HUMAN ATP synthase subunit O, mitochondrial OS=Homo sapiens GN=ATP5O PE=1 SV=1	13	13	8	35052000	116400000	27317000	35052000
P14550;Q5T621	P14550	Alcohol dehydrogenase [NADP(+)]	AKR1A1	>sp|P14550|AK1A1_HUMAN Alcohol dehydrogenase [NADP(+)] OS=Homo sapiens GN=AKR1A1 PE=1 SV=3	23	23	23	34987000	69982000	33182000	34987000
O75915;F8WF33;C9JQU6;F8WF90	O75915	PRA1 family protein 3	ARL6IP5	>sp|O75915|PRAF3_HUMAN PRA1 family protein 3 OS=Homo sapiens GN=ARL6IP5 PE=1 SV=1	7	7	7	34974000	133950000	27198000	34974000
P20042	P20042	Eukaryotic translation initiation factor 2 subunit 2	EIF2S2	>sp|P20042|IF2B_HUMAN Eukaryotic translation initiation factor 2 subunit 2 OS=Homo sapiens GN=EIF2S2 PE=1 SV=2	40	40	40	28538000	75310000	34904000	34904000
O75937	O75937	DnaJ homolog subfamily C member 8	DNAJC8	>sp|O75937|DNJC8_HUMAN DnaJ homolog subfamily C member 8 OS=Homo sapiens GN=DNAJC8 PE=1 SV=2	15	15	15	30674000	57303000	34814000	34814000
P49588;H3BPK7	P49588	Alanine--tRNA ligase, cytoplasmic	AARS	>sp|P49588|SYAC_HUMAN Alanine--tRNA ligase, cytoplasmic OS=Homo sapiens GN=AARS PE=1 SV=2	61	61	61	27879000	56422000	34759000	34759000
P36542;REV__H7C2N6	P36542	ATP synthase subunit gamma, mitochondrial	ATP5C1	>sp|P36542|ATPG_HUMAN ATP synthase subunit gamma, mitochondrial OS=Homo sapiens GN=ATP5C1 PE=1 SV=1	14	14	1	28137000	76380000	34746000	34746000
Q5JWU6;O43399-5;O43399	Q5JWU6;O43399-5;O43399	Tumor protein D54	TPD52L2	>tr|Q5JWU6|Q5JWU6_HUMAN Tumor protein D52-like 2 OS=Homo sapiens GN=TPD52L2 PE=2 SV=1;>sp|O43399-5|TPD54_HUMAN Isoform 5 of Tumor protein D54 OS=Homo sapiens GN=TPD52L2;>sp|O43399|TPD54_HUMAN Tumor protein D54 OS=Homo sapiens GN=TPD52L2 PE=1 SV=2	16	16	3	27281000	85308000	34705000	34705000
O43776;B4DN60;B4DG16;K7EIU7;K7EQ35;K7EJ19;K7EPK2;K7EMQ6	O43776;B4DN60	Asparagine--tRNA ligase, cytoplasmic	NARS	>sp|O43776|SYNC_HUMAN Asparagine--tRNA ligase, cytoplasmic OS=Homo sapiens GN=NARS PE=1 SV=1;>tr|B4DN60|B4DN60_HUMAN Asparagine--tRNA ligase, cytoplasmic OS=Homo sapiens GN=NARS PE=2 SV=1	34	34	34	30056000	82923000	34635000	34635000
Q13200;E7EW34;E9PCS3;C9JPC0;H7C2Q3;H7C1H2;F8WBS8;P11215	Q13200;E7EW34;E9PCS3	26S proteasome non-ATPase regulatory subunit 2	PSMD2	>sp|Q13200|PSMD2_HUMAN 26S proteasome non-ATPase regulatory subunit 2 OS=Homo sapiens GN=PSMD2 PE=1 SV=3;>tr|E7EW34|E7EW34_HUMAN 26S proteasome non-ATPase regulatory subunit 2 OS=Homo sapiens GN=PSMD2 PE=4 SV=1;>tr|E9PCS3|E9PCS3_HUMAN 26S proteasome non-AT	63	63	63	26955000	110660000	34574000	34574000
O95298;E9PRB2;E9PQ53;E9PM14;E9PNU8;E9PRJ5	O95298;E9PRB2;E9PQ53;E9PM14	NADH dehydrogenase [ubiquinone] 1 subunit C2	NDUFC2;NDUFC2-KCTD14	>sp|O95298|NDUC2_HUMAN NADH dehydrogenase [ubiquinone] 1 subunit C2 OS=Homo sapiens GN=NDUFC2 PE=1 SV=1;>tr|E9PRB2|E9PRB2_HUMAN NADH dehydrogenase [ubiquinone] 1 subunit C2 OS=Homo sapiens GN=NDUFC2 PE=3 SV=1;>tr|E9PQ53|E9PQ53_HUMAN NADH dehydrogenase [ubi	11	11	9	28263000	53079000	34568000	34568000
Q14444;Q14444-2;G3V153;E9PLA9;E9PP31	Q14444;Q14444-2;G3V153;E9PLA9	Caprin-1	CAPRIN1	>sp|Q14444|CAPR1_HUMAN Caprin-1 OS=Homo sapiens GN=CAPRIN1 PE=1 SV=2;>sp|Q14444-2|CAPR1_HUMAN Isoform 2 of Caprin-1 OS=Homo sapiens GN=CAPRIN1;>tr|G3V153|G3V153_HUMAN Caprin-1 OS=Homo sapiens GN=CAPRIN1 PE=4 SV=1;>tr|E9PLA9|E9PLA9_HUMAN Caprin-1 (Fragment)	25	25	25	31268000	61407000	34524000	34524000
Q99613;H3BRV0;B5ME19;H3BPE4;H3BPE3;H3BTY8;REV__P49368;REV__P49368-2;REV__B4DUR8	Q99613;H3BRV0;B5ME19	Eukaryotic translation initiation factor 3 subunit C	EIF3C;EIF3CL	>sp|Q99613|EIF3C_HUMAN Eukaryotic translation initiation factor 3 subunit C OS=Homo sapiens GN=EIF3C PE=1 SV=1;>tr|H3BRV0|H3BRV0_HUMAN Eukaryotic translation initiation factor 3 subunit C OS=Homo sapiens GN=EIF3C PE=4 SV=1;>tr|B5ME19|B5ME19_HUMAN Eukaryoti	43	43	42	23684000	97441000	34469000	34469000
Q14152;F5H335	Q14152;F5H335	Eukaryotic translation initiation factor 3 subunit A	EIF3A	>sp|Q14152|EIF3A_HUMAN Eukaryotic translation initiation factor 3 subunit A OS=Homo sapiens GN=EIF3A PE=1 SV=1;>tr|F5H335|F5H335_HUMAN Eukaryotic translation initiation factor 3 subunit A OS=Homo sapiens GN=EIF3A PE=4 SV=1	96	96	95	26143000	88043000	34426000	34426000
P33991;J3KPV4;E5RG31;E7ER43;E5RHP5;E5RK04;E5RFJ8;E5RFR3;Q9BXF3;Q9BXF3-3;E2QRE6;B7WPH3;E5RG53	P33991;J3KPV4	DNA replication licensing factor MCM4	MCM4	>sp|P33991|MCM4_HUMAN DNA replication licensing factor MCM4 OS=Homo sapiens GN=MCM4 PE=1 SV=5;>tr|J3KPV4|J3KPV4_HUMAN DNA replication licensing factor MCM4 OS=Homo sapiens GN=MCM4 PE=3 SV=1	61	61	60	33871000	87972000	34417000	34417000
E9PRY8;P29692-2;H0YCK7;E9PQR8;E9PRL0;E9PN71;E9PN56;E9PJV8;E9PPY1;E9PNC8;E9PKH7;E9PLA1;E9PLT8;E9PM66;E9PLS6;E9PI93;E9PIP5;E9PJ84;E9PL21;E9PLL8	E9PRY8;P29692-2		EEF1D	>tr|E9PRY8|E9PRY8_HUMAN Elongation factor 1-delta OS=Homo sapiens GN=EEF1D PE=3 SV=1;>sp|P29692-2|EF1D_HUMAN Isoform 2 of Elongation factor 1-delta OS=Homo sapiens GN=EEF1D	35	35	6	34400000	98418000	31401000	34400000
Q01844-5;Q01844;Q01844-3;B0QYK0;B0QYK1;C9JGE3;Q01844-2;Q01844-4;F8WC90	Q01844-5;Q01844;Q01844-3;B0QYK0;B0QYK1;C9JGE3;Q01844-2	RNA-binding protein EWS	EWSR1	>sp|Q01844-5|EWS_HUMAN Isoform 5 of RNA-binding protein EWS OS=Homo sapiens GN=EWSR1;>sp|Q01844|EWS_HUMAN RNA-binding protein EWS OS=Homo sapiens GN=EWSR1 PE=1 SV=1;>sp|Q01844-3|EWS_HUMAN Isoform 3 of RNA-binding protein EWS OS=Homo sapiens GN=EWSR1;>tr|B0	9	9	2	24932000	36063000	34361000	34361000
P22695;H3BRG4;H3BSJ9;H3BP04;H3BUI9;H3BUE4	P22695;H3BRG4;H3BSJ9;H3BP04	Cytochrome b-c1 complex subunit 2, mitochondrial	UQCRC2	>sp|P22695|QCR2_HUMAN Cytochrome b-c1 complex subunit 2, mitochondrial OS=Homo sapiens GN=UQCRC2 PE=1 SV=3;>tr|H3BRG4|H3BRG4_HUMAN Cytochrome b-c1 complex subunit 2, mitochondrial OS=Homo sapiens GN=UQCRC2 PE=3 SV=1;>tr|H3BSJ9|H3BSJ9_HUMAN Cytochrome b-c1	22	22	22	17797000	104940000	34346000	34346000
P00387-3;P00387;P00387-2;B1AHF3;F8WCX7	P00387-3;P00387;P00387-2;B1AHF3	NADH-cytochrome b5 reductase 3;NADH-cytochrome b5 reductase 3 membrane-bound form;NADH-cytochrome b5 reductase 3 soluble form	CYB5R3	>sp|P00387-3|NB5R3_HUMAN Isoform 3 of NADH-cytochrome b5 reductase 3 OS=Homo sapiens GN=CYB5R3;>sp|P00387|NB5R3_HUMAN NADH-cytochrome b5 reductase 3 OS=Homo sapiens GN=CYB5R3 PE=1 SV=3;>sp|P00387-2|NB5R3_HUMAN Isoform 2 of NADH-cytochrome b5 reductase 3 OS	23	23	23	21013000	100880000	34297000	34297000
O00151	O00151	PDZ and LIM domain protein 1	PDLIM1	>sp|O00151|PDLI1_HUMAN PDZ and LIM domain protein 1 OS=Homo sapiens GN=PDLIM1 PE=1 SV=4	28	28	28	34057000	120020000	34262000	34262000
P35606;B4DZI8;D6RBT6;D6R997;H0YAC7;D6RBG7;D6RCL6;D6RBZ7;H0Y938	P35606;B4DZI8	Coatomer subunit beta	COPB2	>sp|P35606|COPB2_HUMAN Coatomer subunit beta OS=Homo sapiens GN=COPB2 PE=1 SV=2;>tr|B4DZI8|B4DZI8_HUMAN Coatomer protein complex, subunit beta 2 (Beta prime), isoform CRA_b OS=Homo sapiens GN=COPB2 PE=2 SV=1	57	57	57	22360000	73318000	34177000	34177000
O00567;Q5JXT2;H0YDU4;H0Y653	O00567	Nucleolar protein 56	NOP56	>sp|O00567|NOP56_HUMAN Nucleolar protein 56 OS=Homo sapiens GN=NOP56 PE=1 SV=4	46	46	46	25951000	73869000	34122000	34122000
Q9GZZ1;E7EQ69;C9J5D1;Q9GZZ1-2;B0AZT5;C9J5J3;C9JZU6;F8WCK0	Q9GZZ1;E7EQ69;C9J5D1;Q9GZZ1-2;B0AZT5	N-alpha-acetyltransferase 50	NAA50	>sp|Q9GZZ1|NAA50_HUMAN N-alpha-acetyltransferase 50 OS=Homo sapiens GN=NAA50 PE=1 SV=1;>tr|E7EQ69|E7EQ69_HUMAN N-alpha-acetyltransferase 50 OS=Homo sapiens GN=NAA50 PE=4 SV=1;>tr|C9J5D1|C9J5D1_HUMAN N-alpha-acetyltransferase 50 OS=Homo sapiens GN=NAA50 PE=	18	18	18	19384000	88564000	34121000	34121000
P50213;P50213-2;H0YL72;B7Z9J8;H0YMU3;H0YLI6;H0YKD0;H0YNF5;H0YM64;H0YM46;H0YNF8	P50213;P50213-2;H0YL72;B7Z9J8;H0YMU3;H0YLI6	Isocitrate dehydrogenase [NAD] subunit alpha, mitochondrial	IDH3A	>sp|P50213|IDH3A_HUMAN Isocitrate dehydrogenase [NAD] subunit alpha, mitochondrial OS=Homo sapiens GN=IDH3A PE=1 SV=1;>sp|P50213-2|IDH3A_HUMAN Isoform 2 of Isocitrate dehydrogenase [NAD] subunit alpha, mitochondrial OS=Homo sapiens GN=IDH3A;>tr|H0YL72|H0YL	21	21	21	19620000	45388000	34099000	34099000
Q06323;A6NJG9;H0YNE3;H0YLU2;H0YKK6	Q06323;A6NJG9;H0YNE3	Proteasome activator complex subunit 1	PSME1	>sp|Q06323|PSME1_HUMAN Proteasome activator complex subunit 1 OS=Homo sapiens GN=PSME1 PE=1 SV=1;>tr|A6NJG9|A6NJG9_HUMAN Proteasome activator complex subunit 1 OS=Homo sapiens GN=PSME1 PE=4 SV=2;>tr|H0YNE3|H0YNE3_HUMAN Proteasome activator complex subunit	22	22	22	26111000	65665000	34082000	34082000
P42704;B8ZZ38;C9JCA9;H7C3W8	P42704	Leucine-rich PPR motif-containing protein, mitochondrial	LRPPRC	>sp|P42704|LPPRC_HUMAN Leucine-rich PPR motif-containing protein, mitochondrial OS=Homo sapiens GN=LRPPRC PE=1 SV=3	112	112	111	21591000	57294000	34003000	34003000
P46060;F8W7I9;H0Y4Q3;B0QYT4;B0QYT5;B0QYT6	P46060;F8W7I9	Ran GTPase-activating protein 1	RANGAP1	>sp|P46060|RAGP1_HUMAN Ran GTPase-activating protein 1 OS=Homo sapiens GN=RANGAP1 PE=1 SV=1;>tr|F8W7I9|F8W7I9_HUMAN Ran GTPase-activating protein 1 OS=Homo sapiens GN=RANGAP1 PE=4 SV=1	39	39	39	30563000	63791000	33841000	33841000
P36543;P36543-3;P36543-2;C9J8H1;Q96A05;P33076;E9PFE0	P36543;P36543-3;P36543-2;C9J8H1	V-type proton ATPase subunit E 1	ATP6V1E1	>sp|P36543|VATE1_HUMAN V-type proton ATPase subunit E 1 OS=Homo sapiens GN=ATP6V1E1 PE=1 SV=1;>sp|P36543-3|VATE1_HUMAN Isoform 3 of V-type proton ATPase subunit E 1 OS=Homo sapiens GN=ATP6V1E1;>sp|P36543-2|VATE1_HUMAN Isoform 2 of V-type proton ATPase subu	15	15	15	14804000	59180000	33764000	33764000
F8VVA7;P61923;F8VWL5;F8VYZ4;F8VS17;F8W156;F8VXB1;F8VXR1;F8W651;F8VUC5;B4DHZ0;F8VYK5	F8VVA7;P61923;F8VWL5;F8VYZ4;F8VS17;F8W156;F8VXB1;F8VXR1;F8W651;F8VUC5	Coatomer subunit zeta-1	COPZ1	>tr|F8VVA7|F8VVA7_HUMAN Coatomer subunit zeta-1 OS=Homo sapiens GN=COPZ1 PE=4 SV=1;>sp|P61923|COPZ1_HUMAN Coatomer subunit zeta-1 OS=Homo sapiens GN=COPZ1 PE=1 SV=1;>tr|F8VWL5|F8VWL5_HUMAN Coatomer subunit zeta-1 OS=Homo sapiens GN=COPZ1 PE=4 SV=1;>tr|F8VY	8	8	5	33568000	179970000	27403000	33568000
O43681;K7ERW9	O43681	ATPase ASNA1	ASNA1	>sp|O43681|ASNA_HUMAN ATPase ASNA1 OS=Homo sapiens GN=ASNA1 PE=1 SV=2	13	13	13	27129000	83642000	33536000	33536000
Q12931;F5H897;I3L0K7;I3L239;I3L2D5;I3L253	Q12931;F5H897;I3L0K7	Heat shock protein 75 kDa, mitochondrial	TRAP1	>sp|Q12931|TRAP1_HUMAN Heat shock protein 75 kDa, mitochondrial OS=Homo sapiens GN=TRAP1 PE=1 SV=3;>tr|F5H897|F5H897_HUMAN Heat shock protein 75 kDa, mitochondrial OS=Homo sapiens GN=TRAP1 PE=3 SV=1;>tr|I3L0K7|I3L0K7_HUMAN Heat shock protein 75 kDa, mitoch	42	42	42	22530000	98399000	33499000	33499000
Q9H9B4;D6RFI0;D6RDG7;D6RAE9;H0Y9J5	Q9H9B4;D6RFI0;D6RDG7	Sideroflexin-1	SFXN1	>sp|Q9H9B4|SFXN1_HUMAN Sideroflexin-1 OS=Homo sapiens GN=SFXN1 PE=1 SV=4;>tr|D6RFI0|D6RFI0_HUMAN Sideroflexin-1 (Fragment) OS=Homo sapiens GN=SFXN1 PE=4 SV=1;>tr|D6RDG7|D6RDG7_HUMAN Sideroflexin-1 (Fragment) OS=Homo sapiens GN=SFXN1 PE=4 SV=1	18	18	17	31878000	152950000	33305000	33305000
Q99460;Q99460-2;H7BZR6;C9J9M4;H7C378;F8WCE3	Q99460;Q99460-2	26S proteasome non-ATPase regulatory subunit 1	PSMD1	>sp|Q99460|PSMD1_HUMAN 26S proteasome non-ATPase regulatory subunit 1 OS=Homo sapiens GN=PSMD1 PE=1 SV=2;>sp|Q99460-2|PSMD1_HUMAN Isoform 2 of 26S proteasome non-ATPase regulatory subunit 1 OS=Homo sapiens GN=PSMD1	58	58	58	16151000	58245000	33184000	33184000
O60869;O60869-2	O60869;O60869-2	Endothelial differentiation-related factor 1	EDF1	>sp|O60869|EDF1_HUMAN Endothelial differentiation-related factor 1 OS=Homo sapiens GN=EDF1 PE=1 SV=1;>sp|O60869-2|EDF1_HUMAN Isoform 2 of Endothelial differentiation-related factor 1 OS=Homo sapiens GN=EDF1	13	13	13	33165000	61158000	23766000	33165000
J3KNF8;J3QR91	J3KNF8			>tr|J3KNF8|J3KNF8_HUMAN Cytochrome b5 type B OS=Homo sapiens GN=CYB5B PE=3 SV=1	14	14	3	15032000	62835000	33160000	33160000
P31930	P31930	Cytochrome b-c1 complex subunit 1, mitochondrial	UQCRC1	>sp|P31930|QCR1_HUMAN Cytochrome b-c1 complex subunit 1, mitochondrial OS=Homo sapiens GN=UQCRC1 PE=1 SV=3	22	22	22	30256000	110650000	33129000	33129000
P07197;E7ESP9;E7EMV2;E9PBF7	P07197;E7ESP9;E7EMV2;E9PBF7	Neurofilament medium polypeptide	NEFM	>sp|P07197|NFM_HUMAN Neurofilament medium polypeptide OS=Homo sapiens GN=NEFM PE=1 SV=3;>tr|E7ESP9|E7ESP9_HUMAN Neurofilament medium polypeptide OS=Homo sapiens GN=NEFM PE=3 SV=1;>tr|E7EMV2|E7EMV2_HUMAN Neurofilament medium polypeptide OS=Homo sapiens GN=N	43	41	39	20772000	59570000	33071000	33071000
P62995;P62995-3;H7BXF3;H7C2L4;P62995-2	P62995;P62995-3;H7BXF3;H7C2L4	Transformer-2 protein homolog beta	TRA2B	>sp|P62995|TRA2B_HUMAN Transformer-2 protein homolog beta OS=Homo sapiens GN=TRA2B PE=1 SV=1;>sp|P62995-3|TRA2B_HUMAN Isoform 3 of Transformer-2 protein homolog beta OS=Homo sapiens GN=TRA2B;>tr|H7BXF3|H7BXF3_HUMAN Transformer-2 protein homolog beta (Fragm	18	18	14	28830000	121560000	33029000	33029000
P16615;P16615-3;P16615-2;P16615-5;P16615-4;H7C5W9;F8VSH0;H3BVB2;H3BTW4;J3QSY6	P16615;P16615-3;P16615-2;P16615-5;P16615-4;H7C5W9	Sarcoplasmic/endoplasmic reticulum calcium ATPase 2	ATP2A2	>sp|P16615|AT2A2_HUMAN Sarcoplasmic/endoplasmic reticulum calcium ATPase 2 OS=Homo sapiens GN=ATP2A2 PE=1 SV=1;>sp|P16615-3|AT2A2_HUMAN Isoform 3 of Sarcoplasmic/endoplasmic reticulum calcium ATPase 2 OS=Homo sapiens GN=ATP2A2;>sp|P16615-2|AT2A2_HUMAN Isof	54	54	34	31444000	59380000	32934000	32934000
Q9UBQ0;F8VXU5;H3BLV8;Q9UBQ0-2;Q05DG7	Q9UBQ0;F8VXU5;H3BLV8;Q9UBQ0-2	Vacuolar protein sorting-associated protein 29	VPS29	>sp|Q9UBQ0|VPS29_HUMAN Vacuolar protein sorting-associated protein 29 OS=Homo sapiens GN=VPS29 PE=1 SV=1;>tr|F8VXU5|F8VXU5_HUMAN Vacuolar protein sorting-associated protein 29 OS=Homo sapiens GN=VPS29 PE=4 SV=1;>tr|H3BLV8|H3BLV8_HUMAN Vacuolar protein sort	11	11	11	32892000	97484000	24602000	32892000
P11387;E5RGR2;E5RFE3;E5RGR4;E5RGE7;H0YC03;H0YBR3	P11387	DNA topoisomerase 1	TOP1	>sp|P11387|TOP1_HUMAN DNA topoisomerase 1 OS=Homo sapiens GN=TOP1 PE=1 SV=2	56	56	50	22917000	49989000	32805000	32805000
Q13435;E9PPJ0;E9PJT3;H0YEX5;H0YDT7;E9PIL8	Q13435;E9PPJ0	Splicing factor 3B subunit 2	SF3B2	>sp|Q13435|SF3B2_HUMAN Splicing factor 3B subunit 2 OS=Homo sapiens GN=SF3B2 PE=1 SV=2;>tr|E9PPJ0|E9PPJ0_HUMAN Splicing factor 3B subunit 2 OS=Homo sapiens GN=SF3B2 PE=4 SV=1	62	62	36	20960000	49641000	32760000	32760000
O76003	O76003	Glutaredoxin-3	GLRX3	>sp|O76003|GLRX3_HUMAN Glutaredoxin-3 OS=Homo sapiens GN=GLRX3 PE=1 SV=2	19	19	19	22418000	32322000	33690000	32322000
P09493-3	P09493-3			>sp|P09493-3|TPM1_HUMAN Isoform 3 of Tropomyosin alpha-1 chain OS=Homo sapiens GN=TPM1	54	54	0	23590000	50661000	32209000	32209000
Q9BVG4;A6NDF3	Q9BVG4	UPF0368 protein Cxorf26	CXorf26	>sp|Q9BVG4|CX026_HUMAN UPF0368 protein Cxorf26 OS=Homo sapiens GN=CXorf26 PE=1 SV=1	15	15	15	24716000	80651000	32050000	32050000
Q9BRA2;I3L2R6;I3L3M7;I3L0K2	Q9BRA2;I3L2R6;I3L3M7;I3L0K2	Thioredoxin domain-containing protein 17	TXNDC17	>sp|Q9BRA2|TXD17_HUMAN Thioredoxin domain-containing protein 17 OS=Homo sapiens GN=TXNDC17 PE=1 SV=1;>tr|I3L2R6|I3L2R6_HUMAN Thioredoxin domain-containing protein 17 OS=Homo sapiens GN=TXNDC17 PE=4 SV=1;>tr|I3L3M7|I3L3M7_HUMAN Thioredoxin domain-containing	7	7	7	32024000	172880000	25420000	32024000
P41227;A6NM98;A8MWP7;F8W808;C9JN83;C9JW55;H0Y8T0	P41227;A6NM98;A8MWP7;F8W808;C9JN83	N-alpha-acetyltransferase 10	NAA10	>sp|P41227|NAA10_HUMAN N-alpha-acetyltransferase 10 OS=Homo sapiens GN=NAA10 PE=1 SV=1;>tr|A6NM98|A6NM98_HUMAN ARD1 homolog A, N-acetyltransferase (S. cerevisiae), isoform CRA_b OS=Homo sapiens GN=NAA10 PE=4 SV=1;>tr|A8MWP7|A8MWP7_HUMAN N-alpha-acetyltrans	18	18	12	31981000	101540000	30045000	31981000
Q53GQ0;E9PI21;Q96EA9	Q53GQ0	Estradiol 17-beta-dehydrogenase 12	HSD17B12	>sp|Q53GQ0|DHB12_HUMAN Estradiol 17-beta-dehydrogenase 12 OS=Homo sapiens GN=HSD17B12 PE=1 SV=2	17	17	17	12852000	51055000	31952000	31952000
Q15459;E9PAW1;H7C1L2;F8WB66;F8WC79	Q15459;E9PAW1	Splicing factor 3A subunit 1	SF3A1	>sp|Q15459|SF3A1_HUMAN Splicing factor 3A subunit 1 OS=Homo sapiens GN=SF3A1 PE=1 SV=1;>tr|E9PAW1|E9PAW1_HUMAN Splicing factor 3A subunit 1 OS=Homo sapiens GN=SF3A1 PE=4 SV=1	45	45	45	26002000	73707000	31888000	31888000
Q9UKY7;Q9UKY7-2;H0Y8K3;D6RAV0	Q9UKY7;Q9UKY7-2;H0Y8K3	Protein CDV3 homolog	CDV3	>sp|Q9UKY7|CDV3_HUMAN Protein CDV3 homolog OS=Homo sapiens GN=CDV3 PE=1 SV=1;>sp|Q9UKY7-2|CDV3_HUMAN Isoform 2 of Protein CDV3 homolog OS=Homo sapiens GN=CDV3;>tr|H0Y8K3|H0Y8K3_HUMAN Protein CDV3 homolog (Fragment) OS=Homo sapiens GN=CDV3 PE=4 SV=1	20	20	13	31869000	107010000	31215000	31869000
Q14157-1;Q14157-4;Q5VU77	Q14157-1;Q14157-4			>sp|Q14157-1|UBP2L_HUMAN Isoform 2 of Ubiquitin-associated protein 2-like OS=Homo sapiens GN=UBAP2L;>sp|Q14157-4|UBP2L_HUMAN Isoform 4 of Ubiquitin-associated protein 2-like OS=Homo sapiens GN=UBAP2L	28	28	1	17874000	62434000	31806000	31806000
Q15907	Q15907	Ras-related protein Rab-11B	RAB11B	>sp|Q15907|RB11B_HUMAN Ras-related protein Rab-11B OS=Homo sapiens GN=RAB11B PE=1 SV=4	16	16	2	29957000	60753000	31793000	31793000
Q9H3N1;G3V448	Q9H3N1	Thioredoxin-related transmembrane protein 1	TMX1	>sp|Q9H3N1|TMX1_HUMAN Thioredoxin-related transmembrane protein 1 OS=Homo sapiens GN=TMX1 PE=1 SV=1	16	16	16	34806000	31725000	30974000	31725000
P54578;J3QRZ5;B7Z4N8;A6NJA2;REV__Q9DHD6;REV__O43704;REV__D6RD70;J3KS55;J3QQT6	P54578;J3QRZ5;B7Z4N8;A6NJA2	Ubiquitin carboxyl-terminal hydrolase 14;Ubiquitin carboxyl-terminal hydrolase	USP14	>sp|P54578|UBP14_HUMAN Ubiquitin carboxyl-terminal hydrolase 14 OS=Homo sapiens GN=USP14 PE=1 SV=3;>tr|J3QRZ5|J3QRZ5_HUMAN Ubiquitin carboxyl-terminal hydrolase OS=Homo sapiens GN=USP14 PE=3 SV=1;>tr|B7Z4N8|B7Z4N8_HUMAN Ubiquitin carboxyl-terminal hydrolas	42	42	40	17476000	50291000	31481000	31481000
Q13310-3;Q13310;Q13310-2;B1ANR0;H0Y5F5;H0YEU6;H0YCC8;H0YEQ8;H0Y6X6;B1ANR1;H0YER0	Q13310-3;Q13310;Q13310-2;B1ANR0;H0Y5F5	Polyadenylate-binding protein 4	PABPC4	>sp|Q13310-3|PABP4_HUMAN Isoform 3 of Polyadenylate-binding protein 4 OS=Homo sapiens GN=PABPC4;>sp|Q13310|PABP4_HUMAN Polyadenylate-binding protein 4 OS=Homo sapiens GN=PABPC4 PE=1 SV=1;>sp|Q13310-2|PABP4_HUMAN Isoform 2 of Polyadenylate-binding protein 4	39	25	22	16935000	75257000	31481000	31481000
P52747;E7ER34;P52747-2;E7EN86;C9JTC5;E9PJF2;E9PMY8;E9PS81;E9PLN4;C9JRS3;E9PPB0	P52747;E7ER34;P52747-2;E7EN86	Zinc finger protein 143	ZNF143	>sp|P52747|ZN143_HUMAN Zinc finger protein 143 OS=Homo sapiens GN=ZNF143 PE=1 SV=2;>tr|E7ER34|E7ER34_HUMAN Zinc finger protein 143 OS=Homo sapiens GN=ZNF143 PE=4 SV=1;>sp|P52747-2|ZN143_HUMAN Isoform 2 of Zinc finger protein 143 OS=Homo sapiens GN=ZNF143;>	5	5	4	31404000	63999000	22677000	31404000
P15374;Q5TBK7	P15374;Q5TBK7	Ubiquitin carboxyl-terminal hydrolase isozyme L3	UCHL3	>sp|P15374|UCHL3_HUMAN Ubiquitin carboxyl-terminal hydrolase isozyme L3 OS=Homo sapiens GN=UCHL3 PE=1 SV=1;>tr|Q5TBK7|Q5TBK7_HUMAN Ubiquitin carboxyl-terminal esterase L3 (Ubiquitin thiolesterase) (Fragment) OS=Homo sapiens GN=UCHL3 PE=2 SV=1	14	14	14	21070000	40289000	31208000	31208000
O76021;B4DJ58;I3L3U9	O76021;B4DJ58	Ribosomal L1 domain-containing protein 1	RSL1D1	>sp|O76021|RL1D1_HUMAN Ribosomal L1 domain-containing protein 1 OS=Homo sapiens GN=RSL1D1 PE=1 SV=3;>tr|B4DJ58|B4DJ58_HUMAN Ribosomal L1 domain-containing protein 1 OS=Homo sapiens GN=RSL1D1 PE=2 SV=1	38	38	4	24826000	48833000	31181000	31181000
P54886	P54886	Delta-1-pyrroline-5-carboxylate synthase;Glutamate 5-kinase;Gamma-glutamyl phosphate reductase	ALDH18A1	>sp|P54886|P5CS_HUMAN Delta-1-pyrroline-5-carboxylate synthase OS=Homo sapiens GN=ALDH18A1 PE=1 SV=2	48	48	1	16706000	81350000	31178000	31178000
P35659;B4DFG0;P35659-2;H0Y993;D6R9L5;D6RDA2;H0Y8X0	P35659;B4DFG0;P35659-2	Protein DEK	DEK	>sp|P35659|DEK_HUMAN Protein DEK OS=Homo sapiens GN=DEK PE=1 SV=1;>tr|B4DFG0|B4DFG0_HUMAN Protein DEK OS=Homo sapiens GN=DEK PE=2 SV=1;>sp|P35659-2|DEK_HUMAN Isoform 2 of Protein DEK OS=Homo sapiens GN=DEK	27	27	27	30327000	83837000	31172000	31172000
P00367;B4DGN5;B3KV55;REV__P29375;REV__F5H1F7;REV__P29375-2;REV__E7EV89	P00367;B4DGN5;B3KV55	Glutamate dehydrogenase 1, mitochondrial;Glutamate dehydrogenase	GLUD1	>sp|P00367|DHE3_HUMAN Glutamate dehydrogenase 1, mitochondrial OS=Homo sapiens GN=GLUD1 PE=1 SV=2;>tr|B4DGN5|B4DGN5_HUMAN Glutamate dehydrogenase OS=Homo sapiens GN=GLUD1 PE=2 SV=1;>tr|B3KV55|B3KV55_HUMAN Glutamate dehydrogenase OS=Homo sapiens GN=GLUD1 PE	42	42	15	27583000	66903000	31151000	31151000
O75643;C9JAQ9;O75643-2;B4E0P5;REV__Q9Y617;REV__Q9Y617-2	O75643	U5 small nuclear ribonucleoprotein 200 kDa helicase	SNRNP200	>sp|O75643|U520_HUMAN U5 small nuclear ribonucleoprotein 200 kDa helicase OS=Homo sapiens GN=SNRNP200 PE=1 SV=2	139	139	138	19169000	75707000	31063000	31063000
P61163;B4DXP9;F5H3I4	P61163;B4DXP9;F5H3I4	Alpha-centractin	ACTR1A	>sp|P61163|ACTZ_HUMAN Alpha-centractin OS=Homo sapiens GN=ACTR1A PE=1 SV=1;>tr|B4DXP9|B4DXP9_HUMAN Alpha-centractin OS=Homo sapiens GN=ACTR1A PE=2 SV=1;>tr|F5H3I4|F5H3I4_HUMAN Alpha-centractin OS=Homo sapiens GN=ACTR1A PE=3 SV=1	25	25	14	14020000	67545000	30988000	30988000
P98179	P98179	Putative RNA-binding protein 3	RBM3	>sp|P98179|RBM3_HUMAN Putative RNA-binding protein 3 OS=Homo sapiens GN=RBM3 PE=1 SV=1	8	8	8	20817000	147800000	30964000	30964000
P53621;P53621-2	P53621;P53621-2	Coatomer subunit alpha;Xenin;Proxenin	COPA	>sp|P53621|COPA_HUMAN Coatomer subunit alpha OS=Homo sapiens GN=COPA PE=1 SV=2;>sp|P53621-2|COPA_HUMAN Isoform 2 of Coatomer subunit alpha OS=Homo sapiens GN=COPA	86	86	86	26180000	77835000	30916000	30916000
Q9Y2Z0	Q9Y2Z0	Suppressor of G2 allele of SKP1 homolog	SUGT1	>sp|Q9Y2Z0|SUGT1_HUMAN Suppressor of G2 allele of SKP1 homolog OS=Homo sapiens GN=SUGT1 PE=1 SV=3	28	28	2	25860000	88727000	30908000	30908000
P33993;P33993-3;P33993-2;C9J8M6	P33993;P33993-3	DNA replication licensing factor MCM7	MCM7	>sp|P33993|MCM7_HUMAN DNA replication licensing factor MCM7 OS=Homo sapiens GN=MCM7 PE=1 SV=4;>sp|P33993-3|MCM7_HUMAN Isoform 3 of DNA replication licensing factor MCM7 OS=Homo sapiens GN=MCM7	57	57	57	25703000	64841000	30906000	30906000
J3KQ32;Q9NTK5;Q9NTK5-3;C9JTK6	J3KQ32;Q9NTK5;Q9NTK5-3	Obg-like ATPase 1	OLA1	>tr|J3KQ32|J3KQ32_HUMAN Obg-like ATPase 1 OS=Homo sapiens GN=OLA1 PE=4 SV=1;>sp|Q9NTK5|OLA1_HUMAN Obg-like ATPase 1 OS=Homo sapiens GN=OLA1 PE=1 SV=2;>sp|Q9NTK5-3|OLA1_HUMAN Isoform 3 of Obg-like ATPase 1 OS=Homo sapiens GN=OLA1	36	36	18	30799000	54772000	29428000	30799000
P41252;J3KR24;Q5TCC4;Q5TCD1;Q5TCC5;Q5TCD2;Q5TCC6;Q5TCC9	P41252;J3KR24	Isoleucine--tRNA ligase, cytoplasmic	IARS	>sp|P41252|SYIC_HUMAN Isoleucine--tRNA ligase, cytoplasmic OS=Homo sapiens GN=IARS PE=1 SV=2;>tr|J3KR24|J3KR24_HUMAN Isoleucine--tRNA ligase, cytoplasmic OS=Homo sapiens GN=IARS PE=4 SV=1	76	76	76	21865000	78298000	30744000	30744000
P78527;P78527-2;E7EUY0;F5GX40;H0YG84;Q6GZV1	P78527;P78527-2;E7EUY0	DNA-dependent protein kinase catalytic subunit	PRKDC	>sp|P78527|PRKDC_HUMAN DNA-dependent protein kinase catalytic subunit OS=Homo sapiens GN=PRKDC PE=1 SV=3;>sp|P78527-2|PRKDC_HUMAN Isoform 2 of DNA-dependent protein kinase catalytic subunit OS=Homo sapiens GN=PRKDC;>tr|E7EUY0|E7EUY0_HUMAN DNA-dependent pro	239	239	239	25088000	65785000	30709000	30709000
Q96A49	Q96A49	Synapse-associated protein 1	SYAP1	>sp|Q96A49|SYAP1_HUMAN Synapse-associated protein 1 OS=Homo sapiens GN=SYAP1 PE=1 SV=1	26	26	26	28328000	52316000	30660000	30660000
Q12904-2;Q12904;D6R937	Q12904-2;Q12904	Aminoacyl tRNA synthase complex-interacting multifunctional protein 1;Endothelial monocyte-activating polypeptide 2	AIMP1	>sp|Q12904-2|AIMP1_HUMAN Isoform 2 of Aminoacyl tRNA synthase complex-interacting multifunctional protein 1 OS=Homo sapiens GN=AIMP1;>sp|Q12904|AIMP1_HUMAN Aminoacyl tRNA synthase complex-interacting multifunctional protein 1 OS=Homo sapiens GN=AIMP1 PE=1	22	22	22	30653000	93490000	18785000	30653000
Q04917;A2IDB2;A2IDB1;F8WEB6;REV__Q7Z5H3-2;REV__B4DED8;REV__Q7Z5H3;REV__P13521;REV__Q7Z5H3-3;REV__A6NHM7;REV__A6NJ38;REV__D6R9V6;REV__Q7Z5H3-4;REV__C9JQI2;REV__C9JDT0	Q04917;A2IDB2	14-3-3 protein eta	YWHAH	>sp|Q04917|1433F_HUMAN 14-3-3 protein eta OS=Homo sapiens GN=YWHAH PE=1 SV=4;>tr|A2IDB2|A2IDB2_HUMAN 14-3-3 protein eta (Fragment) OS=Homo sapiens GN=YWHAH PE=4 SV=1	25	20	20	30495000	78346000	28865000	30495000
O15355	O15355	Protein phosphatase 1G	PPM1G	>sp|O15355|PPM1G_HUMAN Protein phosphatase 1G OS=Homo sapiens GN=PPM1G PE=1 SV=1	26	26	26	26385000	70042000	30355000	30355000
Q14739;C9JXK0;H7C442;H7C108	Q14739;C9JXK0	Lamin-B receptor	LBR	>sp|Q14739|LBR_HUMAN Lamin-B receptor OS=Homo sapiens GN=LBR PE=1 SV=2;>tr|C9JXK0|C9JXK0_HUMAN Lamin-B receptor (Fragment) OS=Homo sapiens GN=LBR PE=4 SV=1	21	21	17	28070000	37261000	30352000	30352000
Q16181;E7EPK1;E7ES33;B4DNE4;H0YFF6;H0Y3Y4;F5GZE5;Q5JXL7;Q6ZU15;Q5W161;F2Z3D3	Q16181;E7EPK1;E7ES33;B4DNE4;H0YFF6;H0Y3Y4	Septin-7	41524	>sp|Q16181|SEPT7_HUMAN Septin-7 OS=Homo sapiens GN=SEPT7 PE=1 SV=2;>tr|E7EPK1|E7EPK1_HUMAN Septin-7 OS=Homo sapiens GN=SEPT7 PE=3 SV=1;>tr|E7ES33|E7ES33_HUMAN Septin-7 OS=Homo sapiens GN=SEPT7 PE=3 SV=2;>tr|B4DNE4|B4DNE4_HUMAN Septin-7 OS=Homo sapiens GN=S	30	30	1	30345000	52075000	28945000	30345000
Q9NX24;D6RCB9;D6RC52;J3QSY4;H0YC83	Q9NX24;D6RCB9;D6RC52	H/ACA ribonucleoprotein complex subunit 2	NHP2	>sp|Q9NX24|NHP2_HUMAN H/ACA ribonucleoprotein complex subunit 2 OS=Homo sapiens GN=NHP2 PE=1 SV=1;>tr|D6RCB9|D6RCB9_HUMAN H/ACA ribonucleoprotein complex subunit 2 (Fragment) OS=Homo sapiens GN=NHP2 PE=4 SV=1;>tr|D6RC52|D6RC52_HUMAN H/ACA ribonucleoprotein	10	10	10	15052000	49286000	30315000	30315000
P31689;B7Z5C0;P12916;REV__H0Y8C5	P31689;B7Z5C0	DnaJ homolog subfamily A member 1	DNAJA1	>sp|P31689|DNJA1_HUMAN DnaJ homolog subfamily A member 1 OS=Homo sapiens GN=DNAJA1 PE=1 SV=2;>tr|B7Z5C0|B7Z5C0_HUMAN DnaJ homolog subfamily A member 1 OS=Homo sapiens GN=DNAJA1 PE=2 SV=1	29	28	28	20604000	84567000	30304000	30304000
Q8NFH3;B4E2F0;Q5VYB5;B4DVD1;F5H0E3;B4E301	Q8NFH3	Nucleoporin Nup43	NUP43	>sp|Q8NFH3|NUP43_HUMAN Nucleoporin Nup43 OS=Homo sapiens GN=NUP43 PE=1 SV=1	13	13	13	12636000	76643000	30264000	30264000
P33552	P33552	Cyclin-dependent kinases regulatory subunit 2	CKS2	>sp|P33552|CKS2_HUMAN Cyclin-dependent kinases regulatory subunit 2 OS=Homo sapiens GN=CKS2 PE=1 SV=1	5	5	4	24524000	109140000	30182000	30182000
Q8WXX5	Q8WXX5	DnaJ homolog subfamily C member 9	DNAJC9	>sp|Q8WXX5|DNJC9_HUMAN DnaJ homolog subfamily C member 9 OS=Homo sapiens GN=DNAJC9 PE=1 SV=1	17	17	17	18767000	66142000	30079000	30079000
Q7RTV0	Q7RTV0	PHD finger-like domain-containing protein 5A	PHF5A	>sp|Q7RTV0|PHF5A_HUMAN PHD finger-like domain-containing protein 5A OS=Homo sapiens GN=PHF5A PE=1 SV=1	8	8	8	29986000	77726000	16782000	29986000
Q8NBS9;Q86UY0;B2RDM2;REV__Q83445;REV__Q98636	Q8NBS9;Q86UY0;B2RDM2	Thioredoxin domain-containing protein 5	TXNDC5	>sp|Q8NBS9|TXND5_HUMAN Thioredoxin domain-containing protein 5 OS=Homo sapiens GN=TXNDC5 PE=1 SV=2;>tr|Q86UY0|Q86UY0_HUMAN TXNDC5 protein OS=Homo sapiens GN=TXNDC5 PE=2 SV=1;>tr|B2RDM2|B2RDM2_HUMAN HCG1811539, isoform CRA_b OS=Homo sapiens GN=TXNDC5 PE=2 S	28	28	28	26225000	64517000	29906000	29906000
Q13442;F8WBW6	Q13442	28 kDa heat- and acid-stable phosphoprotein	PDAP1	>sp|Q13442|HAP28_HUMAN 28 kDa heat- and acid-stable phosphoprotein OS=Homo sapiens GN=PDAP1 PE=1 SV=1	19	19	19	27835000	62611000	29830000	29830000
O75821;K7EL20;K7EL60;K7EP16;K7ENH0;K7ERL8	O75821;K7EL20	Eukaryotic translation initiation factor 3 subunit G	EIF3G	>sp|O75821|EIF3G_HUMAN Eukaryotic translation initiation factor 3 subunit G OS=Homo sapiens GN=EIF3G PE=1 SV=2;>tr|K7EL20|K7EL20_HUMAN Eukaryotic translation initiation factor 3 subunit G (Fragment) OS=Homo sapiens GN=EIF3G PE=4 SV=1	24	24	0	24483000	63847000	29732000	29732000
P53618;E9PP73;E9PKQ1;E9PP63	P53618;E9PP73	Coatomer subunit beta	COPB1	>sp|P53618|COPB_HUMAN Coatomer subunit beta OS=Homo sapiens GN=COPB1 PE=1 SV=3;>tr|E9PP73|E9PP73_HUMAN Coatomer subunit beta (Fragment) OS=Homo sapiens GN=COPB1 PE=4 SV=1	56	56	56	20180000	60671000	29718000	29718000
Q99426;Q6FGY5;K7EP07;A8MVD5;K7EK42;K7ELT5;K7ENS2;K7EL99;K7ER04;K7EQH0	Q99426;Q6FGY5;K7EP07;A8MVD5;K7EK42;K7ELT5	Tubulin-folding cofactor B	TBCB;CKAP1	>sp|Q99426|TBCB_HUMAN Tubulin-folding cofactor B OS=Homo sapiens GN=TBCB PE=1 SV=2;>tr|Q6FGY5|Q6FGY5_HUMAN CKAP1 protein OS=Homo sapiens GN=CKAP1 PE=2 SV=1;>tr|K7EP07|K7EP07_HUMAN Tubulin-folding cofactor B (Fragment) OS=Homo sapiens GN=TBCB PE=4 SV=1;>tr|	19	19	19	29691000	65613000	26537000	29691000
O43396;K7ER96;G3V1K0;K7EML9;K7EPB7;K7EME7;K7EKG2	O43396;K7ER96	Thioredoxin-like protein 1	TXNL1	>sp|O43396|TXNL1_HUMAN Thioredoxin-like protein 1 OS=Homo sapiens GN=TXNL1 PE=1 SV=3;>tr|K7ER96|K7ER96_HUMAN Thioredoxin-like protein 1 (Fragment) OS=Homo sapiens GN=TXNL1 PE=4 SV=1	19	19	19	29611000	51120000	25122000	29611000
Q01813;Q5VSR7;B1APP6;B1APP8;H0Y757;Q5VSR5;Q5VSR6;H0Y3Y3	Q01813;Q5VSR7	6-phosphofructokinase type C;6-phosphofructokinase	PFKP	>sp|Q01813|K6PP_HUMAN 6-phosphofructokinase type C OS=Homo sapiens GN=PFKP PE=1 SV=2;>tr|Q5VSR7|Q5VSR7_HUMAN 6-phosphofructokinase OS=Homo sapiens GN=PFKP PE=2 SV=1	45	45	38	21222000	78450000	29527000	29527000
Q8IWS0;B4E0G4	Q8IWS0;B4E0G4	PHD finger protein 6	PHF6	>sp|Q8IWS0|PHF6_HUMAN PHD finger protein 6 OS=Homo sapiens GN=PHF6 PE=1 SV=1;>tr|B4E0G4|B4E0G4_HUMAN PHD finger protein 6 OS=Homo sapiens GN=PHF6 PE=2 SV=1	20	20	2	17857000	73521000	29436000	29436000
P29966	P29966	Myristoylated alanine-rich C-kinase substrate	MARCKS	>sp|P29966|MARCS_HUMAN Myristoylated alanine-rich C-kinase substrate OS=Homo sapiens GN=MARCKS PE=1 SV=4	13	13	13	32129000	24974000	29234000	29234000
P62875	P62875	DNA-directed RNA polymerases I, II, and III subunit RPABC5	POLR2L	>sp|P62875|RPAB5_HUMAN DNA-directed RNA polymerases I, II, and III subunit RPABC5 OS=Homo sapiens GN=POLR2L PE=1 SV=1	3	3	3	12155000	38814000	29121000	29121000
O95861;B4DUS9;O95861-2;F8W1J0;F8VZG4;F8VVW8	O95861;B4DUS9;O95861-2	3(2),5-bisphosphate nucleotidase 1	BPNT1	>sp|O95861|BPNT1_HUMAN 3(2),5-bisphosphate nucleotidase 1 OS=Homo sapiens GN=BPNT1 PE=1 SV=1;>tr|B4DUS9|B4DUS9_HUMAN 3(2),5-bisphosphate nucleotidase 1 OS=Homo sapiens GN=BPNT1 PE=2 SV=1;>sp|O95861-2|BPNT1_HUMAN Isoform 2 of 3(2),5-bisphosphate nu	16	16	0	17376000	90054000	28966000	28966000
P39656;E7EWT1	P39656;E7EWT1	Dolichyl-diphosphooligosaccharide--protein glycosyltransferase 48 kDa subunit	DDOST	>sp|P39656|OST48_HUMAN Dolichyl-diphosphooligosaccharide--protein glycosyltransferase 48 kDa subunit OS=Homo sapiens GN=DDOST PE=1 SV=4;>tr|E7EWT1|E7EWT1_HUMAN Dolichyl-diphosphooligosaccharide--protein glycosyltransferase 48 kDa subunit OS=Homo sapiens GN	23	23	23	16305000	54847000	28961000	28961000
P55010;H0YN40;H0YLZ1;H0YM54;H0YMJ8;H0YK11;H0YK29	P55010;H0YN40;H0YLZ1	Eukaryotic translation initiation factor 5	EIF5	>sp|P55010|IF5_HUMAN Eukaryotic translation initiation factor 5 OS=Homo sapiens GN=EIF5 PE=1 SV=2;>tr|H0YN40|H0YN40_HUMAN Eukaryotic translation initiation factor 5 (Fragment) OS=Homo sapiens GN=EIF5 PE=4 SV=1;>tr|H0YLZ1|H0YLZ1_HUMAN Eukaryotic translation	22	22	22	18313000	34632000	28935000	28935000
Q96CT7	Q96CT7	Coiled-coil domain-containing protein 124	CCDC124	>sp|Q96CT7|CC124_HUMAN Coiled-coil domain-containing protein 124 OS=Homo sapiens GN=CCDC124 PE=1 SV=1	19	19	19	21074000	60608000	28867000	28867000
Q8NCW5;Q8NCW5-2;Q5T3I4;Q5T3I3	Q8NCW5;Q8NCW5-2;Q5T3I4	NAD(P)H-hydrate epimerase	APOA1BP	>sp|Q8NCW5|NNRE_HUMAN NAD(P)H-hydrate epimerase OS=Homo sapiens GN=APOA1BP PE=1 SV=2;>sp|Q8NCW5-2|NNRE_HUMAN Isoform 2 of NAD(P)H-hydrate epimerase OS=Homo sapiens GN=APOA1BP;>tr|Q5T3I4|Q5T3I4_HUMAN Apolipoprotein A-I binding protein OS=Homo sapiens GN=APO	14	14	14	28866000	68456000	28126000	28866000
Q15428;K7EKV8;K7EMT0;K7EP23	Q15428;K7EKV8;K7EMT0;K7EP23	Splicing factor 3A subunit 2	SF3A2	>sp|Q15428|SF3A2_HUMAN Splicing factor 3A subunit 2 OS=Homo sapiens GN=SF3A2 PE=1 SV=2;>tr|K7EKV8|K7EKV8_HUMAN Splicing factor 3A subunit 2 OS=Homo sapiens GN=SF3A2 PE=4 SV=1;>tr|K7EMT0|K7EMT0_HUMAN Splicing factor 3A subunit 2 (Fragment) OS=Homo sapiens G	13	13	13	28760000	24054000	34014000	28760000
P49419;P49419-2;E7EPT3;F8VS02;P49419-3;H0YHM6;F8VVF2;F8WD33;F8WDY6	P49419;P49419-2;E7EPT3;F8VS02;P49419-3	Alpha-aminoadipic semialdehyde dehydrogenase	ALDH7A1	>sp|P49419|AL7A1_HUMAN Alpha-aminoadipic semialdehyde dehydrogenase OS=Homo sapiens GN=ALDH7A1 PE=1 SV=5;>sp|P49419-2|AL7A1_HUMAN Isoform 2 of Alpha-aminoadipic semialdehyde dehydrogenase OS=Homo sapiens GN=ALDH7A1;>tr|E7EPT3|E7EPT3_HUMAN Alpha-aminoadipic	32	32	32	19575000	40528000	28722000	28722000
Q7L5N1;E7EM64;H7C3T0	Q7L5N1;E7EM64	COP9 signalosome complex subunit 6	COPS6	>sp|Q7L5N1|CSN6_HUMAN COP9 signalosome complex subunit 6 OS=Homo sapiens GN=COPS6 PE=1 SV=1;>tr|E7EM64|E7EM64_HUMAN COP9 signalosome complex subunit 6 OS=Homo sapiens GN=COPS6 PE=4 SV=1	18	18	18	10741000	52361000	28635000	28635000
P30405;Q2YDB7;H0Y548;Q6BAA4;C9JAN8	P30405;Q2YDB7	Peptidyl-prolyl cis-trans isomerase F, mitochondrial;Peptidyl-prolyl cis-trans isomerase	PPIF	>sp|P30405|PPIF_HUMAN Peptidyl-prolyl cis-trans isomerase F, mitochondrial OS=Homo sapiens GN=PPIF PE=1 SV=1;>tr|Q2YDB7|Q2YDB7_HUMAN Peptidyl-prolyl cis-trans isomerase OS=Homo sapiens GN=PPIF PE=2 SV=1	16	13	13	17832000	67660000	28465000	28465000
Q99436;Q5TBG5;B4E0P1	Q99436;Q5TBG5;B4E0P1	Proteasome subunit beta type-7;Proteasome subunit beta type	PSMB7	>sp|Q99436|PSB7_HUMAN Proteasome subunit beta type-7 OS=Homo sapiens GN=PSMB7 PE=1 SV=1;>tr|Q5TBG5|Q5TBG5_HUMAN Proteasome subunit beta type (Fragment) OS=Homo sapiens GN=PSMB7 PE=2 SV=1;>tr|B4E0P1|B4E0P1_HUMAN Proteasome (Prosome, macropain) subunit, beta	13	13	13	27871000	37528000	28464000	28464000
Q16630-2;Q16630;F8WJN3;Q16630-3;F8W084	Q16630-2;Q16630;F8WJN3;Q16630-3	Cleavage and polyadenylation specificity factor subunit 6	CPSF6	>sp|Q16630-2|CPSF6_HUMAN Isoform 2 of Cleavage and polyadenylation specificity factor subunit 6 OS=Homo sapiens GN=CPSF6;>sp|Q16630|CPSF6_HUMAN Cleavage and polyadenylation specificity factor subunit 6 OS=Homo sapiens GN=CPSF6 PE=1 SV=2;>tr|F8WJN3|F8WJN3_H	19	19	19	20733000	42725000	28259000	28259000
Q9H8S9;Q9H8S9-2	Q9H8S9;Q9H8S9-2	MOB kinase activator 1A	MOB1A	>sp|Q9H8S9|MOB1A_HUMAN MOB kinase activator 1A OS=Homo sapiens GN=MOB1A PE=1 SV=4;>sp|Q9H8S9-2|MOB1A_HUMAN Isoform 2 of MOB kinase activator 1A OS=Homo sapiens GN=MOB1A	8	8	2	26601000	98838000	28234000	28234000
Q9NPH2;G5E9U0;Q9NPH2-2;G3V1R9;B7Z3K3;J3QRY8;J3QS51;J3KRC6;J3KRH4;J3QRH1;J3QRY0	Q9NPH2;G5E9U0;Q9NPH2-2;G3V1R9;B7Z3K3	Inositol-3-phosphate synthase 1	ISYNA1	>sp|Q9NPH2|INO1_HUMAN Inositol-3-phosphate synthase 1 OS=Homo sapiens GN=ISYNA1 PE=1 SV=1;>tr|G5E9U0|G5E9U0_HUMAN Inositol-3-phosphate synthase 1 OS=Homo sapiens GN=ISYNA1 PE=4 SV=1;>sp|Q9NPH2-2|INO1_HUMAN Isoform 2 of Inositol-3-phosphate synthase 1 OS=Ho	18	18	18	18887000	75360000	28173000	28173000
P11766;H0YAG8;D6RFE4;D6R9G2;D6RAY0	P11766;H0YAG8	Alcohol dehydrogenase class-3	ADH5	>sp|P11766|ADHX_HUMAN Alcohol dehydrogenase class-3 OS=Homo sapiens GN=ADH5 PE=1 SV=4;>tr|H0YAG8|H0YAG8_HUMAN Alcohol dehydrogenase class-3 (Fragment) OS=Homo sapiens GN=ADH5 PE=3 SV=1	26	26	26	22927000	63124000	28157000	28157000
Q9HC38-2;Q9HC38;B7Z403;I3L3Q4;Q9HC38-3;I3L1I0;I3L1F4;I3L277;I3L2C2;I3NI24;I3NI27;K7ENF2	Q9HC38-2;Q9HC38;B7Z403;I3L3Q4;Q9HC38-3	Glyoxalase domain-containing protein 4	GLOD4	>sp|Q9HC38-2|GLOD4_HUMAN Isoform 2 of Glyoxalase domain-containing protein 4 OS=Homo sapiens GN=GLOD4;>sp|Q9HC38|GLOD4_HUMAN Glyoxalase domain-containing protein 4 OS=Homo sapiens GN=GLOD4 PE=1 SV=1;>tr|B7Z403|B7Z403_HUMAN Glyoxalase domain-containing prot	25	25	25	25786000	84116000	28132000	28132000
Q96B54	Q96B54	Zinc finger protein 428	ZNF428	>sp|Q96B54|ZN428_HUMAN Zinc finger protein 428 OS=Homo sapiens GN=ZNF428 PE=1 SV=2	4	4	4	28080000	58056000	11165000	28080000
J3KQ18;P30046;B5MC82;A6NHG4;B7Z522;H7C342	J3KQ18;P30046;B5MC82;A6NHG4;B7Z522	D-dopachrome decarboxylase;D-dopachrome decarboxylase-like protein	DDT;DDTL	>tr|J3KQ18|J3KQ18_HUMAN D-dopachrome decarboxylase OS=Homo sapiens GN=DDT PE=4 SV=1;>sp|P30046|DOPD_HUMAN D-dopachrome decarboxylase OS=Homo sapiens GN=DDT PE=1 SV=3;>tr|B5MC82|B5MC82_HUMAN D-dopachrome decarboxylase OS=Homo sapiens GN=DDT PE=4 SV=2;>sp|A6	11	11	11	16140000	102660000	28037000	28037000
P42167;G5E972;A2T926;H0YJH7	P42167;G5E972;A2T926;H0YJH7	Lamina-associated polypeptide 2, isoforms beta/gamma;Thymopoietin;Thymopentin	TMPO	>sp|P42167|LAP2B_HUMAN Lamina-associated polypeptide 2, isoforms beta/gamma OS=Homo sapiens GN=TMPO PE=1 SV=2;>tr|G5E972|G5E972_HUMAN Thymopentin OS=Homo sapiens GN=TMPO PE=4 SV=1;>tr|A2T926|A2T926_HUMAN Thymopentin OS=Homo sapiens GN=TMPO PE=2 SV=1;>tr|H0	31	17	7	26177000	88851000	28030000	28030000
Q13155;F8W950;A8MU58;F8WCL2	Q13155;F8W950;A8MU58	Aminoacyl tRNA synthase complex-interacting multifunctional protein 2	AIMP2	>sp|Q13155|AIMP2_HUMAN Aminoacyl tRNA synthase complex-interacting multifunctional protein 2 OS=Homo sapiens GN=AIMP2 PE=1 SV=2;>tr|F8W950|F8W950_HUMAN Aminoacyl tRNA synthase complex-interacting multifunctional protein 2 OS=Homo sapiens GN=AIMP2 PE=4 SV=1	15	15	15	15632000	44235000	27818000	27818000
P21281;H0YC04;P15313;C9JL73;E5RGH6;H0YAT8;C9JNS9;C9J5E3;C9JZ02	P21281;H0YC04	V-type proton ATPase subunit B, brain isoform	ATP6V1B2	>sp|P21281|VATB2_HUMAN V-type proton ATPase subunit B, brain isoform OS=Homo sapiens GN=ATP6V1B2 PE=1 SV=3;>tr|H0YC04|H0YC04_HUMAN V-type proton ATPase subunit B, brain isoform (Fragment) OS=Homo sapiens GN=ATP6V1B2 PE=4 SV=1	28	28	28	17468000	45827000	27795000	27795000
P63151;P63151-2;E5RFR9;Q00005-5;Q00005-4;Q00005-3;Q00005-2;Q00005;G3V149;Q9Y2T4;Q9Y2T4-2;Q9Y2T4-4;Q9Y2T4-3;E5RIY1;H0YA16;E5RJV2;E5RHQ2	P63151;P63151-2	Serine/threonine-protein phosphatase 2A 55 kDa regulatory subunit B alpha isoform	PPP2R2A	>sp|P63151|2ABA_HUMAN Serine/threonine-protein phosphatase 2A 55 kDa regulatory subunit B alpha isoform OS=Homo sapiens GN=PPP2R2A PE=1 SV=1;>sp|P63151-2|2ABA_HUMAN Isoform 2 of Serine/threonine-protein phosphatase 2A 55 kDa regulatory subunit B alpha isof	29	29	16	27736000	59899000	25837000	27736000
Q96DI7;B4DQJ1;Q9NSS8	Q96DI7;B4DQJ1	U5 small nuclear ribonucleoprotein 40 kDa protein	SNRNP40	>sp|Q96DI7|SNR40_HUMAN U5 small nuclear ribonucleoprotein 40 kDa protein OS=Homo sapiens GN=SNRNP40 PE=1 SV=1;>tr|B4DQJ1|B4DQJ1_HUMAN U5 small nuclear ribonucleoprotein 40 kDa protein OS=Homo sapiens GN=SNRNP40 PE=2 SV=1	17	17	17	22299000	65550000	27663000	27663000
P09496;P09496-3;P09496-4;P09496-2;C9J8P9;F5H6N3	P09496;P09496-3;P09496-4;P09496-2;C9J8P9;F5H6N3	Clathrin light chain A	CLTA	>sp|P09496|CLCA_HUMAN Clathrin light chain A OS=Homo sapiens GN=CLTA PE=1 SV=1;>sp|P09496-3|CLCA_HUMAN Isoform 3 of Clathrin light chain A OS=Homo sapiens GN=CLTA;>sp|P09496-4|CLCA_HUMAN Isoform 4 of Clathrin light chain A OS=Homo sapiens GN=CLTA;>sp|P0949	11	11	3	25297000	68754000	27644000	27644000
P12532;P12532-2;F8WCN3;E9PCP8;J3KQ93;C9JSQ1;C9JT96;C9J6W7;C9J8F6;D6R998;C9J995;C9JJX8;D6RHV3;REV__P03631;REV__P03631-2;H0YJJ7	P12532;P12532-2;F8WCN3;E9PCP8;J3KQ93	Creatine kinase U-type, mitochondrial	CKMT1A;CKMT1B	>sp|P12532|KCRU_HUMAN Creatine kinase U-type, mitochondrial OS=Homo sapiens GN=CKMT1A PE=1 SV=1;>sp|P12532-2|KCRU_HUMAN Isoform 2 of Creatine kinase U-type, mitochondrial OS=Homo sapiens GN=CKMT1A;>tr|F8WCN3|F8WCN3_HUMAN Creatine kinase U-type, mitochondri	24	22	14	21454000	58328000	27643000	27643000
J3KQ83;P18859;A8MUH2	J3KQ83;P18859;A8MUH2	ATP synthase-coupling factor 6, mitochondrial	ATP5J	>tr|J3KQ83|J3KQ83_HUMAN ATP synthase-coupling factor 6, mitochondrial OS=Homo sapiens GN=ATP5J PE=3 SV=1;>sp|P18859|ATP5J_HUMAN ATP synthase-coupling factor 6, mitochondrial OS=Homo sapiens GN=ATP5J PE=1 SV=1;>tr|A8MUH2|A8MUH2_HUMAN ATP synthase-coupling f	5	5	5	27619000	14845000	40259000	27619000
Q9GZS3;H0YN81;H0YMF9;H0YL19;H3BQA8;H0YM76;H0YLA1	Q9GZS3;H0YN81;H0YMF9;H0YL19	WD repeat-containing protein 61	WDR61	>sp|Q9GZS3|WDR61_HUMAN WD repeat-containing protein 61 OS=Homo sapiens GN=WDR61 PE=1 SV=1;>tr|H0YN81|H0YN81_HUMAN WD repeat-containing protein 61 (Fragment) OS=Homo sapiens GN=WDR61 PE=4 SV=1;>tr|H0YMF9|H0YMF9_HUMAN WD repeat-containing protein 61 OS=Homo	19	19	19	23147000	61440000	27579000	27579000
Q9NZ01;B3KSQ1;Q9NZ01-2	Q9NZ01;B3KSQ1	Trans-2,3-enoyl-CoA reductase	TECR	>sp|Q9NZ01|TECR_HUMAN Very-long-chain enoyl-CoA reductase OS=Homo sapiens GN=TECR PE=1 SV=1;>tr|B3KSQ1|B3KSQ1_HUMAN Very-long-chain enoyl-CoA reductase OS=Homo sapiens GN=TECR PE=2 SV=1	18	18	18	27537000	133230000	16497000	27537000
Q9NZ45	Q9NZ45	CDGSH iron-sulfur domain-containing protein 1	CISD1	>sp|Q9NZ45|CISD1_HUMAN CDGSH iron-sulfur domain-containing protein 1 OS=Homo sapiens GN=CISD1 PE=1 SV=1	6	6	6	27514000	40016000	20287000	27514000
B0YIW6;P48444;E9PEU4;E9PK34	B0YIW6;P48444;E9PEU4	Coatomer subunit delta	ARCN1	>tr|B0YIW6|B0YIW6_HUMAN Archain 1, isoform CRA_a OS=Homo sapiens GN=ARCN1 PE=4 SV=1;>sp|P48444|COPD_HUMAN Coatomer subunit delta OS=Homo sapiens GN=ARCN1 PE=1 SV=1;>tr|E9PEU4|E9PEU4_HUMAN Coatomer subunit delta OS=Homo sapiens GN=ARCN1 PE=4 SV=1	38	38	38	25145000	59155000	27465000	27465000
O43504;E9PLX3	O43504;E9PLX3	Hepatitis B virus X-interacting protein	HBXIP	>sp|O43504|LTOR5_HUMAN Ragulator complex protein LAMTOR5 OS=Homo sapiens GN=LAMTOR5 PE=1 SV=1;>tr|E9PLX3|E9PLX3_HUMAN Ragulator complex protein LAMTOR5 OS=Homo sapiens GN=LAMTOR5 PE=4 SV=1	6	6	6	13757000	51233000	27441000	27441000
Q9Y6A9;C9JBL1	Q9Y6A9;C9JBL1	Signal peptidase complex subunit 1	SPCS1	>sp|Q9Y6A9|SPCS1_HUMAN Signal peptidase complex subunit 1 OS=Homo sapiens GN=SPCS1 PE=1 SV=3;>tr|C9JBL1|C9JBL1_HUMAN Signal peptidase complex subunit 1 OS=Homo sapiens GN=SPCS1 PE=4 SV=1	2	2	2	5706500	39548000	27395000	27395000
Q5T9B7;P00568;H0Y4J6;H0YID2;Q9Y6K8;Q9Y6K8-3;Q9Y6K8-2	Q5T9B7;P00568;H0Y4J6	Adenylate kinase isoenzyme 1	AK1	>tr|Q5T9B7|Q5T9B7_HUMAN Adenylate kinase OS=Homo sapiens GN=AK1 PE=2 SV=1;>sp|P00568|KAD1_HUMAN Adenylate kinase isoenzyme 1 OS=Homo sapiens GN=AK1 PE=1 SV=3;>tr|H0Y4J6|H0Y4J6_HUMAN Adenylate kinase isoenzyme 1 (Fragment) OS=Homo sapiens GN=AK1 PE=3 SV=1	16	16	16	16748000	66452000	27392000	27392000
P26885;F5H0N4	P26885;F5H0N4	Peptidyl-prolyl cis-trans isomerase FKBP2;Peptidyl-prolyl cis-trans isomerase	FKBP2	>sp|P26885|FKBP2_HUMAN Peptidyl-prolyl cis-trans isomerase FKBP2 OS=Homo sapiens GN=FKBP2 PE=1 SV=2;>tr|F5H0N4|F5H0N4_HUMAN Peptidyl-prolyl cis-trans isomerase (Fragment) OS=Homo sapiens GN=FKBP2 PE=4 SV=1	11	11	11	18802000	52578000	27337000	27337000
A6NN80;E5RK69	A6NN80;E5RK69	Annexin	ANXA6	>tr|A6NN80|A6NN80_HUMAN Annexin OS=Homo sapiens GN=ANXA6 PE=3 SV=3;>tr|E5RK69|E5RK69_HUMAN Annexin OS=Homo sapiens GN=ANXA6 PE=3 SV=1	63	63	3	16155000	72242000	27222000	27222000
O75436;F5H4L7;A8MZ56;G3V1N8	O75436;F5H4L7;A8MZ56;G3V1N8	Vacuolar protein sorting-associated protein 26A	VPS26A	>sp|O75436|VP26A_HUMAN Vacuolar protein sorting-associated protein 26A OS=Homo sapiens GN=VPS26A PE=1 SV=2;>tr|F5H4L7|F5H4L7_HUMAN Vacuolar protein sorting-associated protein 26A OS=Homo sapiens GN=VPS26A PE=4 SV=1;>tr|A8MZ56|A8MZ56_HUMAN Vacuolar protein	23	23	20	27161000	77148000	19953000	27161000
O75083;O75083-3;D6RD66	O75083;O75083-3;D6RD66	WD repeat-containing protein 1	WDR1	>sp|O75083|WDR1_HUMAN WD repeat-containing protein 1 OS=Homo sapiens GN=WDR1 PE=1 SV=4;>sp|O75083-3|WDR1_HUMAN Isoform 2 of WD repeat-containing protein 1 OS=Homo sapiens GN=WDR1;>tr|D6RD66|D6RD66_HUMAN WD repeat-containing protein 1 (Fragment) OS=Homo sap	47	47	47	15791000	74797000	27159000	27159000
P25787;C9JCK5;Q6MZI6;H3BT36;H7C402	P25787;C9JCK5	Proteasome subunit alpha type-2	PSMA2	>sp|P25787|PSA2_HUMAN Proteasome subunit alpha type-2 OS=Homo sapiens GN=PSMA2 PE=1 SV=2;>tr|C9JCK5|C9JCK5_HUMAN Proteasome subunit alpha type-2 OS=Homo sapiens GN=PSMA2 PE=4 SV=1	19	19	19	27112000	83942000	22653000	27112000
Q14011;K7EQR7;K7EPM4;K7EMY9;K7ER40;K7ELT6;K7EJV5;K7ENX8;K7ELV6;K7ELL4;K7EQL0;K7EIF7;K7ENN6;K7EQX4	Q14011;K7EQR7;K7EPM4;K7EMY9;K7ER40;K7ELT6;K7EJV5;K7ENX8;K7ELV6	Cold-inducible RNA-binding protein	CIRBP	>sp|Q14011|CIRBP_HUMAN Cold-inducible RNA-binding protein OS=Homo sapiens GN=CIRBP PE=1 SV=1;>tr|K7EQR7|K7EQR7_HUMAN Cold-inducible RNA-binding protein OS=Homo sapiens GN=CIRBP PE=4 SV=1;>tr|K7EPM4|K7EPM4_HUMAN Cold-inducible RNA-binding protein OS=Homo sa	8	7	2	27082000	77143000	21970000	27082000
O95168;O95168-2;C9JXQ9;F2Z3P9	O95168;O95168-2;C9JXQ9	NADH dehydrogenase [ubiquinone] 1 beta subcomplex subunit 4	NDUFB4	>sp|O95168|NDUB4_HUMAN NADH dehydrogenase [ubiquinone] 1 beta subcomplex subunit 4 OS=Homo sapiens GN=NDUFB4 PE=1 SV=3;>sp|O95168-2|NDUB4_HUMAN Isoform 2 of NADH dehydrogenase [ubiquinone] 1 beta subcomplex subunit 4 OS=Homo sapiens GN=NDUFB4;>tr|C9JXQ9|C9	10	10	10	20456000	63619000	27056000	27056000
Q16836;Q16836-2;J3KQ17;E9PF18	Q16836;Q16836-2;J3KQ17;E9PF18	Hydroxyacyl-coenzyme A dehydrogenase, mitochondrial	HADH	>sp|Q16836|HCDH_HUMAN Hydroxyacyl-coenzyme A dehydrogenase, mitochondrial OS=Homo sapiens GN=HADH PE=1 SV=3;>sp|Q16836-2|HCDH_HUMAN Isoform 2 of Hydroxyacyl-coenzyme A dehydrogenase, mitochondrial OS=Homo sapiens GN=HADH;>tr|J3KQ17|J3KQ17_HUMAN Hydroxyacyl	20	20	20	13000000	89449000	26992000	26992000
C9JQ41;Q4VC31;H7C525;C9JBU9	C9JQ41;Q4VC31;H7C525	Coiled-coil domain-containing protein 58	CCDC58	>tr|C9JQ41|C9JQ41_HUMAN Coiled-coil domain-containing protein 58 OS=Homo sapiens GN=CCDC58 PE=4 SV=1;>sp|Q4VC31|CCD58_HUMAN Coiled-coil domain-containing protein 58 OS=Homo sapiens GN=CCDC58 PE=1 SV=1;>tr|H7C525|H7C525_HUMAN Coiled-coil domain-containing p	8	8	8	35166000	26866000	14630000	26866000
Q05639	Q05639	Elongation factor 1-alpha 2	EEF1A2	>sp|Q05639|EF1A2_HUMAN Elongation factor 1-alpha 2 OS=Homo sapiens GN=EEF1A2 PE=1 SV=1	40	20	19	16968000	75373000	26830000	26830000
P19525;E9PC80;C9JZT2;F8WBH4	P19525;E9PC80	Interferon-induced, double-stranded RNA-activated protein kinase	EIF2AK2	>sp|P19525|E2AK2_HUMAN Interferon-induced, double-stranded RNA-activated protein kinase OS=Homo sapiens GN=EIF2AK2 PE=1 SV=2;>tr|E9PC80|E9PC80_HUMAN Interferon-induced, double-stranded RNA-activated protein kinase OS=Homo sapiens GN=EIF2AK2 PE=4 SV=1	22	22	22	15449000	34447000	26792000	26792000
Q7Z4W1;J3KS22;J3QS36;J3QL34;J3KRZ4;J3KSZ5;J3QS45;J3QRQ2	Q7Z4W1;J3KS22;J3QS36;J3QL34;J3KRZ4	L-xylulose reductase	DCXR	>sp|Q7Z4W1|DCXR_HUMAN L-xylulose reductase OS=Homo sapiens GN=DCXR PE=1 SV=2;>tr|J3KS22|J3KS22_HUMAN L-xylulose reductase (Fragment) OS=Homo sapiens GN=DCXR PE=3 SV=1;>tr|J3QS36|J3QS36_HUMAN L-xylulose reductase (Fragment) OS=Homo sapiens GN=DCXR PE=3 SV=1	15	15	15	15554000	64171000	26764000	26764000
E5RJR5;P63208;P63208-2;F8W8N3;E7ERH2;E5RGM3;E5RGM4;E5RHM3	E5RJR5;P63208;P63208-2;F8W8N3;E7ERH2;E5RGM3	S-phase kinase-associated protein 1	SKP1	>tr|E5RJR5|E5RJR5_HUMAN S-phase kinase-associated protein 1 OS=Homo sapiens GN=SKP1 PE=4 SV=1;>sp|P63208|SKP1_HUMAN S-phase kinase-associated protein 1 OS=Homo sapiens GN=SKP1 PE=1 SV=2;>sp|P63208-2|SKP1_HUMAN Isoform 2 of S-phase kinase-associated protein	19	19	16	26574000	39201000	13191000	26574000
Q9Y6M9;E9PH64;E9PF49;E7EWZ0	Q9Y6M9;E9PH64;E9PF49;E7EWZ0	NADH dehydrogenase [ubiquinone] 1 beta subcomplex subunit 9	NDUFB9	>sp|Q9Y6M9|NDUB9_HUMAN NADH dehydrogenase [ubiquinone] 1 beta subcomplex subunit 9 OS=Homo sapiens GN=NDUFB9 PE=1 SV=3;>tr|E9PH64|E9PH64_HUMAN NADH dehydrogenase [ubiquinone] 1 beta subcomplex subunit 9 OS=Homo sapiens GN=NDUFB9 PE=4 SV=1;>tr|E9PF49|E9PF49	10	10	10	26555000	37919000	23078000	26555000
O14828	O14828	Secretory carrier-associated membrane protein 3	SCAMP3	>sp|O14828|SCAM3_HUMAN Secretory carrier-associated membrane protein 3 OS=Homo sapiens GN=SCAMP3 PE=1 SV=3	11	11	4	21056000	95838000	26423000	26423000
Q9Y3C6	Q9Y3C6	Peptidyl-prolyl cis-trans isomerase-like 1	PPIL1	>sp|Q9Y3C6|PPIL1_HUMAN Peptidyl-prolyl cis-trans isomerase-like 1 OS=Homo sapiens GN=PPIL1 PE=1 SV=1	9	8	8	26419000	44565000	24674000	26419000
P50402;Q5HY57	P50402;Q5HY57	Emerin	EMD	>sp|P50402|EMD_HUMAN Emerin OS=Homo sapiens GN=EMD PE=1 SV=1;>tr|Q5HY57|Q5HY57_HUMAN Emerin OS=Homo sapiens GN=EMD PE=2 SV=1	17	17	17	23989000	66691000	26407000	26407000
Q92900;Q92900-2	Q92900;Q92900-2	Regulator of nonsense transcripts 1	UPF1	>sp|Q92900|RENT1_HUMAN Regulator of nonsense transcripts 1 OS=Homo sapiens GN=UPF1 PE=1 SV=2;>sp|Q92900-2|RENT1_HUMAN Isoform 2 of Regulator of nonsense transcripts 1 OS=Homo sapiens GN=UPF1	62	62	62	16449000	45310000	26378000	26378000
Q9Y295;H0YI06;H7C1E1;F8WEE0	Q9Y295	Developmentally-regulated GTP-binding protein 1	DRG1	>sp|Q9Y295|DRG1_HUMAN Developmentally-regulated GTP-binding protein 1 OS=Homo sapiens GN=DRG1 PE=1 SV=1	23	23	22	22667000	55974000	26313000	26313000
Q92973;Q92973-2;Q92973-3;E7EW37;B4DSC0;J3KPU5;K7ELC3;K7ENW1	Q92973;Q92973-2;Q92973-3	Transportin-1	TNPO1	>sp|Q92973|TNPO1_HUMAN Transportin-1 OS=Homo sapiens GN=TNPO1 PE=1 SV=2;>sp|Q92973-2|TNPO1_HUMAN Isoform 2 of Transportin-1 OS=Homo sapiens GN=TNPO1;>sp|Q92973-3|TNPO1_HUMAN Isoform 3 of Transportin-1 OS=Homo sapiens GN=TNPO1	38	38	23	17152000	31528000	26293000	26293000
P50995;B4DVE7;H0Y6E1;Q5T0G9	P50995;B4DVE7	Annexin A11;Annexin	ANXA11	>sp|P50995|ANX11_HUMAN Annexin A11 OS=Homo sapiens GN=ANXA11 PE=1 SV=1;>tr|B4DVE7|B4DVE7_HUMAN Annexin OS=Homo sapiens GN=ANXA11 PE=2 SV=1	25	25	24	23382000	85444000	26274000	26274000
O15212;A2AB88;REV__P23426	O15212	Prefoldin subunit 6	PFDN6	>sp|O15212|PFD6_HUMAN Prefoldin subunit 6 OS=Homo sapiens GN=PFDN6 PE=1 SV=1	17	17	16	24550000	75779000	26273000	26273000
Q96EK6;G3V4W4;G3V5E4	Q96EK6;G3V4W4;G3V5E4	Glucosamine 6-phosphate N-acetyltransferase	GNPNAT1	>sp|Q96EK6|GNA1_HUMAN Glucosamine 6-phosphate N-acetyltransferase OS=Homo sapiens GN=GNPNAT1 PE=1 SV=1;>tr|G3V4W4|G3V4W4_HUMAN Glucosamine 6-phosphate N-acetyltransferase (Fragment) OS=Homo sapiens GN=GNPNAT1 PE=4 SV=1;>tr|G3V5E4|G3V5E4_HUMAN Glucosamine 6	10	10	10	8778900	48838000	26270000	26270000
P61221;D6R9I9;D6RGF4	P61221;D6R9I9	ATP-binding cassette sub-family E member 1	ABCE1	>sp|P61221|ABCE1_HUMAN ATP-binding cassette sub-family E member 1 OS=Homo sapiens GN=ABCE1 PE=1 SV=1;>tr|D6R9I9|D6R9I9_HUMAN ATP-binding cassette sub-family E member 1 OS=Homo sapiens GN=ABCE1 PE=4 SV=1	34	34	28	25106000	32603000	26233000	26233000
O75533;H7C341;B4DGZ4;E9PCH3;F8WC19;REV__Q4KMQ2-2;REV__E9PCT2;REV__Q4KMQ2;REV__E9PB30	O75533	Splicing factor 3B subunit 1	SF3B1	>sp|O75533|SF3B1_HUMAN Splicing factor 3B subunit 1 OS=Homo sapiens GN=SF3B1 PE=1 SV=3	75	75	75	23812000	50201000	26200000	26200000
O14579;A6NE29;O14579-2	O14579;A6NE29;O14579-2	Coatomer subunit epsilon	COPE	>sp|O14579|COPE_HUMAN Coatomer subunit epsilon OS=Homo sapiens GN=COPE PE=1 SV=3;>tr|A6NE29|A6NE29_HUMAN Coatomer protein complex, subunit epsilon, isoform CRA_e OS=Homo sapiens GN=COPE PE=4 SV=1;>sp|O14579-2|COPE_HUMAN Isoform 2 of Coatomer subunit epsilo	19	19	19	18454000	98528000	26194000	26194000
P27694;I3L4R8;I3L2M5;I3L524	P27694;I3L4R8	Replication protein A 70 kDa DNA-binding subunit	RPA1	>sp|P27694|RFA1_HUMAN Replication protein A 70 kDa DNA-binding subunit OS=Homo sapiens GN=RPA1 PE=1 SV=2;>tr|I3L4R8|I3L4R8_HUMAN Replication protein A 70 kDa DNA-binding subunit (Fragment) OS=Homo sapiens GN=RPA1 PE=4 SV=1	39	39	38	18744000	90512000	26177000	26177000
P54105;E9PJF4;J3KN38;E9PMI6;E9PQ83;REV__Q8WXG9-3;REV__Q8WXG9-4	P54105;E9PJF4;J3KN38;E9PMI6	Methylosome subunit pICln	CLNS1A	>sp|P54105|ICLN_HUMAN Methylosome subunit pICln OS=Homo sapiens GN=CLNS1A PE=1 SV=1;>tr|E9PJF4|E9PJF4_HUMAN Methylosome subunit pICln OS=Homo sapiens GN=CLNS1A PE=4 SV=1;>tr|J3KN38|J3KN38_HUMAN Methylosome subunit pICln OS=Homo sapiens GN=CLNS1A PE=4 SV=1;	8	8	7	4570700	41920000	26163000	26163000
O95166;H6UMI1;I3L3J4	O95166;H6UMI1	Gamma-aminobutyric acid receptor-associated protein	GABARAP	>sp|O95166|GBRAP_HUMAN Gamma-aminobutyric acid receptor-associated protein OS=Homo sapiens GN=GABARAP PE=1 SV=1;>tr|H6UMI1|H6UMI1_HUMAN GABARAP-a OS=Homo sapiens GN=GABARAP PE=3 SV=1	5	2	2	23339000	174530000	26138000	26138000
P00390;P00390-2;P00390-3;P00390-4;P00390-5;H0YBD4;H0YC68;E5RI06	P00390;P00390-2;P00390-3;P00390-4;P00390-5	Glutathione reductase, mitochondrial	GSR	>sp|P00390|GSHR_HUMAN Glutathione reductase, mitochondrial OS=Homo sapiens GN=GSR PE=1 SV=2;>sp|P00390-2|GSHR_HUMAN Isoform Cytoplasmic of Glutathione reductase, mitochondrial OS=Homo sapiens GN=GSR;>sp|P00390-3|GSHR_HUMAN Isoform 2 of Glutathione reductas	29	29	29	20331000	69287000	26061000	26061000
O14744;O14744-2;G3V5W5;B4DX49;B4DV00;A8MTP3;G3V580;H0YJX6;G3V5L5;G3V2X6;G3V2L6;C9JSX3;H7BZ44;H0YJD3;H0YJ77;G3V5T6;G3V2F5;G3V507;H0YJY6	O14744;O14744-2;G3V5W5;B4DX49;B4DV00;A8MTP3	Protein arginine N-methyltransferase 5;Protein arginine N-methyltransferase 5, N-terminally processed	PRMT5	>sp|O14744|ANM5_HUMAN Protein arginine N-methyltransferase 5 OS=Homo sapiens GN=PRMT5 PE=1 SV=4;>sp|O14744-2|ANM5_HUMAN Isoform 2 of Protein arginine N-methyltransferase 5 OS=Homo sapiens GN=PRMT5;>tr|G3V5W5|G3V5W5_HUMAN Protein arginine N-methyltransferas	33	33	33	23480000	65414000	26018000	26018000
Q14498;Q14498-2;Q14498-3;G3XAC6;E1P5S2;H0Y4X3;Q5QP23;Q5QP22;Q5QP21;A8MYG5;F2Z2Z5;F8WF24;F8WF73;F2Z3E6	Q14498;Q14498-2;Q14498-3;G3XAC6;E1P5S2;H0Y4X3	RNA-binding protein 39	RBM39	>sp|Q14498|RBM39_HUMAN RNA-binding protein 39 OS=Homo sapiens GN=RBM39 PE=1 SV=2;>sp|Q14498-2|RBM39_HUMAN Isoform 2 of RNA-binding protein 39 OS=Homo sapiens GN=RBM39;>sp|Q14498-3|RBM39_HUMAN Isoform 3 of RNA-binding protein 39 OS=Homo sapiens GN=RBM39;>tr	28	28	24	19109000	68319000	26014000	26014000
Q08J23;D6RAS3	Q08J23	tRNA (cytosine(34)-C(5))-methyltransferase	NSUN2	>sp|Q08J23|NSUN2_HUMAN tRNA (cytosine(34)-C(5))-methyltransferase OS=Homo sapiens GN=NSUN2 PE=1 SV=2	48	48	2	16691000	48165000	25991000	25991000
P46977;E9PNQ1;E9PI32;E9PN73;E9PIJ8;H0YET6	P46977;E9PNQ1	Dolichyl-diphosphooligosaccharide--protein glycosyltransferase subunit STT3A	STT3A	>sp|P46977|STT3A_HUMAN Dolichyl-diphosphooligosaccharide--protein glycosyltransferase subunit STT3A OS=Homo sapiens GN=STT3A PE=1 SV=2;>tr|E9PNQ1|E9PNQ1_HUMAN Dolichyl-diphosphooligosaccharide--protein glycosyltransferase subunit STT3A OS=Homo sapiens GN=S	23	23	21	13575000	62789000	25936000	25936000
Q16658;J3KNT0;H7BYX5;C9JFC0;C9JPH9	Q16658;J3KNT0	Fascin	FSCN1	>sp|Q16658|FSCN1_HUMAN Fascin OS=Homo sapiens GN=FSCN1 PE=1 SV=3;>tr|J3KNT0|J3KNT0_HUMAN Fascin OS=Homo sapiens GN=FSCN1 PE=3 SV=1	40	40	40	25210000	66646000	25904000	25904000
Q13541	Q13541	Eukaryotic translation initiation factor 4E-binding protein 1	EIF4EBP1	>sp|Q13541|4EBP1_HUMAN Eukaryotic translation initiation factor 4E-binding protein 1 OS=Homo sapiens GN=EIF4EBP1 PE=1 SV=3	8	8	8	8304900	36620000	25873000	25873000
Q9NY12;Q9NY12-2	Q9NY12;Q9NY12-2	H/ACA ribonucleoprotein complex subunit 1	GAR1	>sp|Q9NY12|GAR1_HUMAN H/ACA ribonucleoprotein complex subunit 1 OS=Homo sapiens GN=GAR1 PE=1 SV=1;>sp|Q9NY12-2|GAR1_HUMAN Isoform 2 of H/ACA ribonucleoprotein complex subunit 1 OS=Homo sapiens GN=GAR1	10	10	10	25824000	58328000	20964000	25824000
P63167;F8VRV5;F8VXL2;F8VXI7	P63167;F8VRV5;F8VXL2	Dynein light chain 1, cytoplasmic	DYNLL1	>sp|P63167|DYL1_HUMAN Dynein light chain 1, cytoplasmic OS=Homo sapiens GN=DYNLL1 PE=1 SV=1;>tr|F8VRV5|F8VRV5_HUMAN Dynein light chain 1, cytoplasmic OS=Homo sapiens GN=DYNLL1 PE=4 SV=1;>tr|F8VXL2|F8VXL2_HUMAN Dynein light chain 1, cytoplasmic OS=Homo sapi	6	4	4	11735000	28601000	25815000	25815000
E9PFU1	E9PFU1		PDCD6IP	>tr|E9PFU1|E9PFU1_HUMAN Programmed cell death 6-interacting protein OS=Homo sapiens GN=PDCD6IP PE=4 SV=1	59	59	1	20540000	62733000	25812000	25812000
P13796;Q5TBN3;B4DUA0;Q5TBN5	P13796	Plastin-2	LCP1	>sp|P13796|PLSL_HUMAN Plastin-2 OS=Homo sapiens GN=LCP1 PE=1 SV=6	48	48	40	7104300	34770000	25796000	25796000
P25685	P25685	DnaJ homolog subfamily B member 1	DNAJB1	>sp|P25685|DNJB1_HUMAN DnaJ homolog subfamily B member 1 OS=Homo sapiens GN=DNAJB1 PE=1 SV=4	27	27	7	17648000	32424000	25771000	25771000
Q9BWF3;E9PB51;Q9BWF3-4;Q9BWF3-2;J3QRR5;D6R9K7;Q9BWF3-3	Q9BWF3;E9PB51;Q9BWF3-4;Q9BWF3-2;J3QRR5;D6R9K7;Q9BWF3-3	RNA-binding protein 4	RBM4	>sp|Q9BWF3|RBM4_HUMAN RNA-binding protein 4 OS=Homo sapiens GN=RBM4 PE=1 SV=1;>tr|E9PB51|E9PB51_HUMAN RNA-binding protein 4 (Fragment) OS=Homo sapiens GN=RBM4 PE=4 SV=1;>sp|Q9BWF3-4|RBM4_HUMAN Isoform 4 of RNA-binding protein 4 OS=Homo sapiens GN=RBM4;>sp|	20	20	1	25748000	54085000	21147000	25748000
P33176	P33176	Kinesin-1 heavy chain	KIF5B	>sp|P33176|KINH_HUMAN Kinesin-1 heavy chain OS=Homo sapiens GN=KIF5B PE=1 SV=1	69	69	56	18878000	60691000	25707000	25707000
O95881	O95881	Thioredoxin domain-containing protein 12	TXNDC12	>sp|O95881|TXD12_HUMAN Thioredoxin domain-containing protein 12 OS=Homo sapiens GN=TXNDC12 PE=1 SV=1	9	9	9	17329000	50748000	25668000	25668000
P49189;B4DXY7;REV__D6RCB6	P49189;B4DXY7	4-trimethylaminobutyraldehyde dehydrogenase	ALDH9A1	>sp|P49189|AL9A1_HUMAN 4-trimethylaminobutyraldehyde dehydrogenase OS=Homo sapiens GN=ALDH9A1 PE=1 SV=3;>tr|B4DXY7|B4DXY7_HUMAN 4-trimethylaminobutyraldehyde dehydrogenase OS=Homo sapiens GN=ALDH9A1 PE=2 SV=1	30	30	29	25466000	66422000	25029000	25466000
O60220	O60220	Mitochondrial import inner membrane translocase subunit Tim8 A	TIMM8A	>sp|O60220|TIM8A_HUMAN Mitochondrial import inner membrane translocase subunit Tim8 A OS=Homo sapiens GN=TIMM8A PE=1 SV=1	5	5	5	18802000	92671000	25386000	25386000
Q75MJ1;Q9UG63;C9JZV3;C9JHK9	Q75MJ1;Q9UG63;C9JZV3;C9JHK9	ATP-binding cassette sub-family F member 2	ABCF2	>tr|Q75MJ1|Q75MJ1_HUMAN ATP-binding cassette sub-family F member 2 OS=Homo sapiens GN=ABCF2 PE=2 SV=1;>sp|Q9UG63|ABCF2_HUMAN ATP-binding cassette sub-family F member 2 OS=Homo sapiens GN=ABCF2 PE=1 SV=2;>tr|C9JZV3|C9JZV3_HUMAN ATP-binding cassette sub-fami	36	36	36	14189000	39785000	25338000	25338000
P06737;F5H816;E9PK47;E9PMM6	P06737;F5H816;E9PK47	Glycogen phosphorylase, liver form;Phosphorylase	PYGL	>sp|P06737|PYGL_HUMAN Glycogen phosphorylase, liver form OS=Homo sapiens GN=PYGL PE=1 SV=4;>tr|F5H816|F5H816_HUMAN Phosphorylase OS=Homo sapiens GN=PYGL PE=3 SV=1;>tr|E9PK47|E9PK47_HUMAN Phosphorylase OS=Homo sapiens GN=PYGL PE=3 SV=1	59	48	47	21687000	34341000	25297000	25297000
Q9UNE7;Q9UNE7-2;H3BS86;H3BTA3;H3BUD0	Q9UNE7;Q9UNE7-2;H3BS86;H3BTA3	E3 ubiquitin-protein ligase CHIP	STUB1	>sp|Q9UNE7|CHIP_HUMAN E3 ubiquitin-protein ligase CHIP OS=Homo sapiens GN=STUB1 PE=1 SV=2;>sp|Q9UNE7-2|CHIP_HUMAN Isoform 2 of E3 ubiquitin-protein ligase CHIP OS=Homo sapiens GN=STUB1;>tr|H3BS86|H3BS86_HUMAN E3 ubiquitin-protein ligase CHIP (Fragment) OS=	19	19	18	21928000	57797000	25246000	25246000
Q00059;A8MRB2;H7BYN3;Q05879;Q05880	Q00059;A8MRB2;H7BYN3	Transcription factor A, mitochondrial	TFAM	>sp|Q00059|TFAM_HUMAN Transcription factor A, mitochondrial OS=Homo sapiens GN=TFAM PE=1 SV=1;>tr|A8MRB2|A8MRB2_HUMAN Transcription factor A, mitochondrial OS=Homo sapiens GN=TFAM PE=4 SV=1;>tr|H7BYN3|H7BYN3_HUMAN Transcription factor A, mitochondrial (Fra	18	18	18	11845000	47549000	25213000	25213000
Q14204;H0YJ21;Q9HCL0;Q9HCL0-2;D6RIG4;B4DQ29;B4DLR6	Q14204	Cytoplasmic dynein 1 heavy chain 1	DYNC1H1	>sp|Q14204|DYHC1_HUMAN Cytoplasmic dynein 1 heavy chain 1 OS=Homo sapiens GN=DYNC1H1 PE=1 SV=5	278	278	277	23549000	70942000	25175000	25175000
Q8TDN6	Q8TDN6	Ribosome biogenesis protein BRX1 homolog	BRIX1	>sp|Q8TDN6|BRX1_HUMAN Ribosome biogenesis protein BRX1 homolog OS=Homo sapiens GN=BRIX1 PE=1 SV=2	25	25	25	14374000	64799000	25109000	25109000
Q15005;E9PI68;E9PL01;E9PRB9;H0YE04	Q15005;E9PI68;E9PL01;E9PRB9	Signal peptidase complex subunit 2	SPCS2	>sp|Q15005|SPCS2_HUMAN Signal peptidase complex subunit 2 OS=Homo sapiens GN=SPCS2 PE=1 SV=3;>tr|E9PI68|E9PI68_HUMAN Signal peptidase complex subunit 2 OS=Homo sapiens GN=SPCS2 PE=4 SV=1;>tr|E9PL01|E9PL01_HUMAN Signal peptidase complex subunit 2 OS=Homo sa	19	19	19	18806000	26909000	25066000	25066000
O95373;E9PLB2;E9PLJ0	O95373	Importin-7	IPO7	>sp|O95373|IPO7_HUMAN Importin-7 OS=Homo sapiens GN=IPO7 PE=1 SV=1	39	39	38	21336000	48057000	25065000	25065000
P08559-4;P08559;P08559-2;P08559-3;Q5JPU3;Q5JPU1;Q5JPT9;Q5JPU0;P29803;Q5JPU2	P08559-4;P08559;P08559-2;P08559-3	Pyruvate dehydrogenase E1 component subunit alpha, somatic form, mitochondrial	PDHA1	>sp|P08559-4|ODPA_HUMAN Isoform 4 of Pyruvate dehydrogenase E1 component subunit alpha, somatic form, mitochondrial OS=Homo sapiens GN=PDHA1;>sp|P08559|ODPA_HUMAN Pyruvate dehydrogenase E1 component subunit alpha, somatic form, mitochondrial OS=Homo sapien	28	28	28	24991000	79017000	24044000	24991000
P47755;F8W9N7;B4DG50;C9JUG7;F8WED3	P47755;F8W9N7	F-actin-capping protein subunit alpha-2	CAPZA2	>sp|P47755|CAZA2_HUMAN F-actin-capping protein subunit alpha-2 OS=Homo sapiens GN=CAPZA2 PE=1 SV=3;>tr|F8W9N7|F8W9N7_HUMAN F-actin-capping protein subunit alpha-2 OS=Homo sapiens GN=CAPZA2 PE=4 SV=1	21	21	17	16990000	25212000	24961000	24961000
Q58FF8	Q58FF8	Putative heat shock protein HSP 90-beta 2	HSP90AB2P	>sp|Q58FF8|H90B2_HUMAN Putative heat shock protein HSP 90-beta 2 OS=Homo sapiens GN=HSP90AB2P PE=1 SV=2	23	2	2	15164000	121490000	24688000	24688000
Q1KMD3;H3BQZ7	Q1KMD3;H3BQZ7	Heterogeneous nuclear ribonucleoprotein U-like protein 2	HNRNPUL2;hCG_2044799	>sp|Q1KMD3|HNRL2_HUMAN Heterogeneous nuclear ribonucleoprotein U-like protein 2 OS=Homo sapiens GN=HNRNPUL2 PE=1 SV=1;>tr|H3BQZ7|H3BQZ7_HUMAN HCG2044799 OS=Homo sapiens GN=hCG_2044799 PE=4 SV=1	48	48	48	24687000	73679000	21867000	24687000
O94760;B4DGT0;B4DYP1;O94760-2	O94760;B4DGT0;B4DYP1;O94760-2	N(G),N(G)-dimethylarginine dimethylaminohydrolase 1	DDAH1	>sp|O94760|DDAH1_HUMAN N(G),N(G)-dimethylarginine dimethylaminohydrolase 1 OS=Homo sapiens GN=DDAH1 PE=1 SV=3;>tr|B4DGT0|B4DGT0_HUMAN N(G),N(G)-dimethylarginine dimethylaminohydrolase 1 OS=Homo sapiens GN=DDAH1 PE=2 SV=1;>tr|B4DYP1|B4DYP1_HUMAN N(G),N(G)-d	21	21	20	24669000	78832000	17517000	24669000
Q14320;B0S8I6	Q14320;B0S8I6	Protein FAM50A	FAM50A	>sp|Q14320|FA50A_HUMAN Protein FAM50A OS=Homo sapiens GN=FAM50A PE=1 SV=2;>tr|B0S8I6|B0S8I6_HUMAN Protein FAM50A (Fragment) OS=Homo sapiens GN=FAM50A PE=4 SV=1	19	19	14	15823000	41426000	24663000	24663000
O75832;B1AJY7;B1AJY5;O75832-2;B1AJY6	O75832;B1AJY7;B1AJY5;O75832-2	26S proteasome non-ATPase regulatory subunit 10	PSMD10	>sp|O75832|PSD10_HUMAN 26S proteasome non-ATPase regulatory subunit 10 OS=Homo sapiens GN=PSMD10 PE=1 SV=1;>tr|B1AJY7|B1AJY7_HUMAN 26S proteasome non-ATPase regulatory subunit 10 OS=Homo sapiens GN=PSMD10 PE=4 SV=1;>tr|B1AJY5|B1AJY5_HUMAN 26S proteasome no	14	14	14	22515000	24647000	29113000	24647000
Q9P0M6;Q5SQT3	Q9P0M6;Q5SQT3	Core histone macro-H2A.2;Histone H2A	H2AFY2	>sp|Q9P0M6|H2AW_HUMAN Core histone macro-H2A.2 OS=Homo sapiens GN=H2AFY2 PE=1 SV=3;>tr|Q5SQT3|Q5SQT3_HUMAN Histone H2A (Fragment) OS=Homo sapiens GN=H2AFY2 PE=2 SV=1	23	21	21	12359000	46553000	24628000	24628000
P55795	P55795	Heterogeneous nuclear ribonucleoprotein H2	HNRNPH2	>sp|P55795|HNRH2_HUMAN Heterogeneous nuclear ribonucleoprotein H2 OS=Homo sapiens GN=HNRNPH2 PE=1 SV=1	27	10	10	19995000	63754000	24564000	24564000
P46109	P46109	Crk-like protein	CRKL	>sp|P46109|CRKL_HUMAN Crk-like protein OS=Homo sapiens GN=CRKL PE=1 SV=1	21	21	21	18867000	48377000	24525000	24525000
Q9NRP0;D6RH22	Q9NRP0;D6RH22	Oligosaccharyltransferase complex subunit OSTC	OSTC	>sp|Q9NRP0|OSTC_HUMAN Oligosaccharyltransferase complex subunit OSTC OS=Homo sapiens GN=OSTC PE=1 SV=1;>tr|D6RH22|D6RH22_HUMAN Oligosaccharyltransferase complex subunit OSTC OS=Homo sapiens GN=OSTC PE=4 SV=2	3	3	3	9113500	24501000	24805000	24501000
P54920	P54920	Alpha-soluble NSF attachment protein	NAPA	>sp|P54920|SNAA_HUMAN Alpha-soluble NSF attachment protein OS=Homo sapiens GN=NAPA PE=1 SV=3	27	27	23	18157000	89795000	24491000	24491000
P63010-2;P63010;Q7Z451;K7EJT8;K7ERB2;K7EN71;K7EJX1;K7EJ01;K7EKZ5;K7ERE4	P63010-2;P63010;Q7Z451;K7EJT8	AP-2 complex subunit beta	AP2B1	>sp|P63010-2|AP2B1_HUMAN Isoform 2 of AP-2 complex subunit beta OS=Homo sapiens GN=AP2B1;>sp|P63010|AP2B1_HUMAN AP-2 complex subunit beta OS=Homo sapiens GN=AP2B1 PE=1 SV=1;>tr|Q7Z451|Q7Z451_HUMAN AP-2 complex subunit beta OS=Homo sapiens GN=AP2B1 PE=2 SV=	56	56	26	16261000	24461000	27619000	24461000
O00232;O00232-2;REV__A8MT70-2;REV__A8MT70;REV__F2Z370;P0C617;J3KSK1;J3KTJ5	O00232;O00232-2	26S proteasome non-ATPase regulatory subunit 12	PSMD12	>sp|O00232|PSD12_HUMAN 26S proteasome non-ATPase regulatory subunit 12 OS=Homo sapiens GN=PSMD12 PE=1 SV=3;>sp|O00232-2|PSD12_HUMAN Isoform 2 of 26S proteasome non-ATPase regulatory subunit 12 OS=Homo sapiens GN=PSMD12	38	38	38	21361000	48940000	24447000	24447000
Q86Y39;C9JT23;Q86Y39-2;K7EMT4;K7EP35;K7EK78;K7EQ77;K7ELJ0	Q86Y39;C9JT23;Q86Y39-2;K7EMT4;K7EP35;K7EK78;K7EQ77	NADH dehydrogenase [ubiquinone] 1 alpha subcomplex subunit 11	NDUFA11	>sp|Q86Y39|NDUAB_HUMAN NADH dehydrogenase [ubiquinone] 1 alpha subcomplex subunit 11 OS=Homo sapiens GN=NDUFA11 PE=1 SV=3;>tr|C9JT23|C9JT23_HUMAN NADH dehydrogenase [ubiquinone] 1 alpha subcomplex subunit 11 OS=Homo sapiens GN=NDUFA11 PE=4 SV=1;>sp|Q86Y39-	7	7	7	23794000	86166000	24364000	24364000
Q9UGI8;Q9UGI8-2;B7Z6L5;F8W7T0;H7BYK1;F8WDI4	Q9UGI8;Q9UGI8-2	Testin	TES	>sp|Q9UGI8|TES_HUMAN Testin OS=Homo sapiens GN=TES PE=1 SV=1;>sp|Q9UGI8-2|TES_HUMAN Isoform 2 of Testin OS=Homo sapiens GN=TES	34	34	34	22038000	38410000	24357000	24357000
P40939;H0YFD6;B4DYP2	P40939	Trifunctional enzyme subunit alpha, mitochondrial;Long-chain enoyl-CoA hydratase;Long chain 3-hydroxyacyl-CoA dehydrogenase	HADHA	>sp|P40939|ECHA_HUMAN Trifunctional enzyme subunit alpha, mitochondrial OS=Homo sapiens GN=HADHA PE=1 SV=2	51	51	51	24332000	59688000	23894000	24332000
O75663;O75663-2	O75663;O75663-2	TIP41-like protein	TIPRL	>sp|O75663|TIPRL_HUMAN TIP41-like protein OS=Homo sapiens GN=TIPRL PE=1 SV=2;>sp|O75663-2|TIPRL_HUMAN Isoform 2 of TIP41-like protein OS=Homo sapiens GN=TIPRL	17	17	17	24319000	37538000	17802000	24319000
O00193;E9PM92;E3W975;E9PRZ9;E9PQA1	O00193;E9PM92;E3W975;E9PRZ9	Small acidic protein	SMAP;C11orf58	>sp|O00193|SMAP_HUMAN Small acidic protein OS=Homo sapiens GN=SMAP PE=1 SV=1;>tr|E9PM92|E9PM92_HUMAN Protein C11orf58 (Fragment) OS=Homo sapiens GN=C11orf58 PE=4 SV=1;>tr|E3W975|E3W975_HUMAN Protein C11orf58 OS=Homo sapiens GN=C11orf58 PE=4 SV=1;>tr|E9PRZ9	8	8	8	24260000	37310000	23559000	24260000
Q9UJZ1;B4E1K7;F2Z2I8	Q9UJZ1;B4E1K7	Stomatin-like protein 2	STOML2	>sp|Q9UJZ1|STML2_HUMAN Stomatin-like protein 2 OS=Homo sapiens GN=STOML2 PE=1 SV=1;>tr|B4E1K7|B4E1K7_HUMAN Stomatin-like protein 2 OS=Homo sapiens GN=STOML2 PE=2 SV=1	20	20	20	17113000	59557000	24254000	24254000
P36871;P36871-2;B4DPV0	P36871;P36871-2;B4DPV0	Phosphoglucomutase-1	PGM1	>sp|P36871|PGM1_HUMAN Phosphoglucomutase-1 OS=Homo sapiens GN=PGM1 PE=1 SV=3;>sp|P36871-2|PGM1_HUMAN Isoform 2 of Phosphoglucomutase-1 OS=Homo sapiens GN=PGM1;>tr|B4DPV0|B4DPV0_HUMAN Phosphoglucomutase-1 OS=Homo sapiens GN=PGM1 PE=2 SV=1	37	37	37	15835000	59510000	24221000	24221000
Q9BVC6	Q9BVC6	Transmembrane protein 109	TMEM109	>sp|Q9BVC6|TM109_HUMAN Transmembrane protein 109 OS=Homo sapiens GN=TMEM109 PE=1 SV=1	4	4	4	15648000	97321000	24140000	24140000
P55084;B4E2W0;F5GZQ3;B5MD38;C9JE81;C9JEY0;C9K0M0	P55084;B4E2W0;F5GZQ3;B5MD38	Trifunctional enzyme subunit beta, mitochondrial;3-ketoacyl-CoA thiolase	HADHB	>sp|P55084|ECHB_HUMAN Trifunctional enzyme subunit beta, mitochondrial OS=Homo sapiens GN=HADHB PE=1 SV=3;>tr|B4E2W0|B4E2W0_HUMAN 3-ketoacyl-CoA thiolase OS=Homo sapiens GN=HADHB PE=2 SV=1;>tr|F5GZQ3|F5GZQ3_HUMAN 3-ketoacyl-CoA thiolase OS=Homo sapiens GN=	35	35	34	23979000	45022000	24109000	24109000
P14324;E9PCI9	P14324;E9PCI9	Farnesyl pyrophosphate synthase	FDPS	>sp|P14324|FPPS_HUMAN Farnesyl pyrophosphate synthase OS=Homo sapiens GN=FDPS PE=1 SV=4;>tr|E9PCI9|E9PCI9_HUMAN Farnesyl pyrophosphate synthase OS=Homo sapiens GN=FDPS PE=3 SV=1	17	17	17	18907000	48275000	24096000	24096000
O75607	O75607	Nucleoplasmin-3	NPM3	>sp|O75607|NPM3_HUMAN Nucleoplasmin-3 OS=Homo sapiens GN=NPM3 PE=1 SV=3	6	6	6	21912000	82259000	24071000	24071000
Q99598;Q5VVQ1	Q99598	Translin-associated protein X	TSNAX	>sp|Q99598|TSNAX_HUMAN Translin-associated protein X OS=Homo sapiens GN=TSNAX PE=1 SV=1	20	20	20	13587000	45452000	24049000	24049000
P21964;P21964-2;E7EMS6;E7EUU8;F8WBW9;H7BZ45	P21964;P21964-2;E7EMS6;E7EUU8	Catechol O-methyltransferase	COMT	>sp|P21964|COMT_HUMAN Catechol O-methyltransferase OS=Homo sapiens GN=COMT PE=1 SV=2;>sp|P21964-2|COMT_HUMAN Isoform Soluble of Catechol O-methyltransferase OS=Homo sapiens GN=COMT;>tr|E7EMS6|E7EMS6_HUMAN Catechol O-methyltransferase (Fragment) OS=Homo sap	19	19	19	22679000	129310000	23913000	23913000
O75822;F5H425;H0YLP3;H0YGJ7	O75822;F5H425;H0YLP3;H0YGJ7	Eukaryotic translation initiation factor 3 subunit J	EIF3J	>sp|O75822|EIF3J_HUMAN Eukaryotic translation initiation factor 3 subunit J OS=Homo sapiens GN=EIF3J PE=1 SV=2;>tr|F5H425|F5H425_HUMAN Eukaryotic translation initiation factor 3 subunit J OS=Homo sapiens GN=EIF3J PE=4 SV=1;>tr|H0YLP3|H0YLP3_HUMAN Eukaryoti	18	18	8	14967000	52951000	23900000	23900000
Q53EL6;B5ME91;Q5VZS7	Q53EL6;B5ME91	Programmed cell death protein 4	PDCD4	>sp|Q53EL6|PDCD4_HUMAN Programmed cell death protein 4 OS=Homo sapiens GN=PDCD4 PE=1 SV=2;>tr|B5ME91|B5ME91_HUMAN Programmed cell death protein 4 OS=Homo sapiens GN=PDCD4 PE=4 SV=2	22	22	22	6110900	41448000	23810000	23810000
B4DLN1;B4E1E9;I3L1E8	B4DLN1;B4E1E9		SLC25A10	>tr|B4DLN1|B4DLN1_HUMAN Mitochondrial dicarboxylate carrier OS=Homo sapiens GN=SLC25A10 PE=2 SV=1;>tr|B4E1E9|B4E1E9_HUMAN Mitochondrial dicarboxylate carrier OS=Homo sapiens GN=SLC25A10 PE=2 SV=1	18	18	0	21664000	47772000	23764000	23764000
P23921;E9PD78;F5H861;P12848;P20503;P32984;Q76RD8;H0YCY7;Q7T6Y8	P23921;E9PD78;F5H861	Ribonucleoside-diphosphate reductase large subunit;Ribonucleoside-diphosphate reductase	RRM1	>sp|P23921|RIR1_HUMAN Ribonucleoside-diphosphate reductase large subunit OS=Homo sapiens GN=RRM1 PE=1 SV=1;>tr|E9PD78|E9PD78_HUMAN Ribonucleoside-diphosphate reductase OS=Homo sapiens GN=RRM1 PE=3 SV=2;>tr|F5H861|F5H861_HUMAN Ribonucleoside-diphosphate red	45	45	14	13354000	59556000	23758000	23758000
P62310;REV__Q9Y4P9	P62310	U6 snRNA-associated Sm-like protein LSm3	LSM3	>sp|P62310|LSM3_HUMAN U6 snRNA-associated Sm-like protein LSm3 OS=Homo sapiens GN=LSM3 PE=1 SV=2	6	6	6	23735000	221860000	16827000	23735000
P07339;C9JH19;H7C469;F8WD96;H7C1V0;F8W787	P07339;C9JH19;H7C469	Cathepsin D;Cathepsin D light chain;Cathepsin D heavy chain	CTSD	>sp|P07339|CATD_HUMAN Cathepsin D OS=Homo sapiens GN=CTSD PE=1 SV=1;>tr|C9JH19|C9JH19_HUMAN Cathepsin D light chain (Fragment) OS=Homo sapiens GN=CTSD PE=3 SV=1;>tr|H7C469|H7C469_HUMAN Uncharacterized protein (Fragment) OS=Homo sapiens PE=3 SV=1	21	21	21	15599000	65155000	23636000	23636000
P61586;Q5JR05;C9JX21;C9JNR4;Q5JR07;Q5JR06;C9JRM1;C9J1T2;E9PLA2	P61586;Q5JR05;C9JX21;C9JNR4;Q5JR07	Transforming protein RhoA	RHOA;RHOC	>sp|P61586|RHOA_HUMAN Transforming protein RhoA OS=Homo sapiens GN=RHOA PE=1 SV=1;>tr|Q5JR05|Q5JR05_HUMAN Ras homolog gene family, member C OS=Homo sapiens GN=RHOC PE=1 SV=1;>tr|C9JX21|C9JX21_HUMAN Transforming protein RhoA OS=Homo sapiens GN=RHOA PE=3 SV=	11	3	3	11742000	31899000	23617000	23617000
B1AVU8;P07602;P07602-3;C9JIZ6;P07602-2	B1AVU8;P07602;P07602-3;C9JIZ6;P07602-2	Proactivator polypeptide;Saposin-A;Saposin-B-Val;Saposin-B;Saposin-C;Saposin-D	PSAP	>tr|B1AVU8|B1AVU8_HUMAN Prosaposin OS=Homo sapiens GN=PSAP PE=4 SV=1;>sp|P07602|SAP_HUMAN Proactivator polypeptide OS=Homo sapiens GN=PSAP PE=1 SV=2;>sp|P07602-3|SAP_HUMAN Isoform Sap-mu-9 of Proactivator polypeptide OS=Homo sapiens GN=PSAP;>tr|C9JIZ6|C9JI	28	28	28	16421000	77685000	23588000	23588000
P30626;A8MTH6;B4DKK2;C9J0K6;B4DHQ6	P30626;A8MTH6;B4DKK2;C9J0K6;B4DHQ6	Sorcin	SRI	>sp|P30626|SORCN_HUMAN Sorcin OS=Homo sapiens GN=SRI PE=1 SV=1;>tr|A8MTH6|A8MTH6_HUMAN Sorcin OS=Homo sapiens GN=SRI PE=4 SV=2;>tr|B4DKK2|B4DKK2_HUMAN Sorcin OS=Homo sapiens GN=SRI PE=2 SV=1;>tr|C9J0K6|C9J0K6_HUMAN Sorcin OS=Homo sapiens GN=SRI PE=4 SV=1;>	10	10	10	23587000	37370000	23308000	23587000
Q9HAV7	Q9HAV7	GrpE protein homolog 1, mitochondrial	GRPEL1	>sp|Q9HAV7|GRPE1_HUMAN GrpE protein homolog 1, mitochondrial OS=Homo sapiens GN=GRPEL1 PE=1 SV=2	20	19	18	10823000	46347000	23566000	23566000
P04899;P04899-4;P19087;A8MTJ3;A2A2R6	P04899;P04899-4	Guanine nucleotide-binding protein G(i) subunit alpha-2	GNAI2	>sp|P04899|GNAI2_HUMAN Guanine nucleotide-binding protein G(i) subunit alpha-2 OS=Homo sapiens GN=GNAI2 PE=1 SV=3;>sp|P04899-4|GNAI2_HUMAN Isoform sGi2 of Guanine nucleotide-binding protein G(i) subunit alpha-2 OS=Homo sapiens GN=GNAI2	27	26	0	23488000	50540000	22313000	23488000
Q5LJA5;Q5LJA9	Q5LJA5;Q5LJA9		UCHL5	>tr|Q5LJA5|Q5LJA5_HUMAN Ubiquitin carboxyl-terminal hydrolase L5 OS=Homo sapiens GN=UCHL5 PE=2 SV=1;>tr|Q5LJA9|Q5LJA9_HUMAN Ubiquitin carboxyl-terminal hydrolase L5 (Fragment) OS=Homo sapiens GN=UCHL5 PE=2 SV=1	18	18	2	6191000	28269000	23436000	23436000
O95777;C9JNV3;C9JIZ0;F2Z2Y6	O95777;C9JNV3;C9JIZ0;F2Z2Y6	N-alpha-acetyltransferase 38, NatC auxiliary subunit	NAA38	>sp|O95777|NAA38_HUMAN N-alpha-acetyltransferase 38, NatC auxiliary subunit OS=Homo sapiens GN=NAA38 PE=1 SV=3;>tr|C9JNV3|C9JNV3_HUMAN N-alpha-acetyltransferase 38, NatC auxiliary subunit (Fragment) OS=Homo sapiens GN=NAA38 PE=4 SV=1;>tr|C9JIZ0|C9JIZ0_HUMA	7	7	7	15160000	33840000	23375000	23375000
P11172;B5LY68;P11172-2;E9PFD2;B5LY72;F8WDG4;F2Z303;F2Z3P2	P11172;B5LY68;P11172-2;E9PFD2;B5LY72	Uridine 5-monophosphate synthase;Orotate phosphoribosyltransferase;Orotidine 5-phosphate decarboxylase;Orotidine 5-phosphate decarboxylase	UMPS	>sp|P11172|UMPS_HUMAN Uridine 5-monophosphate synthase OS=Homo sapiens GN=UMPS PE=1 SV=1;>tr|B5LY68|B5LY68_HUMAN Orotate phosphoribosyltransferase OS=Homo sapiens GN=UMPS PE=2 SV=1;>sp|P11172-2|UMPS_HUMAN Isoform 2 of Uridine 5-monophosphate synthase OS=	28	28	28	23359000	42186000	19108000	23359000
Q9P0L0;J3QKM9	Q9P0L0	Vesicle-associated membrane protein-associated protein A	VAPA	>sp|Q9P0L0|VAPA_HUMAN Vesicle-associated membrane protein-associated protein A OS=Homo sapiens GN=VAPA PE=1 SV=3	20	20	2	14166000	23269000	23189000	23189000
Q9Y4L1;E9PL22;E9PJ21;B7Z909;J3KTF1;J3QL06;J3QLE9;J3QQH7;J3KT27;J3KSJ2	Q9Y4L1;E9PL22;E9PJ21;B7Z909	Hypoxia up-regulated protein 1	HYOU1	>sp|Q9Y4L1|HYOU1_HUMAN Hypoxia up-regulated protein 1 OS=Homo sapiens GN=HYOU1 PE=1 SV=1;>tr|E9PL22|E9PL22_HUMAN Hypoxia up-regulated protein 1 OS=Homo sapiens GN=HYOU1 PE=3 SV=1;>tr|E9PJ21|E9PJ21_HUMAN Hypoxia up-regulated protein 1 (Fragment) OS=Homo sap	57	57	56	20337000	54759000	23182000	23182000
Q96CN7;E7ENF9;D6RE73;D6RGE2;Q7Z6Z6;Q7Z6Z6-2;B1AHL9	Q96CN7;E7ENF9;D6RE73;D6RGE2	Isochorismatase domain-containing protein 1	ISOC1	>sp|Q96CN7|ISOC1_HUMAN Isochorismatase domain-containing protein 1 OS=Homo sapiens GN=ISOC1 PE=1 SV=3;>tr|E7ENF9|E7ENF9_HUMAN Isochorismatase domain-containing protein 1 (Fragment) OS=Homo sapiens GN=ISOC1 PE=4 SV=1;>tr|D6RE73|D6RE73_HUMAN Isochorismatase	12	12	12	7753100	40631000	23176000	23176000
Q9BVP2;Q9BVP2-2;B4DMU5;C9JZT7;C9JYH9	Q9BVP2;Q9BVP2-2	Guanine nucleotide-binding protein-like 3	GNL3	>sp|Q9BVP2|GNL3_HUMAN Guanine nucleotide-binding protein-like 3 OS=Homo sapiens GN=GNL3 PE=1 SV=2;>sp|Q9BVP2-2|GNL3_HUMAN Isoform 2 of Guanine nucleotide-binding protein-like 3 OS=Homo sapiens GN=GNL3	28	28	28	22434000	82104000	23134000	23134000
A2A274;Q99798	A2A274;Q99798	Aconitate hydratase, mitochondrial	ACO2	>tr|A2A274|A2A274_HUMAN Aconitase 2, mitochondrial OS=Homo sapiens GN=ACO2 PE=4 SV=1;>sp|Q99798|ACON_HUMAN Aconitate hydratase, mitochondrial OS=Homo sapiens GN=ACO2 PE=1 SV=2	48	48	48	22684000	47014000	23011000	23011000
O60493;O60493-4;O60493-2;O60493-3	O60493;O60493-4;O60493-2	Sorting nexin-3	SNX3	>sp|O60493|SNX3_HUMAN Sorting nexin-3 OS=Homo sapiens GN=SNX3 PE=1 SV=3;>sp|O60493-4|SNX3_HUMAN Isoform 4 of Sorting nexin-3 OS=Homo sapiens GN=SNX3;>sp|O60493-2|SNX3_HUMAN Isoform 2 of Sorting nexin-3 OS=Homo sapiens GN=SNX3	13	11	11	22988000	39892000	17104000	22988000
P27708;F8VPD4;H7C2E4;H7BZB3;H7C3Z5	P27708;F8VPD4	CAD protein;Glutamine-dependent carbamoyl-phosphate synthase;Aspartate carbamoyltransferase;Dihydroorotase	CAD	>sp|P27708|PYR1_HUMAN CAD protein OS=Homo sapiens GN=CAD PE=1 SV=3;>tr|F8VPD4|F8VPD4_HUMAN CAD protein OS=Homo sapiens GN=CAD PE=3 SV=1	103	103	100	18723000	53379000	22888000	22888000
B8ZZN6;P63165;B9A032;B8ZZJ0;A8MUS8;B8ZZ67	B8ZZN6;P63165;B9A032;B8ZZJ0	Small ubiquitin-related modifier 1	SUMO1	>tr|B8ZZN6|B8ZZN6_HUMAN Small ubiquitin-related modifier 1 OS=Homo sapiens GN=SUMO1 PE=4 SV=1;>sp|P63165|SUMO1_HUMAN Small ubiquitin-related modifier 1 OS=Homo sapiens GN=SUMO1 PE=1 SV=1;>tr|B9A032|B9A032_HUMAN Small ubiquitin-related modifier 1 OS=Homo sa	9	9	9	10699000	34784000	22841000	22841000
Q15287;H3BTC0;H3BMM9;Q15287-2;H3BV80;Q15287-3;H3BMS0;H3BPG5;H3BR57;H3BUL0;H3BNU7;H3BTY0;H3BUG0;H3BTR6;H3BP82;H3BNI3;H3BTV0;H3BRK4	Q15287;H3BTC0;H3BMM9;Q15287-2;H3BV80;Q15287-3;H3BMS0;H3BPG5;H3BR57	RNA-binding protein with serine-rich domain 1	RNPS1	>sp|Q15287|RNPS1_HUMAN RNA-binding protein with serine-rich domain 1 OS=Homo sapiens GN=RNPS1 PE=1 SV=1;>tr|H3BTC0|H3BTC0_HUMAN RNA-binding protein with serine-rich domain 1 (Fragment) OS=Homo sapiens GN=RNPS1 PE=4 SV=1;>tr|H3BMM9|H3BMM9_HUMAN RNA-binding	9	9	9	14035000	87709000	22840000	22840000
Q6P2Q9;I3L0J9;I3L3Z8;I3L1T8	Q6P2Q9	Pre-mRNA-processing-splicing factor 8	PRPF8	>sp|Q6P2Q9|PRP8_HUMAN Pre-mRNA-processing-splicing factor 8 OS=Homo sapiens GN=PRPF8 PE=1 SV=2	134	134	134	20805000	52866000	22821000	22821000
Q8WVJ2;E5RFP0	Q8WVJ2;E5RFP0	NudC domain-containing protein 2	NUDCD2	>sp|Q8WVJ2|NUDC2_HUMAN NudC domain-containing protein 2 OS=Homo sapiens GN=NUDCD2 PE=1 SV=1;>tr|E5RFP0|E5RFP0_HUMAN NudC domain-containing protein 2 OS=Homo sapiens GN=NUDCD2 PE=4 SV=1	6	6	6	22717000	32476000	20972000	22717000
Q9Y5A9;Q9Y5A9-2	Q9Y5A9;Q9Y5A9-2	YTH domain family protein 2	YTHDF2	>sp|Q9Y5A9|YTHD2_HUMAN YTH domain family protein 2 OS=Homo sapiens GN=YTHDF2 PE=1 SV=2;>sp|Q9Y5A9-2|YTHD2_HUMAN Isoform 2 of YTH domain family protein 2 OS=Homo sapiens GN=YTHDF2	16	12	11	22686000	52607000	11510000	22686000
Q9UNX3;E5RIT6;E5RHH1;J3KS10	Q9UNX3;E5RIT6	60S ribosomal protein L26-like 1	RPL26L1	>sp|Q9UNX3|RL26L_HUMAN 60S ribosomal protein L26-like 1 OS=Homo sapiens GN=RPL26L1 PE=1 SV=1;>tr|E5RIT6|E5RIT6_HUMAN 60S ribosomal protein L26-like 1 (Fragment) OS=Homo sapiens GN=RPL26L1 PE=3 SV=1	14	3	3	15943000	85491000	22610000	22610000
P00167;F8WEU4;P00167-2;J3KNC7	P00167;F8WEU4;P00167-2	Cytochrome b5	CYB5A	>sp|P00167|CYB5_HUMAN Cytochrome b5 OS=Homo sapiens GN=CYB5A PE=1 SV=2;>tr|F8WEU4|F8WEU4_HUMAN Cytochrome b5 OS=Homo sapiens GN=CYB5A PE=3 SV=1;>sp|P00167-2|CYB5_HUMAN Isoform 2 of Cytochrome b5 OS=Homo sapiens GN=CYB5A	8	8	8	17314000	40091000	22572000	22572000
Q9BZE4;B7Z7A3;B4DY13;Q5T3R7;P20221	Q9BZE4;B7Z7A3;B4DY13	Nucleolar GTP-binding protein 1	GTPBP4	>sp|Q9BZE4|NOG1_HUMAN Nucleolar GTP-binding protein 1 OS=Homo sapiens GN=GTPBP4 PE=1 SV=3;>tr|B7Z7A3|B7Z7A3_HUMAN Nucleolar GTP-binding protein 1 OS=Homo sapiens GN=GTPBP4 PE=2 SV=1;>tr|B4DY13|B4DY13_HUMAN Nucleolar GTP-binding protein 1 OS=Homo sapiens GN	46	46	45	21557000	48114000	22531000	22531000
Q9NZJ9-2;Q9NZJ9-3	Q9NZJ9-2;Q9NZJ9-3			>sp|Q9NZJ9-2|NUDT4_HUMAN Isoform 2 of Diphosphoinositol polyphosphate phosphohydrolase 2 OS=Homo sapiens GN=NUDT4;>sp|Q9NZJ9-3|NUDT4_HUMAN Isoform 3 of Diphosphoinositol polyphosphate phosphohydrolase 2 OS=Homo sapiens GN=NUDT4	10	10	2	22524000	20017000	24690000	22524000
P30566;E7ERF4;P30566-2;B0QY75	P30566;E7ERF4;P30566-2	Adenylosuccinate lyase	ADSL	>sp|P30566|PUR8_HUMAN Adenylosuccinate lyase OS=Homo sapiens GN=ADSL PE=1 SV=2;>tr|E7ERF4|E7ERF4_HUMAN Adenylosuccinate lyase OS=Homo sapiens GN=ADSL PE=4 SV=1;>sp|P30566-2|PUR8_HUMAN Isoform 2 of Adenylosuccinate lyase OS=Homo sapiens GN=ADSL	33	33	33	15639000	30720000	22499000	22499000
O43837;O43837-2;O43837-3	O43837;O43837-2	Isocitrate dehydrogenase [NAD] subunit beta, mitochondrial	IDH3B	>sp|O43837|IDH3B_HUMAN Isocitrate dehydrogenase [NAD] subunit beta, mitochondrial OS=Homo sapiens GN=IDH3B PE=1 SV=2;>sp|O43837-2|IDH3B_HUMAN Isoform A of Isocitrate dehydrogenase [NAD] subunit beta, mitochondrial OS=Homo sapiens GN=IDH3B	22	22	22	17840000	43090000	22490000	22490000
O60884;H3BMW5;I3L320	O60884	DnaJ homolog subfamily A member 2	DNAJA2	>sp|O60884|DNJA2_HUMAN DnaJ homolog subfamily A member 2 OS=Homo sapiens GN=DNAJA2 PE=1 SV=1	29	29	29	21425000	63520000	22472000	22472000
B3KS98;O15372;E5RJT0;E5RGU4;E5RFH0;E5RFW7;E5RH59;E5RHC7	B3KS98;O15372;E5RJT0	Eukaryotic translation initiation factor 3 subunit H	EIF3S3;EIF3H	>tr|B3KS98|B3KS98_HUMAN Eukaryotic translation initiation factor 3 subunit H OS=Homo sapiens GN=EIF3S3 PE=2 SV=1;>sp|O15372|EIF3H_HUMAN Eukaryotic translation initiation factor 3 subunit H OS=Homo sapiens GN=EIF3H PE=1 SV=1;>tr|E5RJT0|E5RJT0_HUMAN Eukaryot	31	31	31	19339000	46792000	22413000	22413000
Q9BRT6	Q9BRT6	Protein LLP homolog	LLPH	>sp|Q9BRT6|LLPH_HUMAN Protein LLP homolog OS=Homo sapiens GN=LLPH PE=2 SV=1	6	6	6	7060200	33196000	22382000	22382000
B4DR61;P61619;P61619-3;C9JJV4;A6NIF9;F2Z2C7;A6NK38;H7C069;H7C1Q9;H7C287	B4DR61;P61619;P61619-3	Protein transport protein Sec61 subunit alpha isoform 1	SEC61A1	>tr|B4DR61|B4DR61_HUMAN Protein transport protein Sec61 subunit alpha isoform 1 OS=Homo sapiens GN=SEC61A1 PE=2 SV=1;>sp|P61619|S61A1_HUMAN Protein transport protein Sec61 subunit alpha isoform 1 OS=Homo sapiens GN=SEC61A1 PE=1 SV=2;>sp|P61619-3|S61A1_HUMA	12	12	5	16456000	40094000	22361000	22361000
Q5SRQ6;P67870;Q5SRQ3	Q5SRQ6;P67870;Q5SRQ3	Casein kinase II subunit beta	CSNK2B	>tr|Q5SRQ6|Q5SRQ6_HUMAN Casein kinase 2 beta polypeptide OS=Homo sapiens GN=CSNK2B PE=4 SV=2;>sp|P67870|CSK2B_HUMAN Casein kinase II subunit beta OS=Homo sapiens GN=CSNK2B PE=1 SV=1;>tr|Q5SRQ3|Q5SRQ3_HUMAN Casein kinase 2 beta polypeptide OS=Homo sapiens G	11	11	11	13982000	50961000	22347000	22347000
Q9Y2R0;K7EPV0	Q9Y2R0;K7EPV0	Coiled-coil domain-containing protein 56	CCDC56	>sp|Q9Y2R0|COA3_HUMAN Cytochrome C oxidase assembly factor 3 homolog, mitochondrial OS=Homo sapiens GN=COA3 PE=1 SV=1;>tr|K7EPV0|K7EPV0_HUMAN Cytochrome C oxidase assembly factor 3 homolog, mitochondrial OS=Homo sapiens GN=COA3 PE=4 SV=1	5	5	5	22335000	56190000	14415000	22335000
Q7L2H7;B4E2Q4;H0YCQ8;J3KNJ2;E9PN86;E9PRY0;E7ESM3;E9PRI2	Q7L2H7;B4E2Q4;H0YCQ8;J3KNJ2	Eukaryotic translation initiation factor 3 subunit M	EIF3M	>sp|Q7L2H7|EIF3M_HUMAN Eukaryotic translation initiation factor 3 subunit M OS=Homo sapiens GN=EIF3M PE=1 SV=1;>tr|B4E2Q4|B4E2Q4_HUMAN Eukaryotic translation initiation factor 3 subunit M OS=Homo sapiens GN=EIF3M PE=2 SV=1;>tr|H0YCQ8|H0YCQ8_HUMAN Eukaryoti	23	23	23	13209000	74939000	22283000	22283000
P38606;B7Z1R5;C9JVW8;C9JA17;F8WDJ3	P38606;B7Z1R5	V-type proton ATPase catalytic subunit A	ATP6V1A	>sp|P38606|VATA_HUMAN V-type proton ATPase catalytic subunit A OS=Homo sapiens GN=ATP6V1A PE=1 SV=2;>tr|B7Z1R5|B7Z1R5_HUMAN V-type proton ATPase catalytic subunit A OS=Homo sapiens GN=ATP6V1A PE=2 SV=1	43	43	43	21961000	82523000	22250000	22250000
P09661;H0YMA0;H0YKK0;H0YLR3	P09661;H0YMA0;H0YKK0	U2 small nuclear ribonucleoprotein A	SNRPA1	>sp|P09661|RU2A_HUMAN U2 small nuclear ribonucleoprotein A OS=Homo sapiens GN=SNRPA1 PE=1 SV=2;>tr|H0YMA0|H0YMA0_HUMAN U2 small nuclear ribonucleoprotein A (Fragment) OS=Homo sapiens GN=SNRPA1 PE=4 SV=1;>tr|H0YKK0|H0YKK0_HUMAN Small nuclear ribonucleopro	20	20	20	22220000	55995000	21012000	22220000
P43034;I3L2U8;B4DF38;P43034-2;I3L495	P43034;I3L2U8	Platelet-activating factor acetylhydrolase IB subunit alpha	PAFAH1B1	>sp|P43034|LIS1_HUMAN Platelet-activating factor acetylhydrolase IB subunit alpha OS=Homo sapiens GN=PAFAH1B1 PE=1 SV=2;>tr|I3L2U8|I3L2U8_HUMAN Platelet-activating factor acetylhydrolase IB subunit alpha OS=Homo sapiens GN=PAFAH1B1 PE=4 SV=1	27	27	19	17406000	52844000	22181000	22181000
Q9H0A0;E7ESU4;E9PMU0;E9PJN6	Q9H0A0;E7ESU4	N-acetyltransferase 10	NAT10	>sp|Q9H0A0|NAT10_HUMAN N-acetyltransferase 10 OS=Homo sapiens GN=NAT10 PE=1 SV=2;>tr|E7ESU4|E7ESU4_HUMAN N-acetyltransferase 10 OS=Homo sapiens GN=NAT10 PE=4 SV=1	57	57	57	13681000	44766000	22164000	22164000
P53041;H0YDU8;A8MU39;E7EU14	P53041;H0YDU8;A8MU39	Serine/threonine-protein phosphatase 5;Serine/threonine-protein phosphatase	PPP5C	>sp|P53041|PPP5_HUMAN Serine/threonine-protein phosphatase 5 OS=Homo sapiens GN=PPP5C PE=1 SV=1;>tr|H0YDU8|H0YDU8_HUMAN Serine/threonine-protein phosphatase (Fragment) OS=Homo sapiens GN=PPP5C PE=3 SV=1;>tr|A8MU39|A8MU39_HUMAN Serine/threonine-protein phos	24	24	23	15217000	50579000	22041000	22041000
Q9NP79;Q5TGM0;E7ETQ7	Q9NP79	Vacuolar protein sorting-associated protein VTA1 homolog	VTA1	>sp|Q9NP79|VTA1_HUMAN Vacuolar protein sorting-associated protein VTA1 homolog OS=Homo sapiens GN=VTA1 PE=1 SV=1	12	12	12	22023000	49767000	21149000	22023000
P53597;H7C233	P53597	Succinyl-CoA ligase [ADP/GDP-forming] subunit alpha, mitochondrial	SUCLG1	>sp|P53597|SUCA_HUMAN Succinyl-CoA ligase [ADP/GDP-forming] subunit alpha, mitochondrial OS=Homo sapiens GN=SUCLG1 PE=1 SV=4	10	10	10	22022000	56838000	21431000	22022000
Q9NZL4;Q9NZL4-2;C9JNI7;K7EN20;K7EL16;K7EMM7;K7EKM6;K7ERT9	Q9NZL4;Q9NZL4-2;C9JNI7	Hsp70-binding protein 1	HSPBP1	>sp|Q9NZL4|HPBP1_HUMAN Hsp70-binding protein 1 OS=Homo sapiens GN=HSPBP1 PE=1 SV=1;>sp|Q9NZL4-2|HPBP1_HUMAN Isoform 2 of Hsp70-binding protein 1 OS=Homo sapiens GN=HSPBP1;>tr|C9JNI7|C9JNI7_HUMAN Hsp70-binding protein 1 OS=Homo sapiens GN=HSPBP1 PE=4 SV=1	13	13	13	12831000	23078000	21959000	21959000
Q96CX2;Q6ZWB6;Q68DU8	Q96CX2	BTB/POZ domain-containing protein KCTD12	KCTD12	>sp|Q96CX2|KCD12_HUMAN BTB/POZ domain-containing protein KCTD12 OS=Homo sapiens GN=KCTD12 PE=1 SV=1	14	14	14	17371000	53149000	21956000	21956000
O75489;E9PS48;B4DFM8;G3V194;E9PKL8	O75489	NADH dehydrogenase [ubiquinone] iron-sulfur protein 3, mitochondrial	NDUFS3	>sp|O75489|NDUS3_HUMAN NADH dehydrogenase [ubiquinone] iron-sulfur protein 3, mitochondrial OS=Homo sapiens GN=NDUFS3 PE=1 SV=1	17	17	17	19766000	43281000	21917000	21917000
Q99615;Q99615-2;K7ESP1;K7EPP7;K7ER44;K7ELJ8;K7EJV7;K7EN19;K7EJL5;K7EJ24;K7EK03;K7EJE9	Q99615;Q99615-2;K7ESP1	DnaJ homolog subfamily C member 7	DNAJC7	>sp|Q99615|DNJC7_HUMAN DnaJ homolog subfamily C member 7 OS=Homo sapiens GN=DNAJC7 PE=1 SV=2;>sp|Q99615-2|DNJC7_HUMAN Isoform 2 of DnaJ homolog subfamily C member 7 OS=Homo sapiens GN=DNAJC7;>tr|K7ESP1|K7ESP1_HUMAN DnaJ homolog subfamily C member 7 (Fragme	40	40	17	21915000	54175000	19312000	21915000
O75934	O75934	Pre-mRNA-splicing factor SPF27	BCAS2	>sp|O75934|SPF27_HUMAN Pre-mRNA-splicing factor SPF27 OS=Homo sapiens GN=BCAS2 PE=1 SV=1	14	14	14	13186000	33011000	21896000	21896000
Q92820;E5RGF0	Q92820	Gamma-glutamyl hydrolase	GGH	>sp|Q92820|GGH_HUMAN Gamma-glutamyl hydrolase OS=Homo sapiens GN=GGH PE=1 SV=2	16	16	16	16780000	28543000	21888000	21888000
Q14247;Q14247-3;Q14247-2;H7C314;B4E358;H0YCD9;H0YEV2;E9PP90;E9PKG3	Q14247;Q14247-3;Q14247-2	Src substrate cortactin	CTTN	>sp|Q14247|SRC8_HUMAN Src substrate cortactin OS=Homo sapiens GN=CTTN PE=1 SV=2;>sp|Q14247-3|SRC8_HUMAN Isoform 3 of Src substrate cortactin OS=Homo sapiens GN=CTTN;>sp|Q14247-2|SRC8_HUMAN Isoform 2 of Src substrate cortactin OS=Homo sapiens GN=CTTN	46	46	46	16332000	44542000	21770000	21770000
O75494-3;Q5JRI3;O75494;O75494-2;O75494-4;Q5JRI1;O75494-5	O75494-3;Q5JRI3;O75494;O75494-2;O75494-4;Q5JRI1;O75494-5	Serine/arginine-rich splicing factor 10	FUSIP1;SRSF10	>sp|O75494-3|SRS10_HUMAN Isoform 3 of Serine/arginine-rich splicing factor 10 OS=Homo sapiens GN=SRSF10;>tr|Q5JRI3|Q5JRI3_HUMAN FUS interacting protein (Serine/arginine-rich) 1 OS=Homo sapiens GN=FUSIP1 PE=2 SV=1;>sp|O75494|SRS10_HUMAN Serine/arginine-rich	14	14	11	14686000	44192000	21753000	21753000
Q8WXF1;Q8WXF1-2	Q8WXF1;Q8WXF1-2	Paraspeckle component 1	PSPC1	>sp|Q8WXF1|PSPC1_HUMAN Paraspeckle component 1 OS=Homo sapiens GN=PSPC1 PE=1 SV=1;>sp|Q8WXF1-2|PSPC1_HUMAN Isoform 2 of Paraspeckle component 1 OS=Homo sapiens GN=PSPC1	28	24	24	18897000	50179000	21740000	21740000
H7C2Q8;Q99848	H7C2Q8;Q99848	Probable rRNA-processing protein EBP2	EBNA1BP2	>tr|H7C2Q8|H7C2Q8_HUMAN EBNA1 binding protein 2, isoform CRA_d OS=Homo sapiens GN=EBNA1BP2 PE=4 SV=1;>sp|Q99848|EBP2_HUMAN Probable rRNA-processing protein EBP2 OS=Homo sapiens GN=EBNA1BP2 PE=1 SV=2	20	20	20	15944000	46424000	21731000	21731000
O00764;F2Z2Y4;O00764-3;O00764-2;F2Z3F8	O00764;F2Z2Y4;O00764-3;O00764-2;F2Z3F8	Pyridoxal kinase	PDXK	>sp|O00764|PDXK_HUMAN Pyridoxal kinase OS=Homo sapiens GN=PDXK PE=1 SV=1;>tr|F2Z2Y4|F2Z2Y4_HUMAN Pyridoxal kinase OS=Homo sapiens GN=PDXK PE=4 SV=1;>sp|O00764-3|PDXK_HUMAN Isoform 3 of Pyridoxal kinase OS=Homo sapiens GN=PDXK;>sp|O00764-2|PDXK_HUMAN Isofor	16	16	15	9284600	22229000	21711000	21711000
Q9BT78;D6RAX7;B3KST5;D6RD63;D6REK7	Q9BT78;D6RAX7;B3KST5;D6RD63	COP9 signalosome complex subunit 4	COPS4	>sp|Q9BT78|CSN4_HUMAN COP9 signalosome complex subunit 4 OS=Homo sapiens GN=COPS4 PE=1 SV=1;>tr|D6RAX7|D6RAX7_HUMAN COP9 signalosome complex subunit 4 OS=Homo sapiens GN=COPS4 PE=4 SV=1;>tr|B3KST5|B3KST5_HUMAN COP9 constitutive photomorphogenic homolog sub	28	28	1	20083000	57968000	21703000	21703000
Q99459;REV__Q9BXJ9-4	Q99459	Cell division cycle 5-like protein	CDC5L	>sp|Q99459|CDC5L_HUMAN Cell division cycle 5-like protein OS=Homo sapiens GN=CDC5L PE=1 SV=2	52	52	51	13001000	60492000	21696000	21696000
O15145;C9JZD1;F8VR50	O15145	Actin-related protein 2/3 complex subunit 3	ARPC3	>sp|O15145|ARPC3_HUMAN Actin-related protein 2/3 complex subunit 3 OS=Homo sapiens GN=ARPC3 PE=1 SV=3	8	8	8	11525000	22994000	21593000	21593000
P02794;G3V192;G3V1D1;E9PRK8;E9PPQ4;E9PK45;E9PKM5;E9PQR3	P02794;G3V192;G3V1D1	Ferritin heavy chain;Ferritin	FTH1	>sp|P02794|FRIH_HUMAN Ferritin heavy chain OS=Homo sapiens GN=FTH1 PE=1 SV=2;>tr|G3V192|G3V192_HUMAN Ferritin OS=Homo sapiens GN=FTH1 PE=3 SV=1;>tr|G3V1D1|G3V1D1_HUMAN Ferritin OS=Homo sapiens GN=FTH1 PE=3 SV=1	14	14	9	21024000	43268000	21581000	21581000
P62993;P62993-2;J3KT38;J3QRL5;J3QLF6	P62993;P62993-2;J3KT38	Growth factor receptor-bound protein 2	GRB2	>sp|P62993|GRB2_HUMAN Growth factor receptor-bound protein 2 OS=Homo sapiens GN=GRB2 PE=1 SV=1;>sp|P62993-2|GRB2_HUMAN Isoform 2 of Growth factor receptor-bound protein 2 OS=Homo sapiens GN=GRB2;>tr|J3KT38|J3KT38_HUMAN Growth factor receptor-bound protein	17	17	17	16369000	32442000	21578000	21578000
Q92734;G5E9V1;C9JJP5;C9JUE0;C9JTY3	Q92734;G5E9V1;C9JJP5;C9JUE0;C9JTY3	Protein TFG	TFG	>sp|Q92734|TFG_HUMAN Protein TFG OS=Homo sapiens GN=TFG PE=1 SV=2;>tr|G5E9V1|G5E9V1_HUMAN Protein TFG OS=Homo sapiens GN=TFG PE=4 SV=1;>tr|C9JJP5|C9JJP5_HUMAN Protein TFG (Fragment) OS=Homo sapiens GN=TFG PE=4 SV=1;>tr|C9JUE0|C9JUE0_HUMAN Protein TFG (Frag	13	13	13	14076000	21567000	23332000	21567000
P78406	P78406	mRNA export factor	RAE1	>sp|P78406|RAE1L_HUMAN mRNA export factor OS=Homo sapiens GN=RAE1 PE=1 SV=1	22	22	3	16547000	42361000	21552000	21552000
A0AV56;B7ZLP6;Q15424;F5H0H3;F5GZU3;B7Z2F6;K7EII0;K7ES42	A0AV56;B7ZLP6;Q15424;F5H0H3;F5GZU3;B7Z2F6	Scaffold attachment factor B1	SAFB	>tr|A0AV56|A0AV56_HUMAN SAFB protein OS=Homo sapiens GN=SAFB PE=2 SV=1;>tr|B7ZLP6|B7ZLP6_HUMAN SAFB protein OS=Homo sapiens GN=SAFB PE=2 SV=1;>sp|Q15424|SAFB1_HUMAN Scaffold attachment factor B1 OS=Homo sapiens GN=SAFB PE=1 SV=4;>tr|F5H0H3|F5H0H3_HUMAN Sca	51	51	29	14047000	64206000	21545000	21545000
Q15417;F8WA86	Q15417;F8WA86	Calponin-3	CNN3	>sp|Q15417|CNN3_HUMAN Calponin-3 OS=Homo sapiens GN=CNN3 PE=1 SV=1;>tr|F8WA86|F8WA86_HUMAN Calponin-3 OS=Homo sapiens GN=CNN3 PE=4 SV=1	18	18	2	18868000	43934000	21526000	21526000
Q9BUJ2;Q9BUJ2-2;B7Z4B8;Q9BUJ2-4;Q9BUJ2-3;Q9BUJ2-5	Q9BUJ2;Q9BUJ2-2;B7Z4B8;Q9BUJ2-4;Q9BUJ2-3	Heterogeneous nuclear ribonucleoprotein U-like protein 1	HNRNPUL1	>sp|Q9BUJ2|HNRL1_HUMAN Heterogeneous nuclear ribonucleoprotein U-like protein 1 OS=Homo sapiens GN=HNRNPUL1 PE=1 SV=2;>sp|Q9BUJ2-2|HNRL1_HUMAN Isoform 2 of Heterogeneous nuclear ribonucleoprotein U-like protein 1 OS=Homo sapiens GN=HNRNPUL1;>tr|B7Z4B8|B7Z4	39	38	38	18561000	65322000	21476000	21476000
Q15631;E9PGT1;H7C1D4;B7Z3X8	Q15631;E9PGT1;H7C1D4;B7Z3X8	Translin	TSN	>sp|Q15631|TSN_HUMAN Translin OS=Homo sapiens GN=TSN PE=1 SV=1;>tr|E9PGT1|E9PGT1_HUMAN Translin OS=Homo sapiens GN=TSN PE=4 SV=1;>tr|H7C1D4|H7C1D4_HUMAN Translin (Fragment) OS=Homo sapiens GN=TSN PE=4 SV=1;>tr|B7Z3X8|B7Z3X8_HUMAN Translin OS=Homo sapiens G	16	16	16	14851000	47424000	21470000	21470000
P61981	P61981	14-3-3 protein gamma;14-3-3 protein gamma, N-terminally processed	YWHAG	>sp|P61981|1433G_HUMAN 14-3-3 protein gamma OS=Homo sapiens GN=YWHAG PE=1 SV=2	25	18	18	21359000	32280000	20973000	21359000
Q02978;I3L1P8;F5GY65	Q02978;I3L1P8;F5GY65	Mitochondrial 2-oxoglutarate/malate carrier protein	SLC25A11	>sp|Q02978|M2OM_HUMAN Mitochondrial 2-oxoglutarate/malate carrier protein OS=Homo sapiens GN=SLC25A11 PE=1 SV=3;>tr|I3L1P8|I3L1P8_HUMAN Mitochondrial 2-oxoglutarate/malate carrier protein (Fragment) OS=Homo sapiens GN=SLC25A11 PE=3 SV=1;>tr|F5GY65|F5GY65_H	18	18	18	21339000	75919000	13896000	21339000
P09497;P09497-2;D6RJD1;H0Y9Q6	P09497;P09497-2	Clathrin light chain B	CLTB	>sp|P09497|CLCB_HUMAN Clathrin light chain B OS=Homo sapiens GN=CLTB PE=1 SV=1;>sp|P09497-2|CLCB_HUMAN Isoform Non-brain of Clathrin light chain B OS=Homo sapiens GN=CLTB	13	13	13	8809900	50486000	21330000	21330000
O75844	O75844	CAAX prenyl protease 1 homolog	ZMPSTE24	>sp|O75844|FACE1_HUMAN CAAX prenyl protease 1 homolog OS=Homo sapiens GN=ZMPSTE24 PE=1 SV=2	17	17	17	16256000	50227000	21305000	21305000
P46940;H0YLE8;H0YKA5	P46940;H0YLE8	Ras GTPase-activating-like protein IQGAP1	IQGAP1	>sp|P46940|IQGA1_HUMAN Ras GTPase-activating-like protein IQGAP1 OS=Homo sapiens GN=IQGAP1 PE=1 SV=1;>tr|H0YLE8|H0YLE8_HUMAN Ras GTPase-activating-like protein IQGAP1 OS=Homo sapiens GN=IQGAP1 PE=4 SV=1	105	105	102	14713000	44389000	21203000	21203000
Q9UI30;J3KNG5;F5GX77;F5GYQ2	Q9UI30;J3KNG5;F5GX77;F5GYQ2	tRNA methyltransferase 112 homolog	TRMT112	>sp|Q9UI30|TR112_HUMAN tRNA methyltransferase 112 homolog OS=Homo sapiens GN=TRMT112 PE=1 SV=1;>tr|J3KNG5|J3KNG5_HUMAN tRNA methyltransferase 112 homolog OS=Homo sapiens GN=TRMT112 PE=4 SV=1;>tr|F5GX77|F5GX77_HUMAN tRNA methyltransferase 112 homolog OS=Hom	7	7	7	5942600	21167000	29177000	21167000
P47897;B4DWJ2;H7C0R3;C9J165;B7Z840;C9JSG9;F2Z2V6	P47897;B4DWJ2	Glutamine--tRNA ligase	QARS	>sp|P47897|SYQ_HUMAN Glutamine--tRNA ligase OS=Homo sapiens GN=QARS PE=1 SV=1;>tr|B4DWJ2|B4DWJ2_HUMAN Glutamine--tRNA ligase OS=Homo sapiens GN=QARS PE=2 SV=1	55	54	54	17691000	79083000	21147000	21147000
O43181;H0Y9M8	O43181;H0Y9M8	NADH dehydrogenase [ubiquinone] iron-sulfur protein 4, mitochondrial	NDUFS4	>sp|O43181|NDUS4_HUMAN NADH dehydrogenase [ubiquinone] iron-sulfur protein 4, mitochondrial OS=Homo sapiens GN=NDUFS4 PE=1 SV=1;>tr|H0Y9M8|H0Y9M8_HUMAN NADH dehydrogenase [ubiquinone] iron-sulfur protein 4, mitochondrial (Fragment) OS=Homo sapiens GN=NDUFS	7	7	7	9308000	23410000	21097000	21097000
P46926;D6R9P4;D6RFF8;E7EVU7;B7Z3X4;D6RAY7;D6RB13;D6R917;D6RFK5	P46926;D6R9P4;D6RFF8;E7EVU7;B7Z3X4;D6RAY7;D6RB13	Glucosamine-6-phosphate isomerase 1	GNPDA1	>sp|P46926|GNPI1_HUMAN Glucosamine-6-phosphate isomerase 1 OS=Homo sapiens GN=GNPDA1 PE=1 SV=1;>tr|D6R9P4|D6R9P4_HUMAN Glucosamine-6-phosphate isomerase 1 OS=Homo sapiens GN=GNPDA1 PE=3 SV=1;>tr|D6RFF8|D6RFF8_HUMAN Glucosamine-6-phosphate isomerase 1 (Frag	18	18	12	17866000	44040000	21089000	21089000
G5E9Q6;P35080-2;C9J0J7	G5E9Q6;P35080-2;C9J0J7	Profilin	PFN2	>tr|G5E9Q6|G5E9Q6_HUMAN Profilin OS=Homo sapiens GN=PFN2 PE=3 SV=1;>sp|P35080-2|PROF2_HUMAN Isoform IIb of Profilin-2 OS=Homo sapiens GN=PFN2;>tr|C9J0J7|C9J0J7_HUMAN Profilin-2 OS=Homo sapiens GN=PFN2 PE=4 SV=1	10	10	3	21039000	32603000	12590000	21039000
O43809;H3BND3;H3BV41	O43809;H3BND3	Cleavage and polyadenylation specificity factor subunit 5	NUDT21	>sp|O43809|CPSF5_HUMAN Cleavage and polyadenylation specificity factor subunit 5 OS=Homo sapiens GN=NUDT21 PE=1 SV=1;>tr|H3BND3|H3BND3_HUMAN Cleavage and polyadenylation-specificity factor subunit 5 (Fragment) OS=Homo sapiens GN=NUDT21 PE=4 SV=1	19	19	19	21009000	48026000	19254000	21009000
Q05519;Q05519-2;Q5T760;Q5T757;B4DTC1;B4DWT1	Q05519;Q05519-2;Q5T760;Q5T757	Serine/arginine-rich splicing factor 11	SRSF11;SFRS11	>sp|Q05519|SRS11_HUMAN Serine/arginine-rich splicing factor 11 OS=Homo sapiens GN=SRSF11 PE=1 SV=1;>sp|Q05519-2|SRS11_HUMAN Isoform 2 of Serine/arginine-rich splicing factor 11 OS=Homo sapiens GN=SRSF11;>tr|Q5T760|Q5T760_HUMAN Serine/arginine-rich-splicing	15	15	15	12708000	67180000	20948000	20948000
B4DUC8;Q13126;Q13126-2;Q13126-3;Q13126-4;Q13126-5;Q13126-6;J3QSB7;Q13126-7;F2Z2F3;F8WES2;J3KRN1	B4DUC8;Q13126;Q13126-2;Q13126-3;Q13126-4;Q13126-5;Q13126-6;J3QSB7;Q13126-7	S-methyl-5-thioadenosine phosphorylase	MTAP	>tr|B4DUC8|B4DUC8_HUMAN S-methyl-5-thioadenosine phosphorylase OS=Homo sapiens GN=MTAP PE=2 SV=1;>sp|Q13126|MTAP_HUMAN S-methyl-5-thioadenosine phosphorylase OS=Homo sapiens GN=MTAP PE=1 SV=2;>sp|Q13126-2|MTAP_HUMAN Isoform 2 of S-methyl-5-thioadenosine	18	18	18	11658000	35286000	20869000	20869000
Q9Y5M8;H7C4H2;C9J5Z8	Q9Y5M8;H7C4H2	Signal recognition particle receptor subunit beta	SRPRB	>sp|Q9Y5M8|SRPRB_HUMAN Signal recognition particle receptor subunit beta OS=Homo sapiens GN=SRPRB PE=1 SV=3;>tr|H7C4H2|H7C4H2_HUMAN Signal recognition particle receptor subunit beta (Fragment) OS=Homo sapiens GN=SRPRB PE=4 SV=1	21	21	21	20824000	45873000	12691000	20824000
P23381;P23381-2;G3V3Y5;G3V3H8;G3V277;G3V456;G3V5U1;G3V227;G3V3P2;G3V423;G3V2Y7;G3V3X0;G3V3S7;G3V5W1;H0YJP3;G3V4N8;G3V4C7;G3V2C0;G3V339;G3V313;G3V4S4;G3V4N0;G3V3R3;G3V2F2;G3V4Q0;G3V4A3;P78534;G3V5H5	P23381;P23381-2	Tryptophan--tRNA ligase, cytoplasmic;T1-TrpRS;T2-TrpRS	WARS	>sp|P23381|SYWC_HUMAN Tryptophan--tRNA ligase, cytoplasmic OS=Homo sapiens GN=WARS PE=1 SV=2;>sp|P23381-2|SYWC_HUMAN Isoform 2 of Tryptophan--tRNA ligase, cytoplasmic OS=Homo sapiens GN=WARS	33	33	33	10134000	34754000	20799000	20799000
O43676;C9JKQ2	O43676;C9JKQ2	NADH dehydrogenase [ubiquinone] 1 beta subcomplex subunit 3	NDUFB3	>sp|O43676|NDUB3_HUMAN NADH dehydrogenase [ubiquinone] 1 beta subcomplex subunit 3 OS=Homo sapiens GN=NDUFB3 PE=1 SV=3;>tr|C9JKQ2|C9JKQ2_HUMAN NADH dehydrogenase [ubiquinone] 1 beta subcomplex subunit 3 (Fragment) OS=Homo sapiens GN=NDUFB3 PE=4 SV=1	5	5	5	16162000	45158000	20771000	20771000
Q14019;H3BT58	Q14019;H3BT58	Coactosin-like protein	COTL1	>sp|Q14019|COTL1_HUMAN Coactosin-like protein OS=Homo sapiens GN=COTL1 PE=1 SV=3;>tr|H3BT58|H3BT58_HUMAN Coactosin-like protein OS=Homo sapiens GN=COTL1 PE=4 SV=1	17	17	17	18183000	39304000	20717000	20717000
P06132;H0Y5R6;Q5T446	P06132;H0Y5R6;Q5T446	Uroporphyrinogen decarboxylase	UROD	>sp|P06132|DCUP_HUMAN Uroporphyrinogen decarboxylase OS=Homo sapiens GN=UROD PE=1 SV=2;>tr|H0Y5R6|H0Y5R6_HUMAN Uroporphyrinogen decarboxylase (Fragment) OS=Homo sapiens GN=UROD PE=4 SV=1;>tr|Q5T446|Q5T446_HUMAN Uroporphyrinogen decarboxylase (Fragment) OS=	16	16	16	20638000	69799000	18638000	20638000
Q9UDW1;Q9UDW1-2	Q9UDW1;Q9UDW1-2	Cytochrome b-c1 complex subunit 9	UQCR10	>sp|Q9UDW1|QCR9_HUMAN Cytochrome b-c1 complex subunit 9 OS=Homo sapiens GN=UQCR10 PE=1 SV=3;>sp|Q9UDW1-2|QCR9_HUMAN Isoform 2 of Cytochrome b-c1 complex subunit 9 OS=Homo sapiens GN=UQCR10	3	3	3	20621000	132340000	14229000	20621000
Q14696;B4DW84;H0YLI4	Q14696	LDLR chaperone MESD	MESDC2	>sp|Q14696|MESD_HUMAN LDLR chaperone MESD OS=Homo sapiens GN=MESDC2 PE=1 SV=2	15	15	15	20580000	55868000	17077000	20580000
P60228;E5RGA2;E5RHS5;H0YBR5;H0YAW4;E5RII3;E5RJ25;H0YBP5	P60228;E5RGA2	Eukaryotic translation initiation factor 3 subunit E	EIF3E	>sp|P60228|EIF3E_HUMAN Eukaryotic translation initiation factor 3 subunit E OS=Homo sapiens GN=EIF3E PE=1 SV=1;>tr|E5RGA2|E5RGA2_HUMAN Eukaryotic translation initiation factor 3 subunit E OS=Homo sapiens GN=EIF3E PE=3 SV=1	25	25	17	20368000	66883000	19877000	20368000
Q13177;H7C1X3	Q13177	Serine/threonine-protein kinase PAK 2;PAK-2p27;PAK-2p34	PAK2	>sp|Q13177|PAK2_HUMAN Serine/threonine-protein kinase PAK 2 OS=Homo sapiens GN=PAK2 PE=1 SV=3	35	35	25	12702000	39830000	20351000	20351000
Q96J01;Q6NZ53;D6REC9;D6RGZ2;H7C0C5;H0Y9T1	Q96J01;Q6NZ53	THO complex subunit 3	THOC3	>sp|Q96J01|THOC3_HUMAN THO complex subunit 3 OS=Homo sapiens GN=THOC3 PE=1 SV=1;>tr|Q6NZ53|Q6NZ53_HUMAN THO complex subunit 3 OS=Homo sapiens GN=THOC3 PE=2 SV=1	17	17	17	12783000	70767000	20323000	20323000
P41250;H7C443;F8WCK4	P41250	Glycine--tRNA ligase	GARS	>sp|P41250|SYG_HUMAN Glycine--tRNA ligase OS=Homo sapiens GN=GARS PE=1 SV=3	53	53	52	19409000	45981000	20296000	20296000
P19784;H3BSA1;H3BV19;H3BNI9	P19784;H3BSA1	Casein kinase II subunit alpha	CSNK2A2	>sp|P19784|CSK22_HUMAN Casein kinase II subunit alpha OS=Homo sapiens GN=CSNK2A2 PE=1 SV=1;>tr|H3BSA1|H3BSA1_HUMAN Casein kinase II subunit alpha (Fragment) OS=Homo sapiens GN=CSNK2A2 PE=4 SV=2	21	20	20	13809000	51386000	20292000	20292000
Q99961;E7EVZ4	Q99961;E7EVZ4	Endophilin-A2	SH3GL1	>sp|Q99961|SH3G1_HUMAN Endophilin-A2 OS=Homo sapiens GN=SH3GL1 PE=1 SV=1;>tr|E7EVZ4|E7EVZ4_HUMAN Endophilin-A2 OS=Homo sapiens GN=SH3GL1 PE=4 SV=1	24	24	15	17184000	51339000	20280000	20280000
P00374;B4DDD2;B4DM58;P09503;P22573;Q86XF0;P27421;C9JJ68	P00374;B4DDD2;B4DM58	Dihydrofolate reductase	DHFR	>sp|P00374|DYR_HUMAN Dihydrofolate reductase OS=Homo sapiens GN=DHFR PE=1 SV=2;>tr|B4DDD2|B4DDD2_HUMAN Dihydrofolate reductase OS=Homo sapiens GN=DHFR PE=2 SV=1;>tr|B4DM58|B4DM58_HUMAN Dihydrofolate reductase OS=Homo sapiens GN=DHFR PE=2 SV=1	13	13	13	15571000	38441000	20234000	20234000
P07196	P07196	Neurofilament light polypeptide	NEFL	>sp|P07196|NFL_HUMAN Neurofilament light polypeptide OS=Homo sapiens GN=NEFL PE=1 SV=3	29	26	26	14119000	48108000	20231000	20231000
Q9UJS0-2;Q9UJS0;F5GX33	Q9UJS0-2;Q9UJS0;F5GX33	Calcium-binding mitochondrial carrier protein Aralar2	SLC25A13	>sp|Q9UJS0-2|CMC2_HUMAN Isoform 2 of Calcium-binding mitochondrial carrier protein Aralar2 OS=Homo sapiens GN=SLC25A13;>sp|Q9UJS0|CMC2_HUMAN Calcium-binding mitochondrial carrier protein Aralar2 OS=Homo sapiens GN=SLC25A13 PE=1 SV=2;>tr|F5GX33|F5GX33_HUMAN	35	35	29	8065500	38183000	20229000	20229000
O43583;F8VVL1	O43583;F8VVL1	Density-regulated protein	DENR	>sp|O43583|DENR_HUMAN Density-regulated protein OS=Homo sapiens GN=DENR PE=1 SV=2;>tr|F8VVL1|F8VVL1_HUMAN Density-regulated protein OS=Homo sapiens GN=DENR PE=4 SV=1	13	13	13	14813000	37531000	20191000	20191000
A7YIJ8;P35241;F5H1A7;A7YIK3;H0YE16;A7YIK0;E9PNV3;E9PQ82;E9PNP4;E9PKN5	A7YIJ8;P35241;F5H1A7	Radixin	RDX	>tr|A7YIJ8|A7YIJ8_HUMAN Radixin OS=Homo sapiens GN=RDX PE=2 SV=1;>sp|P35241|RADI_HUMAN Radixin OS=Homo sapiens GN=RDX PE=1 SV=1;>tr|F5H1A7|F5H1A7_HUMAN Radixin OS=Homo sapiens GN=RDX PE=4 SV=1	54	34	34	10241000	32954000	20166000	20166000
A6NG10;K7EIJ0;K7ESN4;K7EIN1;K7EIK1	A6NG10;K7EIJ0;K7ESN4;K7EIN1		WBP2	>tr|A6NG10|A6NG10_HUMAN WW domain-binding protein 2 OS=Homo sapiens GN=WBP2 PE=2 SV=2;>tr|K7EIJ0|K7EIJ0_HUMAN WW domain-binding protein 2 (Fragment) OS=Homo sapiens GN=WBP2 PE=4 SV=1;>tr|K7ESN4|K7ESN4_HUMAN WW domain-binding protein 2 (Fragment) OS=Homo sa	8	8	1	16719000	39702000	20102000	20102000
Q00765;E2QRG8;H0Y8J8;B7Z681;B7Z510;B7Z332	Q00765;E2QRG8	Receptor expression-enhancing protein 5	REEP5	>sp|Q00765|REEP5_HUMAN Receptor expression-enhancing protein 5 OS=Homo sapiens GN=REEP5 PE=1 SV=3;>tr|E2QRG8|E2QRG8_HUMAN Receptor expression-enhancing protein 5 (Fragment) OS=Homo sapiens GN=REEP5 PE=4 SV=1	10	10	10	32902000	13563000	20098000	20098000
Q00341;E7EM71;H0Y394;H7C0A4;C9JIZ1;C9J5E5;H7C2D1;C9JZI8;H7BZC3;C9JES8;C9JHZ8;C9JHS7;C9JK79;C9JT62;C9JHN6;C9JKQ5;C9JEJ8;C9JBS3;C9JQ82;C9JMQ6;H7C3D0;C9J739;C9JHS9	Q00341;E7EM71;H0Y394	Vigilin	HDLBP	>sp|Q00341|VIGLN_HUMAN Vigilin OS=Homo sapiens GN=HDLBP PE=1 SV=2;>tr|E7EM71|E7EM71_HUMAN Vigilin OS=Homo sapiens GN=HDLBP PE=4 SV=1;>tr|H0Y394|H0Y394_HUMAN Vigilin (Fragment) OS=Homo sapiens GN=HDLBP PE=4 SV=1	74	74	74	10299000	26832000	20045000	20045000
Q99757;F8WDN2	Q99757	Thioredoxin, mitochondrial	TXN2	>sp|Q99757|THIOM_HUMAN Thioredoxin, mitochondrial OS=Homo sapiens GN=TXN2 PE=1 SV=2	7	7	7	4438800	29736000	20005000	20005000
Q9Y3Y2-3;Q9Y3Y2;Q9Y3Y2-4;Q5T7Y7	Q9Y3Y2-3;Q9Y3Y2;Q9Y3Y2-4	Chromatin target of PRMT1 protein	CHTOP	>sp|Q9Y3Y2-3|CHTOP_HUMAN Isoform 2 of Chromatin target of PRMT1 protein OS=Homo sapiens GN=CHTOP;>sp|Q9Y3Y2|CHTOP_HUMAN Chromatin target of PRMT1 protein OS=Homo sapiens GN=CHTOP PE=1 SV=2;>sp|Q9Y3Y2-4|CHTOP_HUMAN Isoform 3 of Chromatin target of PRMT1 pro	6	6	6	19979000	30435000	16119000	19979000
O14980;C9JKM9;C9J673;C9JV99;C9JQ02;C9IZS4;F8WF71;C9IYM2;H7BZC5;C9JF49	O14980	Exportin-1	XPO1	>sp|O14980|XPO1_HUMAN Exportin-1 OS=Homo sapiens GN=XPO1 PE=1 SV=1	54	54	54	19910000	68680000	19851000	19910000
P07919;P0C9Z6	P07919	Cytochrome b-c1 complex subunit 6, mitochondrial	UQCRH	>sp|P07919|QCR6_HUMAN Cytochrome b-c1 complex subunit 6, mitochondrial OS=Homo sapiens GN=UQCRH PE=1 SV=2	6	5	5	5081900	19866000	30995000	19866000
F5GZS6;J3KPF3;P08195	F5GZS6;J3KPF3;P08195	4F2 cell-surface antigen heavy chain	SLC3A2	>tr|F5GZS6|F5GZS6_HUMAN 4F2 cell-surface antigen heavy chain OS=Homo sapiens GN=SLC3A2 PE=4 SV=1;>tr|J3KPF3|J3KPF3_HUMAN 4F2 cell-surface antigen heavy chain OS=Homo sapiens GN=SLC3A2 PE=4 SV=1;>sp|P08195|4F2_HUMAN 4F2 cell-surface antigen heavy chain OS=H	38	38	2	12386000	20415000	19835000	19835000
J3KPW7;Q92769;B3KRS5;H3BM24;E5RG37;E5RH52;E5RFP9;E5RHE7;E5RGV4;E5RJ04;E5RFI6;E5RK19	J3KPW7;Q92769;B3KRS5	Histone deacetylase 2;Histone deacetylase	HDAC2	>tr|J3KPW7|J3KPW7_HUMAN Histone deacetylase 2 OS=Homo sapiens GN=HDAC2 PE=4 SV=1;>sp|Q92769|HDAC2_HUMAN Histone deacetylase 2 OS=Homo sapiens GN=HDAC2 PE=1 SV=2;>tr|B3KRS5|B3KRS5_HUMAN Histone deacetylase OS=Homo sapiens GN=HDAC2 PE=2 SV=1	22	15	15	14709000	25033000	19738000	19738000
Q9BQ67	Q9BQ67	Glutamate-rich WD repeat-containing protein 1	GRWD1	>sp|Q9BQ67|GRWD1_HUMAN Glutamate-rich WD repeat-containing protein 1 OS=Homo sapiens GN=GRWD1 PE=1 SV=1	19	19	19	19713000	23715000	14552000	19713000
O43324;C9J1V9;D6RBD7;C9JLK5;H0YAL7;D6RCQ0;H0YAH9	O43324;C9J1V9;D6RBD7;C9JLK5	Eukaryotic translation elongation factor 1 epsilon-1	EEF1E1	>sp|O43324|MCA3_HUMAN Eukaryotic translation elongation factor 1 epsilon-1 OS=Homo sapiens GN=EEF1E1 PE=1 SV=1;>tr|C9J1V9|C9J1V9_HUMAN HCG2043275 OS=Homo sapiens GN=hCG_2043275 PE=4 SV=2;>tr|D6RBD7|D6RBD7_HUMAN Eukaryotic translation elongation factor 1 ep	13	13	13	8438700	44633000	19670000	19670000
Q9Y5B9;G3V2X0;G3V401;G3V5A4	Q9Y5B9	FACT complex subunit SPT16	SUPT16H	>sp|Q9Y5B9|SP16H_HUMAN FACT complex subunit SPT16 OS=Homo sapiens GN=SUPT16H PE=1 SV=1	64	64	64	15501000	52317000	19644000	19644000
P05783;CON__H-INV:HIT000015463;CON__A2AB72	P05783	Keratin, type I cytoskeletal 18	KRT18	>sp|P05783|K1C18_HUMAN Keratin, type I cytoskeletal 18 OS=Homo sapiens GN=KRT18 PE=1 SV=2	59	59	8	20217000	19631000	16682000	19631000
Q14195-2;Q14195;F5GWI3;H0YBT4;D6RF19;H0YB87;Q14117	Q14195-2;Q14195	Dihydropyrimidinase-related protein 3	DPYSL3	>sp|Q14195-2|DPYL3_HUMAN Isoform LCRMP-4 of Dihydropyrimidinase-related protein 3 OS=Homo sapiens GN=DPYSL3;>sp|Q14195|DPYL3_HUMAN Dihydropyrimidinase-related protein 3 OS=Homo sapiens GN=DPYSL3 PE=1 SV=1	37	37	32	15539000	53183000	19601000	19601000
Q9Y3C1;D6RGD3;D6RIC3;D6RC60;D6RG37	Q9Y3C1;D6RGD3;D6RIC3	Nucleolar protein 16	NOP16	>sp|Q9Y3C1|NOP16_HUMAN Nucleolar protein 16 OS=Homo sapiens GN=NOP16 PE=1 SV=2;>tr|D6RGD3|D6RGD3_HUMAN Nucleolar protein 16 OS=Homo sapiens GN=NOP16 PE=4 SV=1;>tr|D6RIC3|D6RIC3_HUMAN Nucleolar protein 16 OS=Homo sapiens GN=NOP16 PE=4 SV=1	13	13	13	9312400	60706000	19496000	19496000
O94992	O94992	Protein HEXIM1	HEXIM1	>sp|O94992|HEXI1_HUMAN Protein HEXIM1 OS=Homo sapiens GN=HEXIM1 PE=1 SV=1	17	17	16	16746000	27383000	19470000	19470000
O95816	O95816	BAG family molecular chaperone regulator 2	BAG2	>sp|O95816|BAG2_HUMAN BAG family molecular chaperone regulator 2 OS=Homo sapiens GN=BAG2 PE=1 SV=1	17	16	2	13975000	34821000	19435000	19435000
P56192;B3KVK7;A6NC17;H0YIP0;F5H2V6;H0YI94;F8VZZ9;F8W0S4;F8W0M7;F8VS26;H0YIC2;H0YI27;H0YHL6;F8VPL7	P56192;B3KVK7;A6NC17	Methionine--tRNA ligase, cytoplasmic	MARS	>sp|P56192|SYMC_HUMAN Methionine--tRNA ligase, cytoplasmic OS=Homo sapiens GN=MARS PE=1 SV=2;>tr|B3KVK7|B3KVK7_HUMAN Methionine--tRNA ligase, cytoplasmic OS=Homo sapiens GN=MARS PE=2 SV=1;>tr|A6NC17|A6NC17_HUMAN Methionine--tRNA ligase, cytoplasmic OS=Homo	45	45	33	19381000	46638000	17893000	19381000
Q9P2J5;B4DER1;B4DJ10;F5H698	Q9P2J5;B4DER1;B4DJ10;F5H698	Leucine--tRNA ligase, cytoplasmic	LARS	>sp|Q9P2J5|SYLC_HUMAN Leucine--tRNA ligase, cytoplasmic OS=Homo sapiens GN=LARS PE=1 SV=2;>tr|B4DER1|B4DER1_HUMAN Leucine--tRNA ligase, cytoplasmic OS=Homo sapiens GN=LARS PE=2 SV=1;>tr|B4DJ10|B4DJ10_HUMAN Leucine--tRNA ligase, cytoplasmic OS=Homo sapiens	70	70	70	17883000	34244000	19278000	19278000
Q12907;D6RBV2;D6RDX1;D6RIU4;D6RBH1	Q12907;D6RBV2;D6RDX1;D6RIU4	Vesicular integral-membrane protein VIP36	LMAN2	>sp|Q12907|LMAN2_HUMAN Vesicular integral-membrane protein VIP36 OS=Homo sapiens GN=LMAN2 PE=1 SV=1;>tr|D6RBV2|D6RBV2_HUMAN Vesicular integral-membrane protein VIP36 OS=Homo sapiens GN=LMAN2 PE=4 SV=1;>tr|D6RDX1|D6RDX1_HUMAN Vesicular integral-membrane pro	18	18	18	13132000	57795000	19261000	19261000
J9JID7;Q03252	J9JID7;Q03252	Lamin-B2	LMNB2	>tr|J9JID7|J9JID7_HUMAN Lamin B2, isoform CRA_a OS=Homo sapiens GN=LMNB2 PE=3 SV=1;>sp|Q03252|LMNB2_HUMAN Lamin-B2 OS=Homo sapiens GN=LMNB2 PE=1 SV=3	61	52	52	16820000	32183000	19247000	19247000
P23193;P23193-2;E5RIS7;E5RJ93;B7Z4S1;E5RFI1;E5RK46;Q15560;Q5JRI7	P23193;P23193-2;E5RIS7	Transcription elongation factor A protein 1	TCEA1	>sp|P23193|TCEA1_HUMAN Transcription elongation factor A protein 1 OS=Homo sapiens GN=TCEA1 PE=1 SV=2;>sp|P23193-2|TCEA1_HUMAN Isoform 2 of Transcription elongation factor A protein 1 OS=Homo sapiens GN=TCEA1;>tr|E5RIS7|E5RIS7_HUMAN Transcription elongatio	19	19	19	15746000	33881000	19219000	19219000
Q9NPE3;H0YM60	Q9NPE3	H/ACA ribonucleoprotein complex subunit 3	NOP10	>sp|Q9NPE3|NOP10_HUMAN H/ACA ribonucleoprotein complex subunit 3 OS=Homo sapiens GN=NOP10 PE=1 SV=1	6	5	5	19171000	16429000	23440000	19171000
CON__P34955	CON__P34955			>P34955 SWISS-PROT:P34955 (Bos taurus) Alpha-1-antiproteinase precursor	22	22	21	18342000	37911000	19146000	19146000
B4DLH4;Q9H910;A6NGP5;H3BMV3;Q9H910-2;H3BU16;H3BTV5;H3BMT0;B4E1P3;H3BMM8;H3BS08	B4DLH4;Q9H910;A6NGP5;H3BMV3;Q9H910-2;H3BU16;H3BTV5;H3BMT0	Hematological and neurological expressed 1-like protein	HN1L	>tr|B4DLH4|B4DLH4_HUMAN Hematological and neurological-expressed 1-like protein OS=Homo sapiens GN=HN1L PE=2 SV=1;>sp|Q9H910|HN1L_HUMAN Hematological and neurological expressed 1-like protein OS=Homo sapiens GN=HN1L PE=1 SV=1;>tr|A6NGP5|A6NGP5_HUMAN Hemato	15	15	15	18598000	53754000	19086000	19086000
Q9BXP5;Q9BXP5-2;Q9BXP5-3;Q9BXP5-4;Q9BXP5-5;H7C3A1;H7C1K0;H7C0U8;H7C159;F8WE54;REV__Q8IWL3	Q9BXP5;Q9BXP5-2;Q9BXP5-3;Q9BXP5-4;Q9BXP5-5;H7C3A1	Serrate RNA effector molecule homolog	SRRT	>sp|Q9BXP5|SRRT_HUMAN Serrate RNA effector molecule homolog OS=Homo sapiens GN=SRRT PE=1 SV=1;>sp|Q9BXP5-2|SRRT_HUMAN Isoform 2 of Serrate RNA effector molecule homolog OS=Homo sapiens GN=SRRT;>sp|Q9BXP5-3|SRRT_HUMAN Isoform 3 of Serrate RNA effector molec	52	52	47	19076000	29249000	16455000	19076000
G3V2F7;Q13404-1;Q13404-2;Q13404-7;Q13404-6	G3V2F7;Q13404-1;Q13404-2;Q13404-7;Q13404-6		TMEM189	>tr|G3V2F7|G3V2F7_HUMAN HCG2044781 OS=Homo sapiens GN=TMEM189 PE=4 SV=1;>sp|Q13404-1|UB2V1_HUMAN Isoform 1 of Ubiquitin-conjugating enzyme E2 variant 1 OS=Homo sapiens GN=UBE2V1;>sp|Q13404-2|UB2V1_HUMAN Isoform 2 of Ubiquitin-conjugating enzyme E2 variant	11	11	0	11553000	77226000	19074000	19074000
O15067;F5GWT9;H0YGH1;J3QSH6;J3QSG0;J3KT98;J3KTL4;J3QL39;J3KTQ5	O15067;F5GWT9	Phosphoribosylformylglycinamidine synthase	PFAS	>sp|O15067|PUR4_HUMAN Phosphoribosylformylglycinamidine synthase OS=Homo sapiens GN=PFAS PE=1 SV=4;>tr|F5GWT9|F5GWT9_HUMAN Phosphoribosylformylglycinamidine synthase OS=Homo sapiens GN=PFAS PE=4 SV=1	59	59	59	18654000	46128000	19074000	19074000
Q9H4A4;A6NKB8;C9JMZ3;H7C2T3	Q9H4A4;A6NKB8	Aminopeptidase B	RNPEP	>sp|Q9H4A4|AMPB_HUMAN Aminopeptidase B OS=Homo sapiens GN=RNPEP PE=1 SV=2;>tr|A6NKB8|A6NKB8_HUMAN Aminopeptidase B OS=Homo sapiens GN=RNPEP PE=4 SV=1	32	32	32	13723000	37157000	19054000	19054000
P60891;B4DNL6;B1ALA9;B1ALA7	P60891;B4DNL6;B1ALA9	Ribose-phosphate pyrophosphokinase 1;Ribose-phosphate pyrophosphokinase	PRPS1	>sp|P60891|PRPS1_HUMAN Ribose-phosphate pyrophosphokinase 1 OS=Homo sapiens GN=PRPS1 PE=1 SV=2;>tr|B4DNL6|B4DNL6_HUMAN Ribose-phosphate pyrophosphokinase OS=Homo sapiens GN=PRPS1 PE=2 SV=1;>tr|B1ALA9|B1ALA9_HUMAN Phosphoribosyl pyrophosphate synthetase 1 O	22	9	7	10014000	26097000	19036000	19036000
P26196	P26196	Probable ATP-dependent RNA helicase DDX6	DDX6	>sp|P26196|DDX6_HUMAN Probable ATP-dependent RNA helicase DDX6 OS=Homo sapiens GN=DDX6 PE=1 SV=2	31	31	31	12245000	52419000	19035000	19035000
Q14166;B1AH89	Q14166;B1AH89	Tubulin--tyrosine ligase-like protein 12	TTLL12	>sp|Q14166|TTL12_HUMAN Tubulin--tyrosine ligase-like protein 12 OS=Homo sapiens GN=TTLL12 PE=1 SV=2;>tr|B1AH89|B1AH89_HUMAN Tubulin tyrosine ligase-like family, member 12 OS=Homo sapiens GN=TTLL12 PE=4 SV=1	32	32	32	17792000	58668000	18988000	18988000
P45974;P45974-2;F5H571	P45974;P45974-2	Ubiquitin carboxyl-terminal hydrolase 5	USP5	>sp|P45974|UBP5_HUMAN Ubiquitin carboxyl-terminal hydrolase 5 OS=Homo sapiens GN=USP5 PE=1 SV=2;>sp|P45974-2|UBP5_HUMAN Isoform Short of Ubiquitin carboxyl-terminal hydrolase 5 OS=Homo sapiens GN=USP5	44	44	41	14966000	42695000	18960000	18960000
P78330;C9JBI3;F8WD74;C9JEJ7	P78330;C9JBI3	Phosphoserine phosphatase	PSPH	>sp|P78330|SERB_HUMAN Phosphoserine phosphatase OS=Homo sapiens GN=PSPH PE=1 SV=2;>tr|C9JBI3|C9JBI3_HUMAN Phosphoserine phosphatase (Fragment) OS=Homo sapiens GN=PSPH PE=4 SV=1	15	15	15	18942000	33966000	16519000	18942000
P60033;A6NMH8;H0YDJ9;H0YDL9;E9PRJ8;E9PIF1;E9PJK1;H0YEE2;E9PQV4;E9PM31	P60033;A6NMH8;H0YDJ9;H0YDL9;E9PRJ8;E9PIF1;E9PJK1	CD81 antigen	CD81	>sp|P60033|CD81_HUMAN CD81 antigen OS=Homo sapiens GN=CD81 PE=1 SV=1;>tr|A6NMH8|A6NMH8_HUMAN CD81 antigen OS=Homo sapiens GN=CD81 PE=4 SV=1;>tr|H0YDJ9|H0YDJ9_HUMAN CD81 antigen (Fragment) OS=Homo sapiens GN=CD81 PE=4 SV=1;>tr|H0YDL9|H0YDL9_HUMAN CD81 antig	7	7	7	10398000	43128000	18930000	18930000
P51114;B4DXZ6;P51114-3;C9JAJ4;C9JY20;C9JZE0;C9IZ22;C9J5B4;C9JYQ6	P51114;B4DXZ6;P51114-3	Fragile X mental retardation syndrome-related protein 1	FXR1	>sp|P51114|FXR1_HUMAN Fragile X mental retardation syndrome-related protein 1 OS=Homo sapiens GN=FXR1 PE=1 SV=3;>tr|B4DXZ6|B4DXZ6_HUMAN Fragile X mental retardation syndrome-related protein 1 OS=Homo sapiens GN=FXR1 PE=2 SV=1;>sp|P51114-3|FXR1_HUMAN Isofor	37	37	0	13309000	35722000	18919000	18919000
Q99614;H0YB37	Q99614;H0YB37	Tetratricopeptide repeat protein 1	TTC1	>sp|Q99614|TTC1_HUMAN Tetratricopeptide repeat protein 1 OS=Homo sapiens GN=TTC1 PE=1 SV=1;>tr|H0YB37|H0YB37_HUMAN Tetratricopeptide repeat protein 1 (Fragment) OS=Homo sapiens GN=TTC1 PE=4 SV=1	19	19	17	18855000	52470000	14309000	18855000
Q9BXJ9;Q9BXJ9-4	Q9BXJ9;Q9BXJ9-4	N-alpha-acetyltransferase 15, NatA auxiliary subunit	NAA15	>sp|Q9BXJ9|NAA15_HUMAN N-alpha-acetyltransferase 15, NatA auxiliary subunit OS=Homo sapiens GN=NAA15 PE=1 SV=1;>sp|Q9BXJ9-4|NAA15_HUMAN Isoform 2 of N-alpha-acetyltransferase 15, NatA auxiliary subunit OS=Homo sapiens GN=NAA15	69	69	55	14720000	44004000	18854000	18854000
Q9H299;Q5T123	Q9H299;Q5T123	SH3 domain-binding glutamic acid-rich-like protein 3	SH3BGRL3	>sp|Q9H299|SH3L3_HUMAN SH3 domain-binding glutamic acid-rich-like protein 3 OS=Homo sapiens GN=SH3BGRL3 PE=1 SV=1;>tr|Q5T123|Q5T123_HUMAN SH3 domain binding glutamic acid-rich protein like 3 OS=Homo sapiens GN=SH3BGRL3 PE=2 SV=1	4	4	4	14015000	79540000	18796000	18796000
Q15102	Q15102	Platelet-activating factor acetylhydrolase IB subunit gamma	PAFAH1B3	>sp|Q15102|PA1B3_HUMAN Platelet-activating factor acetylhydrolase IB subunit gamma OS=Homo sapiens GN=PAFAH1B3 PE=1 SV=1	14	14	14	18787000	37786000	4867000	18787000
Q13542	Q13542	Eukaryotic translation initiation factor 4E-binding protein 2	EIF4EBP2	>sp|Q13542|4EBP2_HUMAN Eukaryotic translation initiation factor 4E-binding protein 2 OS=Homo sapiens GN=EIF4EBP2 PE=1 SV=1	6	6	6	7344300	59082000	18782000	18782000
O95372;Q5QPQ0;Q5QPQ1;Q5QPQ2;Q5QPQ3;Q5QPN9;E7EPS4;Q5QPN5	O95372;Q5QPQ0;Q5QPQ1	Acyl-protein thioesterase 2	LYPLA2	>sp|O95372|LYPA2_HUMAN Acyl-protein thioesterase 2 OS=Homo sapiens GN=LYPLA2 PE=1 SV=1;>tr|Q5QPQ0|Q5QPQ0_HUMAN Acyl-protein thioesterase 2 OS=Homo sapiens GN=LYPLA2 PE=2 SV=1;>tr|Q5QPQ1|Q5QPQ1_HUMAN Acyl-protein thioesterase 2 (Fragment) OS=Homo sapiens GN	9	9	9	8343500	63373000	18714000	18714000
Q15836	Q15836	Vesicle-associated membrane protein 3	VAMP3	>sp|Q15836|VAMP3_HUMAN Vesicle-associated membrane protein 3 OS=Homo sapiens GN=VAMP3 PE=1 SV=3	9	9	4	18695000	59300000	14222000	18695000
P52434;C9JLU1;C9JBJ6;C9JCU7;C9J413;C9JUA8	P52434;C9JLU1;C9JBJ6;C9JCU7	DNA-directed RNA polymerases I, II, and III subunit RPABC3	POLR2H	>sp|P52434|RPAB3_HUMAN DNA-directed RNA polymerases I, II, and III subunit RPABC3 OS=Homo sapiens GN=POLR2H PE=1 SV=4;>tr|C9JLU1|C9JLU1_HUMAN DNA-directed RNA polymerases I, II, and III subunit RPABC3 (Fragment) OS=Homo sapiens GN=POLR2H PE=4 SV=1;>tr|C9JB	9	9	9	17051000	51860000	18690000	18690000
P15927;P15927-3;P15927-2;Q5TEJ7;Q5TEJ0	P15927;P15927-3;P15927-2;Q5TEJ7	Replication protein A 32 kDa subunit	RPA2	>sp|P15927|RFA2_HUMAN Replication protein A 32 kDa subunit OS=Homo sapiens GN=RPA2 PE=1 SV=1;>sp|P15927-3|RFA2_HUMAN Isoform 3 of Replication protein A 32 kDa subunit OS=Homo sapiens GN=RPA2;>sp|P15927-2|RFA2_HUMAN Isoform 2 of Replication protein A 32 kDa	13	13	13	12562000	38137000	18689000	18689000
P78347;P78347-3;P78347-4;P78347-2;Q86U51;C9J6M0;Q6EKJ0;Q86UP8;Q86UP8-3;G8JLD9;Q86UP8-5;Q6EKJ0-2;Q86UP8-2;H7BYM4;Q86UP8-4	P78347;P78347-3;P78347-4;P78347-2	General transcription factor II-I	GTF2I	>sp|P78347|GTF2I_HUMAN General transcription factor II-I OS=Homo sapiens GN=GTF2I PE=1 SV=2;>sp|P78347-3|GTF2I_HUMAN Isoform 3 of General transcription factor II-I OS=Homo sapiens GN=GTF2I;>sp|P78347-4|GTF2I_HUMAN Isoform 4 of General transcription factor	60	60	60	16465000	47878000	18684000	18684000
Q3KQS4;P46087;P46087-2;Q05BA7;F5H5X6;F5GYR3;F5H709;F5GWB7;F5H359;F5H8G6	Q3KQS4;P46087;P46087-2;Q05BA7	Putative ribosomal RNA methyltransferase NOP2	NOP2	>tr|Q3KQS4|Q3KQS4_HUMAN NOP2 protein OS=Homo sapiens GN=NOP2 PE=2 SV=1;>sp|P46087|NOP2_HUMAN Putative ribosomal RNA methyltransferase NOP2 OS=Homo sapiens GN=NOP2 PE=1 SV=2;>sp|P46087-2|NOP2_HUMAN Isoform 2 of Putative ribosomal RNA methyltransferase NOP2	35	35	35	18652000	43098000	16637000	18652000
Q15435;H7C003;Q15435-2;C9JD73;Q15435-3;C9J177;B5MBZ8;Q15435-4;B5MCY6;C9JRC4;H7C118;H7C3Q5	Q15435;H7C003;Q15435-2;C9JD73;Q15435-3;C9J177;B5MBZ8;Q15435-4;B5MCY6;C9JRC4	Protein phosphatase 1 regulatory subunit 7	PPP1R7	>sp|Q15435|PP1R7_HUMAN Protein phosphatase 1 regulatory subunit 7 OS=Homo sapiens GN=PPP1R7 PE=1 SV=1;>tr|H7C003|H7C003_HUMAN Protein phosphatase 1 regulatory subunit 7 (Fragment) OS=Homo sapiens GN=PPP1R7 PE=4 SV=1;>sp|Q15435-2|PP1R7_HUMAN Isoform 2 of Pr	23	23	23	18331000	46100000	18630000	18630000
P12955;E9PCE8;P12955-2;K7ES25;K7ENZ8;K7EQ51;K7ELK4	P12955;E9PCE8;P12955-2	Xaa-Pro dipeptidase	PEPD	>sp|P12955|PEPD_HUMAN Xaa-Pro dipeptidase OS=Homo sapiens GN=PEPD PE=1 SV=3;>tr|E9PCE8|E9PCE8_HUMAN Xaa-Pro dipeptidase OS=Homo sapiens GN=PEPD PE=3 SV=1;>sp|P12955-2|PEPD_HUMAN Isoform 2 of Xaa-Pro dipeptidase OS=Homo sapiens GN=PEPD	22	22	22	8741900	42708000	18580000	18580000
O75475	O75475	PC4 and SFRS1-interacting protein	PSIP1	>sp|O75475|PSIP1_HUMAN PC4 and SFRS1-interacting protein OS=Homo sapiens GN=PSIP1 PE=1 SV=1	37	37	11	17431000	38626000	18569000	18569000
Q9Y3B4	Q9Y3B4	Pre-mRNA branch site protein p14	SF3B14	>sp|Q9Y3B4|PM14_HUMAN Pre-mRNA branch site protein p14 OS=Homo sapiens GN=SF3B14 PE=1 SV=1	6	6	6	12082000	61059000	18541000	18541000
Q9NVS9;B4E1D7;B4E0V0;B4E152;J3QQV6	Q9NVS9;B4E1D7;B4E0V0;B4E152;J3QQV6	Pyridoxine-5-phosphate oxidase	PNPO	>sp|Q9NVS9|PNPO_HUMAN Pyridoxine-5-phosphate oxidase OS=Homo sapiens GN=PNPO PE=1 SV=1;>tr|B4E1D7|B4E1D7_HUMAN Pyridoxine-5-phosphate oxidase OS=Homo sapiens GN=PNPO PE=2 SV=1;>tr|B4E0V0|B4E0V0_HUMAN Pyridoxine-5-phosphate oxidase OS=Homo sapiens GN=PNP	13	13	13	18517000	45277000	16720000	18517000
O43920	O43920	NADH dehydrogenase [ubiquinone] iron-sulfur protein 5	NDUFS5	>sp|O43920|NDUS5_HUMAN NADH dehydrogenase [ubiquinone] iron-sulfur protein 5 OS=Homo sapiens GN=NDUFS5 PE=1 SV=3	8	8	8	18505000	31287000	9749300	18505000
H0YHG0;P19711;H0YHR6;H0YIP3;H0YHH1	H0YHG0			>tr|H0YHG0|H0YHG0_HUMAN Uncharacterized protein (Fragment) OS=Homo sapiens PE=4 SV=1	17	17	0	18483000	19754000	14601000	18483000
O15116;E5RH18;E5RJ47	O15116	U6 snRNA-associated Sm-like protein LSm1	LSM1	>sp|O15116|LSM1_HUMAN U6 snRNA-associated Sm-like protein LSm1 OS=Homo sapiens GN=LSM1 PE=1 SV=1	7	7	7	4769400	24773000	18479000	18479000
P18206;P18206-2;Q5JQ13;B4DTM7;P18206-3	P18206;P18206-2;Q5JQ13	Vinculin	VCL	>sp|P18206|VINC_HUMAN Vinculin OS=Homo sapiens GN=VCL PE=1 SV=4;>sp|P18206-2|VINC_HUMAN Isoform 1 of Vinculin OS=Homo sapiens GN=VCL;>tr|Q5JQ13|Q5JQ13_HUMAN Vinculin (Fragment) OS=Homo sapiens GN=VCL PE=2 SV=1	91	91	91	18469000	41451000	16139000	18469000
Q13813-2	Q13813-2			>sp|Q13813-2|SPTN1_HUMAN Isoform 2 of Spectrin alpha chain, non-erythrocytic 1 OS=Homo sapiens GN=SPTAN1	226	226	1	12186000	30583000	18449000	18449000
Q16891;Q16891-3;B9A067;D6RAW4	Q16891;Q16891-3;B9A067	Mitochondrial inner membrane protein	IMMT	>sp|Q16891|IMMT_HUMAN Mitochondrial inner membrane protein OS=Homo sapiens GN=IMMT PE=1 SV=1;>sp|Q16891-3|IMMT_HUMAN Isoform 3 of Mitochondrial inner membrane protein OS=Homo sapiens GN=IMMT;>tr|B9A067|B9A067_HUMAN Mitochondrial inner membrane protein OS=H	62	62	2	16128000	32522000	18448000	18448000
Q99584	Q99584	Protein S100-A13	S100A13	>sp|Q99584|S10AD_HUMAN Protein S100-A13 OS=Homo sapiens GN=S100A13 PE=1 SV=1	8	8	8	12831000	19422000	18425000	18425000
O43447;C9JQD4;A6NNE7;H0YEL5;A6NM32	O43447;C9JQD4;A6NNE7	Peptidyl-prolyl cis-trans isomerase H;Peptidyl-prolyl cis-trans isomerase	PPIH	>sp|O43447|PPIH_HUMAN Peptidyl-prolyl cis-trans isomerase H OS=Homo sapiens GN=PPIH PE=1 SV=1;>tr|C9JQD4|C9JQD4_HUMAN Peptidyl-prolyl cis-trans isomerase (Fragment) OS=Homo sapiens GN=PPIH PE=3 SV=1;>tr|A6NNE7|A6NNE7_HUMAN Peptidyl-prolyl cis-trans isomera	17	15	14	15660000	18407000	22421000	18407000
P41236;E7EMN6;E7EUI7;Q6NXS1	P41236;E7EMN6;E7EUI7;Q6NXS1	Protein phosphatase inhibitor 2;Putative protein phosphatase inhibitor 2-like protein 3	PPP1R2;PPP1R2P3	>sp|P41236|IPP2_HUMAN Protein phosphatase inhibitor 2 OS=Homo sapiens GN=PPP1R2 PE=1 SV=2;>tr|E7EMN6|E7EMN6_HUMAN Protein phosphatase inhibitor 2 (Fragment) OS=Homo sapiens GN=PPP1R2 PE=4 SV=1;>tr|E7EUI7|E7EUI7_HUMAN Protein phosphatase inhibitor 2 OS=Homo	9	9	9	13985000	20000000	18386000	18386000
Q15785	Q15785	Mitochondrial import receptor subunit TOM34	TOMM34	>sp|Q15785|TOM34_HUMAN Mitochondrial import receptor subunit TOM34 OS=Homo sapiens GN=TOMM34 PE=1 SV=2	21	21	21	13525000	47500000	18327000	18327000
Q9Y6G9;E9PHI6;C9JGM7;C9JLW1	Q9Y6G9;E9PHI6	Cytoplasmic dynein 1 light intermediate chain 1	DYNC1LI1	>sp|Q9Y6G9|DC1L1_HUMAN Cytoplasmic dynein 1 light intermediate chain 1 OS=Homo sapiens GN=DYNC1LI1 PE=1 SV=3;>tr|E9PHI6|E9PHI6_HUMAN Cytoplasmic dynein 1 light intermediate chain 1 OS=Homo sapiens GN=DYNC1LI1 PE=4 SV=1	33	33	32	12696000	49373000	18323000	18323000
O43172;O43172-2	O43172;O43172-2	U4/U6 small nuclear ribonucleoprotein Prp4	PRPF4	>sp|O43172|PRP4_HUMAN U4/U6 small nuclear ribonucleoprotein Prp4 OS=Homo sapiens GN=PRPF4 PE=1 SV=2;>sp|O43172-2|PRP4_HUMAN Isoform 2 of U4/U6 small nuclear ribonucleoprotein Prp4 OS=Homo sapiens GN=PRPF4	27	27	27	11918000	47353000	18318000	18318000
P49821;G3V0I5;P49821-2;B4DE93;E9PMX3;E9PQP1;E9PLC6;E9PPR0;H0YE81;E9PJL9;E9PPS5;H0YD04;E9PPD6	P49821;G3V0I5;P49821-2;B4DE93	NADH dehydrogenase [ubiquinone] flavoprotein 1, mitochondrial	NDUFV1	>sp|P49821|NDUV1_HUMAN NADH dehydrogenase [ubiquinone] flavoprotein 1, mitochondrial OS=Homo sapiens GN=NDUFV1 PE=1 SV=4;>tr|G3V0I5|G3V0I5_HUMAN NADH dehydrogenase (Ubiquinone) flavoprotein 1, 51kDa, isoform CRA_c OS=Homo sapiens GN=NDUFV1 PE=4 SV=1;>sp|P4	28	28	28	6356300	44527000	18299000	18299000
Q15436;F5H365;F5H6C4;B3KXI2;G3V531;G3V2R6;G3V3G5;G3V1W4;G3V4V1;G3V4Q2;G3V5X8;G3V299;G3V5K1	Q15436;F5H365;F5H6C4;B3KXI2;G3V531	Protein transport protein Sec23A	SEC23A	>sp|Q15436|SC23A_HUMAN Protein transport protein Sec23A OS=Homo sapiens GN=SEC23A PE=1 SV=2;>tr|F5H365|F5H365_HUMAN Protein transport protein Sec23A OS=Homo sapiens GN=SEC23A PE=4 SV=1;>tr|F5H6C4|F5H6C4_HUMAN Protein transport protein Sec23A OS=Homo sapien	37	33	33	14719000	38640000	18283000	18283000
Q9BXV9;H0YJA8	Q9BXV9	Uncharacterized protein C14orf142	C14orf142	>sp|Q9BXV9|CN142_HUMAN Uncharacterized protein C14orf142 OS=Homo sapiens GN=C14orf142 PE=2 SV=2	5	5	5	13421000	19171000	18280000	18280000
P37198	P37198	Nuclear pore glycoprotein p62	NUP62	>sp|P37198|NUP62_HUMAN Nuclear pore glycoprotein p62 OS=Homo sapiens GN=NUP62 PE=1 SV=3	17	17	17	13573000	42656000	18198000	18198000
P21266	P21266	Glutathione S-transferase Mu 3	GSTM3	>sp|P21266|GSTM3_HUMAN Glutathione S-transferase Mu 3 OS=Homo sapiens GN=GSTM3 PE=1 SV=3	22	22	20	18179000	48187000	14770000	18179000
Q9NPA8;G3V117;E5RHX8;E5RJ84;E5RHT9;E5RI00;J3KNT2	Q9NPA8;G3V117;E5RHX8;E5RJ84;E5RHT9;E5RI00;J3KNT2	Enhancer of yellow 2 transcription factor homolog	ENY2	>sp|Q9NPA8|ENY2_HUMAN Enhancer of yellow 2 transcription factor homolog OS=Homo sapiens GN=ENY2 PE=1 SV=1;>tr|G3V117|G3V117_HUMAN Enhancer of yellow 2 homolog (Drosophila), isoform CRA_c OS=Homo sapiens GN=ENY2 PE=4 SV=1;>tr|E5RHX8|E5RHX8_HUMAN Enhancer of	6	6	6	15738000	61528000	18132000	18132000
Q15637-6;Q15637-2;Q15637;Q15637-3;Q15637-4;F8WEV5	Q15637-6;Q15637-2;Q15637;Q15637-3;Q15637-4	Splicing factor 1	SF1	>sp|Q15637-6|SF01_HUMAN Isoform 6 of Splicing factor 1 OS=Homo sapiens GN=SF1;>sp|Q15637-2|SF01_HUMAN Isoform 2 of Splicing factor 1 OS=Homo sapiens GN=SF1;>sp|Q15637|SF01_HUMAN Splicing factor 1 OS=Homo sapiens GN=SF1 PE=1 SV=4;>sp|Q15637-3|SF01_HUMAN Iso	24	24	5	13733000	20862000	18119000	18119000
O60832;O60832-2;C9IYT0;H7C0M1;H7C2Q2;H7C2Q9;H7BZF2	O60832;O60832-2;C9IYT0	H/ACA ribonucleoprotein complex subunit 4	DKC1	>sp|O60832|DKC1_HUMAN H/ACA ribonucleoprotein complex subunit 4 OS=Homo sapiens GN=DKC1 PE=1 SV=3;>sp|O60832-2|DKC1_HUMAN Isoform 3 of H/ACA ribonucleoprotein complex subunit 4 OS=Homo sapiens GN=DKC1;>tr|C9IYT0|C9IYT0_HUMAN H/ACA ribonucleoprotein complex	37	37	37	15974000	42838000	18065000	18065000
F5H2S7;Q13561-2;Q13561-3;Q13561;F5H223;F8WAG8;F8W1I6;H0YI98;F8VW18;F8VRV7;F8VX93;H0YHL1;REV__CON__Q5XQN5;REV__CON__P19013;REV__CON__P13647;REV__P13647;REV__CON__Q922U2;REV__CON__O95678;REV__O95678;REV__P19013;REV__F5H8K9;REV__F8VZY5;REV__H0YIN9;F8W0U6;F8VZD2	F5H2S7;Q13561-2;Q13561-3;Q13561;F5H223;F8WAG8;F8W1I6;H0YI98;F8VW18	Dynactin subunit 2	DCTN2	>tr|F5H2S7|F5H2S7_HUMAN Dynactin subunit 2 OS=Homo sapiens GN=DCTN2 PE=4 SV=1;>sp|Q13561-2|DCTN2_HUMAN Isoform 2 of Dynactin subunit 2 OS=Homo sapiens GN=DCTN2;>sp|Q13561-3|DCTN2_HUMAN Isoform 3 of Dynactin subunit 2 OS=Homo sapiens GN=DCTN2;>sp|Q13561|DCT	25	25	24	15478000	25925000	18060000	18060000
Q9UNP9;Q5TGA3;Q9UNP9-2;E9PEQ6;E9PKY5;E9PIB0	Q9UNP9;Q5TGA3;Q9UNP9-2;E9PEQ6;E9PKY5	Peptidyl-prolyl cis-trans isomerase E;Peptidyl-prolyl cis-trans isomerase	PPIE	>sp|Q9UNP9|PPIE_HUMAN Peptidyl-prolyl cis-trans isomerase E OS=Homo sapiens GN=PPIE PE=1 SV=1;>tr|Q5TGA3|Q5TGA3_HUMAN Peptidyl-prolyl cis-trans isomerase E OS=Homo sapiens GN=PPIE PE=2 SV=1;>sp|Q9UNP9-2|PPIE_HUMAN Isoform B of Peptidyl-prolyl cis-trans iso	20	20	12	11214000	29900000	18046000	18046000
Q99627;E9PGT6;B8ZZP3;Q99627-2;H7C3S9;F8WEF2	Q99627;E9PGT6;B8ZZP3;Q99627-2	COP9 signalosome complex subunit 8	COPS8	>sp|Q99627|CSN8_HUMAN COP9 signalosome complex subunit 8 OS=Homo sapiens GN=COPS8 PE=1 SV=1;>tr|E9PGT6|E9PGT6_HUMAN COP9 signalosome complex subunit 8 OS=Homo sapiens GN=COPS8 PE=4 SV=1;>tr|B8ZZP3|B8ZZP3_HUMAN COP9 signalosome complex subunit 8 OS=Homo sap	7	7	7	18042000	82318000	14174000	18042000
O75380;D6RBT3	O75380;D6RBT3	NADH dehydrogenase [ubiquinone] iron-sulfur protein 6, mitochondrial	NDUFS6	>sp|O75380|NDUS6_HUMAN NADH dehydrogenase [ubiquinone] iron-sulfur protein 6, mitochondrial OS=Homo sapiens GN=NDUFS6 PE=1 SV=1;>tr|D6RBT3|D6RBT3_HUMAN NADH dehydrogenase [ubiquinone] iron-sulfur protein 6, mitochondrial OS=Homo sapiens GN=NDUFS6 PE=4 SV=1	9	9	9	18042000	50110000	11856000	18042000
A7MAP1;A7MAP0;Q9ULV4;B4E3S0;H0YHL7;F8VVB7;F8VTT6;F8VRE9;F8VSA4;F8VUX3;F8W1H8;F8VV53	A7MAP1;A7MAP0;Q9ULV4;B4E3S0;H0YHL7	Coronin-1C	CORO1C	>tr|A7MAP1|A7MAP1_HUMAN Coronin OS=Homo sapiens GN=CORO1C PE=2 SV=1;>tr|A7MAP0|A7MAP0_HUMAN Coronin OS=Homo sapiens GN=CORO1C PE=2 SV=1;>sp|Q9ULV4|COR1C_HUMAN Coronin-1C OS=Homo sapiens GN=CORO1C PE=1 SV=1;>tr|B4E3S0|B4E3S0_HUMAN Coronin OS=Homo sapiens GN	32	32	29	8240700	32065000	18035000	18035000
G3XAN8;Q9Y5J9;E9PIR3	G3XAN8;Q9Y5J9	Mitochondrial import inner membrane translocase subunit Tim8 B	TIMM8B	>tr|G3XAN8|G3XAN8_HUMAN Mitochondrial import inner membrane translocase subunit Tim8 B OS=Homo sapiens GN=TIMM8B PE=4 SV=1;>sp|Q9Y5J9|TIM8B_HUMAN Mitochondrial import inner membrane translocase subunit Tim8 B OS=Homo sapiens GN=TIMM8B PE=1 SV=1	6	6	6	5237200	20708000	18033000	18033000
Q9NRF9	Q9NRF9	DNA polymerase epsilon subunit 3	POLE3	>sp|Q9NRF9|DPOE3_HUMAN DNA polymerase epsilon subunit 3 OS=Homo sapiens GN=POLE3 PE=1 SV=1	5	5	5	9436900	59107000	18024000	18024000
Q92843-2;Q92843;G3V2X3;G3V4B7;G3V5A9;H0YJC7;G3V3G8;G3V3B7	Q92843-2			>sp|Q92843-2|B2CL2_HUMAN Isoform 3 of Bcl-2-like protein 2 OS=Homo sapiens GN=BCL2L2	16	16	2	9294000	49932000	17948000	17948000
Q9NVI7-2;Q9NVI7;H0Y2W2;Q9NVI7-3;Q5SV16;Q5T9A4-2;A6NFL3	Q9NVI7-2;Q9NVI7;H0Y2W2;Q9NVI7-3	ATPase family AAA domain-containing protein 3A	ATAD3A	>sp|Q9NVI7-2|ATD3A_HUMAN Isoform 2 of ATPase family AAA domain-containing protein 3A OS=Homo sapiens GN=ATAD3A;>sp|Q9NVI7|ATD3A_HUMAN ATPase family AAA domain-containing protein 3A OS=Homo sapiens GN=ATAD3A PE=1 SV=2;>tr|H0Y2W2|H0Y2W2_HUMAN ATPase family A	42	42	13	12130000	46616000	17947000	17947000
Q9Y285;K7ER00;B4E363;K7EPH2;K7ER16;K7EK06;K7ERS0	Q9Y285;K7ER00;B4E363;K7EPH2;K7ER16	Phenylalanine--tRNA ligase alpha subunit	FARSA	>sp|Q9Y285|SYFA_HUMAN Phenylalanine--tRNA ligase alpha subunit OS=Homo sapiens GN=FARSA PE=1 SV=3;>tr|K7ER00|K7ER00_HUMAN Phenylalanine--tRNA ligase alpha subunit OS=Homo sapiens GN=FARSA PE=4 SV=1;>tr|B4E363|B4E363_HUMAN Phenylalanine--tRNA ligase alpha s	30	30	30	17935000	37948000	16636000	17935000
P68402;P68402-4;P68402-2;P68402-3;J3KNE3	P68402;P68402-4;P68402-2;P68402-3	Platelet-activating factor acetylhydrolase IB subunit beta	PAFAH1B2	>sp|P68402|PA1B2_HUMAN Platelet-activating factor acetylhydrolase IB subunit beta OS=Homo sapiens GN=PAFAH1B2 PE=1 SV=1;>sp|P68402-4|PA1B2_HUMAN Isoform 4 of Platelet-activating factor acetylhydrolase IB subunit beta OS=Homo sapiens GN=PAFAH1B2;>sp|P68402-	13	13	13	16220000	40816000	17859000	17859000
P61201-2;P61201;B4DIH5;H0YKU5;H0YM03;H0YMC2	P61201-2;P61201;B4DIH5;H0YKU5	COP9 signalosome complex subunit 2	COPS2	>sp|P61201-2|CSN2_HUMAN Isoform 2 of COP9 signalosome complex subunit 2 OS=Homo sapiens GN=COPS2;>sp|P61201|CSN2_HUMAN COP9 signalosome complex subunit 2 OS=Homo sapiens GN=COPS2 PE=1 SV=1;>tr|B4DIH5|B4DIH5_HUMAN COP9 signalosome complex subunit 2 OS=Homo	26	26	26	12739000	36699000	17848000	17848000
P51452;Q8IYJ9;K7ES89;K7ELG5	P51452;Q8IYJ9;K7ES89	Dual specificity protein phosphatase 3	DUSP3	>sp|P51452|DUS3_HUMAN Dual specificity protein phosphatase 3 OS=Homo sapiens GN=DUSP3 PE=1 SV=1;>tr|Q8IYJ9|Q8IYJ9_HUMAN DUSP3 protein OS=Homo sapiens GN=DUSP3 PE=2 SV=1;>tr|K7ES89|K7ES89_HUMAN Dual-specificity protein phosphatase 3 (Fragment) OS=Homo sapie	8	8	8	12532000	20977000	17833000	17833000
P11413-2;P11413-3;P11413;E9PD92	P11413-2;P11413-3;P11413	Glucose-6-phosphate 1-dehydrogenase	G6PD	>sp|P11413-2|G6PD_HUMAN Isoform Long of Glucose-6-phosphate 1-dehydrogenase OS=Homo sapiens GN=G6PD;>sp|P11413-3|G6PD_HUMAN Isoform 3 of Glucose-6-phosphate 1-dehydrogenase OS=Homo sapiens GN=G6PD;>sp|P11413|G6PD_HUMAN Glucose-6-phosphate 1-dehydrogenase O	52	52	20	16349000	30203000	17832000	17832000
P23258;K7EIS0	P23258	Tubulin gamma-1 chain	TUBG1	>sp|P23258|TBG1_HUMAN Tubulin gamma-1 chain OS=Homo sapiens GN=TUBG1 PE=1 SV=2	23	23	7	11667000	36271000	17821000	17821000
Q07065	Q07065	Cytoskeleton-associated protein 4	CKAP4	>sp|Q07065|CKAP4_HUMAN Cytoskeleton-associated protein 4 OS=Homo sapiens GN=CKAP4 PE=1 SV=2	43	43	41	13433000	32159000	17818000	17818000
P50897;E9PMG2;P50897-2;Q5T0S4;E9PK48;E9PP28;E9PSE5	P50897;E9PMG2;P50897-2;Q5T0S4	Palmitoyl-protein thioesterase 1	PPT1	>sp|P50897|PPT1_HUMAN Palmitoyl-protein thioesterase 1 OS=Homo sapiens GN=PPT1 PE=1 SV=1;>tr|E9PMG2|E9PMG2_HUMAN Palmitoyl-protein thioesterase 1 (Fragment) OS=Homo sapiens GN=PPT1 PE=4 SV=1;>sp|P50897-2|PPT1_HUMAN Isoform 2 of Palmitoyl-protein thioestera	10	10	10	14370000	64236000	17808000	17808000
Q9NX58;D6RDJ1	Q9NX58	Cell growth-regulating nucleolar protein	LYAR	>sp|Q9NX58|LYAR_HUMAN Cell growth-regulating nucleolar protein OS=Homo sapiens GN=LYAR PE=1 SV=2	26	26	26	17792000	36839000	12082000	17792000
P51398;P51398-2;P51398-3	P51398;P51398-2;P51398-3	28S ribosomal protein S29, mitochondrial	DAP3	>sp|P51398|RT29_HUMAN 28S ribosomal protein S29, mitochondrial OS=Homo sapiens GN=DAP3 PE=1 SV=1;>sp|P51398-2|RT29_HUMAN Isoform 2 of 28S ribosomal protein S29, mitochondrial OS=Homo sapiens GN=DAP3;>sp|P51398-3|RT29_HUMAN Isoform 3 of 28S ribosomal protei	22	22	21	10369000	39063000	17740000	17740000
P17858;P17858-2	P17858;P17858-2	6-phosphofructokinase, liver type	PFKL	>sp|P17858|K6PL_HUMAN 6-phosphofructokinase, liver type OS=Homo sapiens GN=PFKL PE=1 SV=6;>sp|P17858-2|K6PL_HUMAN Isoform 2 of 6-phosphofructokinase, liver type OS=Homo sapiens GN=PFKL	35	29	28	12706000	52779000	17665000	17665000
P53985;Q5T8R5;Q49A45;Q5T8R3;Q5T8R4	P53985;Q5T8R5	Monocarboxylate transporter 1	SLC16A1	>sp|P53985|MOT1_HUMAN Monocarboxylate transporter 1 OS=Homo sapiens GN=SLC16A1 PE=1 SV=3;>tr|Q5T8R5|Q5T8R5_HUMAN Monocarboxylate transporter 1 (Fragment) OS=Homo sapiens GN=SLC16A1 PE=2 SV=1	11	11	11	9199100	47467000	17636000	17636000
P49756;P49756-3;P49756-2;E9PQU5;E9PSE8;P49756-4;H0YE46	P49756	RNA-binding protein 25	RBM25	>sp|P49756|RBM25_HUMAN RNA-binding protein 25 OS=Homo sapiens GN=RBM25 PE=1 SV=3	41	41	41	16736000	44798000	17576000	17576000
D6RER5;Q9NVA2;D6RGI3;Q9NVA2-2;D6RDU5;H0Y961;D6R9Y6;D6RDP1;H0Y9G8	D6RER5;Q9NVA2;D6RGI3;Q9NVA2-2;D6RDU5;H0Y961	Septin-11	41528	>tr|D6RER5|D6RER5_HUMAN Septin-11 OS=Homo sapiens GN=SEPT11 PE=3 SV=1;>sp|Q9NVA2|SEP11_HUMAN Septin-11 OS=Homo sapiens GN=SEPT11 PE=1 SV=3;>tr|D6RGI3|D6RGI3_HUMAN Septin 11, isoform CRA_b OS=Homo sapiens GN=SEPT11 PE=3 SV=1;>sp|Q9NVA2-2|SEP11_HUMAN Isoform	24	24	11	16367000	45301000	17422000	17422000
Q9UN86-2	Q9UN86-2			>sp|Q9UN86-2|G3BP2_HUMAN Isoform B of Ras GTPase-activating protein-binding protein 2 OS=Homo sapiens GN=G3BP2	20	16	2	12964000	20689000	17395000	17395000
F5H6I0;P61769	F5H6I0;P61769	Beta-2-microglobulin;Beta-2-microglobulin form pI 5.3	B2M	>tr|F5H6I0|F5H6I0_HUMAN Beta-2-microglobulin form pI 5.3 OS=Homo sapiens GN=B2M PE=3 SV=1;>sp|P61769|B2MG_HUMAN Beta-2-microglobulin OS=Homo sapiens GN=B2M PE=1 SV=1	5	5	2	16270000	36722000	17343000	17343000
P35237;H0Y3G3	P35237	Serpin B6	SERPINB6	>sp|P35237|SPB6_HUMAN Serpin B6 OS=Homo sapiens GN=SERPINB6 PE=1 SV=3	25	25	24	10149000	31502000	17343000	17343000
P21912	P21912	Succinate dehydrogenase [ubiquinone] iron-sulfur subunit, mitochondrial	SDHB	>sp|P21912|DHSB_HUMAN Succinate dehydrogenase [ubiquinone] iron-sulfur subunit, mitochondrial OS=Homo sapiens GN=SDHB PE=1 SV=3	18	18	18	10356000	25428000	17339000	17339000
Q9NZZ3;Q9NZZ3-2	Q9NZZ3;Q9NZZ3-2	Charged multivesicular body protein 5	CHMP5	>sp|Q9NZZ3|CHMP5_HUMAN Charged multivesicular body protein 5 OS=Homo sapiens GN=CHMP5 PE=1 SV=1;>sp|Q9NZZ3-2|CHMP5_HUMAN Isoform 2 of Charged multivesicular body protein 5 OS=Homo sapiens GN=CHMP5	6	6	6	7171000	27814000	17319000	17319000
O75340;Q2YDC2;H0Y9N1;E7EPW6;E7ESR3;H0Y9X3;Q86W51;D6RA21	O75340;Q2YDC2	Programmed cell death protein 6	PDCD6	>sp|O75340|PDCD6_HUMAN Programmed cell death protein 6 OS=Homo sapiens GN=PDCD6 PE=1 SV=1;>tr|Q2YDC2|Q2YDC2_HUMAN HCG1985580, isoform CRA_f OS=Homo sapiens GN=PDCD6 PE=2 SV=1	11	11	11	8471000	54759000	17298000	17298000
P35580;P35580-3;F8W6L6;P35580-2;F8VTL3;E7ERA5;REV__O71025;REV__P32509;Q70YC5-3;Q70YC5-4;Q70YC5;Q70YC5-2;REV__E9PAX7;P0C1L1	P35580;P35580-3;F8W6L6;P35580-2;F8VTL3	Myosin-10	MYH10	>sp|P35580|MYH10_HUMAN Myosin-10 OS=Homo sapiens GN=MYH10 PE=1 SV=3;>sp|P35580-3|MYH10_HUMAN Isoform 3 of Myosin-10 OS=Homo sapiens GN=MYH10;>tr|F8W6L6|F8W6L6_HUMAN Myosin-10 OS=Homo sapiens GN=MYH10 PE=4 SV=1;>sp|P35580-2|MYH10_HUMAN Isoform 2 of Myosin-1	153	123	112	15694000	43984000	17289000	17289000
Q71U36;G3V1U9;F8VXZ4;F8VQQ4;F8VWX4	Q71U36;G3V1U9;F8VXZ4	Tubulin alpha-1A chain	TUBA1A	>sp|Q71U36|TBA1A_HUMAN Tubulin alpha-1A chain OS=Homo sapiens GN=TUBA1A PE=1 SV=1;>tr|G3V1U9|G3V1U9_HUMAN Tubulin alpha-1A chain OS=Homo sapiens GN=TUBA1A PE=3 SV=1;>tr|F8VXZ4|F8VXZ4_HUMAN Tubulin alpha-1A chain OS=Homo sapiens GN=TUBA1A PE=4 SV=1	43	3	0	10555000	17207000	37468000	17207000
P07954;P07954-2	P07954;P07954-2	Fumarate hydratase, mitochondrial	FH	>sp|P07954|FUMH_HUMAN Fumarate hydratase, mitochondrial OS=Homo sapiens GN=FH PE=1 SV=3;>sp|P07954-2|FUMH_HUMAN Isoform Cytoplasmic of Fumarate hydratase, mitochondrial OS=Homo sapiens GN=FH	31	31	31	11202000	54405000	17180000	17180000
P04264;CON__P04264	P04264;CON__P04264	Keratin, type II cytoskeletal 1	KRT1	>sp|P04264|K2C1_HUMAN Keratin, type II cytoskeletal 1 OS=Homo sapiens GN=KRT1 PE=1 SV=6;>P04264 SWISS-PROT:P04264 Tax_Id=9606 Gene_Symbol=KRT1 Keratin, type II cytoskeletal 1	47	42	32	12111000	18017000	17169000	17169000
J3KPV7;P25325;B1AH49;Q07001;B4DT92;B4DKT6;C9JJV8;F8WBS0;F8WB46	J3KPV7;P25325;B1AH49	3-mercaptopyruvate sulfurtransferase;Sulfurtransferase	MPST	>tr|J3KPV7|J3KPV7_HUMAN Sulfurtransferase OS=Homo sapiens GN=MPST PE=4 SV=1;>sp|P25325|THTM_HUMAN 3-mercaptopyruvate sulfurtransferase OS=Homo sapiens GN=MPST PE=1 SV=3;>tr|B1AH49|B1AH49_HUMAN Sulfurtransferase OS=Homo sapiens GN=MPST PE=4 SV=1	18	18	17	17166000	38072000	10879000	17166000
O60264	O60264	SWI/SNF-related matrix-associated actin-dependent regulator of chromatin subfamily A member 5	SMARCA5	>sp|O60264|SMCA5_HUMAN SWI/SNF-related matrix-associated actin-dependent regulator of chromatin subfamily A member 5 OS=Homo sapiens GN=SMARCA5 PE=1 SV=1	72	72	53	17151000	34667000	16668000	17151000
P10515;E9PEJ4;H0YDD4;F5H7M3	P10515;E9PEJ4;H0YDD4;F5H7M3	Dihydrolipoyllysine-residue acetyltransferase component of pyruvate dehydrogenase complex, mitochondrial	DLAT	>sp|P10515|ODP2_HUMAN Dihydrolipoyllysine-residue acetyltransferase component of pyruvate dehydrogenase complex, mitochondrial OS=Homo sapiens GN=DLAT PE=1 SV=3;>tr|E9PEJ4|E9PEJ4_HUMAN Dihydrolipoyllysine-residue acetyltransferase component of pyruvate deh	27	27	27	10610000	39618000	17107000	17107000
Q9NVP1;H7C452	Q9NVP1	ATP-dependent RNA helicase DDX18	DDX18	>sp|Q9NVP1|DDX18_HUMAN ATP-dependent RNA helicase DDX18 OS=Homo sapiens GN=DDX18 PE=1 SV=2	36	36	36	12571000	45233000	17086000	17086000
Q9BX68	Q9BX68	Histidine triad nucleotide-binding protein 2, mitochondrial	HINT2	>sp|Q9BX68|HINT2_HUMAN Histidine triad nucleotide-binding protein 2, mitochondrial OS=Homo sapiens GN=HINT2 PE=1 SV=1	6	6	6	10499000	23011000	17007000	17007000
G5E9Q2;O75534;E9PGZ0;O75534-2;E9PLT0;E9PNG3;E9PLD4;E9PKN4;E9PJK7	G5E9Q2;O75534;E9PGZ0;O75534-2;E9PLT0	Cold shock domain-containing protein E1	CSDE1	>tr|G5E9Q2|G5E9Q2_HUMAN Cold shock domain containing E1, RNA-binding, isoform CRA_d OS=Homo sapiens GN=CSDE1 PE=4 SV=1;>sp|O75534|CSDE1_HUMAN Cold shock domain-containing protein E1 OS=Homo sapiens GN=CSDE1 PE=1 SV=2;>tr|E9PGZ0|E9PGZ0_HUMAN Cold shock doma	51	51	51	12939000	39234000	17001000	17001000
P52788;P52788-2;B4DE40;H7C2R7	P52788;P52788-2;B4DE40	Spermine synthase	SMS	>sp|P52788|SPSY_HUMAN Spermine synthase OS=Homo sapiens GN=SMS PE=1 SV=2;>sp|P52788-2|SPSY_HUMAN Isoform 2 of Spermine synthase OS=Homo sapiens GN=SMS;>tr|B4DE40|B4DE40_HUMAN Spermine synthase OS=Homo sapiens GN=SMS PE=2 SV=1	23	23	23	16989000	31263000	12803000	16989000
Q01581;D6RIW1	Q01581	Hydroxymethylglutaryl-CoA synthase, cytoplasmic	HMGCS1	>sp|Q01581|HMCS1_HUMAN Hydroxymethylglutaryl-CoA synthase, cytoplasmic OS=Homo sapiens GN=HMGCS1 PE=1 SV=2	31	31	30	13890000	41617000	16980000	16980000
Q7L0Y3;C9JVB6	Q7L0Y3;C9JVB6	Mitochondrial ribonuclease P protein 1	RG9MTD1	>sp|Q7L0Y3|MRRP1_HUMAN Mitochondrial ribonuclease P protein 1 OS=Homo sapiens GN=TRMT10C PE=1 SV=2;>tr|C9JVB6|C9JVB6_HUMAN Mitochondrial ribonuclease P protein 1 (Fragment) OS=Homo sapiens GN=TRMT10C PE=4 SV=1	26	26	26	9407800	41774000	16951000	16951000
Q9Y281;G3V5P4;F8WDN3;G3V2U0	Q9Y281;G3V5P4	Cofilin-2	CFL2	>sp|Q9Y281|COF2_HUMAN Cofilin-2 OS=Homo sapiens GN=CFL2 PE=1 SV=1;>tr|G3V5P4|G3V5P4_HUMAN Cofilin 2 (Muscle), isoform CRA_d OS=Homo sapiens GN=CFL2 PE=4 SV=1	19	10	10	6699800	55471000	16915000	16915000
Q9BZZ5-2;Q9BZZ5;G3V1C3;Q9BZZ5-3;B4E283;Q9BZZ5-5;Q9BZZ5-1;H0YER7;E9PQK6;REV__H7BYJ4;REV__P51449;REV__P51449-2	Q9BZZ5-2;Q9BZZ5;G3V1C3;Q9BZZ5-3;B4E283;Q9BZZ5-5;Q9BZZ5-1;H0YER7	Apoptosis inhibitor 5	API5	>sp|Q9BZZ5-2|API5_HUMAN Isoform 2 of Apoptosis inhibitor 5 OS=Homo sapiens GN=API5;>sp|Q9BZZ5|API5_HUMAN Apoptosis inhibitor 5 OS=Homo sapiens GN=API5 PE=1 SV=3;>tr|G3V1C3|G3V1C3_HUMAN Apoptosis inhibitor 5 OS=Homo sapiens GN=API5 PE=4 SV=1;>sp|Q9BZZ5-3|AP	26	26	26	16894000	45292000	15550000	16894000
P17480	P17480	Nucleolar transcription factor 1	UBTF	>sp|P17480|UBF1_HUMAN Nucleolar transcription factor 1 OS=Homo sapiens GN=UBTF PE=1 SV=1	36	36	3	11940000	27288000	16888000	16888000
Q9Y371-2;Q9Y371;B4E182	Q9Y371-2;Q9Y371	Endophilin-B1	SH3GLB1	>sp|Q9Y371-2|SHLB1_HUMAN Isoform 2 of Endophilin-B1 OS=Homo sapiens GN=SH3GLB1;>sp|Q9Y371|SHLB1_HUMAN Endophilin-B1 OS=Homo sapiens GN=SH3GLB1 PE=1 SV=1	16	15	15	7821000	30205000	16881000	16881000
Q9NX55;Q9NX55-3;J3QT56	Q9NX55	Huntingtin-interacting protein K	HYPK	>sp|Q9NX55|HYPK_HUMAN Huntingtin-interacting protein K OS=Homo sapiens GN=HYPK PE=1 SV=2	8	8	8	9007800	34418000	16845000	16845000
Q14137;Q96Q25;E9PIF8;E9PRN9	Q14137;Q96Q25;E9PIF8	Ribosome biogenesis protein BOP1	BOP1;KM-PA-2	>sp|Q14137|BOP1_HUMAN Ribosome biogenesis protein BOP1 OS=Homo sapiens GN=BOP1 PE=1 SV=2;>tr|Q96Q25|Q96Q25_HUMAN KM-PA-2 protein OS=Homo sapiens GN=KM-PA-2 PE=2 SV=1;>tr|E9PIF8|E9PIF8_HUMAN Ribosome biogenesis protein BOP1 (Fragment) OS=Homo sapiens GN=BOP	32	32	32	13231000	28483000	16840000	16840000
P26640;B0V043;H0Y4A6;E7EVJ6;Q5SP20;B4DZ61;H0Y426;A2ABF4;B0V044;H0Y3X9	P26640;B0V043;H0Y4A6	Valine--tRNA ligase	VARS	>sp|P26640|SYVC_HUMAN Valine--tRNA ligase OS=Homo sapiens GN=VARS PE=1 SV=4;>tr|B0V043|B0V043_HUMAN Valine--tRNA ligase OS=Homo sapiens GN=VARS PE=3 SV=1;>tr|H0Y4A6|H0Y4A6_HUMAN Valine--tRNA ligase (Fragment) OS=Homo sapiens GN=VARS PE=3 SV=1	73	73	73	12293000	32593000	16772000	16772000
Q07812-2;Q07812;Q07812-8;Q07812-7;Q07812-5;Q07812-4;H0YA56;Q07812-6	Q07812-2;Q07812;Q07812-8;Q07812-7;Q07812-5	Apoptosis regulator BAX	BAX	>sp|Q07812-2|BAX_HUMAN Isoform Beta of Apoptosis regulator BAX OS=Homo sapiens GN=BAX;>sp|Q07812|BAX_HUMAN Apoptosis regulator BAX OS=Homo sapiens GN=BAX PE=1 SV=1;>sp|Q07812-8|BAX_HUMAN Isoform Sigma of Apoptosis regulator BAX OS=Homo sapiens GN=BAX;>sp|Q	13	13	13	14865000	24106000	16762000	16762000
Q13951-2;J3KTD8	Q13951-2			>sp|Q13951-2|PEBB_HUMAN Isoform 2 of Core-binding factor subunit beta OS=Homo sapiens GN=CBFB	11	11	2	16733000	26328000	9208900	16733000
Q6IBS0;D6RG15;H7C5I2	Q6IBS0;D6RG15	Twinfilin-2	TWF2	>sp|Q6IBS0|TWF2_HUMAN Twinfilin-2 OS=Homo sapiens GN=TWF2 PE=1 SV=2;>tr|D6RG15|D6RG15_HUMAN Twinfilin-2 OS=Homo sapiens GN=TWF2 PE=4 SV=1	27	27	14	10229000	58384000	16724000	16724000
Q3ZCQ8-2;Q3ZCQ8;Q330K1;REV__P11109;REV__Q705F3;Q5UQ57	Q3ZCQ8-2;Q3ZCQ8;Q330K1	Mitochondrial import inner membrane translocase subunit TIM50	TIMM50	>sp|Q3ZCQ8-2|TIM50_HUMAN Isoform 2 of Mitochondrial import inner membrane translocase subunit TIM50 OS=Homo sapiens GN=TIMM50;>sp|Q3ZCQ8|TIM50_HUMAN Mitochondrial import inner membrane translocase subunit TIM50 OS=Homo sapiens GN=TIMM50 PE=1 SV=2;>tr|Q330K	17	17	16	7808500	24266000	16718000	16718000
P61457	P61457	Pterin-4-alpha-carbinolamine dehydratase	PCBD1	>sp|P61457|PHS_HUMAN Pterin-4-alpha-carbinolamine dehydratase OS=Homo sapiens GN=PCBD1 PE=1 SV=2	7	7	7	13268000	34150000	16713000	16713000
Q9UBS4;H7C2Y5	Q9UBS4	DnaJ homolog subfamily B member 11	DNAJB11	>sp|Q9UBS4|DJB11_HUMAN DnaJ homolog subfamily B member 11 OS=Homo sapiens GN=DNAJB11 PE=1 SV=1	18	18	18	10775000	45851000	16700000	16700000
Q09161;F2Z2T1	Q09161	Nuclear cap-binding protein subunit 1	NCBP1	>sp|Q09161|NCBP1_HUMAN Nuclear cap-binding protein subunit 1 OS=Homo sapiens GN=NCBP1 PE=1 SV=1	33	33	33	9959600	16694000	18062000	16694000
P35527;CON__P35527;K7EQQ3	P35527;CON__P35527;K7EQQ3	Keratin, type I cytoskeletal 9	KRT9	>sp|P35527|K1C9_HUMAN Keratin, type I cytoskeletal 9 OS=Homo sapiens GN=KRT9 PE=1 SV=3;>P35527 SWISS-PROT:P35527 Tax_Id=9606 Gene_Symbol=KRT9 Keratin, type I cytoskeletal 9;>tr|K7EQQ3|K7EQQ3_HUMAN Keratin, type I cytoskeletal 9 OS=Homo sapiens GN=KRT9 PE=4	37	36	36	7946900	24576000	16611000	16611000
O60925;E5RGS4;D6RGG5	O60925;E5RGS4	Prefoldin subunit 1	PFDN1	>sp|O60925|PFD1_HUMAN Prefoldin subunit 1 OS=Homo sapiens GN=PFDN1 PE=1 SV=2;>tr|E5RGS4|E5RGS4_HUMAN Prefoldin subunit 1 OS=Homo sapiens GN=PFDN1 PE=4 SV=1	9	9	9	16587000	15510000	26586000	16587000
O43678;D6RJD6	O43678;D6RJD6	NADH dehydrogenase [ubiquinone] 1 alpha subcomplex subunit 2	NDUFA2	>sp|O43678|NDUA2_HUMAN NADH dehydrogenase [ubiquinone] 1 alpha subcomplex subunit 2 OS=Homo sapiens GN=NDUFA2 PE=1 SV=3;>tr|D6RJD6|D6RJD6_HUMAN NADH dehydrogenase [ubiquinone] 1 alpha subcomplex subunit 2 OS=Homo sapiens GN=NDUFA2 PE=4 SV=1	7	7	7	12122000	26927000	16528000	16528000
Q16555;B4DR31;E5RFU4	Q16555;B4DR31	Dihydropyrimidinase-related protein 2	DPYSL2	>sp|Q16555|DPYL2_HUMAN Dihydropyrimidinase-related protein 2 OS=Homo sapiens GN=DPYSL2 PE=1 SV=1;>tr|B4DR31|B4DR31_HUMAN Dihydropyrimidinase-related protein 2 OS=Homo sapiens GN=DPYSL2 PE=2 SV=1	35	32	31	11990000	38542000	16506000	16506000
Q14677-3;Q14677;Q14677-2;H0YD52	Q14677-3;Q14677;Q14677-2	Clathrin interactor 1	CLINT1	>sp|Q14677-3|EPN4_HUMAN Isoform 3 of Clathrin interactor 1 OS=Homo sapiens GN=CLINT1;>sp|Q14677|EPN4_HUMAN Clathrin interactor 1 OS=Homo sapiens GN=CLINT1 PE=1 SV=1;>sp|Q14677-2|EPN4_HUMAN Isoform 2 of Clathrin interactor 1 OS=Homo sapiens GN=CLINT1	28	28	28	16503000	41102000	14774000	16503000
C9JRZ6;Q9NX63;F8WAR4;G3V1K1;F8WD73	C9JRZ6;Q9NX63;F8WAR4;G3V1K1	Coiled-coil-helix-coiled-coil-helix domain-containing protein 3, mitochondrial	CHCHD3	>tr|C9JRZ6|C9JRZ6_HUMAN Coiled-coil-helix-coiled-coil-helix domain-containing protein 3, mitochondrial OS=Homo sapiens GN=CHCHD3 PE=4 SV=1;>sp|Q9NX63|CHCH3_HUMAN Coiled-coil-helix-coiled-coil-helix domain-containing protein 3, mitochondrial OS=Homo sapiens	21	21	21	16498000	37264000	8046200	16498000
P53803;E5RGX2	P53803;E5RGX2	DNA-directed RNA polymerases I, II, and III subunit RPABC4	POLR2K	>sp|P53803|RPAB4_HUMAN DNA-directed RNA polymerases I, II, and III subunit RPABC4 OS=Homo sapiens GN=POLR2K PE=2 SV=1;>tr|E5RGX2|E5RGX2_HUMAN DNA-directed RNA polymerases I, II, and III subunit RPABC4 OS=Homo sapiens GN=POLR2K PE=4 SV=1	3	3	3	16456000	21777000	8261900	16456000
Q13409-2;F8W8S0;Q13409;Q13409-3;Q13409-5;B7ZA04;Q13409-6;E7EQL5;E7EV09;E7EMU4;E7EQU2;E7ETL8;E7ESD3;E7ET01;E7ERH4;E7ERR6;E9PGG1;E7EUM4;E7EU01	Q13409-2;F8W8S0;Q13409;Q13409-3;Q13409-5;B7ZA04;Q13409-6;E7EQL5;E7EV09	Cytoplasmic dynein 1 intermediate chain 2	DYNC1I2	>sp|Q13409-2|DC1I2_HUMAN Isoform 2B of Cytoplasmic dynein 1 intermediate chain 2 OS=Homo sapiens GN=DYNC1I2;>tr|F8W8S0|F8W8S0_HUMAN Cytoplasmic dynein 1 intermediate chain 2 OS=Homo sapiens GN=DYNC1I2 PE=4 SV=1;>sp|Q13409|DC1I2_HUMAN Cytoplasmic dynein 1 i	30	30	30	15856000	69433000	16381000	16381000
Q92747;B4DLQ7;E9PF58;F8WFD3	Q92747;B4DLQ7;E9PF58	Actin-related protein 2/3 complex subunit 1A	ARPC1A	>sp|Q92747|ARC1A_HUMAN Actin-related protein 2/3 complex subunit 1A OS=Homo sapiens GN=ARPC1A PE=1 SV=2;>tr|B4DLQ7|B4DLQ7_HUMAN Actin-related protein 2/3 complex subunit 1A OS=Homo sapiens GN=ARPC1A PE=2 SV=1;>tr|E9PF58|E9PF58_HUMAN Actin-related protein 2	19	18	18	12903000	26786000	16379000	16379000
E9PR17;P13987;E9PNW4;H0YET2	E9PR17;P13987;E9PNW4;H0YET2	CD59 glycoprotein	CD59	>tr|E9PR17|E9PR17_HUMAN CD59 glycoprotein OS=Homo sapiens GN=CD59 PE=4 SV=1;>sp|P13987|CD59_HUMAN CD59 glycoprotein OS=Homo sapiens GN=CD59 PE=1 SV=1;>tr|E9PNW4|E9PNW4_HUMAN CD59 glycoprotein OS=Homo sapiens GN=CD59 PE=4 SV=1;>tr|H0YET2|H0YET2_HUMAN CD59 g	5	5	5	16362000	6850000	18135000	16362000
P36405	P36405	ADP-ribosylation factor-like protein 3	ARL3	>sp|P36405|ARL3_HUMAN ADP-ribosylation factor-like protein 3 OS=Homo sapiens GN=ARL3 PE=1 SV=2	11	11	11	7419100	32474000	16351000	16351000
Q9H0S4;G5E955;F5H1N9	Q9H0S4;G5E955	Probable ATP-dependent RNA helicase DDX47	DDX47	>sp|Q9H0S4|DDX47_HUMAN Probable ATP-dependent RNA helicase DDX47 OS=Homo sapiens GN=DDX47 PE=1 SV=1;>tr|G5E955|G5E955_HUMAN HCG27698, isoform CRA_c OS=Homo sapiens GN=DDX47 PE=3 SV=1	22	22	22	10804000	40057000	16343000	16343000
Q9H444	Q9H444	Charged multivesicular body protein 4b	CHMP4B	>sp|Q9H444|CHM4B_HUMAN Charged multivesicular body protein 4b OS=Homo sapiens GN=CHMP4B PE=1 SV=1	14	14	11	18607000	16141000	16277000	16277000
P49903;Q5T5U9;D6PSQ9;B4DWK0;Q5T5U6;Q5T5U7	P49903;Q5T5U9;D6PSQ9;B4DWK0;Q5T5U6	Selenide, water dikinase 1	SEPHS1	>sp|P49903|SPS1_HUMAN Selenide, water dikinase 1 OS=Homo sapiens GN=SEPHS1 PE=1 SV=2;>tr|Q5T5U9|Q5T5U9_HUMAN Selenide, water dikinase 1 OS=Homo sapiens GN=SEPHS1 PE=2 SV=1;>tr|D6PSQ9|D6PSQ9_HUMAN Selenide, water dikinase 1 OS=Homo sapiens GN=SEPHS1 PE=2 SV	11	11	11	6000500	33329000	16250000	16250000
P49257	P49257	Protein ERGIC-53	LMAN1	>sp|P49257|LMAN1_HUMAN Protein ERGIC-53 OS=Homo sapiens GN=LMAN1 PE=1 SV=2	25	25	25	16247000	58227000	16246000	16247000
Q14353;Q14353-2;K7EM34	Q14353;Q14353-2	Guanidinoacetate N-methyltransferase	GAMT	>sp|Q14353|GAMT_HUMAN Guanidinoacetate N-methyltransferase OS=Homo sapiens GN=GAMT PE=1 SV=1;>sp|Q14353-2|GAMT_HUMAN Isoform 2 of Guanidinoacetate N-methyltransferase OS=Homo sapiens GN=GAMT	8	8	8	4167400	24276000	16213000	16213000
O95167;A8MYJ8;A8MVM8;H7C2R1;F2Z2C6;H7C0D7	O95167	NADH dehydrogenase [ubiquinone] 1 alpha subcomplex subunit 3	NDUFA3	>sp|O95167|NDUA3_HUMAN NADH dehydrogenase [ubiquinone] 1 alpha subcomplex subunit 3 OS=Homo sapiens GN=NDUFA3 PE=1 SV=1	5	5	5	13026000	16179000	20835000	16179000
Q15056;Q15056-2	Q15056;Q15056-2	Eukaryotic translation initiation factor 4H	EIF4H	>sp|Q15056|IF4H_HUMAN Eukaryotic translation initiation factor 4H OS=Homo sapiens GN=EIF4H PE=1 SV=5;>sp|Q15056-2|IF4H_HUMAN Isoform Short of Eukaryotic translation initiation factor 4H OS=Homo sapiens GN=EIF4H	18	18	18	16168000	53600000	7199100	16168000
P41223;C9JNV2;C9JCD9;F8WCN7	P41223;C9JNV2;C9JCD9	Protein BUD31 homolog	BUD31	>sp|P41223|BUD31_HUMAN Protein BUD31 homolog OS=Homo sapiens GN=BUD31 PE=1 SV=2;>tr|C9JNV2|C9JNV2_HUMAN Protein BUD31 homolog OS=Homo sapiens GN=BUD31 PE=4 SV=1;>tr|C9JCD9|C9JCD9_HUMAN Protein BUD31 homolog OS=Homo sapiens GN=BUD31 PE=4 SV=1	9	9	9	14983000	48091000	16164000	16164000
Q14914-2;Q14914;Q5JVP3;F2Z3J9;Q5JVP2;F6XGT7	Q14914-2;Q14914;Q5JVP3	Prostaglandin reductase 1	PTGR1	>sp|Q14914-2|PTGR1_HUMAN Isoform 2 of Prostaglandin reductase 1 OS=Homo sapiens GN=PTGR1;>sp|Q14914|PTGR1_HUMAN Prostaglandin reductase 1 OS=Homo sapiens GN=PTGR1 PE=1 SV=2;>tr|Q5JVP3|Q5JVP3_HUMAN Leukotriene B4 12-hydroxydehydrogenase, isoform CRA_d OS=Ho	16	16	16	13349000	25335000	16151000	16151000
Q96I24;Q96I24-2	Q96I24	Far upstream element-binding protein 3	FUBP3	>sp|Q96I24|FUBP3_HUMAN Far upstream element-binding protein 3 OS=Homo sapiens GN=FUBP3 PE=1 SV=2	34	31	31	15073000	41383000	16143000	16143000
P33240;P33240-2;E7EWR4;E9PID8	P33240;P33240-2;E7EWR4;E9PID8	Cleavage stimulation factor subunit 2	CSTF2	>sp|P33240|CSTF2_HUMAN Cleavage stimulation factor subunit 2 OS=Homo sapiens GN=CSTF2 PE=1 SV=1;>sp|P33240-2|CSTF2_HUMAN Isoform 2 of Cleavage stimulation factor subunit 2 OS=Homo sapiens GN=CSTF2;>tr|E7EWR4|E7EWR4_HUMAN Cleavage stimulation factor subunit	21	21	13	14713000	23224000	16136000	16136000
Q9NPD3;E9PI41;E9PPI9;Q5SV97	Q9NPD3;E9PI41	Exosome complex component RRP41	EXOSC4	>sp|Q9NPD3|EXOS4_HUMAN Exosome complex component RRP41 OS=Homo sapiens GN=EXOSC4 PE=1 SV=3;>tr|E9PI41|E9PI41_HUMAN Exosome complex component RRP41 (Fragment) OS=Homo sapiens GN=EXOSC4 PE=4 SV=1	10	10	9	6556600	16129000	16658000	16129000
Q9NZL9;Q9NZL9-3;H7C0X7;E5RJR3;Q9NZL9-5	Q9NZL9;Q9NZL9-3	Methionine adenosyltransferase 2 subunit beta	MAT2B	>sp|Q9NZL9|MAT2B_HUMAN Methionine adenosyltransferase 2 subunit beta OS=Homo sapiens GN=MAT2B PE=1 SV=1;>sp|Q9NZL9-3|MAT2B_HUMAN Isoform 3 of Methionine adenosyltransferase 2 subunit beta OS=Homo sapiens GN=MAT2B	22	22	3	16075000	50396000	14105000	16075000
O00217;E9PPW7;E9PKH6;F8W9K7;E9PN51;H0YDT4	O00217;E9PPW7;E9PKH6;F8W9K7;E9PN51	NADH dehydrogenase [ubiquinone] iron-sulfur protein 8, mitochondrial	NDUFS8	>sp|O00217|NDUS8_HUMAN NADH dehydrogenase [ubiquinone] iron-sulfur protein 8, mitochondrial OS=Homo sapiens GN=NDUFS8 PE=1 SV=1;>tr|E9PPW7|E9PPW7_HUMAN NADH dehydrogenase [ubiquinone] iron-sulfur protein 8, mitochondrial (Fragment) OS=Homo sapiens GN=NDUFS	9	9	9	10472000	40188000	16052000	16052000
Q9UQE7	Q9UQE7	Structural maintenance of chromosomes protein 3	SMC3	>sp|Q9UQE7|SMC3_HUMAN Structural maintenance of chromosomes protein 3 OS=Homo sapiens GN=SMC3 PE=1 SV=2	80	80	79	10431000	44436000	16048000	16048000
Q13595;B4DUA9;B4DQI6;Q13595-2	Q13595;B4DUA9;B4DQI6;Q13595-2	Transformer-2 protein homolog alpha	TRA2A	>sp|Q13595|TRA2A_HUMAN Transformer-2 protein homolog alpha OS=Homo sapiens GN=TRA2A PE=1 SV=1;>tr|B4DUA9|B4DUA9_HUMAN Transformer-2 protein homolog alpha OS=Homo sapiens GN=TRA2A PE=2 SV=1;>tr|B4DQI6|B4DQI6_HUMAN Transformer-2 protein homolog alpha OS=Homo	16	12	12	13825000	39542000	16033000	16033000
Q96HS1;Q96HS1-2;F5GXG4	Q96HS1;Q96HS1-2	Serine/threonine-protein phosphatase PGAM5, mitochondrial	PGAM5	>sp|Q96HS1|PGAM5_HUMAN Serine/threonine-protein phosphatase PGAM5, mitochondrial OS=Homo sapiens GN=PGAM5 PE=1 SV=2;>sp|Q96HS1-2|PGAM5_HUMAN Isoform 2 of Serine/threonine-protein phosphatase PGAM5, mitochondrial OS=Homo sapiens GN=PGAM5	21	21	21	12726000	35135000	16015000	16015000
O75368	O75368	SH3 domain-binding glutamic acid-rich-like protein	SH3BGRL	>sp|O75368|SH3L1_HUMAN SH3 domain-binding glutamic acid-rich-like protein OS=Homo sapiens GN=SH3BGRL PE=1 SV=1	11	11	11	16004000	22174000	15799000	16004000
Q13243;Q13243-3;B4DUA4;B4DJK0;Q13243-2;G3V5K8	Q13243;Q13243-3;B4DUA4;B4DJK0;Q13243-2;G3V5K8	Serine/arginine-rich splicing factor 5	SRSF5	>sp|Q13243|SRSF5_HUMAN Serine/arginine-rich splicing factor 5 OS=Homo sapiens GN=SRSF5 PE=1 SV=1;>sp|Q13243-3|SRSF5_HUMAN Isoform SRP40-4 of Serine/arginine-rich splicing factor 5 OS=Homo sapiens GN=SRSF5;>tr|B4DUA4|B4DUA4_HUMAN Serine/arginine-rich-splici	11	10	10	11727000	43852000	15915000	15915000
Q8N5K1;D6RCF4;I3L1N9	Q8N5K1;D6RCF4	CDGSH iron-sulfur domain-containing protein 2	CISD2	>sp|Q8N5K1|CISD2_HUMAN CDGSH iron-sulfur domain-containing protein 2 OS=Homo sapiens GN=CISD2 PE=1 SV=1;>tr|D6RCF4|D6RCF4_HUMAN CDGSH iron-sulfur domain-containing protein 2 OS=Homo sapiens GN=CISD2 PE=4 SV=1	12	12	12	15913000	25597000	12278000	15913000
P30043	P30043	Flavin reductase (NADPH)	BLVRB	>sp|P30043|BLVRB_HUMAN Flavin reductase (NADPH) OS=Homo sapiens GN=BLVRB PE=1 SV=3	12	12	12	11745000	25477000	15894000	15894000
Q9Y3A6;B1AKT4;B1AKT3	Q9Y3A6;B1AKT4;B1AKT3	Transmembrane emp24 domain-containing protein 5	TMED5	>sp|Q9Y3A6|TMED5_HUMAN Transmembrane emp24 domain-containing protein 5 OS=Homo sapiens GN=TMED5 PE=1 SV=1;>tr|B1AKT4|B1AKT4_HUMAN Transmembrane emp24 domain-containing protein 5 OS=Homo sapiens GN=TMED5 PE=3 SV=1;>tr|B1AKT3|B1AKT3_HUMAN Transmembrane emp24	8	8	8	11096000	47542000	15857000	15857000
A4D0Z6;J3KNX8;C9JV30;P20839-3;E7EQS0;P20839;C9J381;P20839-4;P20839-2;C9K0R9;C9J029;H7C511;H7C5T1	A4D0Z6;J3KNX8;C9JV30;P20839-3;E7EQS0;P20839;C9J381;P20839-4;P20839-2;C9K0R9	Inosine-5-monophosphate dehydrogenase;Inosine-5-monophosphate dehydrogenase 1	IMPDH1	>tr|A4D0Z6|A4D0Z6_HUMAN Inosine-5-monophosphate dehydrogenase OS=Homo sapiens GN=IMPDH1 PE=3 SV=1;>tr|J3KNX8|J3KNX8_HUMAN Inosine-5-monophosphate dehydrogenase OS=Homo sapiens GN=IMPDH1 PE=3 SV=1;>tr|C9JV30|C9JV30_HUMAN Inosine-5-monophosphate dehydroge	26	24	24	7757400	29696000	15847000	15847000
P17096;P17096-3;E5RIT9	P17096;P17096-3	High mobility group protein HMG-I/HMG-Y	HMGA1	>sp|P17096|HMGA1_HUMAN High mobility group protein HMG-I/HMG-Y OS=Homo sapiens GN=HMGA1 PE=1 SV=3;>sp|P17096-3|HMGA1_HUMAN Isoform HMG-R of High mobility group protein HMG-I/HMG-Y OS=Homo sapiens GN=HMGA1	13	13	0	11468000	55681000	15816000	15816000
Q9BYD1;E5RJI7;H0YAX3;E5RFI2	Q9BYD1;E5RJI7	39S ribosomal protein L13, mitochondrial	MRPL13	>sp|Q9BYD1|RM13_HUMAN 39S ribosomal protein L13, mitochondrial OS=Homo sapiens GN=MRPL13 PE=1 SV=1;>tr|E5RJI7|E5RJI7_HUMAN 39S ribosomal protein L13, mitochondrial (Fragment) OS=Homo sapiens GN=MRPL13 PE=3 SV=1	14	14	14	6388300	18185000	15804000	15804000
Q9NQP4;E9PQY2	Q9NQP4;E9PQY2	Prefoldin subunit 4	PFDN4	>sp|Q9NQP4|PFD4_HUMAN Prefoldin subunit 4 OS=Homo sapiens GN=PFDN4 PE=1 SV=1;>tr|E9PQY2|E9PQY2_HUMAN Prefoldin subunit 4 OS=Homo sapiens GN=PFDN4 PE=4 SV=1	8	8	8	15795000	8007600	24036000	15795000
Q9C005;B4DIS3	Q9C005;B4DIS3	Protein dpy-30 homolog	DPY30;LOC84661	>sp|Q9C005|DPY30_HUMAN Protein dpy-30 homolog OS=Homo sapiens GN=DPY30 PE=1 SV=1;>tr|B4DIS3|B4DIS3_HUMAN Dpy-30-like protein, isoform CRA_b OS=Homo sapiens GN=DPY30 PE=2 SV=1	6	6	6	1522100	15767000	16653000	15767000
P30042;H7C1F6;P30042-2;H7C2G3	P30042;H7C1F6;P30042-2;H7C2G3	ES1 protein homolog, mitochondrial	C21orf33	>sp|P30042|ES1_HUMAN ES1 protein homolog, mitochondrial OS=Homo sapiens GN=C21orf33 PE=1 SV=3;>tr|H7C1F6|H7C1F6_HUMAN ES1 protein homolog, mitochondrial (Fragment) OS=Homo sapiens GN=C21orf33 PE=4 SV=1;>sp|P30042-2|ES1_HUMAN Isoform Short of ES1 protein ho	14	14	4	15758000	50542000	14789000	15758000
P28838;P28838-2;H0Y9Q1;H0Y983	P28838;P28838-2	Cytosol aminopeptidase	LAP3	>sp|P28838|AMPL_HUMAN Cytosol aminopeptidase OS=Homo sapiens GN=LAP3 PE=1 SV=3;>sp|P28838-2|AMPL_HUMAN Isoform 2 of Cytosol aminopeptidase OS=Homo sapiens GN=LAP3	34	34	34	11895000	35781000	15746000	15746000
O43865;O43865-2	O43865;O43865-2	Putative adenosylhomocysteinase 2	AHCYL1	>sp|O43865|SAHH2_HUMAN Putative adenosylhomocysteinase 2 OS=Homo sapiens GN=AHCYL1 PE=1 SV=2;>sp|O43865-2|SAHH2_HUMAN Isoform 2 of Putative adenosylhomocysteinase 2 OS=Homo sapiens GN=AHCYL1	28	28	17	8138300	15736000	15734000	15734000
Q86SX6	Q86SX6	Glutaredoxin-related protein 5, mitochondrial	GLRX5	>sp|Q86SX6|GLRX5_HUMAN Glutaredoxin-related protein 5, mitochondrial OS=Homo sapiens GN=GLRX5 PE=1 SV=2	7	7	7	10096000	77390000	15728000	15728000
P51659;F5HE57;E9PB82;E7EWE5;E7ET17;G5E9S2;E7ER27;E7EPL9;Q9UJQ7	P51659;F5HE57;E9PB82;E7EWE5;E7ET17;G5E9S2;E7ER27;E7EPL9	Peroxisomal multifunctional enzyme type 2;(3R)-hydroxyacyl-CoA dehydrogenase;Enoyl-CoA hydratase 2	HSD17B4	>sp|P51659|DHB4_HUMAN Peroxisomal multifunctional enzyme type 2 OS=Homo sapiens GN=HSD17B4 PE=1 SV=3;>tr|F5HE57|F5HE57_HUMAN (3R)-hydroxyacyl-CoA dehydrogenase OS=Homo sapiens GN=HSD17B4 PE=3 SV=1;>tr|E9PB82|E9PB82_HUMAN (3R)-hydroxyacyl-CoA dehydrogenase	47	47	47	14759000	44205000	15722000	15722000
J3KQ48;Q9Y3E5	J3KQ48;Q9Y3E5	Peptidyl-tRNA hydrolase 2, mitochondrial	PTRH2	>tr|J3KQ48|J3KQ48_HUMAN Peptidyl-tRNA hydrolase 2, mitochondrial OS=Homo sapiens GN=PTRH2 PE=4 SV=1;>sp|Q9Y3E5|PTH2_HUMAN Peptidyl-tRNA hydrolase 2, mitochondrial OS=Homo sapiens GN=PTRH2 PE=1 SV=1	10	10	10	12480000	53978000	15702000	15702000
P16989;P16989-3;H0YG22;REV__P16989;REV__P16989-3;REV__P16989-2	P16989;P16989-3	DNA-binding protein A	CSDA	>sp|P16989|DBPA_HUMAN DNA-binding protein A OS=Homo sapiens GN=CSDA PE=1 SV=4;>sp|P16989-3|DBPA_HUMAN Isoform 3 of DNA-binding protein A OS=Homo sapiens GN=CSDA	20	13	4	15151000	20939000	15701000	15701000
P61927;D6RG19;D6R9X9	P61927;D6RG19;D6R9X9	60S ribosomal protein L37;Ribosomal protein L37	RPL37	>sp|P61927|RL37_HUMAN 60S ribosomal protein L37 OS=Homo sapiens GN=RPL37 PE=1 SV=2;>tr|D6RG19|D6RG19_HUMAN 50S ribosomal protein L37e OS=Homo sapiens GN=RPL37 PE=3 SV=1;>tr|D6R9X9|D6R9X9_HUMAN Ribosomal protein L37 OS=Homo sapiens GN=RPL37 PE=3 SV=1	8	8	8	3521700	15685000	23159000	15685000
Q14683;G8JLG1;H0Y7K8	Q14683	Structural maintenance of chromosomes protein 1A	SMC1A	>sp|Q14683|SMC1A_HUMAN Structural maintenance of chromosomes protein 1A OS=Homo sapiens GN=SMC1A PE=1 SV=2	92	92	90	13800000	30961000	15662000	15662000
O75369-8	O75369-8			>sp|O75369-8|FLNB_HUMAN Isoform 8 of Filamin-B OS=Homo sapiens GN=FLNB	195	180	4	13624000	39248000	15633000	15633000
J3KN00;Q9P0J0;B4DF76;E7ENQ6;K7EJE1;B4DEZ3	J3KN00;Q9P0J0;B4DF76;E7ENQ6;K7EJE1;B4DEZ3	NADH dehydrogenase [ubiquinone] 1 alpha subcomplex subunit 13	NDUFA13	>tr|J3KN00|J3KN00_HUMAN NADH dehydrogenase (Ubiquinone) 1 alpha subcomplex, 13 OS=Homo sapiens GN=NDUFA13 PE=4 SV=1;>sp|Q9P0J0|NDUAD_HUMAN NADH dehydrogenase [ubiquinone] 1 alpha subcomplex subunit 13 OS=Homo sapiens GN=NDUFA13 PE=1 SV=3;>tr|B4DF76|B4DF76_	11	11	11	12751000	28679000	15629000	15629000
Q00796;H0YLA4;H0YKB3;B7Z3A6	Q00796;H0YLA4	Sorbitol dehydrogenase	SORD	>sp|Q00796|DHSO_HUMAN Sorbitol dehydrogenase OS=Homo sapiens GN=SORD PE=1 SV=4;>tr|H0YLA4|H0YLA4_HUMAN Sorbitol dehydrogenase OS=Homo sapiens GN=SORD PE=3 SV=1	22	22	22	9682400	42431000	15619000	15619000
Q9Y2W1	Q9Y2W1	Thyroid hormone receptor-associated protein 3	THRAP3	>sp|Q9Y2W1|TR150_HUMAN Thyroid hormone receptor-associated protein 3 OS=Homo sapiens GN=THRAP3 PE=1 SV=2	46	45	45	10763000	41298000	15590000	15590000
Q12792;Q12792-3;Q12792-4;F8VS81;F8W1Q9;F8VRG3;F8W645	Q12792;Q12792-3;Q12792-4;F8VS81	Twinfilin-1	TWF1	>sp|Q12792|TWF1_HUMAN Twinfilin-1 OS=Homo sapiens GN=TWF1 PE=1 SV=3;>sp|Q12792-3|TWF1_HUMAN Isoform 3 of Twinfilin-1 OS=Homo sapiens GN=TWF1;>sp|Q12792-4|TWF1_HUMAN Isoform 4 of Twinfilin-1 OS=Homo sapiens GN=TWF1;>tr|F8VS81|F8VS81_HUMAN Twinfilin-1 (Fragm	23	20	20	7817300	34799000	15545000	15545000
O00425;O00425-2;F8WD15	O00425	Insulin-like growth factor 2 mRNA-binding protein 3	IGF2BP3	>sp|O00425|IF2B3_HUMAN Insulin-like growth factor 2 mRNA-binding protein 3 OS=Homo sapiens GN=IGF2BP3 PE=1 SV=2	30	28	26	9557000	25374000	15534000	15534000
O95232;J3KPP4;B4DJ96;D6RDI2;H0YA81;C9JL41;O95232-2;H7C5U7;D6RHH0;E7EN55	O95232;J3KPP4;B4DJ96	Luc7-like protein 3	LUC7L3	>sp|O95232|LC7L3_HUMAN Luc7-like protein 3 OS=Homo sapiens GN=LUC7L3 PE=1 SV=2;>tr|J3KPP4|J3KPP4_HUMAN Cisplatin resistance-associated overexpressed protein, isoform CRA_b OS=Homo sapiens GN=LUC7L3 PE=4 SV=1;>tr|B4DJ96|B4DJ96_HUMAN Luc7-like protein 3 OS=H	20	20	19	15493000	38652000	14195000	15493000
P36551;H0YA22;D6RER6	P36551	Coproporphyrinogen-III oxidase, mitochondrial	CPOX	>sp|P36551|HEM6_HUMAN Coproporphyrinogen-III oxidase, mitochondrial OS=Homo sapiens GN=CPOX PE=1 SV=3	28	28	28	13690000	33377000	15446000	15446000
P35520-2;P35520;F5H2U1;C9JMA6;H7C2H4;H7C2W0;H7C1W6	P35520-2;P35520;F5H2U1	Cystathionine beta-synthase	CBS	>sp|P35520-2|CBS_HUMAN Isoform 2 of Cystathionine beta-synthase OS=Homo sapiens GN=CBS;>sp|P35520|CBS_HUMAN Cystathionine beta-synthase OS=Homo sapiens GN=CBS PE=1 SV=2;>tr|F5H2U1|F5H2U1_HUMAN Cystathionine beta-synthase OS=Homo sapiens GN=CBS PE=4 SV=1	28	28	28	15441000	47824000	15321000	15441000
Q969T4	Q969T4	Ubiquitin-conjugating enzyme E2 E3	UBE2E3	>sp|Q969T4|UB2E3_HUMAN Ubiquitin-conjugating enzyme E2 E3 OS=Homo sapiens GN=UBE2E3 PE=1 SV=1	5	5	1	14515000	38875000	15409000	15409000
P13995;Q7Z650;B8ZZU9;B4DY35;B9A062;Q9H903;Q9H903-5;Q9H903-1;F8W7P9;Q9H903-3	P13995;Q7Z650;B8ZZU9;B4DY35	Bifunctional methylenetetrahydrofolate dehydrogenase/cyclohydrolase, mitochondrial;NAD-dependent methylenetetrahydrofolate dehydrogenase;Methenyltetrahydrofolate cyclohydrolase	MTHFD2	>sp|P13995|MTDC_HUMAN Bifunctional methylenetetrahydrofolate dehydrogenase/cyclohydrolase, mitochondrial OS=Homo sapiens GN=MTHFD2 PE=1 SV=2;>tr|Q7Z650|Q7Z650_HUMAN Bifunctional methylenetetrahydrofolate dehydrogenase/cyclohydrolase, mitochondrial OS=Homo	18	18	18	11924000	27742000	15397000	15397000
O60841	O60841	Eukaryotic translation initiation factor 5B	EIF5B	>sp|O60841|IF2P_HUMAN Eukaryotic translation initiation factor 5B OS=Homo sapiens GN=EIF5B PE=1 SV=4	73	73	72	14088000	28885000	15376000	15376000
O14521;E9PIC0;E9PIG3;H3BRW5;E9PK73;G3V173;H0YD41;H0YD96	O14521;E9PIC0;E9PIG3;H3BRW5;E9PK73;G3V173;H0YD41;H0YD96	Succinate dehydrogenase [ubiquinone] cytochrome b small subunit, mitochondrial	SDHD	>sp|O14521|DHSD_HUMAN Succinate dehydrogenase [ubiquinone] cytochrome b small subunit, mitochondrial OS=Homo sapiens GN=SDHD PE=1 SV=1;>tr|E9PIC0|E9PIC0_HUMAN Succinate dehydrogenase [ubiquinone] cytochrome b small subunit, mitochondrial OS=Homo sapiens GN	2	2	2	15370000	33785000	15333000	15370000
Q6UXN9;C9JBU3;C9J355	Q6UXN9	WD repeat-containing protein 82	WDR82	>sp|Q6UXN9|WDR82_HUMAN WD repeat-containing protein 82 OS=Homo sapiens GN=WDR82 PE=1 SV=1	19	19	19	8456500	27099000	15360000	15360000
P07099;B1AQP9;B1AQP8	P07099	Epoxide hydrolase 1	EPHX1	>sp|P07099|HYEP_HUMAN Epoxide hydrolase 1 OS=Homo sapiens GN=EPHX1 PE=1 SV=1	29	29	29	11384000	45704000	15350000	15350000
P42285;F5H7E2;H0YAC4;REV__O94887;REV__O94887-2;REV__F5GZ84;H0Y8U3;REV__P0CJ85;REV__P0CJ86;REV__P0CJ88;REV__P0CJ89;REV__P0CJ90;REV__Q9UBX2;REV__P0CJ87	P42285;F5H7E2	Superkiller viralicidic activity 2-like 2	SKIV2L2	>sp|P42285|SK2L2_HUMAN Superkiller viralicidic activity 2-like 2 OS=Homo sapiens GN=SKIV2L2 PE=1 SV=3;>tr|F5H7E2|F5H7E2_HUMAN Superkiller viralicidic activity 2-like 2 OS=Homo sapiens GN=SKIV2L2 PE=4 SV=1	51	51	50	10585000	30081000	15340000	15340000
Q92530;Q5QPM7;E7ER20;Q5QPM9;F5H4Z3;H0Y555	Q92530;Q5QPM7;E7ER20;Q5QPM9;F5H4Z3	Proteasome inhibitor PI31 subunit	PSMF1	>sp|Q92530|PSMF1_HUMAN Proteasome inhibitor PI31 subunit OS=Homo sapiens GN=PSMF1 PE=1 SV=2;>tr|Q5QPM7|Q5QPM7_HUMAN Proteasome (Prosome, macropain) inhibitor subunit 1 (PI31) OS=Homo sapiens GN=PSMF1 PE=2 SV=2;>tr|E7ER20|E7ER20_HUMAN Proteasome inhibitor P	10	10	10	6893100	26018000	15300000	15300000
Q01085-2	Q01085-2			>sp|Q01085-2|TIAR_HUMAN Isoform 2 of Nucleolysin TIAR OS=Homo sapiens GN=TIAL1	16	16	2	14886000	22151000	15298000	15298000
Q9NTZ6;Q5JX62;A6PVI0;A6PVI1	Q9NTZ6	RNA-binding protein 12	RBM12	>sp|Q9NTZ6|RBM12_HUMAN RNA-binding protein 12 OS=Homo sapiens GN=RBM12 PE=1 SV=1	30	30	30	9710100	31104000	15291000	15291000
P08574	P08574	Cytochrome c1, heme protein, mitochondrial	CYC1	>sp|P08574|CY1_HUMAN Cytochrome c1, heme protein, mitochondrial OS=Homo sapiens GN=CYC1 PE=1 SV=3	14	14	14	15283000	55646000	11123000	15283000
Q9UHB9;G3V1U4;Q9UHB9-2;F5H5Y3;K7EQC2;K7EN53	Q9UHB9;G3V1U4;Q9UHB9-2;F5H5Y3	Signal recognition particle 68 kDa protein	SRP68	>sp|Q9UHB9|SRP68_HUMAN Signal recognition particle 68 kDa protein OS=Homo sapiens GN=SRP68 PE=1 SV=2;>tr|G3V1U4|G3V1U4_HUMAN Signal recognition particle 68 kDa protein OS=Homo sapiens GN=SRP68 PE=4 SV=1;>sp|Q9UHB9-2|SRP68_HUMAN Isoform 2 of Signal recognit	39	39	39	11153000	30980000	15280000	15280000
Q9BS26	Q9BS26	Endoplasmic reticulum resident protein 44	ERP44	>sp|Q9BS26|ERP44_HUMAN Endoplasmic reticulum resident protein 44 OS=Homo sapiens GN=ERP44 PE=1 SV=1	20	20	20	15269000	43276000	13140000	15269000
Q6UW68;K7ELQ9;K7EPR0;K7EM09;K7EJQ9;K7ER05;K7EMV9	Q6UW68;K7ELQ9;K7EPR0;K7EM09	Transmembrane protein 205	TMEM205	>sp|Q6UW68|TM205_HUMAN Transmembrane protein 205 OS=Homo sapiens GN=TMEM205 PE=1 SV=1;>tr|K7ELQ9|K7ELQ9_HUMAN Transmembrane protein 205 (Fragment) OS=Homo sapiens GN=TMEM205 PE=4 SV=1;>tr|K7EPR0|K7EPR0_HUMAN Transmembrane protein 205 OS=Homo sapiens GN=TME	6	6	6	17390000	14622000	15248000	15248000
Q7L014;D6RJA6;H0Y9U3	Q7L014	Probable ATP-dependent RNA helicase DDX46	DDX46	>sp|Q7L014|DDX46_HUMAN Probable ATP-dependent RNA helicase DDX46 OS=Homo sapiens GN=DDX46 PE=1 SV=2	68	68	66	11246000	34822000	15237000	15237000
Q01082;F8W6C1;REV__H7C3C0;REV__E9PDG2;Q86UT5;Q86UT5-2;E9PPZ1;Q86UT5-3;REV__A6NFT4	Q01082	Spectrin beta chain, brain 1	SPTBN1	>sp|Q01082|SPTB2_HUMAN Spectrin beta chain, non-erythrocytic 1 OS=Homo sapiens GN=SPTBN1 PE=1 SV=2	190	190	16	15234000	34052000	14788000	15234000
P41240;H3BUM9;H3BN15;H3BU69;Q5UQG7	P41240	Tyrosine-protein kinase CSK	CSK	>sp|P41240|CSK_HUMAN Tyrosine-protein kinase CSK OS=Homo sapiens GN=CSK PE=1 SV=1	28	28	26	11710000	15198000	16658000	15198000
P51665;B4DXI8;H3BTM8;H3BNT7;H3BQV2	P51665;B4DXI8;H3BTM8;H3BNT7	26S proteasome non-ATPase regulatory subunit 7	PSMD7	>sp|P51665|PSD7_HUMAN 26S proteasome non-ATPase regulatory subunit 7 OS=Homo sapiens GN=PSMD7 PE=1 SV=2;>tr|B4DXI8|B4DXI8_HUMAN 26S proteasome non-ATPase regulatory subunit 7 OS=Homo sapiens GN=PSMD7 PE=2 SV=1;>tr|H3BTM8|H3BTM8_HUMAN 26S proteasome non-ATP	14	14	14	15140000	7280000	19846000	15140000
Q7Z4H3;Q7Z4H3-2;Q7Z4H3-3	Q7Z4H3;Q7Z4H3-2	HD domain-containing protein 2	HDDC2	>sp|Q7Z4H3|HDDC2_HUMAN HD domain-containing protein 2 OS=Homo sapiens GN=HDDC2 PE=1 SV=1;>sp|Q7Z4H3-2|HDDC2_HUMAN Isoform 2 of HD domain-containing protein 2 OS=Homo sapiens GN=HDDC2	11	11	11	13543000	22669000	15103000	15103000
Q9UFW8;C9JUJ0	Q9UFW8;C9JUJ0	CGG triplet repeat-binding protein 1	CGGBP1	>sp|Q9UFW8|CGBP1_HUMAN CGG triplet repeat-binding protein 1 OS=Homo sapiens GN=CGGBP1 PE=1 SV=2;>tr|C9JUJ0|C9JUJ0_HUMAN CGG triplet repeat-binding protein 1 (Fragment) OS=Homo sapiens GN=CGGBP1 PE=4 SV=1	12	12	12	15096000	16799000	6537000	15096000
Q9UJU6;Q9UJU6-3;Q9UJU6-2;B4DDD6;B4DDP6;H0Y5J4;B4DEM2;C9J7P1;F8WBG8;F8WFE1;F8WBB2;F8WC20;H7C111;F2Z3E3;F8WCK3;F8WB73;F2Z2V3	Q9UJU6;Q9UJU6-3;Q9UJU6-2;B4DDD6;B4DDP6;H0Y5J4;B4DEM2;C9J7P1	Drebrin-like protein	DBNL	>sp|Q9UJU6|DBNL_HUMAN Drebrin-like protein OS=Homo sapiens GN=DBNL PE=1 SV=1;>sp|Q9UJU6-3|DBNL_HUMAN Isoform 3 of Drebrin-like protein OS=Homo sapiens GN=DBNL;>sp|Q9UJU6-2|DBNL_HUMAN Isoform 2 of Drebrin-like protein OS=Homo sapiens GN=DBNL;>tr|B4DDD6|B4DD	18	18	18	15086000	18008000	9496200	15086000
Q9BYG3;E9PFS2;C9J808;C9J6C5;H7BZL0	Q9BYG3;E9PFS2;C9J808	MKI67 FHA domain-interacting nucleolar phosphoprotein	MKI67IP	>sp|Q9BYG3|MK67I_HUMAN MKI67 FHA domain-interacting nucleolar phosphoprotein OS=Homo sapiens GN=MKI67IP PE=1 SV=1;>tr|E9PFS2|E9PFS2_HUMAN MKI67 FHA domain-interacting nucleolar phosphoprotein OS=Homo sapiens GN=MKI67IP PE=4 SV=1;>tr|C9J808|C9J808_HUMAN MKI	17	17	17	15083000	43576000	15025000	15083000
Q9H993;F5GZY1	Q9H993;F5GZY1	UPF0364 protein C6orf211	C6orf211	>sp|Q9H993|CF211_HUMAN UPF0364 protein C6orf211 OS=Homo sapiens GN=C6orf211 PE=1 SV=1;>tr|F5GZY1|F5GZY1_HUMAN UPF0364 protein C6orf211 OS=Homo sapiens GN=C6orf211 PE=4 SV=1	19	19	19	6970900	19648000	15078000	15078000
P36507;G5E9C7;O60928;H7C4D1;O60928-2	P36507;G5E9C7	Dual specificity mitogen-activated protein kinase kinase 2	MAP2K2	>sp|P36507|MP2K2_HUMAN Dual specificity mitogen-activated protein kinase kinase 2 OS=Homo sapiens GN=MAP2K2 PE=1 SV=1;>tr|G5E9C7|G5E9C7_HUMAN Dual-specificity mitogen-activated protein kinase kinase 2 OS=Homo sapiens GN=MAP2K2 PE=4 SV=1	30	30	24	15024000	37627000	10569000	15024000
P35250;P35250-2;H7C5P4;H7C596;H7C5G4;H7C5A0;F8WC37;H7C5Q7;H7C5P1;H7C5S7	P35250;P35250-2;H7C5P4	Replication factor C subunit 2	RFC2	>sp|P35250|RFC2_HUMAN Replication factor C subunit 2 OS=Homo sapiens GN=RFC2 PE=1 SV=3;>sp|P35250-2|RFC2_HUMAN Isoform 2 of Replication factor C subunit 2 OS=Homo sapiens GN=RFC2;>tr|H7C5P4|H7C5P4_HUMAN Replication factor C subunit 2 (Fragment) OS=Homo sap	22	22	21	14930000	24245000	14987000	14987000
Q9Y676;Q5STN0;B4DFG6	Q9Y676;Q5STN0;B4DFG6	28S ribosomal protein S18b, mitochondrial	MRPS18B	>sp|Q9Y676|RT18B_HUMAN 28S ribosomal protein S18b, mitochondrial OS=Homo sapiens GN=MRPS18B PE=1 SV=1;>tr|Q5STN0|Q5STN0_HUMAN 28S ribosomal protein S18b, mitochondrial OS=Homo sapiens GN=MRPS18B PE=4 SV=2;>tr|B4DFG6|B4DFG6_HUMAN 28S ribosomal protein S18b,	7	7	7	14980000	53556000	10370000	14980000
Q93009;B7Z815;F5H8E5;H3BND8;F5H2X1;H3BRA2;H3BQD1;H3BTM1;H3BUV0;H3BMF6;REV__Q86YS3;REV__J3QKR9	Q93009;B7Z815;F5H8E5;H3BND8	Ubiquitin carboxyl-terminal hydrolase 7;Ubiquitin carboxyl-terminal hydrolase	USP7	>sp|Q93009|UBP7_HUMAN Ubiquitin carboxyl-terminal hydrolase 7 OS=Homo sapiens GN=USP7 PE=1 SV=2;>tr|B7Z815|B7Z815_HUMAN Ubiquitin carboxyl-terminal hydrolase OS=Homo sapiens GN=USP7 PE=2 SV=1;>tr|F5H8E5|F5H8E5_HUMAN Ubiquitin carboxyl-terminal hydrolase OS	73	73	72	12051000	46756000	14942000	14942000
P56270-2;P56270;C6G496;I3L2Z5;H3BQI4;I3L0M3;H3BQS2;I3L4Y2;H3BQD6;H3BPU3;I3L411;I3L0V8	P56270-2;P56270;C6G496;I3L2Z5	Myc-associated zinc finger protein	MAZ	>sp|P56270-2|MAZ_HUMAN Isoform 2 of Myc-associated zinc finger protein OS=Homo sapiens GN=MAZ;>sp|P56270|MAZ_HUMAN Myc-associated zinc finger protein OS=Homo sapiens GN=MAZ PE=1 SV=1;>tr|C6G496|C6G496_HUMAN Myc-associated zinc finger protein OS=Homo sapien	10	10	9	8392200	25170000	14905000	14905000
Q08257;A6NN60;A6NP24;C9JH92;Q08257-2	Q08257;A6NN60;A6NP24;C9JH92	Quinone oxidoreductase	CRYZ	>sp|Q08257|QOR_HUMAN Quinone oxidoreductase OS=Homo sapiens GN=CRYZ PE=1 SV=1;>tr|A6NN60|A6NN60_HUMAN Quinone oxidoreductase OS=Homo sapiens GN=CRYZ PE=4 SV=1;>tr|A6NP24|A6NP24_HUMAN Quinone oxidoreductase (Fragment) OS=Homo sapiens GN=CRYZ PE=4 SV=1;>tr|C	22	22	22	14902000	34671000	12761000	14902000
E7EPT4;P19404	E7EPT4;P19404	NADH dehydrogenase [ubiquinone] flavoprotein 2, mitochondrial	NDUFV2	>tr|E7EPT4|E7EPT4_HUMAN NADH dehydrogenase [ubiquinone] flavoprotein 2, mitochondrial OS=Homo sapiens GN=NDUFV2 PE=4 SV=1;>sp|P19404|NDUV2_HUMAN NADH dehydrogenase [ubiquinone] flavoprotein 2, mitochondrial OS=Homo sapiens GN=NDUFV2 PE=1 SV=2	13	13	13	7533500	24343000	14890000	14890000
A8MW61;O43660;O43660-2;H0YA24;D6RA26;B7Z982;H0YAA2	A8MW61;O43660;O43660-2	Pleiotropic regulator 1	PLRG1	>tr|A8MW61|A8MW61_HUMAN Pleiotropic regulator 1 OS=Homo sapiens GN=PLRG1 PE=4 SV=1;>sp|O43660|PLRG1_HUMAN Pleiotropic regulator 1 OS=Homo sapiens GN=PLRG1 PE=1 SV=1;>sp|O43660-2|PLRG1_HUMAN Isoform 2 of Pleiotropic regulator 1 OS=Homo sapiens GN=PLRG1	27	27	27	9913700	36944000	14864000	14864000
Q9Y2V2;H3BNU9;H3BPY5;H3BUY4;H3BSW7;I3L3X8;H3BTK3	Q9Y2V2;H3BNU9;H3BPY5;H3BUY4;H3BSW7;I3L3X8;H3BTK3	Calcium-regulated heat stable protein 1	CARHSP1	>sp|Q9Y2V2|CHSP1_HUMAN Calcium-regulated heat stable protein 1 OS=Homo sapiens GN=CARHSP1 PE=1 SV=2;>tr|H3BNU9|H3BNU9_HUMAN Calcium-regulated heat stable protein 1 (Fragment) OS=Homo sapiens GN=CARHSP1 PE=4 SV=1;>tr|H3BPY5|H3BPY5_HUMAN Calcium-regulated he	5	5	5	15237000	14863000	10188000	14863000
B7Z7Q0;P48739;B3KYB7;B3KYB6	B7Z7Q0;P48739;B3KYB7	Phosphatidylinositol transfer protein beta isoform	PITPNB	>tr|B7Z7Q0|B7Z7Q0_HUMAN Phosphatidylinositol transfer protein beta isoform OS=Homo sapiens GN=PITPNB PE=2 SV=1;>sp|P48739|PIPNB_HUMAN Phosphatidylinositol transfer protein beta isoform OS=Homo sapiens GN=PITPNB PE=1 SV=2;>tr|B3KYB7|B3KYB7_HUMAN Phosphatidy	22	20	1	14470000	36565000	14842000	14842000
P48147	P48147	Prolyl endopeptidase	PREP	>sp|P48147|PPCE_HUMAN Prolyl endopeptidase OS=Homo sapiens GN=PREP PE=1 SV=2	43	43	43	6686100	33239000	14828000	14828000
Q8IY67-2;Q8IY67;Q8IY67-3	Q8IY67-2;Q8IY67	Ribonucleoprotein PTB-binding 1	RAVER1	>sp|Q8IY67-2|RAVR1_HUMAN Isoform 2 of Ribonucleoprotein PTB-binding 1 OS=Homo sapiens GN=RAVER1;>sp|Q8IY67|RAVR1_HUMAN Ribonucleoprotein PTB-binding 1 OS=Homo sapiens GN=RAVER1 PE=1 SV=1	28	28	1	9897700	50546000	14827000	14827000
Q9Y678;H0Y8X7;D6RG17;H0Y8G2	Q9Y678	Coatomer subunit gamma-1	COPG1	>sp|Q9Y678|COPG1_HUMAN Coatomer subunit gamma-1 OS=Homo sapiens GN=COPG1 PE=1 SV=1	52	52	47	14808000	23940000	13071000	14808000
Q8NBT2;E7EWE9	Q8NBT2;E7EWE9	Kinetochore protein Spc24	SPC24	>sp|Q8NBT2|SPC24_HUMAN Kinetochore protein Spc24 OS=Homo sapiens GN=SPC24 PE=1 SV=2;>tr|E7EWE9|E7EWE9_HUMAN Kinetochore protein Spc24 OS=Homo sapiens GN=SPC24 PE=4 SV=1	11	10	1	14773000	39862000	14549000	14773000
P18085;C9JAK5;C9JPM4	P18085;C9JAK5;C9JPM4	ADP-ribosylation factor 4	ARF4	>sp|P18085|ARF4_HUMAN ADP-ribosylation factor 4 OS=Homo sapiens GN=ARF4 PE=1 SV=3;>tr|C9JAK5|C9JAK5_HUMAN ADP-ribosylation factor 4 OS=Homo sapiens GN=ARF4 PE=3 SV=1;>tr|C9JPM4|C9JPM4_HUMAN ADP-ribosylation factor 4 (Fragment) OS=Homo sapiens GN=ARF4 PE=3	12	7	7	14758000	15166000	12271000	14758000
O75874;C9J4N6;C9JLU6;C9JJE5	O75874;C9J4N6	Isocitrate dehydrogenase [NADP] cytoplasmic	IDH1	>sp|O75874|IDHC_HUMAN Isocitrate dehydrogenase [NADP] cytoplasmic OS=Homo sapiens GN=IDH1 PE=1 SV=2;>tr|C9J4N6|C9J4N6_HUMAN Isocitrate dehydrogenase [NADP] cytoplasmic (Fragment) OS=Homo sapiens GN=IDH1 PE=3 SV=1	36	36	32	13286000	34144000	14696000	14696000
O95347;O95347-2;Q5T821;REV__E9PD98;REV__Q15811;REV__A8CTX8;REV__A8CTY3;REV__Q15811-4;REV__Q15811-2;REV__B4DTM2;REV__E7ERJ0;REV__F8W7U0;REV__Q15811-3;REV__A7Y322;REV__A8DCP3	O95347;O95347-2	Structural maintenance of chromosomes protein 2	SMC2	>sp|O95347|SMC2_HUMAN Structural maintenance of chromosomes protein 2 OS=Homo sapiens GN=SMC2 PE=1 SV=2;>sp|O95347-2|SMC2_HUMAN Isoform 2 of Structural maintenance of chromosomes protein 2 OS=Homo sapiens GN=SMC2	78	78	77	11579000	21752000	14678000	14678000
P35249;C9JZI1;C9J8M3;C9JTT7;C9JXZ7;H7C1P0;F8WE44;C9JGY5;C9JW34	P35249;C9JZI1;C9J8M3;C9JTT7	Replication factor C subunit 4	RFC4	>sp|P35249|RFC4_HUMAN Replication factor C subunit 4 OS=Homo sapiens GN=RFC4 PE=1 SV=2;>tr|C9JZI1|C9JZI1_HUMAN Replication factor C subunit 4 OS=Homo sapiens GN=RFC4 PE=4 SV=1;>tr|C9J8M3|C9J8M3_HUMAN Replication factor C subunit 4 (Fragment) OS=Homo sapien	22	22	22	14658000	52270000	12441000	14658000
Q96QD8;Q96QD8-2;F8VQW8;F8VUY8	Q96QD8;Q96QD8-2	Sodium-coupled neutral amino acid transporter 2	SLC38A2	>sp|Q96QD8|S38A2_HUMAN Sodium-coupled neutral amino acid transporter 2 OS=Homo sapiens GN=SLC38A2 PE=1 SV=2;>sp|Q96QD8-2|S38A2_HUMAN Isoform 2 of Sodium-coupled neutral amino acid transporter 2 OS=Homo sapiens GN=SLC38A2	7	7	7	8497500	38212000	14651000	14651000
Q5TCU3;Q5TCU8	Q5TCU3;Q5TCU8		TPM2	>tr|Q5TCU3|Q5TCU3_HUMAN Tropomyosin 2 (Beta) OS=Homo sapiens GN=TPM2 PE=2 SV=1;>tr|Q5TCU8|Q5TCU8_HUMAN Tropomyosin 2 (Beta) OS=Homo sapiens GN=TPM2 PE=2 SV=1	54	37	0	14565000	33853000	6298700	14565000
P57105	P57105	Synaptojanin-2-binding protein	SYNJ2BP	>sp|P57105|SYJ2B_HUMAN Synaptojanin-2-binding protein OS=Homo sapiens GN=SYNJ2BP PE=1 SV=2	6	6	6	14529000	38716000	11686000	14529000
P43246;E9PHA6;B4E2Z2;C9J809	P43246;E9PHA6;B4E2Z2	DNA mismatch repair protein Msh2	MSH2	>sp|P43246|MSH2_HUMAN DNA mismatch repair protein Msh2 OS=Homo sapiens GN=MSH2 PE=1 SV=1;>tr|E9PHA6|E9PHA6_HUMAN DNA mismatch repair protein Msh2 OS=Homo sapiens GN=MSH2 PE=3 SV=1;>tr|B4E2Z2|B4E2Z2_HUMAN DNA mismatch repair protein Msh2 OS=Homo sapiens GN=	46	46	46	14519000	27150000	13581000	14519000
P13473-3;P13473;P13473-2;B4E2S7;B7Z2R9;H0YCG2	P13473-3;P13473;P13473-2;B4E2S7;B7Z2R9;H0YCG2	Lysosome-associated membrane glycoprotein 2	LAMP2	>sp|P13473-3|LAMP2_HUMAN Isoform LAMP-2C of Lysosome-associated membrane glycoprotein 2 OS=Homo sapiens GN=LAMP2;>sp|P13473|LAMP2_HUMAN Lysosome-associated membrane glycoprotein 2 OS=Homo sapiens GN=LAMP2 PE=1 SV=2;>sp|P13473-2|LAMP2_HUMAN Isoform LAMP-2B	7	7	7	9934500	32689000	14518000	14518000
P61006;B4DEK7	P61006;B4DEK7	Ras-related protein Rab-8A	RAB8A	>sp|P61006|RAB8A_HUMAN Ras-related protein Rab-8A OS=Homo sapiens GN=RAB8A PE=1 SV=1;>tr|B4DEK7|B4DEK7_HUMAN Ras-related protein Rab-8A OS=Homo sapiens GN=RAB8A PE=2 SV=1	14	11	8	14506000	21749000	11488000	14506000
P62633;P62633-2;P62633-3;B4DP17	P62633;P62633-2;P62633-3;B4DP17	Cellular nucleic acid-binding protein	CNBP	>sp|P62633|CNBP_HUMAN Cellular nucleic acid-binding protein OS=Homo sapiens GN=CNBP PE=1 SV=1;>sp|P62633-2|CNBP_HUMAN Isoform 2 of Cellular nucleic acid-binding protein OS=Homo sapiens GN=CNBP;>sp|P62633-3|CNBP_HUMAN Isoform 3 of Cellular nucleic acid-bind	11	11	2	18080000	12827000	14487000	14487000
O95399-2;Q5H8X8;O95399	O95399-2;Q5H8X8;O95399	Urotensin-2	UTS2	>sp|O95399-2|UTS2_HUMAN Isoform 2 of Urotensin-2 OS=Homo sapiens GN=UTS2;>tr|Q5H8X8|Q5H8X8_HUMAN Urotensin 2 OS=Homo sapiens GN=UTS2 PE=2 SV=1;>sp|O95399|UTS2_HUMAN Urotensin-2 OS=Homo sapiens GN=UTS2 PE=1 SV=1	1	1	1	14458000	19450000	11622000	14458000
O75940	O75940	Survival of motor neuron-related-splicing factor 30	SMNDC1	>sp|O75940|SPF30_HUMAN Survival of motor neuron-related-splicing factor 30 OS=Homo sapiens GN=SMNDC1 PE=1 SV=1	8	8	8	7944100	24557000	14453000	14453000
P30519;I3L1F5;I3L159;I3L463;I3L4P8;I3L276;I3L1Y2	P30519;I3L1F5;I3L159	Heme oxygenase 2	HMOX2	>sp|P30519|HMOX2_HUMAN Heme oxygenase 2 OS=Homo sapiens GN=HMOX2 PE=1 SV=2;>tr|I3L1F5|I3L1F5_HUMAN Heme oxygenase 2 (Fragment) OS=Homo sapiens GN=HMOX2 PE=4 SV=1;>tr|I3L159|I3L159_HUMAN Heme oxygenase 2 (Fragment) OS=Homo sapiens GN=HMOX2 PE=4 SV=1	19	19	2	6746100	17448000	14448000	14448000
P34949;H3BPB8;F5GX71;P34949-2;H3BUZ9;H3BP57;H3BPP3;H3BT48;H3BMZ9;H3BNY8;H3BQX0;H3BPM5;H3BT46;H3BU66;B4DYB8;H3BPU7;H3BUG1	P34949;H3BPB8;F5GX71;P34949-2;H3BUZ9;H3BP57;H3BPP3;H3BT48;H3BMZ9	Mannose-6-phosphate isomerase	MPI	>sp|P34949|MPI_HUMAN Mannose-6-phosphate isomerase OS=Homo sapiens GN=MPI PE=1 SV=2;>tr|H3BPB8|H3BPB8_HUMAN Mannose-6-phosphate isomerase OS=Homo sapiens GN=MPI PE=3 SV=1;>tr|F5GX71|F5GX71_HUMAN Mannose-6-phosphate isomerase OS=Homo sapiens GN=MPI PE=3 SV=	21	21	15	7068700	16983000	14440000	14440000
Q96T88-2;Q96T88	Q96T88-2;Q96T88	E3 ubiquitin-protein ligase UHRF1	UHRF1	>sp|Q96T88-2|UHRF1_HUMAN Isoform 2 of E3 ubiquitin-protein ligase UHRF1 OS=Homo sapiens GN=UHRF1;>sp|Q96T88|UHRF1_HUMAN E3 ubiquitin-protein ligase UHRF1 OS=Homo sapiens GN=UHRF1 PE=1 SV=1	38	38	35	11374000	37834000	14434000	14434000
Q9BXS5-2;Q9BXS5;E7ENJ6;B4DDG7;K7EJL1;K7EQX3;K7ENA7;K7EPJ8;K7ER75;K7EQ90	Q9BXS5-2;Q9BXS5;E7ENJ6;B4DDG7;K7EJL1	AP-1 complex subunit mu-1	AP1M1	>sp|Q9BXS5-2|AP1M1_HUMAN Isoform 2 of AP-1 complex subunit mu-1 OS=Homo sapiens GN=AP1M1;>sp|Q9BXS5|AP1M1_HUMAN AP-1 complex subunit mu-1 OS=Homo sapiens GN=AP1M1 PE=1 SV=3;>tr|E7ENJ6|E7ENJ6_HUMAN AP-1 complex subunit mu-1 OS=Homo sapiens GN=AP1M1 PE=4 SV=	28	28	21	12943000	19870000	14415000	14415000
P62312	P62312	U6 snRNA-associated Sm-like protein LSm6	LSM6	>sp|P62312|LSM6_HUMAN U6 snRNA-associated Sm-like protein LSm6 OS=Homo sapiens GN=LSM6 PE=1 SV=1	4	4	4	18155000	9902500	14414000	14414000
P53701	P53701	Cytochrome c-type heme lyase	HCCS	>sp|P53701|CCHL_HUMAN Cytochrome c-type heme lyase OS=Homo sapiens GN=HCCS PE=1 SV=1	15	15	15	12101000	19283000	14409000	14409000
O00629;H7C4F6	O00629	Importin subunit alpha-4	KPNA4	>sp|O00629|IMA4_HUMAN Importin subunit alpha-4 OS=Homo sapiens GN=KPNA4 PE=1 SV=1	21	21	12	10279000	23341000	14405000	14405000
Q96A33;Q96A33-2;J3QR89	Q96A33;Q96A33-2	Coiled-coil domain-containing protein 47	CCDC47	>sp|Q96A33|CCD47_HUMAN Coiled-coil domain-containing protein 47 OS=Homo sapiens GN=CCDC47 PE=1 SV=1;>sp|Q96A33-2|CCD47_HUMAN Isoform 2 of Coiled-coil domain-containing protein 47 OS=Homo sapiens GN=CCDC47	26	26	26	11603000	52604000	14388000	14388000
Q96C19;H0Y4Y4;Q82994	Q96C19;H0Y4Y4	EF-hand domain-containing protein D2	EFHD2	>sp|Q96C19|EFHD2_HUMAN EF-hand domain-containing protein D2 OS=Homo sapiens GN=EFHD2 PE=1 SV=1;>tr|H0Y4Y4|H0Y4Y4_HUMAN EF-hand domain-containing protein D2 (Fragment) OS=Homo sapiens GN=EFHD2 PE=4 SV=1	16	16	13	12904000	30381000	14373000	14373000
Q13257;Q8IZX3;D6RJE3	Q13257	Mitotic spindle assembly checkpoint protein MAD2A	MAD2L1	>sp|Q13257|MD2L1_HUMAN Mitotic spindle assembly checkpoint protein MAD2A OS=Homo sapiens GN=MAD2L1 PE=1 SV=1	11	11	11	9391500	23242000	14361000	14361000
O00116;B8ZZ81	O00116	Alkyldihydroxyacetonephosphate synthase, peroxisomal	AGPS	>sp|O00116|ADAS_HUMAN Alkyldihydroxyacetonephosphate synthase, peroxisomal OS=Homo sapiens GN=AGPS PE=1 SV=1	34	34	34	9226700	40545000	14337000	14337000
O75306;J3KPM7;B7Z9L2	O75306;J3KPM7;B7Z9L2	NADH dehydrogenase [ubiquinone] iron-sulfur protein 2, mitochondrial	NDUFS2	>sp|O75306|NDUS2_HUMAN NADH dehydrogenase [ubiquinone] iron-sulfur protein 2, mitochondrial OS=Homo sapiens GN=NDUFS2 PE=1 SV=2;>tr|J3KPM7|J3KPM7_HUMAN NADH dehydrogenase [ubiquinone] iron-sulfur protein 2, mitochondrial OS=Homo sapiens GN=NDUFS2 PE=3 SV=1	22	22	22	10980000	21168000	14307000	14307000
O00743;O00743-3;O00743-2;B7Z3E2;Q5T1S7	O00743;O00743-3;O00743-2	Serine/threonine-protein phosphatase 6 catalytic subunit	PPP6C	>sp|O00743|PPP6_HUMAN Serine/threonine-protein phosphatase 6 catalytic subunit OS=Homo sapiens GN=PPP6C PE=1 SV=1;>sp|O00743-3|PPP6_HUMAN Isoform 3 of Serine/threonine-protein phosphatase 6 catalytic subunit OS=Homo sapiens GN=PPP6C;>sp|O00743-2|PPP6_HUMAN	17	17	17	11223000	39472000	14300000	14300000
Q16851;E7EUC7;C9J6Q0	Q16851;E7EUC7	UTP--glucose-1-phosphate uridylyltransferase	UGP2	>sp|Q16851|UGPA_HUMAN UTP--glucose-1-phosphate uridylyltransferase OS=Homo sapiens GN=UGP2 PE=1 SV=5;>tr|E7EUC7|E7EUC7_HUMAN UTP--glucose-1-phosphate uridylyltransferase OS=Homo sapiens GN=UGP2 PE=4 SV=1	32	32	2	11538000	20878000	14292000	14292000
Q9NYF8;Q9NYF8-2;Q9NYF8-4;H0YF14;B0AZU3	Q9NYF8;Q9NYF8-2;Q9NYF8-4	Bcl-2-associated transcription factor 1	BCLAF1	>sp|Q9NYF8|BCLF1_HUMAN Bcl-2-associated transcription factor 1 OS=Homo sapiens GN=BCLAF1 PE=1 SV=2;>sp|Q9NYF8-2|BCLF1_HUMAN Isoform 2 of Bcl-2-associated transcription factor 1 OS=Homo sapiens GN=BCLAF1;>sp|Q9NYF8-4|BCLF1_HUMAN Isoform 4 of Bcl-2-associate	48	48	5	14287000	46966000	11775000	14287000
P48735;B4DFL2;B4DSZ6;H0YL11;REV__I3L4U7;REV__I3L471	P48735;B4DFL2;B4DSZ6	Isocitrate dehydrogenase [NADP], mitochondrial;Isocitrate dehydrogenase [NADP]	IDH2	>sp|P48735|IDHP_HUMAN Isocitrate dehydrogenase [NADP], mitochondrial OS=Homo sapiens GN=IDH2 PE=1 SV=2;>tr|B4DFL2|B4DFL2_HUMAN Isocitrate dehydrogenase [NADP] OS=Homo sapiens GN=IDH2 PE=2 SV=1;>tr|B4DSZ6|B4DSZ6_HUMAN Isocitrate dehydrogenase [NADP], mitoch	36	33	32	9820400	17580000	14254000	14254000
O76094;G5E9Z8;D6RDY6	O76094;G5E9Z8	Signal recognition particle 72 kDa protein	SRP72	>sp|O76094|SRP72_HUMAN Signal recognition particle 72 kDa protein OS=Homo sapiens GN=SRP72 PE=1 SV=3;>tr|G5E9Z8|G5E9Z8_HUMAN Signal recognition particle 72 kDa protein OS=Homo sapiens GN=SRP72 PE=4 SV=1	42	42	42	10223000	28975000	14250000	14250000
Q96HE7;G3V3E6;G3V5B3;G3V2H0;G3V503;REV__Q06262;REV__P57022	Q96HE7	ERO1-like protein alpha	ERO1L	>sp|Q96HE7|ERO1A_HUMAN ERO1-like protein alpha OS=Homo sapiens GN=ERO1L PE=1 SV=2	26	26	23	9170300	23523000	14236000	14236000
E7EX17;P23588;B4DS13;F8VX11;F8VSC7;F8W0K0;F8VYE9;F8VRU1	E7EX17;P23588;B4DS13	Eukaryotic translation initiation factor 4B	EIF4B	>tr|E7EX17|E7EX17_HUMAN Eukaryotic translation initiation factor 4B OS=Homo sapiens GN=EIF4B PE=4 SV=1;>sp|P23588|IF4B_HUMAN Eukaryotic translation initiation factor 4B OS=Homo sapiens GN=EIF4B PE=1 SV=2;>tr|B4DS13|B4DS13_HUMAN Eukaryotic translation initi	40	40	22	7990800	28464000	14229000	14229000
P15954;D6R9Z7	P15954;D6R9Z7	Cytochrome c oxidase subunit 7C, mitochondrial	COX7C	>sp|P15954|COX7C_HUMAN Cytochrome c oxidase subunit 7C, mitochondrial OS=Homo sapiens GN=COX7C PE=1 SV=1;>tr|D6R9Z7|D6R9Z7_HUMAN Cytochrome c oxidase subunit 7C, mitochondrial OS=Homo sapiens GN=COX7C PE=4 SV=1	4	4	4	21445000	2923400	14191000	14191000
Q6P2E9;Q6P2E9-2;I3L2F4;I3L3M2;I3L0V0	Q6P2E9;Q6P2E9-2	Enhancer of mRNA-decapping protein 4	EDC4	>sp|Q6P2E9|EDC4_HUMAN Enhancer of mRNA-decapping protein 4 OS=Homo sapiens GN=EDC4 PE=1 SV=1;>sp|Q6P2E9-2|EDC4_HUMAN Isoform 2 of Enhancer of mRNA-decapping protein 4 OS=Homo sapiens GN=EDC4	55	55	55	11567000	38904000	14186000	14186000
P46459;I3L0N3;I3L0L3;I3L2G1;K7EQD6;I3L4Q9;I3L338;I3L255	P46459;I3L0N3	Vesicle-fusing ATPase	NSF	>sp|P46459|NSF_HUMAN Vesicle-fusing ATPase OS=Homo sapiens GN=NSF PE=1 SV=3;>tr|I3L0N3|I3L0N3_HUMAN Vesicle-fusing ATPase OS=Homo sapiens GN=NSF PE=3 SV=1	52	52	8	12609000	32984000	14179000	14179000
P08579	P08579	U2 small nuclear ribonucleoprotein B	SNRPB2	>sp|P08579|RU2B_HUMAN U2 small nuclear ribonucleoprotein B OS=Homo sapiens GN=SNRPB2 PE=1 SV=1	10	8	8	14148000	37762000	11391000	14148000
Q12972;Q12972-2;Q12972-3	Q12972;Q12972-2	Nuclear inhibitor of protein phosphatase 1;Activator of RNA decay	PPP1R8	>sp|Q12972|PP1R8_HUMAN Nuclear inhibitor of protein phosphatase 1 OS=Homo sapiens GN=PPP1R8 PE=1 SV=2;>sp|Q12972-2|PP1R8_HUMAN Isoform Beta of Nuclear inhibitor of protein phosphatase 1 OS=Homo sapiens GN=PPP1R8	12	12	12	9895300	20098000	14142000	14142000
Q9UKM9;Q9UKM9-2;Q5QPL9;Q5QPM1;Q5QPM0;Q5QPM2	Q9UKM9;Q9UKM9-2;Q5QPL9;Q5QPM1;Q5QPM0	RNA-binding protein Raly	RALY	>sp|Q9UKM9|RALY_HUMAN RNA-binding protein Raly OS=Homo sapiens GN=RALY PE=1 SV=1;>sp|Q9UKM9-2|RALY_HUMAN Isoform 1 of RNA-binding protein Raly OS=Homo sapiens GN=RALY;>tr|Q5QPL9|Q5QPL9_HUMAN RNA binding protein, autoantigenic (HnRNP-associated with lethal	24	24	24	10817000	45588000	14090000	14090000
P48556;K7EJR3;K7EJC1;K7ERW6;K7ENY6	P48556;K7EJR3;K7EJC1	26S proteasome non-ATPase regulatory subunit 8	PSMD8	>sp|P48556|PSMD8_HUMAN 26S proteasome non-ATPase regulatory subunit 8 OS=Homo sapiens GN=PSMD8 PE=1 SV=2;>tr|K7EJR3|K7EJR3_HUMAN 26S proteasome non-ATPase regulatory subunit 8 (Fragment) OS=Homo sapiens GN=PSMD8 PE=4 SV=1;>tr|K7EJC1|K7EJC1_HUMAN 26S protea	15	15	15	14088000	46916000	9469400	14088000
Q96G03;F5H6V2;B4E0G8;E7ENQ8;E9PD70;H0Y921	Q96G03;F5H6V2	Phosphoglucomutase-2	PGM2	>sp|Q96G03|PGM2_HUMAN Phosphoglucomutase-2 OS=Homo sapiens GN=PGM2 PE=1 SV=4;>tr|F5H6V2|F5H6V2_HUMAN Phosphoglucomutase-2 OS=Homo sapiens GN=PGM2 PE=4 SV=1	37	37	36	14068000	24504000	12222000	14068000
P27144;D3DQ64	P27144;D3DQ64	Adenylate kinase isoenzyme 4, mitochondrial	AK4	>sp|P27144|KAD4_HUMAN Adenylate kinase isoenzyme 4, mitochondrial OS=Homo sapiens GN=AK4 PE=1 SV=1;>tr|D3DQ64|D3DQ64_HUMAN Adenylate kinase isoenzyme 4, mitochondrial OS=Homo sapiens GN=AK4 PE=3 SV=1	15	15	15	6636500	16348000	14056000	14056000
Q16643;A8MV58;D6R9W4;D6R9Q9;F8W9Z3;D6RFI1;D6RCR4;REV__Q9NQS7;REV__Q9NQS7-2	Q16643;A8MV58;D6R9W4	Drebrin	DBN1	>sp|Q16643|DREB_HUMAN Drebrin OS=Homo sapiens GN=DBN1 PE=1 SV=4;>tr|A8MV58|A8MV58_HUMAN Drebrin OS=Homo sapiens GN=DBN1 PE=4 SV=1;>tr|D6R9W4|D6R9W4_HUMAN Drebrin (Fragment) OS=Homo sapiens GN=DBN1 PE=4 SV=1	30	30	2	14048000	35981000	10806000	14048000
P30049	P30049	ATP synthase subunit delta, mitochondrial	ATP5D	>sp|P30049|ATPD_HUMAN ATP synthase subunit delta, mitochondrial OS=Homo sapiens GN=ATP5D PE=1 SV=2	6	6	6	22799000	11098000	14033000	14033000
[truncated: 4,466 more rows]
