# Supplementary material for: Detection of Viral Proteins in Human Cells Lines by Xeno-Proteomics: Elimination of the Last Valid Excuse for Not Testing Every Cellular Proteome Dataset for Viral Proteins
Source: PLoS One. 2014 Mar 11;9(3):e91433. doi: 10.1371/journal.pone.0091433 (PMC3950186; doi:10.1371/journal.pone.0091433)
Supplement: Table S3 — XMRV proteins and their peptides identified in LNCaP cell line by shotgun proteomics. (XLSX) [file pone.0091433.s004.xlsx]

## Sheet: LNCap_Mascot_XMRV.csv
prot_hit_num	prot_family_member	prot_acc	prot_desc	prot_score	prot_mass	prot_matches	prot_matches_sig	prot_sequences	prot_sequences_sig	prot_cover	prot_tax_str	prot_tax_id	pep_query	pep_rank	pep_isbold	pep_isunique	pep_exp_mz	pep_exp_mr	pep_exp_z	pep_calc_mr	pep_delta	pep_start	pep_end	pep_miss	pep_score	pep_homol	pep_ident	pep_expect	pep_res_before	pep_seq	pep_res_after	pep_var_mod	pep_var_mod_pos	pep_summed_mod_pos	pep_scan_title
1	1	ENV_XMRV4	Envelope glycoprotein OS=Xenotropic MuLV-related virus (isolate VP42) GN=env PE=3 SV=1	1579	70983	104	104	13	13	25.7	Xenotropic MuLV-related virus VP42	356664	56630	1	1	1	441.761	881.508	2	881.508	-0.0007	228	235	0	17.66		13	0.017	R	QVLNVGPR	V				Elution from: 48.0493 to 48.0493 period: 0 experiment: 1 cycles: 1 FinneganScanNumber: 8036 Origin: 20100719_Velos1_TaGe_SA_LnCap_1.mgf Origin: LanCap_2.mgf
1	1	ENV_XMRV4	Envelope glycoprotein OS=Xenotropic MuLV-related virus (isolate VP42) GN=env PE=3 SV=1	1579	70983	104	104	13	13	25.7	Xenotropic MuLV-related virus VP42	356664	65727	1	1	0	459.737	917.459	2	917.464	-0.0052	526	534	0	27.77		13	0.0017	K	EGGLCAALK	E				Elution from: 71.1379 to 71.1379 period: 0 experiment: 1 cycles: 1 FinneganScanNumber: 7926 Origin: 20100618_Velos1_TaGe_SA_LanCap_4.mgf Origin: LanCap_1.mgf
1	1	ENV_XMRV4	Envelope glycoprotein OS=Xenotropic MuLV-related virus (isolate VP42) GN=env PE=3 SV=1	1579	70983	104	104	13	13	25.7	Xenotropic MuLV-related virus VP42	356664	65753	1	1	0	459.74	917.465	2	917.464	0.0014	526	534	0	16.27		13	0.024	K	EGGLCAALK	E				Elution from: 50.9023 to 50.9023 period: 0 experiment: 1 cycles: 1 FinneganScanNumber: 9902 Origin: 20101210_Velos1_AnWe_SA_LnCap_3.mgf Origin: LanCap_3.mgf
1	1	ENV_XMRV4	Envelope glycoprotein OS=Xenotropic MuLV-related virus (isolate VP42) GN=env PE=3 SV=1	1579	70983	104	104	13	13	25.7	Xenotropic MuLV-related virus VP42	356664	128235	1	1	1	580.766	1159.52	2	1159.54	-0.0172	635	644	0	18.65		13	0.014	K	SIDPEEVESR	E				Elution from: 62.5472 to 62.5472 period: 0 experiment: 1 cycles: 1 FinneganScanNumber: 6918 Origin: 20100618_Velos1_TaGe_SA_LanCap_6.mgf Origin: LanCap_1.mgf
1	1	ENV_XMRV4	Envelope glycoprotein OS=Xenotropic MuLV-related virus (isolate VP42) GN=env PE=3 SV=1	1579	70983	104	104	13	13	25.7	Xenotropic MuLV-related virus VP42	356664	128240	1	1	1	580.768	1159.52	2	1159.54	-0.015	635	644	0	13.28		13	0.047	K	SIDPEEVESR	E				Elution from: 67.4771 to 67.4771 period: 0 experiment: 1 cycles: 1 FinneganScanNumber: 7227 Origin: 20100618_Velos1_TaGe_SA_LanCap_4.mgf Origin: LanCap_1.mgf
1	1	ENV_XMRV4	Envelope glycoprotein OS=Xenotropic MuLV-related virus (isolate VP42) GN=env PE=3 SV=1	1579	70983	104	104	13	13	25.7	Xenotropic MuLV-related virus VP42	356664	128246	1	1	1	580.772	1159.53	2	1159.54	-0.0058	635	644	0	18.1		13	0.016	K	SIDPEEVESR	E				Elution from: 61.6871 to 61.6871 period: 0 experiment: 1 cycles: 1 FinneganScanNumber: 8435 Origin: 20100618_Velos1_TaGe_SA_LanCap_3.mgf Origin: LanCap_1.mgf
1	1	ENV_XMRV4	Envelope glycoprotein OS=Xenotropic MuLV-related virus (isolate VP42) GN=env PE=3 SV=1	1579	70983	104	104	13	13	25.7	Xenotropic MuLV-related virus VP42	356664	128249	1	1	1	580.773	1159.53	2	1159.54	-0.0048	635	644	0	22.1		13	0.0062	K	SIDPEEVESR	E				Elution from: 64.1241 to 64.1241 period: 0 experiment: 1 cycles: 1 FinneganScanNumber: 7086 Origin: 20100618_Velos1_TaGe_SA_LanCap_5.mgf Origin: LanCap_1.mgf
1	1	ENV_XMRV4	Envelope glycoprotein OS=Xenotropic MuLV-related virus (isolate VP42) GN=env PE=3 SV=1	1579	70983	104	104	13	13	25.7	Xenotropic MuLV-related virus VP42	356664	128250	1	1	1	580.773	1159.53	2	1159.54	-0.0048	635	644	0	13.31		13	0.047	K	SIDPEEVESR	E				Elution from: 62.6659 to 62.6659 period: 0 experiment: 1 cycles: 1 FinneganScanNumber: 6935 Origin: 20100618_Velos1_TaGe_SA_LanCap_6.mgf Origin: LanCap_1.mgf
1	1	ENV_XMRV4	Envelope glycoprotein OS=Xenotropic MuLV-related virus (isolate VP42) GN=env PE=3 SV=1	1579	70983	104	104	13	13	25.7	Xenotropic MuLV-related virus VP42	356664	128258	1	1	1	580.775	1159.53	2	1159.54	-0.0008	635	644	0	13.21		13	0.048	K	SIDPEEVESR	E				Elution from: 41.1595 to 41.1595 period: 0 experiment: 1 cycles: 1 FinneganScanNumber: 6087 Origin: 20101210_Velos1_AnWe_SA_LnCap_6.mgf Origin: LanCap_3.mgf
1	1	ENV_XMRV4	Envelope glycoprotein OS=Xenotropic MuLV-related virus (isolate VP42) GN=env PE=3 SV=1	1579	70983	104	104	13	13	25.7	Xenotropic MuLV-related virus VP42	356664	128260	1	1	1	580.775	1159.54	2	1159.54	0.0002	635	644	0	14.52		13	0.035	K	SIDPEEVESR	E				Elution from: 53.9590 to 53.9590 period: 0 experiment: 1 cycles: 1 FinneganScanNumber: 8230 Origin: 20100719_Velos1_TaGe_SA_LnCap_5.mgf Origin: LanCap_2.mgf
1	1	ENV_XMRV4	Envelope glycoprotein OS=Xenotropic MuLV-related virus (isolate VP42) GN=env PE=3 SV=1	1579	70983	104	104	13	13	25.7	Xenotropic MuLV-related virus VP42	356664	161020	1	1	1	645.297	1288.58	2	1288.58	0.0016	635	645	1	30.34		13	0.00093	K	SIDPEEVESRE	-				Elution from: 68.6377 to 68.6377 period: 0 experiment: 1 cycles: 1 FinneganScanNumber: 7785 Origin: 20100618_Velos1_TaGe_SA_LanCap_5.mgf Origin: LanCap_1.mgf
1	1	ENV_XMRV4	Envelope glycoprotein OS=Xenotropic MuLV-related virus (isolate VP42) GN=env PE=3 SV=1	1579	70983	104	104	13	13	25.7	Xenotropic MuLV-related virus VP42	356664	197381	1	1	1	723.396	1444.78	2	1444.79	-0.0107	504	516	0	27.91		13	0.0016	K	SLTSLSEVVLQNR	R				Elution from: 130.1652 to 130.1652 period: 0 experiment: 1 cycles: 1 FinneganScanNumber: 27894 Origin: 20100618_Velos1_TaGe_SA_LanCap_1.mgf Origin: LanCap_1.mgf
1	1	ENV_XMRV4	Envelope glycoprotein OS=Xenotropic MuLV-related virus (isolate VP42) GN=env PE=3 SV=1	1579	70983	104	104	13	13	25.7	Xenotropic MuLV-related virus VP42	356664	197384	1	1	1	723.398	1444.78	2	1444.79	-0.0069	504	516	0	28.9		13	0.0013	K	SLTSLSEVVLQNR	R				Elution from: 125.6080 to 125.6080 period: 0 experiment: 1 cycles: 1 FinneganScanNumber: 27160 Origin: 20100618_Velos1_TaGe_SA_LanCap_1.mgf Origin: LanCap_1.mgf
1	1	ENV_XMRV4	Envelope glycoprotein OS=Xenotropic MuLV-related virus (isolate VP42) GN=env PE=3 SV=1	1579	70983	104	104	13	13	25.7	Xenotropic MuLV-related virus VP42	356664	197385	1	1	1	723.398	1444.78	2	1444.79	-0.0065	504	516	0	19.3		13	0.012	K	SLTSLSEVVLQNR	R				Elution from: 129.1957 to 129.1957 period: 0 experiment: 1 cycles: 1 FinneganScanNumber: 23166 Origin: 20100618_Velos1_TaGe_SA_LanCap_2.mgf Origin: LanCap_1.mgf
1	1	ENV_XMRV4	Envelope glycoprotein OS=Xenotropic MuLV-related virus (isolate VP42) GN=env PE=3 SV=1	1579	70983	104	104	13	13	25.7	Xenotropic MuLV-related virus VP42	356664	197386	1	1	1	482.602	1444.78	3	1444.79	-0.0053	504	516	0	37.51		13	0.00018	K	SLTSLSEVVLQNR	R				Elution from: 127.5768 to 127.5768 period: 0 experiment: 1 cycles: 1 FinneganScanNumber: 27475 Origin: 20100618_Velos1_TaGe_SA_LanCap_1.mgf Origin: LanCap_1.mgf
1	1	ENV_XMRV4	Envelope glycoprotein OS=Xenotropic MuLV-related virus (isolate VP42) GN=env PE=3 SV=1	1579	70983	104	104	13	13	25.7	Xenotropic MuLV-related virus VP42	356664	197387	1	1	1	482.602	1444.78	3	1444.79	-0.0047	504	516	0	22.47		13	0.0057	K	SLTSLSEVVLQNR	R				Elution from: 125.5581 to 125.5581 period: 0 experiment: 1 cycles: 1 FinneganScanNumber: 27152 Origin: 20100618_Velos1_TaGe_SA_LanCap_1.mgf Origin: LanCap_1.mgf
1	1	ENV_XMRV4	Envelope glycoprotein OS=Xenotropic MuLV-related virus (isolate VP42) GN=env PE=3 SV=1	1579	70983	104	104	13	13	25.7	Xenotropic MuLV-related virus VP42	356664	197388	1	1	1	723.4	1444.78	2	1444.79	-0.0039	504	516	0	18.56		13	0.014	K	SLTSLSEVVLQNR	R				Elution from: 132.6506 to 132.6506 period: 0 experiment: 1 cycles: 1 FinneganScanNumber: 18269 Origin: 20100618_Velos1_TaGe_SA_LanCap_4.mgf Origin: LanCap_1.mgf
1	1	ENV_XMRV4	Envelope glycoprotein OS=Xenotropic MuLV-related virus (isolate VP42) GN=env PE=3 SV=1	1579	70983	104	104	13	13	25.7	Xenotropic MuLV-related virus VP42	356664	197390	1	1	1	723.4	1444.79	2	1444.79	-0.0025	504	516	0	30.15		13	0.00097	K	SLTSLSEVVLQNR	R				Elution from: 105.9899 to 105.9899 period: 0 experiment: 1 cycles: 1 FinneganScanNumber: 24709 Origin: 20100719_Velos1_TaGe_SA_LnCap_1.mgf Origin: LanCap_2.mgf
1	1	ENV_XMRV4	Envelope glycoprotein OS=Xenotropic MuLV-related virus (isolate VP42) GN=env PE=3 SV=1	1579	70983	104	104	13	13	25.7	Xenotropic MuLV-related virus VP42	356664	197393	1	1	1	482.603	1444.79	3	1444.79	-0.0014	504	516	0	22.9		13	0.0051	K	SLTSLSEVVLQNR	R				Elution from: 106.4110 to 106.4110 period: 0 experiment: 1 cycles: 1 FinneganScanNumber: 24824 Origin: 20100719_Velos1_TaGe_SA_LnCap_1.mgf Origin: LanCap_2.mgf
1	1	ENV_XMRV4	Envelope glycoprotein OS=Xenotropic MuLV-related virus (isolate VP42) GN=env PE=3 SV=1	1579	70983	104	104	13	13	25.7	Xenotropic MuLV-related virus VP42	356664	197396	1	1	1	723.401	1444.79	2	1444.79	-0.0011	504	516	0	40.67		13	8.6e-05	K	SLTSLSEVVLQNR	R				Elution from: 112.5476 to 112.5476 period: 0 experiment: 1 cycles: 1 FinneganScanNumber: 25166 Origin: 20100719_Velos1_TaGe_SA_LnCap_2.mgf Origin: LanCap_2.mgf
1	1	ENV_XMRV4	Envelope glycoprotein OS=Xenotropic MuLV-related virus (isolate VP42) GN=env PE=3 SV=1	1579	70983	104	104	13	13	25.7	Xenotropic MuLV-related virus VP42	356664	197397	1	1	1	482.603	1444.79	3	1444.79	-0.0011	504	516	0	21.67		13	0.0068	K	SLTSLSEVVLQNR	R				Elution from: 102.9154 to 102.9154 period: 0 experiment: 1 cycles: 1 FinneganScanNumber: 18581 Origin: 20101210_Velos1_AnWe_SA_LnCap_6.mgf Origin: LanCap_3.mgf
1	1	ENV_XMRV4	Envelope glycoprotein OS=Xenotropic MuLV-related virus (isolate VP42) GN=env PE=3 SV=1	1579	70983	104	104	13	13	25.7	Xenotropic MuLV-related virus VP42	356664	197402	1	1	1	482.604	1444.79	3	1444.79	0.0004	504	516	0	30.99		13	0.0008	K	SLTSLSEVVLQNR	R				Elution from: 97.2028 to 97.2028 period: 0 experiment: 1 cycles: 1 FinneganScanNumber: 27292 Origin: 20101210_Velos1_AnWe_SA_LnCap_1.mgf Origin: LanCap_3.mgf
1	1	ENV_XMRV4	Envelope glycoprotein OS=Xenotropic MuLV-related virus (isolate VP42) GN=env PE=3 SV=1	1579	70983	104	104	13	13	25.7	Xenotropic MuLV-related virus VP42	356664	197408	1	1	1	482.604	1444.79	3	1444.79	0.0016	504	516	0	25.55		13	0.0028	K	SLTSLSEVVLQNR	R				Elution from: 105.7897 to 105.7897 period: 0 experiment: 1 cycles: 1 FinneganScanNumber: 24654 Origin: 20100719_Velos1_TaGe_SA_LnCap_1.mgf Origin: LanCap_2.mgf
1	1	ENV_XMRV4	Envelope glycoprotein OS=Xenotropic MuLV-related virus (isolate VP42) GN=env PE=3 SV=1	1579	70983	104	104	13	13	25.7	Xenotropic MuLV-related virus VP42	356664	197410	1	1	1	482.604	1444.79	3	1444.79	0.0022	504	516	0	19.96		13	0.01	K	SLTSLSEVVLQNR	R				Elution from: 101.3433 to 101.3433 period: 0 experiment: 1 cycles: 1 FinneganScanNumber: 23490 Origin: 20101210_Velos1_AnWe_SA_LnCap_3.mgf Origin: LanCap_3.mgf
1	1	ENV_XMRV4	Envelope glycoprotein OS=Xenotropic MuLV-related virus (isolate VP42) GN=env PE=3 SV=1	1579	70983	104	104	13	13	25.7	Xenotropic MuLV-related virus VP42	356664	197414	1	1	1	482.604	1444.79	3	1444.79	0.0031	504	516	0	19.7		13	0.011	K	SLTSLSEVVLQNR	R				Elution from: 104.5009 to 104.5009 period: 0 experiment: 1 cycles: 1 FinneganScanNumber: 19238 Origin: 20101210_Velos1_AnWe_SA_LnCap_4.mgf Origin: LanCap_3.mgf
1	1	ENV_XMRV4	Envelope glycoprotein OS=Xenotropic MuLV-related virus (isolate VP42) GN=env PE=3 SV=1	1579	70983	104	104	13	13	25.7	Xenotropic MuLV-related virus VP42	356664	197415	1	1	1	482.604	1444.79	3	1444.79	0.0031	504	516	0	31.31		13	0.00074	K	SLTSLSEVVLQNR	R				Elution from: 103.6385 to 103.6385 period: 0 experiment: 1 cycles: 1 FinneganScanNumber: 19398 Origin: 20101210_Velos1_AnWe_SA_LnCap_5.mgf Origin: LanCap_3.mgf
1	1	ENV_XMRV4	Envelope glycoprotein OS=Xenotropic MuLV-related virus (isolate VP42) GN=env PE=3 SV=1	1579	70983	104	104	13	13	25.7	Xenotropic MuLV-related virus VP42	356664	197417	1	1	1	723.403	1444.79	2	1444.79	0.0033	504	516	0	25.76		13	0.0027	K	SLTSLSEVVLQNR	R				Elution from: 103.4301 to 103.4301 period: 0 experiment: 1 cycles: 1 FinneganScanNumber: 25030 Origin: 20101210_Velos1_AnWe_SA_LnCap_2.mgf Origin: LanCap_3.mgf
1	1	ENV_XMRV4	Envelope glycoprotein OS=Xenotropic MuLV-related virus (isolate VP42) GN=env PE=3 SV=1	1579	70983	104	104	13	13	25.7	Xenotropic MuLV-related virus VP42	356664	197430	1	1	1	723.404	1444.79	2	1444.79	0.0055	504	516	0	32.6		13	0.00055	K	SLTSLSEVVLQNR	R				Elution from: 97.1699 to 97.1699 period: 0 experiment: 1 cycles: 1 FinneganScanNumber: 27284 Origin: 20101210_Velos1_AnWe_SA_LnCap_1.mgf Origin: LanCap_3.mgf
1	1	ENV_XMRV4	Envelope glycoprotein OS=Xenotropic MuLV-related virus (isolate VP42) GN=env PE=3 SV=1	1579	70983	104	104	13	13	25.7	Xenotropic MuLV-related virus VP42	356664	197440	1	1	1	723.405	1444.8	2	1444.79	0.0075	504	516	0	18.68		13	0.014	K	SLTSLSEVVLQNR	R				Elution from: 98.7293 to 98.7293 period: 0 experiment: 1 cycles: 1 FinneganScanNumber: 27676 Origin: 20101210_Velos1_AnWe_SA_LnCap_1.mgf Origin: LanCap_3.mgf
1	1	ENV_XMRV4	Envelope glycoprotein OS=Xenotropic MuLV-related virus (isolate VP42) GN=env PE=3 SV=1	1579	70983	104	104	13	13	25.7	Xenotropic MuLV-related virus VP42	356664	201611	1	1	0	732.356	1462.7	2	1462.71	-0.0156	185	197	0	14.16		13	0.038	R	CNPLVLEFTDAGK	R				Elution from: 134.4283 to 134.4283 period: 0 experiment: 1 cycles: 1 FinneganScanNumber: 22319 Origin: 20100618_Velos1_TaGe_SA_LanCap_3.mgf Origin: LanCap_1.mgf
1	1	ENV_XMRV4	Envelope glycoprotein OS=Xenotropic MuLV-related virus (isolate VP42) GN=env PE=3 SV=1	1579	70983	104	104	13	13	25.7	Xenotropic MuLV-related virus VP42	356664	201618	1	1	0	732.36	1462.71	2	1462.71	-0.0074	185	197	0	22.21		13	0.006	R	CNPLVLEFTDAGK	R				Elution from: 137.1609 to 137.1609 period: 0 experiment: 1 cycles: 1 FinneganScanNumber: 18991 Origin: 20100618_Velos1_TaGe_SA_LanCap_4.mgf Origin: LanCap_1.mgf
1	1	ENV_XMRV4	Envelope glycoprotein OS=Xenotropic MuLV-related virus (isolate VP42) GN=env PE=3 SV=1	1579	70983	104	104	13	13	25.7	Xenotropic MuLV-related virus VP42	356664	201619	1	1	0	732.36	1462.71	2	1462.71	-0.0072	185	197	0	27.38		13	0.0018	R	CNPLVLEFTDAGK	R				Elution from: 132.3566 to 132.3566 period: 0 experiment: 1 cycles: 1 FinneganScanNumber: 28287 Origin: 20100618_Velos1_TaGe_SA_LanCap_1.mgf Origin: LanCap_1.mgf
1	1	ENV_XMRV4	Envelope glycoprotein OS=Xenotropic MuLV-related virus (isolate VP42) GN=env PE=3 SV=1	1579	70983	104	104	13	13	25.7	Xenotropic MuLV-related virus VP42	356664	201630	1	1	0	732.363	1462.71	2	1462.71	-0.0018	185	197	0	18.17		13	0.015	R	CNPLVLEFTDAGK	R				Elution from: 138.5389 to 138.5389 period: 0 experiment: 1 cycles: 1 FinneganScanNumber: 18216 Origin: 20100618_Velos1_TaGe_SA_LanCap_5.mgf Origin: LanCap_1.mgf
1	1	ENV_XMRV4	Envelope glycoprotein OS=Xenotropic MuLV-related virus (isolate VP42) GN=env PE=3 SV=1	1579	70983	104	104	13	13	25.7	Xenotropic MuLV-related virus VP42	356664	201642	1	1	0	488.578	1462.71	3	1462.71	0.0008	185	197	0	43.4		13	4.6e-05	R	CNPLVLEFTDAGK	R				Elution from: 108.3477 to 108.3477 period: 0 experiment: 1 cycles: 1 FinneganScanNumber: 26282 Origin: 20101210_Velos1_AnWe_SA_LnCap_2.mgf Origin: LanCap_3.mgf
1	1	ENV_XMRV4	Envelope glycoprotein OS=Xenotropic MuLV-related virus (isolate VP42) GN=env PE=3 SV=1	1579	70983	104	104	13	13	25.7	Xenotropic MuLV-related virus VP42	356664	201643	1	1	0	732.364	1462.71	2	1462.71	0.0008	185	197	0	30		13	0.001	R	CNPLVLEFTDAGK	R				Elution from: 102.7661 to 102.7661 period: 0 experiment: 1 cycles: 1 FinneganScanNumber: 28738 Origin: 20101210_Velos1_AnWe_SA_LnCap_1.mgf Origin: LanCap_3.mgf
1	1	ENV_XMRV4	Envelope glycoprotein OS=Xenotropic MuLV-related virus (isolate VP42) GN=env PE=3 SV=1	1579	70983	104	104	13	13	25.7	Xenotropic MuLV-related virus VP42	356664	201651	1	1	0	488.579	1462.71	3	1462.71	0.002	185	197	0	21.35		13	0.0073	R	CNPLVLEFTDAGK	R				Elution from: 102.9786 to 102.9786 period: 0 experiment: 1 cycles: 1 FinneganScanNumber: 28791 Origin: 20101210_Velos1_AnWe_SA_LnCap_1.mgf Origin: LanCap_3.mgf
1	1	ENV_XMRV4	Envelope glycoprotein OS=Xenotropic MuLV-related virus (isolate VP42) GN=env PE=3 SV=1	1579	70983	104	104	13	13	25.7	Xenotropic MuLV-related virus VP42	356664	201655	1	1	0	732.365	1462.72	2	1462.71	0.0026	185	197	0	28.82		13	0.0013	R	CNPLVLEFTDAGK	R				Elution from: 106.7114 to 106.7114 period: 0 experiment: 1 cycles: 1 FinneganScanNumber: 24810 Origin: 20101210_Velos1_AnWe_SA_LnCap_3.mgf Origin: LanCap_3.mgf
1	1	ENV_XMRV4	Envelope glycoprotein OS=Xenotropic MuLV-related virus (isolate VP42) GN=env PE=3 SV=1	1579	70983	104	104	13	13	25.7	Xenotropic MuLV-related virus VP42	356664	201656	1	1	0	732.365	1462.72	2	1462.71	0.003	185	197	0	20.09		13	0.0098	R	CNPLVLEFTDAGK	R				Elution from: 108.2597 to 108.2597 period: 0 experiment: 1 cycles: 1 FinneganScanNumber: 26259 Origin: 20101210_Velos1_AnWe_SA_LnCap_2.mgf Origin: LanCap_3.mgf
1	1	ENV_XMRV4	Envelope glycoprotein OS=Xenotropic MuLV-related virus (isolate VP42) GN=env PE=3 SV=1	1579	70983	104	104	13	13	25.7	Xenotropic MuLV-related virus VP42	356664	257807	1	1	1	871.861	1741.71	2	1741.72	-0.0116	535	548	0	23.95		13	0.004	K	EECCFYADHTGVVR	D				Elution from: 76.1558 to 76.1558 period: 0 experiment: 1 cycles: 1 FinneganScanNumber: 8902 Origin: 20100618_Velos1_TaGe_SA_LanCap_4.mgf Origin: LanCap_1.mgf
1	1	ENV_XMRV4	Envelope glycoprotein OS=Xenotropic MuLV-related virus (isolate VP42) GN=env PE=3 SV=1	1579	70983	104	104	13	13	25.7	Xenotropic MuLV-related virus VP42	356664	257814	1	1	1	871.866	1741.72	2	1741.72	-0.0018	535	548	0	15.62		13	0.027	K	EECCFYADHTGVVR	D				Elution from: 60.9382 to 60.9382 period: 0 experiment: 1 cycles: 1 FinneganScanNumber: 10193 Origin: 20100719_Velos1_TaGe_SA_LnCap_4.mgf Origin: LanCap_2.mgf
1	1	ENV_XMRV4	Envelope glycoprotein OS=Xenotropic MuLV-related virus (isolate VP42) GN=env PE=3 SV=1	1579	70983	104	104	13	13	25.7	Xenotropic MuLV-related virus VP42	356664	257815	1	1	1	581.58	1741.72	3	1741.72	-0.0016	535	548	0	27.15		13	0.0019	K	EECCFYADHTGVVR	D				Elution from: 58.9338 to 58.9338 period: 0 experiment: 1 cycles: 1 FinneganScanNumber: 10195 Origin: 20100719_Velos1_TaGe_SA_LnCap_3.mgf Origin: LanCap_2.mgf
1	1	ENV_XMRV4	Envelope glycoprotein OS=Xenotropic MuLV-related virus (isolate VP42) GN=env PE=3 SV=1	1579	70983	104	104	13	13	25.7	Xenotropic MuLV-related virus VP42	356664	257818	1	1	1	581.58	1741.72	3	1741.72	-0.001	535	548	0	24.75		13	0.0033	K	EECCFYADHTGVVR	D				Elution from: 58.0379 to 58.0379 period: 0 experiment: 1 cycles: 1 FinneganScanNumber: 10204 Origin: 20100719_Velos1_TaGe_SA_LnCap_2.mgf Origin: LanCap_2.mgf
1	1	ENV_XMRV4	Envelope glycoprotein OS=Xenotropic MuLV-related virus (isolate VP42) GN=env PE=3 SV=1	1579	70983	104	104	13	13	25.7	Xenotropic MuLV-related virus VP42	356664	257821	1	1	1	581.58	1741.72	3	1741.72	-0.0004	535	548	0	24.09		13	0.0039	K	EECCFYADHTGVVR	D				Elution from: 62.1280 to 62.1280 period: 0 experiment: 1 cycles: 1 FinneganScanNumber: 10278 Origin: 20100719_Velos1_TaGe_SA_LnCap_5.mgf Origin: LanCap_2.mgf
1	1	ENV_XMRV4	Envelope glycoprotein OS=Xenotropic MuLV-related virus (isolate VP42) GN=env PE=3 SV=1	1579	70983	104	104	13	13	25.7	Xenotropic MuLV-related virus VP42	356664	257823	1	1	1	871.868	1741.72	2	1741.72	0.0018	535	548	0	19.45		13	0.011	K	EECCFYADHTGVVR	D				Elution from: 58.0889 to 58.0889 period: 0 experiment: 1 cycles: 1 FinneganScanNumber: 10219 Origin: 20100719_Velos1_TaGe_SA_LnCap_2.mgf Origin: LanCap_2.mgf
1	1	ENV_XMRV4	Envelope glycoprotein OS=Xenotropic MuLV-related virus (isolate VP42) GN=env PE=3 SV=1	1579	70983	104	104	13	13	25.7	Xenotropic MuLV-related virus VP42	356664	257828	1	1	1	871.869	1741.72	2	1741.72	0.0054	535	548	0	24.55		13	0.0035	K	EECCFYADHTGVVR	D				Elution from: 37.8624 to 37.8624 period: 0 experiment: 1 cycles: 1 FinneganScanNumber: 10261 Origin: 20101210_Velos1_AnWe_SA_LnCap_1.mgf Origin: LanCap_3.mgf
1	1	ENV_XMRV4	Envelope glycoprotein OS=Xenotropic MuLV-related virus (isolate VP42) GN=env PE=3 SV=1	1579	70983	104	104	13	13	25.7	Xenotropic MuLV-related virus VP42	356664	266183	1	1	0	596.287	1785.84	3	1785.85	-0.0083	564	578	0	30.1		13	0.00098	K	LFESGQGWFEGLFNR	S				Elution from: 183.9930 to 183.9930 period: 0 experiment: 1 cycles: 1 FinneganScanNumber: 28170 Origin: 20100618_Velos1_TaGe_SA_LanCap_6.mgf Origin: LanCap_1.mgf
1	1	ENV_XMRV4	Envelope glycoprotein OS=Xenotropic MuLV-related virus (isolate VP42) GN=env PE=3 SV=1	1579	70983	104	104	13	13	25.7	Xenotropic MuLV-related virus VP42	356664	266184	1	1	0	893.928	1785.84	2	1785.85	-0.0068	564	578	0	47.94		13	1.6e-05	K	LFESGQGWFEGLFNR	S				Elution from: 184.0074 to 184.0074 period: 0 experiment: 1 cycles: 1 FinneganScanNumber: 28173 Origin: 20100618_Velos1_TaGe_SA_LanCap_6.mgf Origin: LanCap_1.mgf
1	1	ENV_XMRV4	Envelope glycoprotein OS=Xenotropic MuLV-related virus (isolate VP42) GN=env PE=3 SV=1	1579	70983	104	104	13	13	25.7	Xenotropic MuLV-related virus VP42	356664	266190	1	1	0	596.289	1785.85	3	1785.85	-0.0023	564	578	0	14.36		13	0.037	K	LFESGQGWFEGLFNR	S				Elution from: 181.5013 to 181.5013 period: 0 experiment: 1 cycles: 1 FinneganScanNumber: 36040 Origin: 20100719_Velos1_TaGe_SA_LnCap_6.mgf Origin: LanCap_2.mgf
1	1	ENV_XMRV4	Envelope glycoprotein OS=Xenotropic MuLV-related virus (isolate VP42) GN=env PE=3 SV=1	1579	70983	104	104	13	13	25.7	Xenotropic MuLV-related virus VP42	356664	266194	1	1	0	893.931	1785.85	2	1785.85	-0.001	564	578	0	28.68		13	0.0014	K	LFESGQGWFEGLFNR	S				Elution from: 185.0108 to 185.0108 period: 0 experiment: 1 cycles: 1 FinneganScanNumber: 36855 Origin: 20100719_Velos1_TaGe_SA_LnCap_6.mgf Origin: LanCap_2.mgf
1	1	ENV_XMRV4	Envelope glycoprotein OS=Xenotropic MuLV-related virus (isolate VP42) GN=env PE=3 SV=1	1579	70983	104	104	13	13	25.7	Xenotropic MuLV-related virus VP42	356664	266196	1	1	0	893.931	1785.85	2	1785.85	0.0004	564	578	0	40.12		13	9.7e-05	K	LFESGQGWFEGLFNR	S				Elution from: 184.5831 to 184.5831 period: 0 experiment: 1 cycles: 1 FinneganScanNumber: 39497 Origin: 20100719_Velos1_TaGe_SA_LnCap_5.mgf Origin: LanCap_2.mgf
1	1	ENV_XMRV4	Envelope glycoprotein OS=Xenotropic MuLV-related virus (isolate VP42) GN=env PE=3 SV=1	1579	70983	104	104	13	13	25.7	Xenotropic MuLV-related virus VP42	356664	266198	1	1	0	596.29	1785.85	3	1785.85	0.0004	564	578	0	14.62		13	0.035	K	LFESGQGWFEGLFNR	S				Elution from: 184.3438 to 184.3438 period: 0 experiment: 1 cycles: 1 FinneganScanNumber: 36697 Origin: 20100719_Velos1_TaGe_SA_LnCap_6.mgf Origin: LanCap_2.mgf
1	1	ENV_XMRV4	Envelope glycoprotein OS=Xenotropic MuLV-related virus (isolate VP42) GN=env PE=3 SV=1	1579	70983	104	104	13	13	25.7	Xenotropic MuLV-related virus VP42	356664	266199	1	1	0	596.29	1785.85	3	1785.85	0.0007	564	578	0	25.11		13	0.0031	K	LFESGQGWFEGLFNR	S				Elution from: 184.6058 to 184.6058 period: 0 experiment: 1 cycles: 1 FinneganScanNumber: 39502 Origin: 20100719_Velos1_TaGe_SA_LnCap_5.mgf Origin: LanCap_2.mgf
1	1	ENV_XMRV4	Envelope glycoprotein OS=Xenotropic MuLV-related virus (isolate VP42) GN=env PE=3 SV=1	1579	70983	104	104	13	13	25.7	Xenotropic MuLV-related virus VP42	356664	266200	1	1	0	893.931	1785.85	2	1785.85	0.0008	564	578	0	22.72		13	0.0053	K	LFESGQGWFEGLFNR	S				Elution from: 185.9665 to 185.9665 period: 0 experiment: 1 cycles: 1 FinneganScanNumber: 39773 Origin: 20100719_Velos1_TaGe_SA_LnCap_5.mgf Origin: LanCap_2.mgf
1	1	ENV_XMRV4	Envelope glycoprotein OS=Xenotropic MuLV-related virus (isolate VP42) GN=env PE=3 SV=1	1579	70983	104	104	13	13	25.7	Xenotropic MuLV-related virus VP42	356664	266205	1	1	0	893.932	1785.85	2	1785.85	0.0028	564	578	0	17.96		13	0.016	K	LFESGQGWFEGLFNR	S				Elution from: 181.5406 to 181.5406 period: 0 experiment: 1 cycles: 1 FinneganScanNumber: 36048 Origin: 20100719_Velos1_TaGe_SA_LnCap_6.mgf Origin: LanCap_2.mgf
1	1	ENV_XMRV4	Envelope glycoprotein OS=Xenotropic MuLV-related virus (isolate VP42) GN=env PE=3 SV=1	1579	70983	104	104	13	13	25.7	Xenotropic MuLV-related virus VP42	356664	266207	1	1	0	596.291	1785.85	3	1785.85	0.0028	564	578	0	17.22		13	0.019	K	LFESGQGWFEGLFNR	S				Elution from: 184.1454 to 184.1454 period: 0 experiment: 1 cycles: 1 FinneganScanNumber: 36650 Origin: 20100719_Velos1_TaGe_SA_LnCap_6.mgf Origin: LanCap_2.mgf
1	1	ENV_XMRV4	Envelope glycoprotein OS=Xenotropic MuLV-related virus (isolate VP42) GN=env PE=3 SV=1	1579	70983	104	104	13	13	25.7	Xenotropic MuLV-related virus VP42	356664	266208	1	1	0	596.291	1785.85	3	1785.85	0.0037	564	578	0	31.22		13	0.00076	K	LFESGQGWFEGLFNR	S				Elution from: 163.5857 to 163.5857 period: 0 experiment: 1 cycles: 1 FinneganScanNumber: 30996 Origin: 20101210_Velos1_AnWe_SA_LnCap_6.mgf Origin: LanCap_3.mgf
1	1	ENV_XMRV4	Envelope glycoprotein OS=Xenotropic MuLV-related virus (isolate VP42) GN=env PE=3 SV=1	1579	70983	104	104	13	13	25.7	Xenotropic MuLV-related virus VP42	356664	266211	1	1	0	596.291	1785.85	3	1785.85	0.0046	564	578	0	30.4		13	0.00091	K	LFESGQGWFEGLFNR	S				Elution from: 182.7951 to 182.7951 period: 0 experiment: 1 cycles: 1 FinneganScanNumber: 36338 Origin: 20100719_Velos1_TaGe_SA_LnCap_6.mgf Origin: LanCap_2.mgf
1	1	ENV_XMRV4	Envelope glycoprotein OS=Xenotropic MuLV-related virus (isolate VP42) GN=env PE=3 SV=1	1579	70983	104	104	13	13	25.7	Xenotropic MuLV-related virus VP42	356664	266212	1	1	0	893.934	1785.85	2	1785.85	0.0058	564	578	0	54.79		13	3.3e-06	K	LFESGQGWFEGLFNR	S				Elution from: 163.5896 to 163.5896 period: 0 experiment: 1 cycles: 1 FinneganScanNumber: 30997 Origin: 20101210_Velos1_AnWe_SA_LnCap_6.mgf Origin: LanCap_3.mgf
1	1	ENV_XMRV4	Envelope glycoprotein OS=Xenotropic MuLV-related virus (isolate VP42) GN=env PE=3 SV=1	1579	70983	104	104	13	13	25.7	Xenotropic MuLV-related virus VP42	356664	295655	1	1	1	984.562	1967.11	2	1967.12	-0.0119	618	634	0	18.02		13	0.016	R	ISVVQALVLTQQYHQLK	S				Elution from: 150.6407 to 150.6407 period: 0 experiment: 1 cycles: 1 FinneganScanNumber: 24895 Origin: 20100618_Velos1_TaGe_SA_LanCap_3.mgf Origin: LanCap_1.mgf
1	1	ENV_XMRV4	Envelope glycoprotein OS=Xenotropic MuLV-related virus (isolate VP42) GN=env PE=3 SV=1	1579	70983	104	104	13	13	25.7	Xenotropic MuLV-related virus VP42	356664	295656	1	1	1	656.71	1967.11	3	1967.12	-0.0116	618	634	0	40.47		13	9e-05	R	ISVVQALVLTQQYHQLK	S				Elution from: 153.1278 to 153.1278 period: 0 experiment: 1 cycles: 1 FinneganScanNumber: 21429 Origin: 20100618_Velos1_TaGe_SA_LanCap_4.mgf Origin: LanCap_1.mgf
1	1	ENV_XMRV4	Envelope glycoprotein OS=Xenotropic MuLV-related virus (isolate VP42) GN=env PE=3 SV=1	1579	70983	104	104	13	13	25.7	Xenotropic MuLV-related virus VP42	356664	295657	1	1	1	656.711	1967.11	3	1967.12	-0.0107	618	634	0	18.19		13	0.015	R	ISVVQALVLTQQYHQLK	S				Elution from: 152.2502 to 152.2502 period: 0 experiment: 1 cycles: 1 FinneganScanNumber: 25131 Origin: 20100618_Velos1_TaGe_SA_LanCap_3.mgf Origin: LanCap_1.mgf
1	1	ENV_XMRV4	Envelope glycoprotein OS=Xenotropic MuLV-related virus (isolate VP42) GN=env PE=3 SV=1	1579	70983	104	104	13	13	25.7	Xenotropic MuLV-related virus VP42	356664	295659	1	1	1	656.711	1967.11	3	1967.12	-0.0089	618	634	0	18.87		13	0.013	R	ISVVQALVLTQQYHQLK	S				Elution from: 150.5641 to 150.5641 period: 0 experiment: 1 cycles: 1 FinneganScanNumber: 24884 Origin: 20100618_Velos1_TaGe_SA_LanCap_3.mgf Origin: LanCap_1.mgf
1	1	ENV_XMRV4	Envelope glycoprotein OS=Xenotropic MuLV-related virus (isolate VP42) GN=env PE=3 SV=1	1579	70983	104	104	13	13	25.7	Xenotropic MuLV-related virus VP42	356664	295662	1	1	1	984.564	1967.11	2	1967.12	-0.0069	618	634	0	26.52		13	0.0022	R	ISVVQALVLTQQYHQLK	S				Elution from: 153.1871 to 153.1871 period: 0 experiment: 1 cycles: 1 FinneganScanNumber: 21438 Origin: 20100618_Velos1_TaGe_SA_LanCap_4.mgf Origin: LanCap_1.mgf
1	1	ENV_XMRV4	Envelope glycoprotein OS=Xenotropic MuLV-related virus (isolate VP42) GN=env PE=3 SV=1	1579	70983	104	104	13	13	25.7	Xenotropic MuLV-related virus VP42	356664	295667	1	1	1	656.714	1967.12	3	1967.12	0.001	618	634	0	15.29		13	0.03	R	ISVVQALVLTQQYHQLK	S				Elution from: 132.7556 to 132.7556 period: 0 experiment: 1 cycles: 1 FinneganScanNumber: 27992 Origin: 20100719_Velos1_TaGe_SA_LnCap_4.mgf Origin: LanCap_2.mgf
1	1	ENV_XMRV4	Envelope glycoprotein OS=Xenotropic MuLV-related virus (isolate VP42) GN=env PE=3 SV=1	1579	70983	104	104	13	13	25.7	Xenotropic MuLV-related virus VP42	356664	295669	1	1	1	656.715	1967.12	3	1967.12	0.0022	618	634	0	17.91		13	0.016	R	ISVVQALVLTQQYHQLK	S				Elution from: 118.6520 to 118.6520 period: 0 experiment: 1 cycles: 1 FinneganScanNumber: 21939 Origin: 20101210_Velos1_AnWe_SA_LnCap_6.mgf Origin: LanCap_3.mgf
1	1	ENV_XMRV4	Envelope glycoprotein OS=Xenotropic MuLV-related virus (isolate VP42) GN=env PE=3 SV=1	1579	70983	104	104	13	13	25.7	Xenotropic MuLV-related virus VP42	356664	295671	1	1	1	984.569	1967.12	2	1967.12	0.0031	618	634	0	31.79		13	0.00066	R	ISVVQALVLTQQYHQLK	S				Elution from: 119.1220 to 119.1220 period: 0 experiment: 1 cycles: 1 FinneganScanNumber: 22358 Origin: 20101210_Velos1_AnWe_SA_LnCap_4.mgf Origin: LanCap_3.mgf
1	1	ENV_XMRV4	Envelope glycoprotein OS=Xenotropic MuLV-related virus (isolate VP42) GN=env PE=3 SV=1	1579	70983	104	104	13	13	25.7	Xenotropic MuLV-related virus VP42	356664	295672	1	1	1	656.715	1967.12	3	1967.12	0.0037	618	634	0	26.29		13	0.0024	R	ISVVQALVLTQQYHQLK	S				Elution from: 119.0642 to 119.0642 period: 0 experiment: 1 cycles: 1 FinneganScanNumber: 22344 Origin: 20101210_Velos1_AnWe_SA_LnCap_4.mgf Origin: LanCap_3.mgf
1	1	ENV_XMRV4	Envelope glycoprotein OS=Xenotropic MuLV-related virus (isolate VP42) GN=env PE=3 SV=1	1579	70983	104	104	13	13	25.7	Xenotropic MuLV-related virus VP42	356664	318826	1	1	1	726.994	2177.96	3	2177.98	-0.0174	162	184	0	20.42		13	0.0091	K	GQGPCFDSSVGSGSIQGATPGGR	C				Elution from: 78.4240 to 78.4240 period: 0 experiment: 1 cycles: 1 FinneganScanNumber: 17626 Origin: 20100618_Velos1_TaGe_SA_LanCap_1.mgf Origin: LanCap_1.mgf
1	1	ENV_XMRV4	Envelope glycoprotein OS=Xenotropic MuLV-related virus (isolate VP42) GN=env PE=3 SV=1	1579	70983	104	104	13	13	25.7	Xenotropic MuLV-related virus VP42	356664	318827	1	1	1	726.994	2177.96	3	2177.98	-0.015	162	184	0	17.66		13	0.017	K	GQGPCFDSSVGSGSIQGATPGGR	C				Elution from: 77.9476 to 77.9476 period: 0 experiment: 1 cycles: 1 FinneganScanNumber: 17517 Origin: 20100618_Velos1_TaGe_SA_LanCap_1.mgf Origin: LanCap_1.mgf
1	1	ENV_XMRV4	Envelope glycoprotein OS=Xenotropic MuLV-related virus (isolate VP42) GN=env PE=3 SV=1	1579	70983	104	104	13	13	25.7	Xenotropic MuLV-related virus VP42	356664	318828	1	1	1	1089.99	2177.96	2	2177.98	-0.0142	162	184	0	38.18		13	0.00015	K	GQGPCFDSSVGSGSIQGATPGGR	C				Elution from: 77.8660 to 77.8660 period: 0 experiment: 1 cycles: 1 FinneganScanNumber: 17499 Origin: 20100618_Velos1_TaGe_SA_LanCap_1.mgf Origin: LanCap_1.mgf
1	1	ENV_XMRV4	Envelope glycoprotein OS=Xenotropic MuLV-related virus (isolate VP42) GN=env PE=3 SV=1	1579	70983	104	104	13	13	25.7	Xenotropic MuLV-related virus VP42	356664	318837	1	1	1	1089.99	2177.97	2	2177.98	-0.006	162	184	0	13.7		13	0.043	K	GQGPCFDSSVGSGSIQGATPGGR	C				Elution from: 81.2859 to 81.2859 period: 0 experiment: 1 cycles: 1 FinneganScanNumber: 18267 Origin: 20100618_Velos1_TaGe_SA_LanCap_1.mgf Origin: LanCap_1.mgf
1	1	ENV_XMRV4	Envelope glycoprotein OS=Xenotropic MuLV-related virus (isolate VP42) GN=env PE=3 SV=1	1579	70983	104	104	13	13	25.7	Xenotropic MuLV-related virus VP42	356664	318839	1	1	1	1089.99	2177.97	2	2177.98	-0.003	162	184	0	20.65		13	0.0086	K	GQGPCFDSSVGSGSIQGATPGGR	C				Elution from: 72.8318 to 72.8318 period: 0 experiment: 1 cycles: 1 FinneganScanNumber: 13780 Origin: 20100719_Velos1_TaGe_SA_LnCap_3.mgf Origin: LanCap_2.mgf
1	1	ENV_XMRV4	Envelope glycoprotein OS=Xenotropic MuLV-related virus (isolate VP42) GN=env PE=3 SV=1	1579	70983	104	104	13	13	25.7	Xenotropic MuLV-related virus VP42	356664	318841	1	1	1	726.999	2177.97	3	2177.98	-0.0015	162	184	0	25.28		13	0.003	K	GQGPCFDSSVGSGSIQGATPGGR	C				Elution from: 74.5289 to 74.5289 period: 0 experiment: 1 cycles: 1 FinneganScanNumber: 13692 Origin: 20100719_Velos1_TaGe_SA_LnCap_4.mgf Origin: LanCap_2.mgf
1	1	ENV_XMRV4	Envelope glycoprotein OS=Xenotropic MuLV-related virus (isolate VP42) GN=env PE=3 SV=1	1579	70983	104	104	13	13	25.7	Xenotropic MuLV-related virus VP42	356664	318844	1	1	1	1090	2177.98	2	2177.98	-0.0002	162	184	0	38.02		13	0.00016	K	GQGPCFDSSVGSGSIQGATPGGR	C				Elution from: 74.5257 to 74.5257 period: 0 experiment: 1 cycles: 1 FinneganScanNumber: 13691 Origin: 20100719_Velos1_TaGe_SA_LnCap_4.mgf Origin: LanCap_2.mgf
1	1	ENV_XMRV4	Envelope glycoprotein OS=Xenotropic MuLV-related virus (isolate VP42) GN=env PE=3 SV=1	1579	70983	104	104	13	13	25.7	Xenotropic MuLV-related virus VP42	356664	318845	1	1	1	1090	2177.98	2	2177.98	0.0006	162	184	0	58.21		13	1.5e-06	K	GQGPCFDSSVGSGSIQGATPGGR	C				Elution from: 56.1358 to 56.1358 period: 0 experiment: 1 cycles: 1 FinneganScanNumber: 15930 Origin: 20101210_Velos1_AnWe_SA_LnCap_1.mgf Origin: LanCap_3.mgf
1	1	ENV_XMRV4	Envelope glycoprotein OS=Xenotropic MuLV-related virus (isolate VP42) GN=env PE=3 SV=1	1579	70983	104	104	13	13	25.7	Xenotropic MuLV-related virus VP42	356664	318846	1	1	1	727	2177.98	3	2177.98	0.0006	162	184	0	17.82		13	0.017	K	GQGPCFDSSVGSGSIQGATPGGR	C				Elution from: 72.9289 to 72.9289 period: 0 experiment: 1 cycles: 1 FinneganScanNumber: 13802 Origin: 20100719_Velos1_TaGe_SA_LnCap_3.mgf Origin: LanCap_2.mgf
1	1	ENV_XMRV4	Envelope glycoprotein OS=Xenotropic MuLV-related virus (isolate VP42) GN=env PE=3 SV=1	1579	70983	104	104	13	13	25.7	Xenotropic MuLV-related virus VP42	356664	318847	1	1	1	1090	2177.98	2	2177.98	0.0016	162	184	0	17.85		13	0.016	K	GQGPCFDSSVGSGSIQGATPGGR	C				Elution from: 71.1984 to 71.1984 period: 0 experiment: 1 cycles: 1 FinneganScanNumber: 13895 Origin: 20100719_Velos1_TaGe_SA_LnCap_2.mgf Origin: LanCap_2.mgf
1	1	ENV_XMRV4	Envelope glycoprotein OS=Xenotropic MuLV-related virus (isolate VP42) GN=env PE=3 SV=1	1579	70983	104	104	13	13	25.7	Xenotropic MuLV-related virus VP42	356664	318848	1	1	1	727	2177.98	3	2177.98	0.0033	162	184	0	50.02		13	1e-05	K	GQGPCFDSSVGSGSIQGATPGGR	C				Elution from: 56.2053 to 56.2053 period: 0 experiment: 1 cycles: 1 FinneganScanNumber: 15951 Origin: 20101210_Velos1_AnWe_SA_LnCap_1.mgf Origin: LanCap_3.mgf
1	1	ENV_XMRV4	Envelope glycoprotein OS=Xenotropic MuLV-related virus (isolate VP42) GN=env PE=3 SV=1	1579	70983	104	104	13	13	25.7	Xenotropic MuLV-related virus VP42	356664	318849	1	1	1	1090	2177.98	2	2177.98	0.0036	162	184	0	51.45		13	7.2e-06	K	GQGPCFDSSVGSGSIQGATPGGR	C				Elution from: 72.8645 to 72.8645 period: 0 experiment: 1 cycles: 1 FinneganScanNumber: 16433 Origin: 20101210_Velos1_AnWe_SA_LnCap_2.mgf Origin: LanCap_3.mgf
1	1	ENV_XMRV4	Envelope glycoprotein OS=Xenotropic MuLV-related virus (isolate VP42) GN=env PE=3 SV=1	1579	70983	104	104	13	13	25.7	Xenotropic MuLV-related virus VP42	356664	318851	1	1	1	1090	2177.98	2	2177.98	0.005	162	184	0	50.14		13	9.7e-06	K	GQGPCFDSSVGSGSIQGATPGGR	C				Elution from: 65.8494 to 65.8494 period: 0 experiment: 1 cycles: 1 FinneganScanNumber: 13342 Origin: 20100719_Velos1_TaGe_SA_LnCap_1.mgf Origin: LanCap_2.mgf
1	1	ENV_XMRV4	Envelope glycoprotein OS=Xenotropic MuLV-related virus (isolate VP42) GN=env PE=3 SV=1	1579	70983	104	104	13	13	25.7	Xenotropic MuLV-related virus VP42	356664	318853	1	1	1	1090	2177.98	2	2177.98	0.006	162	184	0	75.34		13	2.9e-08	K	GQGPCFDSSVGSGSIQGATPGGR	C				Elution from: 75.2663 to 75.2663 period: 0 experiment: 1 cycles: 1 FinneganScanNumber: 13534 Origin: 20100719_Velos1_TaGe_SA_LnCap_5.mgf Origin: LanCap_2.mgf
1	1	ENV_XMRV4	Envelope glycoprotein OS=Xenotropic MuLV-related virus (isolate VP42) GN=env PE=3 SV=1	1579	70983	104	104	13	13	25.7	Xenotropic MuLV-related virus VP42	356664	318855	1	1	1	1090	2177.98	2	2177.98	0.0084	162	184	0	53		13	5e-06	K	GQGPCFDSSVGSGSIQGATPGGR	C				Elution from: 70.7096 to 70.7096 period: 0 experiment: 1 cycles: 1 FinneganScanNumber: 12175 Origin: 20101210_Velos1_AnWe_SA_LnCap_5.mgf Origin: LanCap_3.mgf
1	1	ENV_XMRV4	Envelope glycoprotein OS=Xenotropic MuLV-related virus (isolate VP42) GN=env PE=3 SV=1	1579	70983	104	104	13	13	25.7	Xenotropic MuLV-related virus VP42	356664	318856	1	1	1	727.002	2177.99	3	2177.98	0.0093	162	184	0	31.73		13	0.00067	K	GQGPCFDSSVGSGSIQGATPGGR	C				Elution from: 71.9448 to 71.9448 period: 0 experiment: 1 cycles: 1 FinneganScanNumber: 12024 Origin: 20101210_Velos1_AnWe_SA_LnCap_4.mgf Origin: LanCap_3.mgf
1	1	ENV_XMRV4	Envelope glycoprotein OS=Xenotropic MuLV-related virus (isolate VP42) GN=env PE=3 SV=1	1579	70983	104	104	13	13	25.7	Xenotropic MuLV-related virus VP42	356664	325855	1	1	1	757.016	2268.03	3	2268.05	-0.018	107	126	0	18.67		13	0.014	R	LYDFYVCPGHTVLTGCGGPR	E				Elution from: 130.3789 to 130.3789 period: 0 experiment: 1 cycles: 1 FinneganScanNumber: 17002 Origin: 20100618_Velos1_TaGe_SA_LanCap_5.mgf Origin: LanCap_1.mgf
1	1	ENV_XMRV4	Envelope glycoprotein OS=Xenotropic MuLV-related virus (isolate VP42) GN=env PE=3 SV=1	1579	70983	104	104	13	13	25.7	Xenotropic MuLV-related virus VP42	356664	325860	1	1	1	1135.02	2268.04	2	2268.05	-0.0104	107	126	0	26.22		13	0.0024	R	LYDFYVCPGHTVLTGCGGPR	E				Elution from: 107.8074 to 107.8074 period: 0 experiment: 1 cycles: 1 FinneganScanNumber: 23890 Origin: 20100719_Velos1_TaGe_SA_LnCap_2.mgf Origin: LanCap_2.mgf
1	1	ENV_XMRV4	Envelope glycoprotein OS=Xenotropic MuLV-related virus (isolate VP42) GN=env PE=3 SV=1	1579	70983	104	104	13	13	25.7	Xenotropic MuLV-related virus VP42	356664	325862	1	1	1	1135.03	2268.04	2	2268.05	-0.0084	107	126	0	15.51		13	0.028	R	LYDFYVCPGHTVLTGCGGPR	E				Elution from: 108.5270 to 108.5270 period: 0 experiment: 1 cycles: 1 FinneganScanNumber: 22951 Origin: 20100719_Velos1_TaGe_SA_LnCap_3.mgf Origin: LanCap_2.mgf
1	1	ENV_XMRV4	Envelope glycoprotein OS=Xenotropic MuLV-related virus (isolate VP42) GN=env PE=3 SV=1	1579	70983	104	104	13	13	25.7	Xenotropic MuLV-related virus VP42	356664	325865	1	1	1	757.021	2268.04	3	2268.05	-0.0048	107	126	0	35.62		13	0.00027	R	LYDFYVCPGHTVLTGCGGPR	E				Elution from: 107.5430 to 107.5430 period: 0 experiment: 1 cycles: 1 FinneganScanNumber: 22694 Origin: 20100719_Velos1_TaGe_SA_LnCap_3.mgf Origin: LanCap_2.mgf
1	1	ENV_XMRV4	Envelope glycoprotein OS=Xenotropic MuLV-related virus (isolate VP42) GN=env PE=3 SV=1	1579	70983	104	104	13	13	25.7	Xenotropic MuLV-related virus VP42	356664	325866	1	1	1	757.021	2268.04	3	2268.05	-0.0048	107	126	0	69.38		13	1.2e-07	R	LYDFYVCPGHTVLTGCGGPR	E				Elution from: 111.1888 to 111.1888 period: 0 experiment: 1 cycles: 1 FinneganScanNumber: 22525 Origin: 20100719_Velos1_TaGe_SA_LnCap_5.mgf Origin: LanCap_2.mgf
1	1	ENV_XMRV4	Envelope glycoprotein OS=Xenotropic MuLV-related virus (isolate VP42) GN=env PE=3 SV=1	1579	70983	104	104	13	13	25.7	Xenotropic MuLV-related virus VP42	356664	325868	1	1	1	568.018	2268.04	4	2268.05	-0.0019	107	126	0	35.39		13	0.00029	R	LYDFYVCPGHTVLTGCGGPR	E				Elution from: 108.0119 to 108.0119 period: 0 experiment: 1 cycles: 1 FinneganScanNumber: 23945 Origin: 20100719_Velos1_TaGe_SA_LnCap_2.mgf Origin: LanCap_2.mgf
1	1	ENV_XMRV4	Envelope glycoprotein OS=Xenotropic MuLV-related virus (isolate VP42) GN=env PE=3 SV=1	1579	70983	104	104	13	13	25.7	Xenotropic MuLV-related virus VP42	356664	325870	1	1	1	757.023	2268.05	3	2268.05	0.0015	107	126	0	64.42		13	3.6e-07	R	LYDFYVCPGHTVLTGCGGPR	E				Elution from: 107.6877 to 107.6877 period: 0 experiment: 1 cycles: 1 FinneganScanNumber: 23858 Origin: 20100719_Velos1_TaGe_SA_LnCap_2.mgf Origin: LanCap_2.mgf
1	1	ENV_XMRV4	Envelope glycoprotein OS=Xenotropic MuLV-related virus (isolate VP42) GN=env PE=3 SV=1	1579	70983	104	104	13	13	25.7	Xenotropic MuLV-related virus VP42	356664	325871	1	1	1	757.023	2268.05	3	2268.05	0.0018	107	126	0	23.44		13	0.0045	R	LYDFYVCPGHTVLTGCGGPR	E				Elution from: 98.8600 to 98.8600 period: 0 experiment: 1 cycles: 1 FinneganScanNumber: 18376 Origin: 20101210_Velos1_AnWe_SA_LnCap_5.mgf Origin: LanCap_3.mgf
1	1	ENV_XMRV4	Envelope glycoprotein OS=Xenotropic MuLV-related virus (isolate VP42) GN=env PE=3 SV=1	1579	70983	104	104	13	13	25.7	Xenotropic MuLV-related virus VP42	356664	325872	1	1	1	757.023	2268.05	3	2268.05	0.0027	107	126	0	21.91		13	0.0064	R	LYDFYVCPGHTVLTGCGGPR	E				Elution from: 98.9417 to 98.9417 period: 0 experiment: 1 cycles: 1 FinneganScanNumber: 23874 Origin: 20101210_Velos1_AnWe_SA_LnCap_2.mgf Origin: LanCap_3.mgf
1	1	ENV_XMRV4	Envelope glycoprotein OS=Xenotropic MuLV-related virus (isolate VP42) GN=env PE=3 SV=1	1579	70983	104	104	13	13	25.7	Xenotropic MuLV-related virus VP42	356664	325874	1	1	1	757.024	2268.05	3	2268.05	0.0036	107	126	0	48.17		13	1.5e-05	R	LYDFYVCPGHTVLTGCGGPR	E				Elution from: 108.4000 to 108.4000 period: 0 experiment: 1 cycles: 1 FinneganScanNumber: 22919 Origin: 20100719_Velos1_TaGe_SA_LnCap_3.mgf Origin: LanCap_2.mgf
1	1	ENV_XMRV4	Envelope glycoprotein OS=Xenotropic MuLV-related virus (isolate VP42) GN=env PE=3 SV=1	1579	70983	104	104	13	13	25.7	Xenotropic MuLV-related virus VP42	356664	325875	1	1	1	757.024	2268.05	3	2268.05	0.0036	107	126	0	29.57		13	0.0011	R	LYDFYVCPGHTVLTGCGGPR	E				Elution from: 110.5583 to 110.5583 period: 0 experiment: 1 cycles: 1 FinneganScanNumber: 22659 Origin: 20100719_Velos1_TaGe_SA_LnCap_4.mgf Origin: LanCap_2.mgf
1	1	ENV_XMRV4	Envelope glycoprotein OS=Xenotropic MuLV-related virus (isolate VP42) GN=env PE=3 SV=1	1579	70983	104	104	13	13	25.7	Xenotropic MuLV-related virus VP42	356664	325877	1	1	1	568.02	2268.05	4	2268.05	0.0045	107	126	0	28.28		13	0.0015	R	LYDFYVCPGHTVLTGCGGPR	E				Elution from: 100.1327 to 100.1327 period: 0 experiment: 1 cycles: 1 FinneganScanNumber: 18300 Origin: 20101210_Velos1_AnWe_SA_LnCap_4.mgf Origin: LanCap_3.mgf
1	1	ENV_XMRV4	Envelope glycoprotein OS=Xenotropic MuLV-related virus (isolate VP42) GN=env PE=3 SV=1	1579	70983	104	104	13	13	25.7	Xenotropic MuLV-related virus VP42	356664	325880	1	1	1	757.025	2268.05	3	2268.05	0.0081	107	126	0	13.09		13	0.049	R	LYDFYVCPGHTVLTGCGGPR	E				Elution from: 100.0217 to 100.0217 period: 0 experiment: 1 cycles: 1 FinneganScanNumber: 18276 Origin: 20101210_Velos1_AnWe_SA_LnCap_4.mgf Origin: LanCap_3.mgf
1	1	ENV_XMRV4	Envelope glycoprotein OS=Xenotropic MuLV-related virus (isolate VP42) GN=env PE=3 SV=1	1579	70983	104	104	13	13	25.7	Xenotropic MuLV-related virus VP42	356664	325881	1	1	1	757.026	2268.05	3	2268.05	0.0093	107	126	0	14.91		13	0.032	R	LYDFYVCPGHTVLTGCGGPR	E				Elution from: 97.3064 to 97.3064 period: 0 experiment: 1 cycles: 1 FinneganScanNumber: 22479 Origin: 20101210_Velos1_AnWe_SA_LnCap_3.mgf Origin: LanCap_3.mgf
1	1	ENV_XMRV4	Envelope glycoprotein OS=Xenotropic MuLV-related virus (isolate VP42) GN=env PE=3 SV=1	1579	70983	104	104	13	13	25.7	Xenotropic MuLV-related virus VP42	356664	325882	1	1	1	1135.04	2268.06	2	2268.05	0.0098	107	126	0	50.49		13	8.9e-06	R	LYDFYVCPGHTVLTGCGGPR	E				Elution from: 96.9282 to 96.9282 period: 0 experiment: 1 cycles: 1 FinneganScanNumber: 22381 Origin: 20101210_Velos1_AnWe_SA_LnCap_3.mgf Origin: LanCap_3.mgf
1	1	ENV_XMRV4	Envelope glycoprotein OS=Xenotropic MuLV-related virus (isolate VP42) GN=env PE=3 SV=1	1579	70983	104	104	13	13	25.7	Xenotropic MuLV-related virus VP42	356664	325883	1	1	1	1135.04	2268.06	2	2268.05	0.0098	107	126	0	48.89		13	1.3e-05	R	LYDFYVCPGHTVLTGCGGPR	E				Elution from: 100.1450 to 100.1450 period: 0 experiment: 1 cycles: 1 FinneganScanNumber: 18304 Origin: 20101210_Velos1_AnWe_SA_LnCap_4.mgf Origin: LanCap_3.mgf
1	1	ENV_XMRV4	Envelope glycoprotein OS=Xenotropic MuLV-related virus (isolate VP42) GN=env PE=3 SV=1	1579	70983	104	104	13	13	25.7	Xenotropic MuLV-related virus VP42	356664	344003	1	1	1	661.299	2641.17	4	2641.17	-0.0066	526	548	1	41.22		13	7.5e-05	K	EGGLCAALKEECCFYADHTGVVR	D				Elution from: 102.1693 to 102.1693 period: 0 experiment: 1 cycles: 1 FinneganScanNumber: 21272 Origin: 20100719_Velos1_TaGe_SA_LnCap_3.mgf Origin: LanCap_2.mgf
1	1	ENV_XMRV4	Envelope glycoprotein OS=Xenotropic MuLV-related virus (isolate VP42) GN=env PE=3 SV=1	1579	70983	104	104	13	13	25.7	Xenotropic MuLV-related virus VP42	356664	344004	1	1	1	881.398	2641.17	3	2641.17	-0.0011	526	548	1	20.18		13	0.0096	K	EGGLCAALKEECCFYADHTGVVR	D				Elution from: 94.6352 to 94.6352 period: 0 experiment: 1 cycles: 1 FinneganScanNumber: 17436 Origin: 20101210_Velos1_AnWe_SA_LnCap_5.mgf Origin: LanCap_3.mgf
1	1	ENV_XMRV4	Envelope glycoprotein OS=Xenotropic MuLV-related virus (isolate VP42) GN=env PE=3 SV=1	1579	70983	104	104	13	13	25.7	Xenotropic MuLV-related virus VP42	356664	344005	1	1	1	881.399	2641.17	3	2641.17	0.0025	526	548	1	19.47		13	0.011	K	EGGLCAALKEECCFYADHTGVVR	D				Elution from: 104.3665 to 104.3665 period: 0 experiment: 1 cycles: 1 FinneganScanNumber: 21113 Origin: 20100719_Velos1_TaGe_SA_LnCap_4.mgf Origin: LanCap_2.mgf
1	1	ENV_XMRV4	Envelope glycoprotein OS=Xenotropic MuLV-related virus (isolate VP42) GN=env PE=3 SV=1	1579	70983	104	104	13	13	25.7	Xenotropic MuLV-related virus VP42	356664	344006	1	1	1	661.301	2641.17	4	2641.17	0.0026	526	548	1	22.7		13	0.0054	K	EGGLCAALKEECCFYADHTGVVR	D				Elution from: 104.3204 to 104.3204 period: 0 experiment: 1 cycles: 1 FinneganScanNumber: 21101 Origin: 20100719_Velos1_TaGe_SA_LnCap_4.mgf Origin: LanCap_2.mgf
1	1	ENV_XMRV4	Envelope glycoprotein OS=Xenotropic MuLV-related virus (isolate VP42) GN=env PE=3 SV=1	1579	70983	104	104	13	13	25.7	Xenotropic MuLV-related virus VP42	356664	346132	1	1	0	900.767	2699.28	3	2699.27	0.009	133	155	0	37.74		13	0.00017	K	WGCETTGQAYWKPSSSWDLISLK	R				Elution from: 132.3954 to 132.3954 period: 0 experiment: 1 cycles: 1 FinneganScanNumber: 24789 Origin: 20101210_Velos1_AnWe_SA_LnCap_6.mgf Origin: LanCap_3.mgf	emPAI	1.71
1	2	ENV_MCFF	Envelope glycoprotein OS=Mink cell focus-forming murine leukemia virus GN=env PE=3 SV=1	459	70210	34	34	5	5	12.3	Mink cell focus-forming murine leukemia virus	11935	65727	1	0	0	459.737	917.459	2	917.464	-0.0052	522	530	0	27.77		13	0.0017	K	EGGLCAALK	E				Elution from: 71.1379 to 71.1379 period: 0 experiment: 1 cycles: 1 FinneganScanNumber: 7926 Origin: 20100618_Velos1_TaGe_SA_LanCap_4.mgf Origin: LanCap_1.mgf
1	2	ENV_MCFF	Envelope glycoprotein OS=Mink cell focus-forming murine leukemia virus GN=env PE=3 SV=1	459	70210	34	34	5	5	12.3	Mink cell focus-forming murine leukemia virus	11935	65753	1	0	0	459.74	917.465	2	917.464	0.0014	522	530	0	16.27		13	0.024	K	EGGLCAALK	E				Elution from: 50.9023 to 50.9023 period: 0 experiment: 1 cycles: 1 FinneganScanNumber: 9902 Origin: 20101210_Velos1_AnWe_SA_LnCap_3.mgf Origin: LanCap_3.mgf
1	2	ENV_MCFF	Envelope glycoprotein OS=Mink cell focus-forming murine leukemia virus GN=env PE=3 SV=1	459	70210	34	34	5	5	12.3	Mink cell focus-forming murine leukemia virus	11935	201611	1	0	0	732.356	1462.7	2	1462.71	-0.0156	181	193	0	14.16		13	0.038	R	CNPLVLEFTDAGK	K				Elution from: 134.4283 to 134.4283 period: 0 experiment: 1 cycles: 1 FinneganScanNumber: 22319 Origin: 20100618_Velos1_TaGe_SA_LanCap_3.mgf Origin: LanCap_1.mgf
1	2	ENV_MCFF	Envelope glycoprotein OS=Mink cell focus-forming murine leukemia virus GN=env PE=3 SV=1	459	70210	34	34	5	5	12.3	Mink cell focus-forming murine leukemia virus	11935	201618	1	0	0	732.36	1462.71	2	1462.71	-0.0074	181	193	0	22.21		13	0.006	R	CNPLVLEFTDAGK	K				Elution from: 137.1609 to 137.1609 period: 0 experiment: 1 cycles: 1 FinneganScanNumber: 18991 Origin: 20100618_Velos1_TaGe_SA_LanCap_4.mgf Origin: LanCap_1.mgf
1	2	ENV_MCFF	Envelope glycoprotein OS=Mink cell focus-forming murine leukemia virus GN=env PE=3 SV=1	459	70210	34	34	5	5	12.3	Mink cell focus-forming murine leukemia virus	11935	201619	1	0	0	732.36	1462.71	2	1462.71	-0.0072	181	193	0	27.38		13	0.0018	R	CNPLVLEFTDAGK	K				Elution from: 132.3566 to 132.3566 period: 0 experiment: 1 cycles: 1 FinneganScanNumber: 28287 Origin: 20100618_Velos1_TaGe_SA_LanCap_1.mgf Origin: LanCap_1.mgf
1	2	ENV_MCFF	Envelope glycoprotein OS=Mink cell focus-forming murine leukemia virus GN=env PE=3 SV=1	459	70210	34	34	5	5	12.3	Mink cell focus-forming murine leukemia virus	11935	201630	1	0	0	732.363	1462.71	2	1462.71	-0.0018	181	193	0	18.17		13	0.015	R	CNPLVLEFTDAGK	K				Elution from: 138.5389 to 138.5389 period: 0 experiment: 1 cycles: 1 FinneganScanNumber: 18216 Origin: 20100618_Velos1_TaGe_SA_LanCap_5.mgf Origin: LanCap_1.mgf
1	2	ENV_MCFF	Envelope glycoprotein OS=Mink cell focus-forming murine leukemia virus GN=env PE=3 SV=1	459	70210	34	34	5	5	12.3	Mink cell focus-forming murine leukemia virus	11935	201642	1	0	0	488.578	1462.71	3	1462.71	0.0008	181	193	0	43.4		13	4.6e-05	R	CNPLVLEFTDAGK	K				Elution from: 108.3477 to 108.3477 period: 0 experiment: 1 cycles: 1 FinneganScanNumber: 26282 Origin: 20101210_Velos1_AnWe_SA_LnCap_2.mgf Origin: LanCap_3.mgf
1	2	ENV_MCFF	Envelope glycoprotein OS=Mink cell focus-forming murine leukemia virus GN=env PE=3 SV=1	459	70210	34	34	5	5	12.3	Mink cell focus-forming murine leukemia virus	11935	201643	1	0	0	732.364	1462.71	2	1462.71	0.0008	181	193	0	30		13	0.001	R	CNPLVLEFTDAGK	K				Elution from: 102.7661 to 102.7661 period: 0 experiment: 1 cycles: 1 FinneganScanNumber: 28738 Origin: 20101210_Velos1_AnWe_SA_LnCap_1.mgf Origin: LanCap_3.mgf
1	2	ENV_MCFF	Envelope glycoprotein OS=Mink cell focus-forming murine leukemia virus GN=env PE=3 SV=1	459	70210	34	34	5	5	12.3	Mink cell focus-forming murine leukemia virus	11935	201651	1	0	0	488.579	1462.71	3	1462.71	0.002	181	193	0	21.35		13	0.0073	R	CNPLVLEFTDAGK	K				Elution from: 102.9786 to 102.9786 period: 0 experiment: 1 cycles: 1 FinneganScanNumber: 28791 Origin: 20101210_Velos1_AnWe_SA_LnCap_1.mgf Origin: LanCap_3.mgf
1	2	ENV_MCFF	Envelope glycoprotein OS=Mink cell focus-forming murine leukemia virus GN=env PE=3 SV=1	459	70210	34	34	5	5	12.3	Mink cell focus-forming murine leukemia virus	11935	201655	1	0	0	732.365	1462.72	2	1462.71	0.0026	181	193	0	28.82		13	0.0013	R	CNPLVLEFTDAGK	K				Elution from: 106.7114 to 106.7114 period: 0 experiment: 1 cycles: 1 FinneganScanNumber: 24810 Origin: 20101210_Velos1_AnWe_SA_LnCap_3.mgf Origin: LanCap_3.mgf
1	2	ENV_MCFF	Envelope glycoprotein OS=Mink cell focus-forming murine leukemia virus GN=env PE=3 SV=1	459	70210	34	34	5	5	12.3	Mink cell focus-forming murine leukemia virus	11935	201656	1	0	0	732.365	1462.72	2	1462.71	0.003	181	193	0	20.09		13	0.0098	R	CNPLVLEFTDAGK	K				Elution from: 108.2597 to 108.2597 period: 0 experiment: 1 cycles: 1 FinneganScanNumber: 26259 Origin: 20101210_Velos1_AnWe_SA_LnCap_2.mgf Origin: LanCap_3.mgf
1	2	ENV_MCFF	Envelope glycoprotein OS=Mink cell focus-forming murine leukemia virus GN=env PE=3 SV=1	459	70210	34	34	5	5	12.3	Mink cell focus-forming murine leukemia virus	11935	266183	1	0	0	596.287	1785.84	3	1785.85	-0.0083	560	574	0	30.1		13	0.00098	K	LFESGQGWFEGLFNR	S				Elution from: 183.9930 to 183.9930 period: 0 experiment: 1 cycles: 1 FinneganScanNumber: 28170 Origin: 20100618_Velos1_TaGe_SA_LanCap_6.mgf Origin: LanCap_1.mgf
1	2	ENV_MCFF	Envelope glycoprotein OS=Mink cell focus-forming murine leukemia virus GN=env PE=3 SV=1	459	70210	34	34	5	5	12.3	Mink cell focus-forming murine leukemia virus	11935	266184	1	0	0	893.928	1785.84	2	1785.85	-0.0068	560	574	0	47.94		13	1.6e-05	K	LFESGQGWFEGLFNR	S				Elution from: 184.0074 to 184.0074 period: 0 experiment: 1 cycles: 1 FinneganScanNumber: 28173 Origin: 20100618_Velos1_TaGe_SA_LanCap_6.mgf Origin: LanCap_1.mgf
1	2	ENV_MCFF	Envelope glycoprotein OS=Mink cell focus-forming murine leukemia virus GN=env PE=3 SV=1	459	70210	34	34	5	5	12.3	Mink cell focus-forming murine leukemia virus	11935	266190	1	0	0	596.289	1785.85	3	1785.85	-0.0023	560	574	0	14.36		13	0.037	K	LFESGQGWFEGLFNR	S				Elution from: 181.5013 to 181.5013 period: 0 experiment: 1 cycles: 1 FinneganScanNumber: 36040 Origin: 20100719_Velos1_TaGe_SA_LnCap_6.mgf Origin: LanCap_2.mgf
1	2	ENV_MCFF	Envelope glycoprotein OS=Mink cell focus-forming murine leukemia virus GN=env PE=3 SV=1	459	70210	34	34	5	5	12.3	Mink cell focus-forming murine leukemia virus	11935	266194	1	0	0	893.931	1785.85	2	1785.85	-0.001	560	574	0	28.68		13	0.0014	K	LFESGQGWFEGLFNR	S				Elution from: 185.0108 to 185.0108 period: 0 experiment: 1 cycles: 1 FinneganScanNumber: 36855 Origin: 20100719_Velos1_TaGe_SA_LnCap_6.mgf Origin: LanCap_2.mgf
1	2	ENV_MCFF	Envelope glycoprotein OS=Mink cell focus-forming murine leukemia virus GN=env PE=3 SV=1	459	70210	34	34	5	5	12.3	Mink cell focus-forming murine leukemia virus	11935	266196	1	0	0	893.931	1785.85	2	1785.85	0.0004	560	574	0	40.12		13	9.7e-05	K	LFESGQGWFEGLFNR	S				Elution from: 184.5831 to 184.5831 period: 0 experiment: 1 cycles: 1 FinneganScanNumber: 39497 Origin: 20100719_Velos1_TaGe_SA_LnCap_5.mgf Origin: LanCap_2.mgf
1	2	ENV_MCFF	Envelope glycoprotein OS=Mink cell focus-forming murine leukemia virus GN=env PE=3 SV=1	459	70210	34	34	5	5	12.3	Mink cell focus-forming murine leukemia virus	11935	266198	1	0	0	596.29	1785.85	3	1785.85	0.0004	560	574	0	14.62		13	0.035	K	LFESGQGWFEGLFNR	S				Elution from: 184.3438 to 184.3438 period: 0 experiment: 1 cycles: 1 FinneganScanNumber: 36697 Origin: 20100719_Velos1_TaGe_SA_LnCap_6.mgf Origin: LanCap_2.mgf
1	2	ENV_MCFF	Envelope glycoprotein OS=Mink cell focus-forming murine leukemia virus GN=env PE=3 SV=1	459	70210	34	34	5	5	12.3	Mink cell focus-forming murine leukemia virus	11935	266199	1	0	0	596.29	1785.85	3	1785.85	0.0007	560	574	0	25.11		13	0.0031	K	LFESGQGWFEGLFNR	S				Elution from: 184.6058 to 184.6058 period: 0 experiment: 1 cycles: 1 FinneganScanNumber: 39502 Origin: 20100719_Velos1_TaGe_SA_LnCap_5.mgf Origin: LanCap_2.mgf
1	2	ENV_MCFF	Envelope glycoprotein OS=Mink cell focus-forming murine leukemia virus GN=env PE=3 SV=1	459	70210	34	34	5	5	12.3	Mink cell focus-forming murine leukemia virus	11935	266200	1	0	0	893.931	1785.85	2	1785.85	0.0008	560	574	0	22.72		13	0.0053	K	LFESGQGWFEGLFNR	S				Elution from: 185.9665 to 185.9665 period: 0 experiment: 1 cycles: 1 FinneganScanNumber: 39773 Origin: 20100719_Velos1_TaGe_SA_LnCap_5.mgf Origin: LanCap_2.mgf
1	2	ENV_MCFF	Envelope glycoprotein OS=Mink cell focus-forming murine leukemia virus GN=env PE=3 SV=1	459	70210	34	34	5	5	12.3	Mink cell focus-forming murine leukemia virus	11935	266205	1	0	0	893.932	1785.85	2	1785.85	0.0028	560	574	0	17.96		13	0.016	K	LFESGQGWFEGLFNR	S				Elution from: 181.5406 to 181.5406 period: 0 experiment: 1 cycles: 1 FinneganScanNumber: 36048 Origin: 20100719_Velos1_TaGe_SA_LnCap_6.mgf Origin: LanCap_2.mgf
1	2	ENV_MCFF	Envelope glycoprotein OS=Mink cell focus-forming murine leukemia virus GN=env PE=3 SV=1	459	70210	34	34	5	5	12.3	Mink cell focus-forming murine leukemia virus	11935	266207	1	0	0	596.291	1785.85	3	1785.85	0.0028	560	574	0	17.22		13	0.019	K	LFESGQGWFEGLFNR	S				Elution from: 184.1454 to 184.1454 period: 0 experiment: 1 cycles: 1 FinneganScanNumber: 36650 Origin: 20100719_Velos1_TaGe_SA_LnCap_6.mgf Origin: LanCap_2.mgf
1	2	ENV_MCFF	Envelope glycoprotein OS=Mink cell focus-forming murine leukemia virus GN=env PE=3 SV=1	459	70210	34	34	5	5	12.3	Mink cell focus-forming murine leukemia virus	11935	266208	1	0	0	596.291	1785.85	3	1785.85	0.0037	560	574	0	31.22		13	0.00076	K	LFESGQGWFEGLFNR	S				Elution from: 163.5857 to 163.5857 period: 0 experiment: 1 cycles: 1 FinneganScanNumber: 30996 Origin: 20101210_Velos1_AnWe_SA_LnCap_6.mgf Origin: LanCap_3.mgf
1	2	ENV_MCFF	Envelope glycoprotein OS=Mink cell focus-forming murine leukemia virus GN=env PE=3 SV=1	459	70210	34	34	5	5	12.3	Mink cell focus-forming murine leukemia virus	11935	266211	1	0	0	596.291	1785.85	3	1785.85	0.0046	560	574	0	30.4		13	0.00091	K	LFESGQGWFEGLFNR	S				Elution from: 182.7951 to 182.7951 period: 0 experiment: 1 cycles: 1 FinneganScanNumber: 36338 Origin: 20100719_Velos1_TaGe_SA_LnCap_6.mgf Origin: LanCap_2.mgf
1	2	ENV_MCFF	Envelope glycoprotein OS=Mink cell focus-forming murine leukemia virus GN=env PE=3 SV=1	459	70210	34	34	5	5	12.3	Mink cell focus-forming murine leukemia virus	11935	266212	1	0	0	893.934	1785.85	2	1785.85	0.0058	560	574	0	54.79		13	3.3e-06	K	LFESGQGWFEGLFNR	S				Elution from: 163.5896 to 163.5896 period: 0 experiment: 1 cycles: 1 FinneganScanNumber: 30997 Origin: 20101210_Velos1_AnWe_SA_LnCap_6.mgf Origin: LanCap_3.mgf
1	2	ENV_MCFF	Envelope glycoprotein OS=Mink cell focus-forming murine leukemia virus GN=env PE=3 SV=1	459	70210	34	34	5	5	12.3	Mink cell focus-forming murine leukemia virus	11935	273791	1	0	1	914.989	1827.96	2	1827.98	-0.0124	345	362	0	13.38		13	0.046	K	LTLSEVTGQGLCVGAVPK	T				Elution from: 143.6101 to 143.6101 period: 0 experiment: 1 cycles: 1 FinneganScanNumber: 25609 Origin: 20100618_Velos1_TaGe_SA_LanCap_2.mgf Origin: LanCap_1.mgf
1	2	ENV_MCFF	Envelope glycoprotein OS=Mink cell focus-forming murine leukemia virus GN=env PE=3 SV=1	459	70210	34	34	5	5	12.3	Mink cell focus-forming murine leukemia virus	11935	273795	1	0	1	610.329	1827.97	3	1827.98	-0.0104	345	362	0	16.19		13	0.024	K	LTLSEVTGQGLCVGAVPK	T				Elution from: 143.6969 to 143.6969 period: 0 experiment: 1 cycles: 1 FinneganScanNumber: 25622 Origin: 20100618_Velos1_TaGe_SA_LanCap_2.mgf Origin: LanCap_1.mgf
1	2	ENV_MCFF	Envelope glycoprotein OS=Mink cell focus-forming murine leukemia virus GN=env PE=3 SV=1	459	70210	34	34	5	5	12.3	Mink cell focus-forming murine leukemia virus	11935	273816	1	0	1	914.995	1827.98	2	1827.98	-0.001	345	362	0	15.55		13	0.028	K	LTLSEVTGQGLCVGAVPK	T				Elution from: 112.6975 to 112.6975 period: 0 experiment: 1 cycles: 1 FinneganScanNumber: 31237 Origin: 20101210_Velos1_AnWe_SA_LnCap_1.mgf Origin: LanCap_3.mgf
1	2	ENV_MCFF	Envelope glycoprotein OS=Mink cell focus-forming murine leukemia virus GN=env PE=3 SV=1	459	70210	34	34	5	5	12.3	Mink cell focus-forming murine leukemia virus	11935	273839	1	0	1	610.334	1827.98	3	1827.98	0.0028	345	362	0	30.73		13	0.00085	K	LTLSEVTGQGLCVGAVPK	T				Elution from: 112.6033 to 112.6033 period: 0 experiment: 1 cycles: 1 FinneganScanNumber: 27333 Origin: 20101210_Velos1_AnWe_SA_LnCap_2.mgf Origin: LanCap_3.mgf
1	2	ENV_MCFF	Envelope glycoprotein OS=Mink cell focus-forming murine leukemia virus GN=env PE=3 SV=1	459	70210	34	34	5	5	12.3	Mink cell focus-forming murine leukemia virus	11935	273841	1	0	1	914.997	1827.98	2	1827.98	0.0032	345	362	0	23.93		13	0.004	K	LTLSEVTGQGLCVGAVPK	T				Elution from: 112.5064 to 112.5064 period: 0 experiment: 1 cycles: 1 FinneganScanNumber: 27311 Origin: 20101210_Velos1_AnWe_SA_LnCap_2.mgf Origin: LanCap_3.mgf
1	2	ENV_MCFF	Envelope glycoprotein OS=Mink cell focus-forming murine leukemia virus GN=env PE=3 SV=1	459	70210	34	34	5	5	12.3	Mink cell focus-forming murine leukemia virus	11935	273847	1	0	1	610.334	1827.98	3	1827.98	0.0046	345	362	0	24.96		13	0.0032	K	LTLSEVTGQGLCVGAVPK	T				Elution from: 109.4103 to 109.4103 period: 0 experiment: 1 cycles: 1 FinneganScanNumber: 30436 Origin: 20101210_Velos1_AnWe_SA_LnCap_1.mgf Origin: LanCap_3.mgf
1	2	ENV_MCFF	Envelope glycoprotein OS=Mink cell focus-forming murine leukemia virus GN=env PE=3 SV=1	459	70210	34	34	5	5	12.3	Mink cell focus-forming murine leukemia virus	11935	273851	1	0	1	914.999	1827.98	2	1827.98	0.006	345	362	0	18.93		13	0.013	K	LTLSEVTGQGLCVGAVPK	T				Elution from: 110.9409 to 110.9409 period: 0 experiment: 1 cycles: 1 FinneganScanNumber: 30810 Origin: 20101210_Velos1_AnWe_SA_LnCap_1.mgf Origin: LanCap_3.mgf
1	2	ENV_MCFF	Envelope glycoprotein OS=Mink cell focus-forming murine leukemia virus GN=env PE=3 SV=1	459	70210	34	34	5	5	12.3	Mink cell focus-forming murine leukemia virus	11935	273852	1	0	1	914.999	1827.98	2	1827.98	0.0062	345	362	0	35.8		13	0.00026	K	LTLSEVTGQGLCVGAVPK	T				Elution from: 109.4122 to 109.4122 period: 0 experiment: 1 cycles: 1 FinneganScanNumber: 30437 Origin: 20101210_Velos1_AnWe_SA_LnCap_1.mgf Origin: LanCap_3.mgf
1	2	ENV_MCFF	Envelope glycoprotein OS=Mink cell focus-forming murine leukemia virus GN=env PE=3 SV=1	459	70210	34	34	5	5	12.3	Mink cell focus-forming murine leukemia virus	11935	273856	1	0	1	915	1827.99	2	1827.98	0.0094	345	362	0	25.59		13	0.0028	K	LTLSEVTGQGLCVGAVPK	T				Elution from: 212.4829 to 212.4829 period: 0 experiment: 1 cycles: 1 FinneganScanNumber: 51792 Origin: 20101210_Velos1_AnWe_SA_LnCap_1.mgf Origin: LanCap_3.mgf
1	2	ENV_MCFF	Envelope glycoprotein OS=Mink cell focus-forming murine leukemia virus GN=env PE=3 SV=1	459	70210	34	34	5	5	12.3	Mink cell focus-forming murine leukemia virus	11935	346132	1	0	0	900.767	2699.28	3	2699.27	0.009	129	151	0	37.74		13	0.00017	K	WGCETTGQAYWKPSSSWDLISLK	R				Elution from: 132.3954 to 132.3954 period: 0 experiment: 1 cycles: 1 FinneganScanNumber: 24789 Origin: 20101210_Velos1_AnWe_SA_LnCap_6.mgf Origin: LanCap_3.mgf	emPAI	0.44
1		ENV_XMRV3	Envelope glycoprotein OS=Xenotropic MuLV-related virus (isolate VP35) GN=env PE=3 SV=1	1459	70910	93	93	11	11	23.6	Xenotropic MuLV-related virus VP35	356663	56630	1	0	1	441.761	881.508	2	881.508	-0.0007	228	235	0	17.66		13	0.017	R	QVLNVGPR	V				Elution from: 48.0493 to 48.0493 period: 0 experiment: 1 cycles: 1 FinneganScanNumber: 8036 Origin: 20100719_Velos1_TaGe_SA_LnCap_1.mgf Origin: LanCap_2.mgf
1		ENV_XMRV3	Envelope glycoprotein OS=Xenotropic MuLV-related virus (isolate VP35) GN=env PE=3 SV=1	1459	70910	93	93	11	11	23.6	Xenotropic MuLV-related virus VP35	356663	65727	1	0	0	459.737	917.459	2	917.464	-0.0052	526	534	0	27.77		13	0.0017	K	EGGLCAALK	K				Elution from: 71.1379 to 71.1379 period: 0 experiment: 1 cycles: 1 FinneganScanNumber: 7926 Origin: 20100618_Velos1_TaGe_SA_LanCap_4.mgf Origin: LanCap_1.mgf
1		ENV_XMRV3	Envelope glycoprotein OS=Xenotropic MuLV-related virus (isolate VP35) GN=env PE=3 SV=1	1459	70910	93	93	11	11	23.6	Xenotropic MuLV-related virus VP35	356663	65753	1	0	0	459.74	917.465	2	917.464	0.0014	526	534	0	16.27		13	0.024	K	EGGLCAALK	K				Elution from: 50.9023 to 50.9023 period: 0 experiment: 1 cycles: 1 FinneganScanNumber: 9902 Origin: 20101210_Velos1_AnWe_SA_LnCap_3.mgf Origin: LanCap_3.mgf
1		ENV_XMRV3	Envelope glycoprotein OS=Xenotropic MuLV-related virus (isolate VP35) GN=env PE=3 SV=1	1459	70910	93	93	11	11	23.6	Xenotropic MuLV-related virus VP35	356663	128235	1	0	1	580.766	1159.52	2	1159.54	-0.0172	635	644	0	18.65		13	0.014	K	SIDPEEVESR	E				Elution from: 62.5472 to 62.5472 period: 0 experiment: 1 cycles: 1 FinneganScanNumber: 6918 Origin: 20100618_Velos1_TaGe_SA_LanCap_6.mgf Origin: LanCap_1.mgf
1		ENV_XMRV3	Envelope glycoprotein OS=Xenotropic MuLV-related virus (isolate VP35) GN=env PE=3 SV=1	1459	70910	93	93	11	11	23.6	Xenotropic MuLV-related virus VP35	356663	128240	1	0	1	580.768	1159.52	2	1159.54	-0.015	635	644	0	13.28		13	0.047	K	SIDPEEVESR	E				Elution from: 67.4771 to 67.4771 period: 0 experiment: 1 cycles: 1 FinneganScanNumber: 7227 Origin: 20100618_Velos1_TaGe_SA_LanCap_4.mgf Origin: LanCap_1.mgf
1		ENV_XMRV3	Envelope glycoprotein OS=Xenotropic MuLV-related virus (isolate VP35) GN=env PE=3 SV=1	1459	70910	93	93	11	11	23.6	Xenotropic MuLV-related virus VP35	356663	128246	1	0	1	580.772	1159.53	2	1159.54	-0.0058	635	644	0	18.1		13	0.016	K	SIDPEEVESR	E				Elution from: 61.6871 to 61.6871 period: 0 experiment: 1 cycles: 1 FinneganScanNumber: 8435 Origin: 20100618_Velos1_TaGe_SA_LanCap_3.mgf Origin: LanCap_1.mgf
1		ENV_XMRV3	Envelope glycoprotein OS=Xenotropic MuLV-related virus (isolate VP35) GN=env PE=3 SV=1	1459	70910	93	93	11	11	23.6	Xenotropic MuLV-related virus VP35	356663	128249	1	0	1	580.773	1159.53	2	1159.54	-0.0048	635	644	0	22.1		13	0.0062	K	SIDPEEVESR	E				Elution from: 64.1241 to 64.1241 period: 0 experiment: 1 cycles: 1 FinneganScanNumber: 7086 Origin: 20100618_Velos1_TaGe_SA_LanCap_5.mgf Origin: LanCap_1.mgf
1		ENV_XMRV3	Envelope glycoprotein OS=Xenotropic MuLV-related virus (isolate VP35) GN=env PE=3 SV=1	1459	70910	93	93	11	11	23.6	Xenotropic MuLV-related virus VP35	356663	128250	1	0	1	580.773	1159.53	2	1159.54	-0.0048	635	644	0	13.31		13	0.047	K	SIDPEEVESR	E				Elution from: 62.6659 to 62.6659 period: 0 experiment: 1 cycles: 1 FinneganScanNumber: 6935 Origin: 20100618_Velos1_TaGe_SA_LanCap_6.mgf Origin: LanCap_1.mgf
1		ENV_XMRV3	Envelope glycoprotein OS=Xenotropic MuLV-related virus (isolate VP35) GN=env PE=3 SV=1	1459	70910	93	93	11	11	23.6	Xenotropic MuLV-related virus VP35	356663	128258	1	0	1	580.775	1159.53	2	1159.54	-0.0008	635	644	0	13.21		13	0.048	K	SIDPEEVESR	E				Elution from: 41.1595 to 41.1595 period: 0 experiment: 1 cycles: 1 FinneganScanNumber: 6087 Origin: 20101210_Velos1_AnWe_SA_LnCap_6.mgf Origin: LanCap_3.mgf
1		ENV_XMRV3	Envelope glycoprotein OS=Xenotropic MuLV-related virus (isolate VP35) GN=env PE=3 SV=1	1459	70910	93	93	11	11	23.6	Xenotropic MuLV-related virus VP35	356663	128260	1	0	1	580.775	1159.54	2	1159.54	0.0002	635	644	0	14.52		13	0.035	K	SIDPEEVESR	E				Elution from: 53.9590 to 53.9590 period: 0 experiment: 1 cycles: 1 FinneganScanNumber: 8230 Origin: 20100719_Velos1_TaGe_SA_LnCap_5.mgf Origin: LanCap_2.mgf
1		ENV_XMRV3	Envelope glycoprotein OS=Xenotropic MuLV-related virus (isolate VP35) GN=env PE=3 SV=1	1459	70910	93	93	11	11	23.6	Xenotropic MuLV-related virus VP35	356663	161020	1	0	1	645.297	1288.58	2	1288.58	0.0016	635	645	1	30.34		13	0.00093	K	SIDPEEVESRE	-				Elution from: 68.6377 to 68.6377 period: 0 experiment: 1 cycles: 1 FinneganScanNumber: 7785 Origin: 20100618_Velos1_TaGe_SA_LanCap_5.mgf Origin: LanCap_1.mgf
1		ENV_XMRV3	Envelope glycoprotein OS=Xenotropic MuLV-related virus (isolate VP35) GN=env PE=3 SV=1	1459	70910	93	93	11	11	23.6	Xenotropic MuLV-related virus VP35	356663	197381	1	0	1	723.396	1444.78	2	1444.79	-0.0107	504	516	0	27.91		13	0.0016	K	SLTSLSEVVLQNR	R				Elution from: 130.1652 to 130.1652 period: 0 experiment: 1 cycles: 1 FinneganScanNumber: 27894 Origin: 20100618_Velos1_TaGe_SA_LanCap_1.mgf Origin: LanCap_1.mgf
1		ENV_XMRV3	Envelope glycoprotein OS=Xenotropic MuLV-related virus (isolate VP35) GN=env PE=3 SV=1	1459	70910	93	93	11	11	23.6	Xenotropic MuLV-related virus VP35	356663	197384	1	0	1	723.398	1444.78	2	1444.79	-0.0069	504	516	0	28.9		13	0.0013	K	SLTSLSEVVLQNR	R				Elution from: 125.6080 to 125.6080 period: 0 experiment: 1 cycles: 1 FinneganScanNumber: 27160 Origin: 20100618_Velos1_TaGe_SA_LanCap_1.mgf Origin: LanCap_1.mgf
1		ENV_XMRV3	Envelope glycoprotein OS=Xenotropic MuLV-related virus (isolate VP35) GN=env PE=3 SV=1	1459	70910	93	93	11	11	23.6	Xenotropic MuLV-related virus VP35	356663	197385	1	0	1	723.398	1444.78	2	1444.79	-0.0065	504	516	0	19.3		13	0.012	K	SLTSLSEVVLQNR	R				Elution from: 129.1957 to 129.1957 period: 0 experiment: 1 cycles: 1 FinneganScanNumber: 23166 Origin: 20100618_Velos1_TaGe_SA_LanCap_2.mgf Origin: LanCap_1.mgf
1		ENV_XMRV3	Envelope glycoprotein OS=Xenotropic MuLV-related virus (isolate VP35) GN=env PE=3 SV=1	1459	70910	93	93	11	11	23.6	Xenotropic MuLV-related virus VP35	356663	197386	1	0	1	482.602	1444.78	3	1444.79	-0.0053	504	516	0	37.51		13	0.00018	K	SLTSLSEVVLQNR	R				Elution from: 127.5768 to 127.5768 period: 0 experiment: 1 cycles: 1 FinneganScanNumber: 27475 Origin: 20100618_Velos1_TaGe_SA_LanCap_1.mgf Origin: LanCap_1.mgf
1		ENV_XMRV3	Envelope glycoprotein OS=Xenotropic MuLV-related virus (isolate VP35) GN=env PE=3 SV=1	1459	70910	93	93	11	11	23.6	Xenotropic MuLV-related virus VP35	356663	197387	1	0	1	482.602	1444.78	3	1444.79	-0.0047	504	516	0	22.47		13	0.0057	K	SLTSLSEVVLQNR	R				Elution from: 125.5581 to 125.5581 period: 0 experiment: 1 cycles: 1 FinneganScanNumber: 27152 Origin: 20100618_Velos1_TaGe_SA_LanCap_1.mgf Origin: LanCap_1.mgf
1		ENV_XMRV3	Envelope glycoprotein OS=Xenotropic MuLV-related virus (isolate VP35) GN=env PE=3 SV=1	1459	70910	93	93	11	11	23.6	Xenotropic MuLV-related virus VP35	356663	197388	1	0	1	723.4	1444.78	2	1444.79	-0.0039	504	516	0	18.56		13	0.014	K	SLTSLSEVVLQNR	R				Elution from: 132.6506 to 132.6506 period: 0 experiment: 1 cycles: 1 FinneganScanNumber: 18269 Origin: 20100618_Velos1_TaGe_SA_LanCap_4.mgf Origin: LanCap_1.mgf
1		ENV_XMRV3	Envelope glycoprotein OS=Xenotropic MuLV-related virus (isolate VP35) GN=env PE=3 SV=1	1459	70910	93	93	11	11	23.6	Xenotropic MuLV-related virus VP35	356663	197390	1	0	1	723.4	1444.79	2	1444.79	-0.0025	504	516	0	30.15		13	0.00097	K	SLTSLSEVVLQNR	R				Elution from: 105.9899 to 105.9899 period: 0 experiment: 1 cycles: 1 FinneganScanNumber: 24709 Origin: 20100719_Velos1_TaGe_SA_LnCap_1.mgf Origin: LanCap_2.mgf
1		ENV_XMRV3	Envelope glycoprotein OS=Xenotropic MuLV-related virus (isolate VP35) GN=env PE=3 SV=1	1459	70910	93	93	11	11	23.6	Xenotropic MuLV-related virus VP35	356663	197393	1	0	1	482.603	1444.79	3	1444.79	-0.0014	504	516	0	22.9		13	0.0051	K	SLTSLSEVVLQNR	R				Elution from: 106.4110 to 106.4110 period: 0 experiment: 1 cycles: 1 FinneganScanNumber: 24824 Origin: 20100719_Velos1_TaGe_SA_LnCap_1.mgf Origin: LanCap_2.mgf
1		ENV_XMRV3	Envelope glycoprotein OS=Xenotropic MuLV-related virus (isolate VP35) GN=env PE=3 SV=1	1459	70910	93	93	11	11	23.6	Xenotropic MuLV-related virus VP35	356663	197396	1	0	1	723.401	1444.79	2	1444.79	-0.0011	504	516	0	40.67		13	8.6e-05	K	SLTSLSEVVLQNR	R				Elution from: 112.5476 to 112.5476 period: 0 experiment: 1 cycles: 1 FinneganScanNumber: 25166 Origin: 20100719_Velos1_TaGe_SA_LnCap_2.mgf Origin: LanCap_2.mgf
1		ENV_XMRV3	Envelope glycoprotein OS=Xenotropic MuLV-related virus (isolate VP35) GN=env PE=3 SV=1	1459	70910	93	93	11	11	23.6	Xenotropic MuLV-related virus VP35	356663	197397	1	0	1	482.603	1444.79	3	1444.79	-0.0011	504	516	0	21.67		13	0.0068	K	SLTSLSEVVLQNR	R				Elution from: 102.9154 to 102.9154 period: 0 experiment: 1 cycles: 1 FinneganScanNumber: 18581 Origin: 20101210_Velos1_AnWe_SA_LnCap_6.mgf Origin: LanCap_3.mgf
1		ENV_XMRV3	Envelope glycoprotein OS=Xenotropic MuLV-related virus (isolate VP35) GN=env PE=3 SV=1	1459	70910	93	93	11	11	23.6	Xenotropic MuLV-related virus VP35	356663	197402	1	0	1	482.604	1444.79	3	1444.79	0.0004	504	516	0	30.99		13	0.0008	K	SLTSLSEVVLQNR	R				Elution from: 97.2028 to 97.2028 period: 0 experiment: 1 cycles: 1 FinneganScanNumber: 27292 Origin: 20101210_Velos1_AnWe_SA_LnCap_1.mgf Origin: LanCap_3.mgf
1		ENV_XMRV3	Envelope glycoprotein OS=Xenotropic MuLV-related virus (isolate VP35) GN=env PE=3 SV=1	1459	70910	93	93	11	11	23.6	Xenotropic MuLV-related virus VP35	356663	197408	1	0	1	482.604	1444.79	3	1444.79	0.0016	504	516	0	25.55		13	0.0028	K	SLTSLSEVVLQNR	R				Elution from: 105.7897 to 105.7897 period: 0 experiment: 1 cycles: 1 FinneganScanNumber: 24654 Origin: 20100719_Velos1_TaGe_SA_LnCap_1.mgf Origin: LanCap_2.mgf
1		ENV_XMRV3	Envelope glycoprotein OS=Xenotropic MuLV-related virus (isolate VP35) GN=env PE=3 SV=1	1459	70910	93	93	11	11	23.6	Xenotropic MuLV-related virus VP35	356663	197410	1	0	1	482.604	1444.79	3	1444.79	0.0022	504	516	0	19.96		13	0.01	K	SLTSLSEVVLQNR	R				Elution from: 101.3433 to 101.3433 period: 0 experiment: 1 cycles: 1 FinneganScanNumber: 23490 Origin: 20101210_Velos1_AnWe_SA_LnCap_3.mgf Origin: LanCap_3.mgf
1		ENV_XMRV3	Envelope glycoprotein OS=Xenotropic MuLV-related virus (isolate VP35) GN=env PE=3 SV=1	1459	70910	93	93	11	11	23.6	Xenotropic MuLV-related virus VP35	356663	197414	1	0	1	482.604	1444.79	3	1444.79	0.0031	504	516	0	19.7		13	0.011	K	SLTSLSEVVLQNR	R				Elution from: 104.5009 to 104.5009 period: 0 experiment: 1 cycles: 1 FinneganScanNumber: 19238 Origin: 20101210_Velos1_AnWe_SA_LnCap_4.mgf Origin: LanCap_3.mgf
1		ENV_XMRV3	Envelope glycoprotein OS=Xenotropic MuLV-related virus (isolate VP35) GN=env PE=3 SV=1	1459	70910	93	93	11	11	23.6	Xenotropic MuLV-related virus VP35	356663	197415	1	0	1	482.604	1444.79	3	1444.79	0.0031	504	516	0	31.31		13	0.00074	K	SLTSLSEVVLQNR	R				Elution from: 103.6385 to 103.6385 period: 0 experiment: 1 cycles: 1 FinneganScanNumber: 19398 Origin: 20101210_Velos1_AnWe_SA_LnCap_5.mgf Origin: LanCap_3.mgf
1		ENV_XMRV3	Envelope glycoprotein OS=Xenotropic MuLV-related virus (isolate VP35) GN=env PE=3 SV=1	1459	70910	93	93	11	11	23.6	Xenotropic MuLV-related virus VP35	356663	197417	1	0	1	723.403	1444.79	2	1444.79	0.0033	504	516	0	25.76		13	0.0027	K	SLTSLSEVVLQNR	R				Elution from: 103.4301 to 103.4301 period: 0 experiment: 1 cycles: 1 FinneganScanNumber: 25030 Origin: 20101210_Velos1_AnWe_SA_LnCap_2.mgf Origin: LanCap_3.mgf
1		ENV_XMRV3	Envelope glycoprotein OS=Xenotropic MuLV-related virus (isolate VP35) GN=env PE=3 SV=1	1459	70910	93	93	11	11	23.6	Xenotropic MuLV-related virus VP35	356663	197430	1	0	1	723.404	1444.79	2	1444.79	0.0055	504	516	0	32.6		13	0.00055	K	SLTSLSEVVLQNR	R				Elution from: 97.1699 to 97.1699 period: 0 experiment: 1 cycles: 1 FinneganScanNumber: 27284 Origin: 20101210_Velos1_AnWe_SA_LnCap_1.mgf Origin: LanCap_3.mgf
1		ENV_XMRV3	Envelope glycoprotein OS=Xenotropic MuLV-related virus (isolate VP35) GN=env PE=3 SV=1	1459	70910	93	93	11	11	23.6	Xenotropic MuLV-related virus VP35	356663	197440	1	0	1	723.405	1444.8	2	1444.79	0.0075	504	516	0	18.68		13	0.014	K	SLTSLSEVVLQNR	R				Elution from: 98.7293 to 98.7293 period: 0 experiment: 1 cycles: 1 FinneganScanNumber: 27676 Origin: 20101210_Velos1_AnWe_SA_LnCap_1.mgf Origin: LanCap_3.mgf
1		ENV_XMRV3	Envelope glycoprotein OS=Xenotropic MuLV-related virus (isolate VP35) GN=env PE=3 SV=1	1459	70910	93	93	11	11	23.6	Xenotropic MuLV-related virus VP35	356663	201611	1	0	0	732.356	1462.7	2	1462.71	-0.0156	185	197	0	14.16		13	0.038	R	CNPLVLEFTDAGK	R				Elution from: 134.4283 to 134.4283 period: 0 experiment: 1 cycles: 1 FinneganScanNumber: 22319 Origin: 20100618_Velos1_TaGe_SA_LanCap_3.mgf Origin: LanCap_1.mgf
1		ENV_XMRV3	Envelope glycoprotein OS=Xenotropic MuLV-related virus (isolate VP35) GN=env PE=3 SV=1	1459	70910	93	93	11	11	23.6	Xenotropic MuLV-related virus VP35	356663	201618	1	0	0	732.36	1462.71	2	1462.71	-0.0074	185	197	0	22.21		13	0.006	R	CNPLVLEFTDAGK	R				Elution from: 137.1609 to 137.1609 period: 0 experiment: 1 cycles: 1 FinneganScanNumber: 18991 Origin: 20100618_Velos1_TaGe_SA_LanCap_4.mgf Origin: LanCap_1.mgf
1		ENV_XMRV3	Envelope glycoprotein OS=Xenotropic MuLV-related virus (isolate VP35) GN=env PE=3 SV=1	1459	70910	93	93	11	11	23.6	Xenotropic MuLV-related virus VP35	356663	201619	1	0	0	732.36	1462.71	2	1462.71	-0.0072	185	197	0	27.38		13	0.0018	R	CNPLVLEFTDAGK	R				Elution from: 132.3566 to 132.3566 period: 0 experiment: 1 cycles: 1 FinneganScanNumber: 28287 Origin: 20100618_Velos1_TaGe_SA_LanCap_1.mgf Origin: LanCap_1.mgf
1		ENV_XMRV3	Envelope glycoprotein OS=Xenotropic MuLV-related virus (isolate VP35) GN=env PE=3 SV=1	1459	70910	93	93	11	11	23.6	Xenotropic MuLV-related virus VP35	356663	201630	1	0	0	732.363	1462.71	2	1462.71	-0.0018	185	197	0	18.17		13	0.015	R	CNPLVLEFTDAGK	R				Elution from: 138.5389 to 138.5389 period: 0 experiment: 1 cycles: 1 FinneganScanNumber: 18216 Origin: 20100618_Velos1_TaGe_SA_LanCap_5.mgf Origin: LanCap_1.mgf
1		ENV_XMRV3	Envelope glycoprotein OS=Xenotropic MuLV-related virus (isolate VP35) GN=env PE=3 SV=1	1459	70910	93	93	11	11	23.6	Xenotropic MuLV-related virus VP35	356663	201642	1	0	0	488.578	1462.71	3	1462.71	0.0008	185	197	0	43.4		13	4.6e-05	R	CNPLVLEFTDAGK	R				Elution from: 108.3477 to 108.3477 period: 0 experiment: 1 cycles: 1 FinneganScanNumber: 26282 Origin: 20101210_Velos1_AnWe_SA_LnCap_2.mgf Origin: LanCap_3.mgf
1		ENV_XMRV3	Envelope glycoprotein OS=Xenotropic MuLV-related virus (isolate VP35) GN=env PE=3 SV=1	1459	70910	93	93	11	11	23.6	Xenotropic MuLV-related virus VP35	356663	201643	1	0	0	732.364	1462.71	2	1462.71	0.0008	185	197	0	30		13	0.001	R	CNPLVLEFTDAGK	R				Elution from: 102.7661 to 102.7661 period: 0 experiment: 1 cycles: 1 FinneganScanNumber: 28738 Origin: 20101210_Velos1_AnWe_SA_LnCap_1.mgf Origin: LanCap_3.mgf
1		ENV_XMRV3	Envelope glycoprotein OS=Xenotropic MuLV-related virus (isolate VP35) GN=env PE=3 SV=1	1459	70910	93	93	11	11	23.6	Xenotropic MuLV-related virus VP35	356663	201651	1	0	0	488.579	1462.71	3	1462.71	0.002	185	197	0	21.35		13	0.0073	R	CNPLVLEFTDAGK	R				Elution from: 102.9786 to 102.9786 period: 0 experiment: 1 cycles: 1 FinneganScanNumber: 28791 Origin: 20101210_Velos1_AnWe_SA_LnCap_1.mgf Origin: LanCap_3.mgf
1		ENV_XMRV3	Envelope glycoprotein OS=Xenotropic MuLV-related virus (isolate VP35) GN=env PE=3 SV=1	1459	70910	93	93	11	11	23.6	Xenotropic MuLV-related virus VP35	356663	201655	1	0	0	732.365	1462.72	2	1462.71	0.0026	185	197	0	28.82		13	0.0013	R	CNPLVLEFTDAGK	R				Elution from: 106.7114 to 106.7114 period: 0 experiment: 1 cycles: 1 FinneganScanNumber: 24810 Origin: 20101210_Velos1_AnWe_SA_LnCap_3.mgf Origin: LanCap_3.mgf
1		ENV_XMRV3	Envelope glycoprotein OS=Xenotropic MuLV-related virus (isolate VP35) GN=env PE=3 SV=1	1459	70910	93	93	11	11	23.6	Xenotropic MuLV-related virus VP35	356663	201656	1	0	0	732.365	1462.72	2	1462.71	0.003	185	197	0	20.09		13	0.0098	R	CNPLVLEFTDAGK	R				Elution from: 108.2597 to 108.2597 period: 0 experiment: 1 cycles: 1 FinneganScanNumber: 26259 Origin: 20101210_Velos1_AnWe_SA_LnCap_2.mgf Origin: LanCap_3.mgf
1		ENV_XMRV3	Envelope glycoprotein OS=Xenotropic MuLV-related virus (isolate VP35) GN=env PE=3 SV=1	1459	70910	93	93	11	11	23.6	Xenotropic MuLV-related virus VP35	356663	266183	1	0	0	596.287	1785.84	3	1785.85	-0.0083	564	578	0	30.1		13	0.00098	K	LFESGQGWFEGLFNR	S				Elution from: 183.9930 to 183.9930 period: 0 experiment: 1 cycles: 1 FinneganScanNumber: 28170 Origin: 20100618_Velos1_TaGe_SA_LanCap_6.mgf Origin: LanCap_1.mgf
1		ENV_XMRV3	Envelope glycoprotein OS=Xenotropic MuLV-related virus (isolate VP35) GN=env PE=3 SV=1	1459	70910	93	93	11	11	23.6	Xenotropic MuLV-related virus VP35	356663	266184	1	0	0	893.928	1785.84	2	1785.85	-0.0068	564	578	0	47.94		13	1.6e-05	K	LFESGQGWFEGLFNR	S				Elution from: 184.0074 to 184.0074 period: 0 experiment: 1 cycles: 1 FinneganScanNumber: 28173 Origin: 20100618_Velos1_TaGe_SA_LanCap_6.mgf Origin: LanCap_1.mgf
1		ENV_XMRV3	Envelope glycoprotein OS=Xenotropic MuLV-related virus (isolate VP35) GN=env PE=3 SV=1	1459	70910	93	93	11	11	23.6	Xenotropic MuLV-related virus VP35	356663	266190	1	0	0	596.289	1785.85	3	1785.85	-0.0023	564	578	0	14.36		13	0.037	K	LFESGQGWFEGLFNR	S				Elution from: 181.5013 to 181.5013 period: 0 experiment: 1 cycles: 1 FinneganScanNumber: 36040 Origin: 20100719_Velos1_TaGe_SA_LnCap_6.mgf Origin: LanCap_2.mgf
1		ENV_XMRV3	Envelope glycoprotein OS=Xenotropic MuLV-related virus (isolate VP35) GN=env PE=3 SV=1	1459	70910	93	93	11	11	23.6	Xenotropic MuLV-related virus VP35	356663	266194	1	0	0	893.931	1785.85	2	1785.85	-0.001	564	578	0	28.68		13	0.0014	K	LFESGQGWFEGLFNR	S				Elution from: 185.0108 to 185.0108 period: 0 experiment: 1 cycles: 1 FinneganScanNumber: 36855 Origin: 20100719_Velos1_TaGe_SA_LnCap_6.mgf Origin: LanCap_2.mgf
1		ENV_XMRV3	Envelope glycoprotein OS=Xenotropic MuLV-related virus (isolate VP35) GN=env PE=3 SV=1	1459	70910	93	93	11	11	23.6	Xenotropic MuLV-related virus VP35	356663	266196	1	0	0	893.931	1785.85	2	1785.85	0.0004	564	578	0	40.12		13	9.7e-05	K	LFESGQGWFEGLFNR	S				Elution from: 184.5831 to 184.5831 period: 0 experiment: 1 cycles: 1 FinneganScanNumber: 39497 Origin: 20100719_Velos1_TaGe_SA_LnCap_5.mgf Origin: LanCap_2.mgf
1		ENV_XMRV3	Envelope glycoprotein OS=Xenotropic MuLV-related virus (isolate VP35) GN=env PE=3 SV=1	1459	70910	93	93	11	11	23.6	Xenotropic MuLV-related virus VP35	356663	266198	1	0	0	596.29	1785.85	3	1785.85	0.0004	564	578	0	14.62		13	0.035	K	LFESGQGWFEGLFNR	S				Elution from: 184.3438 to 184.3438 period: 0 experiment: 1 cycles: 1 FinneganScanNumber: 36697 Origin: 20100719_Velos1_TaGe_SA_LnCap_6.mgf Origin: LanCap_2.mgf
1		ENV_XMRV3	Envelope glycoprotein OS=Xenotropic MuLV-related virus (isolate VP35) GN=env PE=3 SV=1	1459	70910	93	93	11	11	23.6	Xenotropic MuLV-related virus VP35	356663	266199	1	0	0	596.29	1785.85	3	1785.85	0.0007	564	578	0	25.11		13	0.0031	K	LFESGQGWFEGLFNR	S				Elution from: 184.6058 to 184.6058 period: 0 experiment: 1 cycles: 1 FinneganScanNumber: 39502 Origin: 20100719_Velos1_TaGe_SA_LnCap_5.mgf Origin: LanCap_2.mgf
1		ENV_XMRV3	Envelope glycoprotein OS=Xenotropic MuLV-related virus (isolate VP35) GN=env PE=3 SV=1	1459	70910	93	93	11	11	23.6	Xenotropic MuLV-related virus VP35	356663	266200	1	0	0	893.931	1785.85	2	1785.85	0.0008	564	578	0	22.72		13	0.0053	K	LFESGQGWFEGLFNR	S				Elution from: 185.9665 to 185.9665 period: 0 experiment: 1 cycles: 1 FinneganScanNumber: 39773 Origin: 20100719_Velos1_TaGe_SA_LnCap_5.mgf Origin: LanCap_2.mgf
1		ENV_XMRV3	Envelope glycoprotein OS=Xenotropic MuLV-related virus (isolate VP35) GN=env PE=3 SV=1	1459	70910	93	93	11	11	23.6	Xenotropic MuLV-related virus VP35	356663	266205	1	0	0	893.932	1785.85	2	1785.85	0.0028	564	578	0	17.96		13	0.016	K	LFESGQGWFEGLFNR	S				Elution from: 181.5406 to 181.5406 period: 0 experiment: 1 cycles: 1 FinneganScanNumber: 36048 Origin: 20100719_Velos1_TaGe_SA_LnCap_6.mgf Origin: LanCap_2.mgf
1		ENV_XMRV3	Envelope glycoprotein OS=Xenotropic MuLV-related virus (isolate VP35) GN=env PE=3 SV=1	1459	70910	93	93	11	11	23.6	Xenotropic MuLV-related virus VP35	356663	266207	1	0	0	596.291	1785.85	3	1785.85	0.0028	564	578	0	17.22		13	0.019	K	LFESGQGWFEGLFNR	S				Elution from: 184.1454 to 184.1454 period: 0 experiment: 1 cycles: 1 FinneganScanNumber: 36650 Origin: 20100719_Velos1_TaGe_SA_LnCap_6.mgf Origin: LanCap_2.mgf
1		ENV_XMRV3	Envelope glycoprotein OS=Xenotropic MuLV-related virus (isolate VP35) GN=env PE=3 SV=1	1459	70910	93	93	11	11	23.6	Xenotropic MuLV-related virus VP35	356663	266208	1	0	0	596.291	1785.85	3	1785.85	0.0037	564	578	0	31.22		13	0.00076	K	LFESGQGWFEGLFNR	S				Elution from: 163.5857 to 163.5857 period: 0 experiment: 1 cycles: 1 FinneganScanNumber: 30996 Origin: 20101210_Velos1_AnWe_SA_LnCap_6.mgf Origin: LanCap_3.mgf
1		ENV_XMRV3	Envelope glycoprotein OS=Xenotropic MuLV-related virus (isolate VP35) GN=env PE=3 SV=1	1459	70910	93	93	11	11	23.6	Xenotropic MuLV-related virus VP35	356663	266211	1	0	0	596.291	1785.85	3	1785.85	0.0046	564	578	0	30.4		13	0.00091	K	LFESGQGWFEGLFNR	S				Elution from: 182.7951 to 182.7951 period: 0 experiment: 1 cycles: 1 FinneganScanNumber: 36338 Origin: 20100719_Velos1_TaGe_SA_LnCap_6.mgf Origin: LanCap_2.mgf
1		ENV_XMRV3	Envelope glycoprotein OS=Xenotropic MuLV-related virus (isolate VP35) GN=env PE=3 SV=1	1459	70910	93	93	11	11	23.6	Xenotropic MuLV-related virus VP35	356663	266212	1	0	0	893.934	1785.85	2	1785.85	0.0058	564	578	0	54.79		13	3.3e-06	K	LFESGQGWFEGLFNR	S				Elution from: 163.5896 to 163.5896 period: 0 experiment: 1 cycles: 1 FinneganScanNumber: 30997 Origin: 20101210_Velos1_AnWe_SA_LnCap_6.mgf Origin: LanCap_3.mgf
1		ENV_XMRV3	Envelope glycoprotein OS=Xenotropic MuLV-related virus (isolate VP35) GN=env PE=3 SV=1	1459	70910	93	93	11	11	23.6	Xenotropic MuLV-related virus VP35	356663	295655	1	0	1	984.562	1967.11	2	1967.12	-0.0119	618	634	0	18.02		13	0.016	R	ISVVQALVLTQQYHQLK	S				Elution from: 150.6407 to 150.6407 period: 0 experiment: 1 cycles: 1 FinneganScanNumber: 24895 Origin: 20100618_Velos1_TaGe_SA_LanCap_3.mgf Origin: LanCap_1.mgf
1		ENV_XMRV3	Envelope glycoprotein OS=Xenotropic MuLV-related virus (isolate VP35) GN=env PE=3 SV=1	1459	70910	93	93	11	11	23.6	Xenotropic MuLV-related virus VP35	356663	295656	1	0	1	656.71	1967.11	3	1967.12	-0.0116	618	634	0	40.47		13	9e-05	R	ISVVQALVLTQQYHQLK	S				Elution from: 153.1278 to 153.1278 period: 0 experiment: 1 cycles: 1 FinneganScanNumber: 21429 Origin: 20100618_Velos1_TaGe_SA_LanCap_4.mgf Origin: LanCap_1.mgf
1		ENV_XMRV3	Envelope glycoprotein OS=Xenotropic MuLV-related virus (isolate VP35) GN=env PE=3 SV=1	1459	70910	93	93	11	11	23.6	Xenotropic MuLV-related virus VP35	356663	295657	1	0	1	656.711	1967.11	3	1967.12	-0.0107	618	634	0	18.19		13	0.015	R	ISVVQALVLTQQYHQLK	S				Elution from: 152.2502 to 152.2502 period: 0 experiment: 1 cycles: 1 FinneganScanNumber: 25131 Origin: 20100618_Velos1_TaGe_SA_LanCap_3.mgf Origin: LanCap_1.mgf
1		ENV_XMRV3	Envelope glycoprotein OS=Xenotropic MuLV-related virus (isolate VP35) GN=env PE=3 SV=1	1459	70910	93	93	11	11	23.6	Xenotropic MuLV-related virus VP35	356663	295659	1	0	1	656.711	1967.11	3	1967.12	-0.0089	618	634	0	18.87		13	0.013	R	ISVVQALVLTQQYHQLK	S				Elution from: 150.5641 to 150.5641 period: 0 experiment: 1 cycles: 1 FinneganScanNumber: 24884 Origin: 20100618_Velos1_TaGe_SA_LanCap_3.mgf Origin: LanCap_1.mgf
1		ENV_XMRV3	Envelope glycoprotein OS=Xenotropic MuLV-related virus (isolate VP35) GN=env PE=3 SV=1	1459	70910	93	93	11	11	23.6	Xenotropic MuLV-related virus VP35	356663	295662	1	0	1	984.564	1967.11	2	1967.12	-0.0069	618	634	0	26.52		13	0.0022	R	ISVVQALVLTQQYHQLK	S				Elution from: 153.1871 to 153.1871 period: 0 experiment: 1 cycles: 1 FinneganScanNumber: 21438 Origin: 20100618_Velos1_TaGe_SA_LanCap_4.mgf Origin: LanCap_1.mgf
1		ENV_XMRV3	Envelope glycoprotein OS=Xenotropic MuLV-related virus (isolate VP35) GN=env PE=3 SV=1	1459	70910	93	93	11	11	23.6	Xenotropic MuLV-related virus VP35	356663	295667	1	0	1	656.714	1967.12	3	1967.12	0.001	618	634	0	15.29		13	0.03	R	ISVVQALVLTQQYHQLK	S				Elution from: 132.7556 to 132.7556 period: 0 experiment: 1 cycles: 1 FinneganScanNumber: 27992 Origin: 20100719_Velos1_TaGe_SA_LnCap_4.mgf Origin: LanCap_2.mgf
1		ENV_XMRV3	Envelope glycoprotein OS=Xenotropic MuLV-related virus (isolate VP35) GN=env PE=3 SV=1	1459	70910	93	93	11	11	23.6	Xenotropic MuLV-related virus VP35	356663	295669	1	0	1	656.715	1967.12	3	1967.12	0.0022	618	634	0	17.91		13	0.016	R	ISVVQALVLTQQYHQLK	S				Elution from: 118.6520 to 118.6520 period: 0 experiment: 1 cycles: 1 FinneganScanNumber: 21939 Origin: 20101210_Velos1_AnWe_SA_LnCap_6.mgf Origin: LanCap_3.mgf
1		ENV_XMRV3	Envelope glycoprotein OS=Xenotropic MuLV-related virus (isolate VP35) GN=env PE=3 SV=1	1459	70910	93	93	11	11	23.6	Xenotropic MuLV-related virus VP35	356663	295671	1	0	1	984.569	1967.12	2	1967.12	0.0031	618	634	0	31.79		13	0.00066	R	ISVVQALVLTQQYHQLK	S				Elution from: 119.1220 to 119.1220 period: 0 experiment: 1 cycles: 1 FinneganScanNumber: 22358 Origin: 20101210_Velos1_AnWe_SA_LnCap_4.mgf Origin: LanCap_3.mgf
1		ENV_XMRV3	Envelope glycoprotein OS=Xenotropic MuLV-related virus (isolate VP35) GN=env PE=3 SV=1	1459	70910	93	93	11	11	23.6	Xenotropic MuLV-related virus VP35	356663	295672	1	0	1	656.715	1967.12	3	1967.12	0.0037	618	634	0	26.29		13	0.0024	R	ISVVQALVLTQQYHQLK	S				Elution from: 119.0642 to 119.0642 period: 0 experiment: 1 cycles: 1 FinneganScanNumber: 22344 Origin: 20101210_Velos1_AnWe_SA_LnCap_4.mgf Origin: LanCap_3.mgf
1		ENV_XMRV3	Envelope glycoprotein OS=Xenotropic MuLV-related virus (isolate VP35) GN=env PE=3 SV=1	1459	70910	93	93	11	11	23.6	Xenotropic MuLV-related virus VP35	356663	318826	1	0	1	726.994	2177.96	3	2177.98	-0.0174	162	184	0	20.42		13	0.0091	K	GQGPCFDSSVGSGSIQGATPGGR	C				Elution from: 78.4240 to 78.4240 period: 0 experiment: 1 cycles: 1 FinneganScanNumber: 17626 Origin: 20100618_Velos1_TaGe_SA_LanCap_1.mgf Origin: LanCap_1.mgf
1		ENV_XMRV3	Envelope glycoprotein OS=Xenotropic MuLV-related virus (isolate VP35) GN=env PE=3 SV=1	1459	70910	93	93	11	11	23.6	Xenotropic MuLV-related virus VP35	356663	318827	1	0	1	726.994	2177.96	3	2177.98	-0.015	162	184	0	17.66		13	0.017	K	GQGPCFDSSVGSGSIQGATPGGR	C				Elution from: 77.9476 to 77.9476 period: 0 experiment: 1 cycles: 1 FinneganScanNumber: 17517 Origin: 20100618_Velos1_TaGe_SA_LanCap_1.mgf Origin: LanCap_1.mgf
1		ENV_XMRV3	Envelope glycoprotein OS=Xenotropic MuLV-related virus (isolate VP35) GN=env PE=3 SV=1	1459	70910	93	93	11	11	23.6	Xenotropic MuLV-related virus VP35	356663	318828	1	0	1	1089.99	2177.96	2	2177.98	-0.0142	162	184	0	38.18		13	0.00015	K	GQGPCFDSSVGSGSIQGATPGGR	C				Elution from: 77.8660 to 77.8660 period: 0 experiment: 1 cycles: 1 FinneganScanNumber: 17499 Origin: 20100618_Velos1_TaGe_SA_LanCap_1.mgf Origin: LanCap_1.mgf
1		ENV_XMRV3	Envelope glycoprotein OS=Xenotropic MuLV-related virus (isolate VP35) GN=env PE=3 SV=1	1459	70910	93	93	11	11	23.6	Xenotropic MuLV-related virus VP35	356663	318837	1	0	1	1089.99	2177.97	2	2177.98	-0.006	162	184	0	13.7		13	0.043	K	GQGPCFDSSVGSGSIQGATPGGR	C				Elution from: 81.2859 to 81.2859 period: 0 experiment: 1 cycles: 1 FinneganScanNumber: 18267 Origin: 20100618_Velos1_TaGe_SA_LanCap_1.mgf Origin: LanCap_1.mgf
1		ENV_XMRV3	Envelope glycoprotein OS=Xenotropic MuLV-related virus (isolate VP35) GN=env PE=3 SV=1	1459	70910	93	93	11	11	23.6	Xenotropic MuLV-related virus VP35	356663	318839	1	0	1	1089.99	2177.97	2	2177.98	-0.003	162	184	0	20.65		13	0.0086	K	GQGPCFDSSVGSGSIQGATPGGR	C				Elution from: 72.8318 to 72.8318 period: 0 experiment: 1 cycles: 1 FinneganScanNumber: 13780 Origin: 20100719_Velos1_TaGe_SA_LnCap_3.mgf Origin: LanCap_2.mgf
1		ENV_XMRV3	Envelope glycoprotein OS=Xenotropic MuLV-related virus (isolate VP35) GN=env PE=3 SV=1	1459	70910	93	93	11	11	23.6	Xenotropic MuLV-related virus VP35	356663	318841	1	0	1	726.999	2177.97	3	2177.98	-0.0015	162	184	0	25.28		13	0.003	K	GQGPCFDSSVGSGSIQGATPGGR	C				Elution from: 74.5289 to 74.5289 period: 0 experiment: 1 cycles: 1 FinneganScanNumber: 13692 Origin: 20100719_Velos1_TaGe_SA_LnCap_4.mgf Origin: LanCap_2.mgf
1		ENV_XMRV3	Envelope glycoprotein OS=Xenotropic MuLV-related virus (isolate VP35) GN=env PE=3 SV=1	1459	70910	93	93	11	11	23.6	Xenotropic MuLV-related virus VP35	356663	318844	1	0	1	1090	2177.98	2	2177.98	-0.0002	162	184	0	38.02		13	0.00016	K	GQGPCFDSSVGSGSIQGATPGGR	C				Elution from: 74.5257 to 74.5257 period: 0 experiment: 1 cycles: 1 FinneganScanNumber: 13691 Origin: 20100719_Velos1_TaGe_SA_LnCap_4.mgf Origin: LanCap_2.mgf
1		ENV_XMRV3	Envelope glycoprotein OS=Xenotropic MuLV-related virus (isolate VP35) GN=env PE=3 SV=1	1459	70910	93	93	11	11	23.6	Xenotropic MuLV-related virus VP35	356663	318845	1	0	1	1090	2177.98	2	2177.98	0.0006	162	184	0	58.21		13	1.5e-06	K	GQGPCFDSSVGSGSIQGATPGGR	C				Elution from: 56.1358 to 56.1358 period: 0 experiment: 1 cycles: 1 FinneganScanNumber: 15930 Origin: 20101210_Velos1_AnWe_SA_LnCap_1.mgf Origin: LanCap_3.mgf
1		ENV_XMRV3	Envelope glycoprotein OS=Xenotropic MuLV-related virus (isolate VP35) GN=env PE=3 SV=1	1459	70910	93	93	11	11	23.6	Xenotropic MuLV-related virus VP35	356663	318846	1	0	1	727	2177.98	3	2177.98	0.0006	162	184	0	17.82		13	0.017	K	GQGPCFDSSVGSGSIQGATPGGR	C				Elution from: 72.9289 to 72.9289 period: 0 experiment: 1 cycles: 1 FinneganScanNumber: 13802 Origin: 20100719_Velos1_TaGe_SA_LnCap_3.mgf Origin: LanCap_2.mgf
1		ENV_XMRV3	Envelope glycoprotein OS=Xenotropic MuLV-related virus (isolate VP35) GN=env PE=3 SV=1	1459	70910	93	93	11	11	23.6	Xenotropic MuLV-related virus VP35	356663	318847	1	0	1	1090	2177.98	2	2177.98	0.0016	162	184	0	17.85		13	0.016	K	GQGPCFDSSVGSGSIQGATPGGR	C				Elution from: 71.1984 to 71.1984 period: 0 experiment: 1 cycles: 1 FinneganScanNumber: 13895 Origin: 20100719_Velos1_TaGe_SA_LnCap_2.mgf Origin: LanCap_2.mgf
1		ENV_XMRV3	Envelope glycoprotein OS=Xenotropic MuLV-related virus (isolate VP35) GN=env PE=3 SV=1	1459	70910	93	93	11	11	23.6	Xenotropic MuLV-related virus VP35	356663	318848	1	0	1	727	2177.98	3	2177.98	0.0033	162	184	0	50.02		13	1e-05	K	GQGPCFDSSVGSGSIQGATPGGR	C				Elution from: 56.2053 to 56.2053 period: 0 experiment: 1 cycles: 1 FinneganScanNumber: 15951 Origin: 20101210_Velos1_AnWe_SA_LnCap_1.mgf Origin: LanCap_3.mgf
1		ENV_XMRV3	Envelope glycoprotein OS=Xenotropic MuLV-related virus (isolate VP35) GN=env PE=3 SV=1	1459	70910	93	93	11	11	23.6	Xenotropic MuLV-related virus VP35	356663	318849	1	0	1	1090	2177.98	2	2177.98	0.0036	162	184	0	51.45		13	7.2e-06	K	GQGPCFDSSVGSGSIQGATPGGR	C				Elution from: 72.8645 to 72.8645 period: 0 experiment: 1 cycles: 1 FinneganScanNumber: 16433 Origin: 20101210_Velos1_AnWe_SA_LnCap_2.mgf Origin: LanCap_3.mgf
1		ENV_XMRV3	Envelope glycoprotein OS=Xenotropic MuLV-related virus (isolate VP35) GN=env PE=3 SV=1	1459	70910	93	93	11	11	23.6	Xenotropic MuLV-related virus VP35	356663	318851	1	0	1	1090	2177.98	2	2177.98	0.005	162	184	0	50.14		13	9.7e-06	K	GQGPCFDSSVGSGSIQGATPGGR	C				Elution from: 65.8494 to 65.8494 period: 0 experiment: 1 cycles: 1 FinneganScanNumber: 13342 Origin: 20100719_Velos1_TaGe_SA_LnCap_1.mgf Origin: LanCap_2.mgf
1		ENV_XMRV3	Envelope glycoprotein OS=Xenotropic MuLV-related virus (isolate VP35) GN=env PE=3 SV=1	1459	70910	93	93	11	11	23.6	Xenotropic MuLV-related virus VP35	356663	318853	1	0	1	1090	2177.98	2	2177.98	0.006	162	184	0	75.34		13	2.9e-08	K	GQGPCFDSSVGSGSIQGATPGGR	C				Elution from: 75.2663 to 75.2663 period: 0 experiment: 1 cycles: 1 FinneganScanNumber: 13534 Origin: 20100719_Velos1_TaGe_SA_LnCap_5.mgf Origin: LanCap_2.mgf
1		ENV_XMRV3	Envelope glycoprotein OS=Xenotropic MuLV-related virus (isolate VP35) GN=env PE=3 SV=1	1459	70910	93	93	11	11	23.6	Xenotropic MuLV-related virus VP35	356663	318855	1	0	1	1090	2177.98	2	2177.98	0.0084	162	184	0	53		13	5e-06	K	GQGPCFDSSVGSGSIQGATPGGR	C				Elution from: 70.7096 to 70.7096 period: 0 experiment: 1 cycles: 1 FinneganScanNumber: 12175 Origin: 20101210_Velos1_AnWe_SA_LnCap_5.mgf Origin: LanCap_3.mgf
1		ENV_XMRV3	Envelope glycoprotein OS=Xenotropic MuLV-related virus (isolate VP35) GN=env PE=3 SV=1	1459	70910	93	93	11	11	23.6	Xenotropic MuLV-related virus VP35	356663	318856	1	0	1	727.002	2177.99	3	2177.98	0.0093	162	184	0	31.73		13	0.00067	K	GQGPCFDSSVGSGSIQGATPGGR	C				Elution from: 71.9448 to 71.9448 period: 0 experiment: 1 cycles: 1 FinneganScanNumber: 12024 Origin: 20101210_Velos1_AnWe_SA_LnCap_4.mgf Origin: LanCap_3.mgf
1		ENV_XMRV3	Envelope glycoprotein OS=Xenotropic MuLV-related virus (isolate VP35) GN=env PE=3 SV=1	1459	70910	93	93	11	11	23.6	Xenotropic MuLV-related virus VP35	356663	325855	1	0	1	757.016	2268.03	3	2268.05	-0.018	107	126	0	18.67		13	0.014	R	LYDFYVCPGHTVLTGCGGPR	E				Elution from: 130.3789 to 130.3789 period: 0 experiment: 1 cycles: 1 FinneganScanNumber: 17002 Origin: 20100618_Velos1_TaGe_SA_LanCap_5.mgf Origin: LanCap_1.mgf
1		ENV_XMRV3	Envelope glycoprotein OS=Xenotropic MuLV-related virus (isolate VP35) GN=env PE=3 SV=1	1459	70910	93	93	11	11	23.6	Xenotropic MuLV-related virus VP35	356663	325860	1	0	1	1135.02	2268.04	2	2268.05	-0.0104	107	126	0	26.22		13	0.0024	R	LYDFYVCPGHTVLTGCGGPR	E				Elution from: 107.8074 to 107.8074 period: 0 experiment: 1 cycles: 1 FinneganScanNumber: 23890 Origin: 20100719_Velos1_TaGe_SA_LnCap_2.mgf Origin: LanCap_2.mgf
1		ENV_XMRV3	Envelope glycoprotein OS=Xenotropic MuLV-related virus (isolate VP35) GN=env PE=3 SV=1	1459	70910	93	93	11	11	23.6	Xenotropic MuLV-related virus VP35	356663	325862	1	0	1	1135.03	2268.04	2	2268.05	-0.0084	107	126	0	15.51		13	0.028	R	LYDFYVCPGHTVLTGCGGPR	E				Elution from: 108.5270 to 108.5270 period: 0 experiment: 1 cycles: 1 FinneganScanNumber: 22951 Origin: 20100719_Velos1_TaGe_SA_LnCap_3.mgf Origin: LanCap_2.mgf
1		ENV_XMRV3	Envelope glycoprotein OS=Xenotropic MuLV-related virus (isolate VP35) GN=env PE=3 SV=1	1459	70910	93	93	11	11	23.6	Xenotropic MuLV-related virus VP35	356663	325865	1	0	1	757.021	2268.04	3	2268.05	-0.0048	107	126	0	35.62		13	0.00027	R	LYDFYVCPGHTVLTGCGGPR	E				Elution from: 107.5430 to 107.5430 period: 0 experiment: 1 cycles: 1 FinneganScanNumber: 22694 Origin: 20100719_Velos1_TaGe_SA_LnCap_3.mgf Origin: LanCap_2.mgf
1		ENV_XMRV3	Envelope glycoprotein OS=Xenotropic MuLV-related virus (isolate VP35) GN=env PE=3 SV=1	1459	70910	93	93	11	11	23.6	Xenotropic MuLV-related virus VP35	356663	325866	1	0	1	757.021	2268.04	3	2268.05	-0.0048	107	126	0	69.38		13	1.2e-07	R	LYDFYVCPGHTVLTGCGGPR	E				Elution from: 111.1888 to 111.1888 period: 0 experiment: 1 cycles: 1 FinneganScanNumber: 22525 Origin: 20100719_Velos1_TaGe_SA_LnCap_5.mgf Origin: LanCap_2.mgf
1		ENV_XMRV3	Envelope glycoprotein OS=Xenotropic MuLV-related virus (isolate VP35) GN=env PE=3 SV=1	1459	70910	93	93	11	11	23.6	Xenotropic MuLV-related virus VP35	356663	325868	1	0	1	568.018	2268.04	4	2268.05	-0.0019	107	126	0	35.39		13	0.00029	R	LYDFYVCPGHTVLTGCGGPR	E				Elution from: 108.0119 to 108.0119 period: 0 experiment: 1 cycles: 1 FinneganScanNumber: 23945 Origin: 20100719_Velos1_TaGe_SA_LnCap_2.mgf Origin: LanCap_2.mgf
1		ENV_XMRV3	Envelope glycoprotein OS=Xenotropic MuLV-related virus (isolate VP35) GN=env PE=3 SV=1	1459	70910	93	93	11	11	23.6	Xenotropic MuLV-related virus VP35	356663	325870	1	0	1	757.023	2268.05	3	2268.05	0.0015	107	126	0	64.42		13	3.6e-07	R	LYDFYVCPGHTVLTGCGGPR	E				Elution from: 107.6877 to 107.6877 period: 0 experiment: 1 cycles: 1 FinneganScanNumber: 23858 Origin: 20100719_Velos1_TaGe_SA_LnCap_2.mgf Origin: LanCap_2.mgf
1		ENV_XMRV3	Envelope glycoprotein OS=Xenotropic MuLV-related virus (isolate VP35) GN=env PE=3 SV=1	1459	70910	93	93	11	11	23.6	Xenotropic MuLV-related virus VP35	356663	325871	1	0	1	757.023	2268.05	3	2268.05	0.0018	107	126	0	23.44		13	0.0045	R	LYDFYVCPGHTVLTGCGGPR	E				Elution from: 98.8600 to 98.8600 period: 0 experiment: 1 cycles: 1 FinneganScanNumber: 18376 Origin: 20101210_Velos1_AnWe_SA_LnCap_5.mgf Origin: LanCap_3.mgf
1		ENV_XMRV3	Envelope glycoprotein OS=Xenotropic MuLV-related virus (isolate VP35) GN=env PE=3 SV=1	1459	70910	93	93	11	11	23.6	Xenotropic MuLV-related virus VP35	356663	325872	1	0	1	757.023	2268.05	3	2268.05	0.0027	107	126	0	21.91		13	0.0064	R	LYDFYVCPGHTVLTGCGGPR	E				Elution from: 98.9417 to 98.9417 period: 0 experiment: 1 cycles: 1 FinneganScanNumber: 23874 Origin: 20101210_Velos1_AnWe_SA_LnCap_2.mgf Origin: LanCap_3.mgf
1		ENV_XMRV3	Envelope glycoprotein OS=Xenotropic MuLV-related virus (isolate VP35) GN=env PE=3 SV=1	1459	70910	93	93	11	11	23.6	Xenotropic MuLV-related virus VP35	356663	325874	1	0	1	757.024	2268.05	3	2268.05	0.0036	107	126	0	48.17		13	1.5e-05	R	LYDFYVCPGHTVLTGCGGPR	E				Elution from: 108.4000 to 108.4000 period: 0 experiment: 1 cycles: 1 FinneganScanNumber: 22919 Origin: 20100719_Velos1_TaGe_SA_LnCap_3.mgf Origin: LanCap_2.mgf
1		ENV_XMRV3	Envelope glycoprotein OS=Xenotropic MuLV-related virus (isolate VP35) GN=env PE=3 SV=1	1459	70910	93	93	11	11	23.6	Xenotropic MuLV-related virus VP35	356663	325875	1	0	1	757.024	2268.05	3	2268.05	0.0036	107	126	0	29.57		13	0.0011	R	LYDFYVCPGHTVLTGCGGPR	E				Elution from: 110.5583 to 110.5583 period: 0 experiment: 1 cycles: 1 FinneganScanNumber: 22659 Origin: 20100719_Velos1_TaGe_SA_LnCap_4.mgf Origin: LanCap_2.mgf
1		ENV_XMRV3	Envelope glycoprotein OS=Xenotropic MuLV-related virus (isolate VP35) GN=env PE=3 SV=1	1459	70910	93	93	11	11	23.6	Xenotropic MuLV-related virus VP35	356663	325877	1	0	1	568.02	2268.05	4	2268.05	0.0045	107	126	0	28.28		13	0.0015	R	LYDFYVCPGHTVLTGCGGPR	E				Elution from: 100.1327 to 100.1327 period: 0 experiment: 1 cycles: 1 FinneganScanNumber: 18300 Origin: 20101210_Velos1_AnWe_SA_LnCap_4.mgf Origin: LanCap_3.mgf
1		ENV_XMRV3	Envelope glycoprotein OS=Xenotropic MuLV-related virus (isolate VP35) GN=env PE=3 SV=1	1459	70910	93	93	11	11	23.6	Xenotropic MuLV-related virus VP35	356663	325880	1	0	1	757.025	2268.05	3	2268.05	0.0081	107	126	0	13.09		13	0.049	R	LYDFYVCPGHTVLTGCGGPR	E				Elution from: 100.0217 to 100.0217 period: 0 experiment: 1 cycles: 1 FinneganScanNumber: 18276 Origin: 20101210_Velos1_AnWe_SA_LnCap_4.mgf Origin: LanCap_3.mgf
1		ENV_XMRV3	Envelope glycoprotein OS=Xenotropic MuLV-related virus (isolate VP35) GN=env PE=3 SV=1	1459	70910	93	93	11	11	23.6	Xenotropic MuLV-related virus VP35	356663	325881	1	0	1	757.026	2268.05	3	2268.05	0.0093	107	126	0	14.91		13	0.032	R	LYDFYVCPGHTVLTGCGGPR	E				Elution from: 97.3064 to 97.3064 period: 0 experiment: 1 cycles: 1 FinneganScanNumber: 22479 Origin: 20101210_Velos1_AnWe_SA_LnCap_3.mgf Origin: LanCap_3.mgf
1		ENV_XMRV3	Envelope glycoprotein OS=Xenotropic MuLV-related virus (isolate VP35) GN=env PE=3 SV=1	1459	70910	93	93	11	11	23.6	Xenotropic MuLV-related virus VP35	356663	325882	1	0	1	1135.04	2268.06	2	2268.05	0.0098	107	126	0	50.49		13	8.9e-06	R	LYDFYVCPGHTVLTGCGGPR	E				Elution from: 96.9282 to 96.9282 period: 0 experiment: 1 cycles: 1 FinneganScanNumber: 22381 Origin: 20101210_Velos1_AnWe_SA_LnCap_3.mgf Origin: LanCap_3.mgf
1		ENV_XMRV3	Envelope glycoprotein OS=Xenotropic MuLV-related virus (isolate VP35) GN=env PE=3 SV=1	1459	70910	93	93	11	11	23.6	Xenotropic MuLV-related virus VP35	356663	325883	1	0	1	1135.04	2268.06	2	2268.05	0.0098	107	126	0	48.89		13	1.3e-05	R	LYDFYVCPGHTVLTGCGGPR	E				Elution from: 100.1450 to 100.1450 period: 0 experiment: 1 cycles: 1 FinneganScanNumber: 18304 Origin: 20101210_Velos1_AnWe_SA_LnCap_4.mgf Origin: LanCap_3.mgf
1		ENV_XMRV3	Envelope glycoprotein OS=Xenotropic MuLV-related virus (isolate VP35) GN=env PE=3 SV=1	1459	70910	93	93	11	11	23.6	Xenotropic MuLV-related virus VP35	356663	346132	1	0	0	900.767	2699.28	3	2699.27	0.009	133	155	0	37.74		13	0.00017	K	WGCETTGQAYWKPSSSWDLISLK	R				Elution from: 132.3954 to 132.3954 period: 0 experiment: 1 cycles: 1 FinneganScanNumber: 24789 Origin: 20101210_Velos1_AnWe_SA_LnCap_6.mgf Origin: LanCap_3.mgf
1		ENV_MLVRD	Envelope glycoprotein OS=Radiation murine leukemia virus GN=env PE=3 SV=2	576	74405	49	49	6	6	10.7	Radiation murine leukemia virus	11787	65727	1	0	0	459.737	917.459	2	917.464	-0.0052	546	554	0	27.77		13	0.0017	K	EGGLCAALK	E				Elution from: 71.1379 to 71.1379 period: 0 experiment: 1 cycles: 1 FinneganScanNumber: 7926 Origin: 20100618_Velos1_TaGe_SA_LanCap_4.mgf Origin: LanCap_1.mgf
1		ENV_MLVRD	Envelope glycoprotein OS=Radiation murine leukemia virus GN=env PE=3 SV=2	576	74405	49	49	6	6	10.7	Radiation murine leukemia virus	11787	65753	1	0	0	459.74	917.465	2	917.464	0.0014	546	554	0	16.27		13	0.024	K	EGGLCAALK	E				Elution from: 50.9023 to 50.9023 period: 0 experiment: 1 cycles: 1 FinneganScanNumber: 9902 Origin: 20101210_Velos1_AnWe_SA_LnCap_3.mgf Origin: LanCap_3.mgf
1		ENV_MLVRD	Envelope glycoprotein OS=Radiation murine leukemia virus GN=env PE=3 SV=2	576	74405	49	49	6	6	10.7	Radiation murine leukemia virus	11787	197381	1	0	1	723.396	1444.78	2	1444.79	-0.0107	524	536	0	27.91		13	0.0016	K	SLTSLSEVVLQNR	R				Elution from: 130.1652 to 130.1652 period: 0 experiment: 1 cycles: 1 FinneganScanNumber: 27894 Origin: 20100618_Velos1_TaGe_SA_LanCap_1.mgf Origin: LanCap_1.mgf
1		ENV_MLVRD	Envelope glycoprotein OS=Radiation murine leukemia virus GN=env PE=3 SV=2	576	74405	49	49	6	6	10.7	Radiation murine leukemia virus	11787	197384	1	0	1	723.398	1444.78	2	1444.79	-0.0069	524	536	0	28.9		13	0.0013	K	SLTSLSEVVLQNR	R				Elution from: 125.6080 to 125.6080 period: 0 experiment: 1 cycles: 1 FinneganScanNumber: 27160 Origin: 20100618_Velos1_TaGe_SA_LanCap_1.mgf Origin: LanCap_1.mgf
1		ENV_MLVRD	Envelope glycoprotein OS=Radiation murine leukemia virus GN=env PE=3 SV=2	576	74405	49	49	6	6	10.7	Radiation murine leukemia virus	11787	197385	1	0	1	723.398	1444.78	2	1444.79	-0.0065	524	536	0	19.3		13	0.012	K	SLTSLSEVVLQNR	R				Elution from: 129.1957 to 129.1957 period: 0 experiment: 1 cycles: 1 FinneganScanNumber: 23166 Origin: 20100618_Velos1_TaGe_SA_LanCap_2.mgf Origin: LanCap_1.mgf
1		ENV_MLVRD	Envelope glycoprotein OS=Radiation murine leukemia virus GN=env PE=3 SV=2	576	74405	49	49	6	6	10.7	Radiation murine leukemia virus	11787	197386	1	0	1	482.602	1444.78	3	1444.79	-0.0053	524	536	0	37.51		13	0.00018	K	SLTSLSEVVLQNR	R				Elution from: 127.5768 to 127.5768 period: 0 experiment: 1 cycles: 1 FinneganScanNumber: 27475 Origin: 20100618_Velos1_TaGe_SA_LanCap_1.mgf Origin: LanCap_1.mgf
1		ENV_MLVRD	Envelope glycoprotein OS=Radiation murine leukemia virus GN=env PE=3 SV=2	576	74405	49	49	6	6	10.7	Radiation murine leukemia virus	11787	197387	1	0	1	482.602	1444.78	3	1444.79	-0.0047	524	536	0	22.47		13	0.0057	K	SLTSLSEVVLQNR	R				Elution from: 125.5581 to 125.5581 period: 0 experiment: 1 cycles: 1 FinneganScanNumber: 27152 Origin: 20100618_Velos1_TaGe_SA_LanCap_1.mgf Origin: LanCap_1.mgf
1		ENV_MLVRD	Envelope glycoprotein OS=Radiation murine leukemia virus GN=env PE=3 SV=2	576	74405	49	49	6	6	10.7	Radiation murine leukemia virus	11787	197388	1	0	1	723.4	1444.78	2	1444.79	-0.0039	524	536	0	18.56		13	0.014	K	SLTSLSEVVLQNR	R				Elution from: 132.6506 to 132.6506 period: 0 experiment: 1 cycles: 1 FinneganScanNumber: 18269 Origin: 20100618_Velos1_TaGe_SA_LanCap_4.mgf Origin: LanCap_1.mgf
1		ENV_MLVRD	Envelope glycoprotein OS=Radiation murine leukemia virus GN=env PE=3 SV=2	576	74405	49	49	6	6	10.7	Radiation murine leukemia virus	11787	197390	1	0	1	723.4	1444.79	2	1444.79	-0.0025	524	536	0	30.15		13	0.00097	K	SLTSLSEVVLQNR	R				Elution from: 105.9899 to 105.9899 period: 0 experiment: 1 cycles: 1 FinneganScanNumber: 24709 Origin: 20100719_Velos1_TaGe_SA_LnCap_1.mgf Origin: LanCap_2.mgf
1		ENV_MLVRD	Envelope glycoprotein OS=Radiation murine leukemia virus GN=env PE=3 SV=2	576	74405	49	49	6	6	10.7	Radiation murine leukemia virus	11787	197393	1	0	1	482.603	1444.79	3	1444.79	-0.0014	524	536	0	22.9		13	0.0051	K	SLTSLSEVVLQNR	R				Elution from: 106.4110 to 106.4110 period: 0 experiment: 1 cycles: 1 FinneganScanNumber: 24824 Origin: 20100719_Velos1_TaGe_SA_LnCap_1.mgf Origin: LanCap_2.mgf
1		ENV_MLVRD	Envelope glycoprotein OS=Radiation murine leukemia virus GN=env PE=3 SV=2	576	74405	49	49	6	6	10.7	Radiation murine leukemia virus	11787	197396	1	0	1	723.401	1444.79	2	1444.79	-0.0011	524	536	0	40.67		13	8.6e-05	K	SLTSLSEVVLQNR	R				Elution from: 112.5476 to 112.5476 period: 0 experiment: 1 cycles: 1 FinneganScanNumber: 25166 Origin: 20100719_Velos1_TaGe_SA_LnCap_2.mgf Origin: LanCap_2.mgf
1		ENV_MLVRD	Envelope glycoprotein OS=Radiation murine leukemia virus GN=env PE=3 SV=2	576	74405	49	49	6	6	10.7	Radiation murine leukemia virus	11787	197397	1	0	1	482.603	1444.79	3	1444.79	-0.0011	524	536	0	21.67		13	0.0068	K	SLTSLSEVVLQNR	R				Elution from: 102.9154 to 102.9154 period: 0 experiment: 1 cycles: 1 FinneganScanNumber: 18581 Origin: 20101210_Velos1_AnWe_SA_LnCap_6.mgf Origin: LanCap_3.mgf
1		ENV_MLVRD	Envelope glycoprotein OS=Radiation murine leukemia virus GN=env PE=3 SV=2	576	74405	49	49	6	6	10.7	Radiation murine leukemia virus	11787	197402	1	0	1	482.604	1444.79	3	1444.79	0.0004	524	536	0	30.99		13	0.0008	K	SLTSLSEVVLQNR	R				Elution from: 97.2028 to 97.2028 period: 0 experiment: 1 cycles: 1 FinneganScanNumber: 27292 Origin: 20101210_Velos1_AnWe_SA_LnCap_1.mgf Origin: LanCap_3.mgf
1		ENV_MLVRD	Envelope glycoprotein OS=Radiation murine leukemia virus GN=env PE=3 SV=2	576	74405	49	49	6	6	10.7	Radiation murine leukemia virus	11787	197408	1	0	1	482.604	1444.79	3	1444.79	0.0016	524	536	0	25.55		13	0.0028	K	SLTSLSEVVLQNR	R				Elution from: 105.7897 to 105.7897 period: 0 experiment: 1 cycles: 1 FinneganScanNumber: 24654 Origin: 20100719_Velos1_TaGe_SA_LnCap_1.mgf Origin: LanCap_2.mgf
1		ENV_MLVRD	Envelope glycoprotein OS=Radiation murine leukemia virus GN=env PE=3 SV=2	576	74405	49	49	6	6	10.7	Radiation murine leukemia virus	11787	197410	1	0	1	482.604	1444.79	3	1444.79	0.0022	524	536	0	19.96		13	0.01	K	SLTSLSEVVLQNR	R				Elution from: 101.3433 to 101.3433 period: 0 experiment: 1 cycles: 1 FinneganScanNumber: 23490 Origin: 20101210_Velos1_AnWe_SA_LnCap_3.mgf Origin: LanCap_3.mgf
1		ENV_MLVRD	Envelope glycoprotein OS=Radiation murine leukemia virus GN=env PE=3 SV=2	576	74405	49	49	6	6	10.7	Radiation murine leukemia virus	11787	197414	1	0	1	482.604	1444.79	3	1444.79	0.0031	524	536	0	19.7		13	0.011	K	SLTSLSEVVLQNR	R				Elution from: 104.5009 to 104.5009 period: 0 experiment: 1 cycles: 1 FinneganScanNumber: 19238 Origin: 20101210_Velos1_AnWe_SA_LnCap_4.mgf Origin: LanCap_3.mgf
1		ENV_MLVRD	Envelope glycoprotein OS=Radiation murine leukemia virus GN=env PE=3 SV=2	576	74405	49	49	6	6	10.7	Radiation murine leukemia virus	11787	197415	1	0	1	482.604	1444.79	3	1444.79	0.0031	524	536	0	31.31		13	0.00074	K	SLTSLSEVVLQNR	R				Elution from: 103.6385 to 103.6385 period: 0 experiment: 1 cycles: 1 FinneganScanNumber: 19398 Origin: 20101210_Velos1_AnWe_SA_LnCap_5.mgf Origin: LanCap_3.mgf
1		ENV_MLVRD	Envelope glycoprotein OS=Radiation murine leukemia virus GN=env PE=3 SV=2	576	74405	49	49	6	6	10.7	Radiation murine leukemia virus	11787	197417	1	0	1	723.403	1444.79	2	1444.79	0.0033	524	536	0	25.76		13	0.0027	K	SLTSLSEVVLQNR	R				Elution from: 103.4301 to 103.4301 period: 0 experiment: 1 cycles: 1 FinneganScanNumber: 25030 Origin: 20101210_Velos1_AnWe_SA_LnCap_2.mgf Origin: LanCap_3.mgf
1		ENV_MLVRD	Envelope glycoprotein OS=Radiation murine leukemia virus GN=env PE=3 SV=2	576	74405	49	49	6	6	10.7	Radiation murine leukemia virus	11787	197430	1	0	1	723.404	1444.79	2	1444.79	0.0055	524	536	0	32.6		13	0.00055	K	SLTSLSEVVLQNR	R				Elution from: 97.1699 to 97.1699 period: 0 experiment: 1 cycles: 1 FinneganScanNumber: 27284 Origin: 20101210_Velos1_AnWe_SA_LnCap_1.mgf Origin: LanCap_3.mgf
1		ENV_MLVRD	Envelope glycoprotein OS=Radiation murine leukemia virus GN=env PE=3 SV=2	576	74405	49	49	6	6	10.7	Radiation murine leukemia virus	11787	197440	1	0	1	723.405	1444.8	2	1444.79	0.0075	524	536	0	18.68		13	0.014	K	SLTSLSEVVLQNR	R				Elution from: 98.7293 to 98.7293 period: 0 experiment: 1 cycles: 1 FinneganScanNumber: 27676 Origin: 20101210_Velos1_AnWe_SA_LnCap_1.mgf Origin: LanCap_3.mgf
1		ENV_MLVRD	Envelope glycoprotein OS=Radiation murine leukemia virus GN=env PE=3 SV=2	576	74405	49	49	6	6	10.7	Radiation murine leukemia virus	11787	257807	1	0	1	871.861	1741.71	2	1741.72	-0.0116	555	568	0	23.95		13	0.004	K	EECCFYADHTGVVR	D				Elution from: 76.1558 to 76.1558 period: 0 experiment: 1 cycles: 1 FinneganScanNumber: 8902 Origin: 20100618_Velos1_TaGe_SA_LanCap_4.mgf Origin: LanCap_1.mgf
1		ENV_MLVRD	Envelope glycoprotein OS=Radiation murine leukemia virus GN=env PE=3 SV=2	576	74405	49	49	6	6	10.7	Radiation murine leukemia virus	11787	257814	1	0	1	871.866	1741.72	2	1741.72	-0.0018	555	568	0	15.62		13	0.027	K	EECCFYADHTGVVR	D				Elution from: 60.9382 to 60.9382 period: 0 experiment: 1 cycles: 1 FinneganScanNumber: 10193 Origin: 20100719_Velos1_TaGe_SA_LnCap_4.mgf Origin: LanCap_2.mgf
1		ENV_MLVRD	Envelope glycoprotein OS=Radiation murine leukemia virus GN=env PE=3 SV=2	576	74405	49	49	6	6	10.7	Radiation murine leukemia virus	11787	257815	1	0	1	581.58	1741.72	3	1741.72	-0.0016	555	568	0	27.15		13	0.0019	K	EECCFYADHTGVVR	D				Elution from: 58.9338 to 58.9338 period: 0 experiment: 1 cycles: 1 FinneganScanNumber: 10195 Origin: 20100719_Velos1_TaGe_SA_LnCap_3.mgf Origin: LanCap_2.mgf
1		ENV_MLVRD	Envelope glycoprotein OS=Radiation murine leukemia virus GN=env PE=3 SV=2	576	74405	49	49	6	6	10.7	Radiation murine leukemia virus	11787	257818	1	0	1	581.58	1741.72	3	1741.72	-0.001	555	568	0	24.75		13	0.0033	K	EECCFYADHTGVVR	D				Elution from: 58.0379 to 58.0379 period: 0 experiment: 1 cycles: 1 FinneganScanNumber: 10204 Origin: 20100719_Velos1_TaGe_SA_LnCap_2.mgf Origin: LanCap_2.mgf
1		ENV_MLVRD	Envelope glycoprotein OS=Radiation murine leukemia virus GN=env PE=3 SV=2	576	74405	49	49	6	6	10.7	Radiation murine leukemia virus	11787	257821	1	0	1	581.58	1741.72	3	1741.72	-0.0004	555	568	0	24.09		13	0.0039	K	EECCFYADHTGVVR	D				Elution from: 62.1280 to 62.1280 period: 0 experiment: 1 cycles: 1 FinneganScanNumber: 10278 Origin: 20100719_Velos1_TaGe_SA_LnCap_5.mgf Origin: LanCap_2.mgf
1		ENV_MLVRD	Envelope glycoprotein OS=Radiation murine leukemia virus GN=env PE=3 SV=2	576	74405	49	49	6	6	10.7	Radiation murine leukemia virus	11787	257823	1	0	1	871.868	1741.72	2	1741.72	0.0018	555	568	0	19.45		13	0.011	K	EECCFYADHTGVVR	D				Elution from: 58.0889 to 58.0889 period: 0 experiment: 1 cycles: 1 FinneganScanNumber: 10219 Origin: 20100719_Velos1_TaGe_SA_LnCap_2.mgf Origin: LanCap_2.mgf
1		ENV_MLVRD	Envelope glycoprotein OS=Radiation murine leukemia virus GN=env PE=3 SV=2	576	74405	49	49	6	6	10.7	Radiation murine leukemia virus	11787	257828	1	0	1	871.869	1741.72	2	1741.72	0.0054	555	568	0	24.55		13	0.0035	K	EECCFYADHTGVVR	D				Elution from: 37.8624 to 37.8624 period: 0 experiment: 1 cycles: 1 FinneganScanNumber: 10261 Origin: 20101210_Velos1_AnWe_SA_LnCap_1.mgf Origin: LanCap_3.mgf
1		ENV_MLVRD	Envelope glycoprotein OS=Radiation murine leukemia virus GN=env PE=3 SV=2	576	74405	49	49	6	6	10.7	Radiation murine leukemia virus	11787	273791	1	0	1	914.989	1827.96	2	1827.98	-0.0124	372	389	0	13.38		13	0.046	K	LTLSEVTGQGLCVGAVPK	T				Elution from: 143.6101 to 143.6101 period: 0 experiment: 1 cycles: 1 FinneganScanNumber: 25609 Origin: 20100618_Velos1_TaGe_SA_LanCap_2.mgf Origin: LanCap_1.mgf
1		ENV_MLVRD	Envelope glycoprotein OS=Radiation murine leukemia virus GN=env PE=3 SV=2	576	74405	49	49	6	6	10.7	Radiation murine leukemia virus	11787	273795	1	0	1	610.329	1827.97	3	1827.98	-0.0104	372	389	0	16.19		13	0.024	K	LTLSEVTGQGLCVGAVPK	T				Elution from: 143.6969 to 143.6969 period: 0 experiment: 1 cycles: 1 FinneganScanNumber: 25622 Origin: 20100618_Velos1_TaGe_SA_LanCap_2.mgf Origin: LanCap_1.mgf
1		ENV_MLVRD	Envelope glycoprotein OS=Radiation murine leukemia virus GN=env PE=3 SV=2	576	74405	49	49	6	6	10.7	Radiation murine leukemia virus	11787	273816	1	0	1	914.995	1827.98	2	1827.98	-0.001	372	389	0	15.55		13	0.028	K	LTLSEVTGQGLCVGAVPK	T				Elution from: 112.6975 to 112.6975 period: 0 experiment: 1 cycles: 1 FinneganScanNumber: 31237 Origin: 20101210_Velos1_AnWe_SA_LnCap_1.mgf Origin: LanCap_3.mgf
1		ENV_MLVRD	Envelope glycoprotein OS=Radiation murine leukemia virus GN=env PE=3 SV=2	576	74405	49	49	6	6	10.7	Radiation murine leukemia virus	11787	273839	1	0	1	610.334	1827.98	3	1827.98	0.0028	372	389	0	30.73		13	0.00085	K	LTLSEVTGQGLCVGAVPK	T				Elution from: 112.6033 to 112.6033 period: 0 experiment: 1 cycles: 1 FinneganScanNumber: 27333 Origin: 20101210_Velos1_AnWe_SA_LnCap_2.mgf Origin: LanCap_3.mgf
1		ENV_MLVRD	Envelope glycoprotein OS=Radiation murine leukemia virus GN=env PE=3 SV=2	576	74405	49	49	6	6	10.7	Radiation murine leukemia virus	11787	273841	1	0	1	914.997	1827.98	2	1827.98	0.0032	372	389	0	23.93		13	0.004	K	LTLSEVTGQGLCVGAVPK	T				Elution from: 112.5064 to 112.5064 period: 0 experiment: 1 cycles: 1 FinneganScanNumber: 27311 Origin: 20101210_Velos1_AnWe_SA_LnCap_2.mgf Origin: LanCap_3.mgf
1		ENV_MLVRD	Envelope glycoprotein OS=Radiation murine leukemia virus GN=env PE=3 SV=2	576	74405	49	49	6	6	10.7	Radiation murine leukemia virus	11787	273847	1	0	1	610.334	1827.98	3	1827.98	0.0046	372	389	0	24.96		13	0.0032	K	LTLSEVTGQGLCVGAVPK	T				Elution from: 109.4103 to 109.4103 period: 0 experiment: 1 cycles: 1 FinneganScanNumber: 30436 Origin: 20101210_Velos1_AnWe_SA_LnCap_1.mgf Origin: LanCap_3.mgf
1		ENV_MLVRD	Envelope glycoprotein OS=Radiation murine leukemia virus GN=env PE=3 SV=2	576	74405	49	49	6	6	10.7	Radiation murine leukemia virus	11787	273851	1	0	1	914.999	1827.98	2	1827.98	0.006	372	389	0	18.93		13	0.013	K	LTLSEVTGQGLCVGAVPK	T				Elution from: 110.9409 to 110.9409 period: 0 experiment: 1 cycles: 1 FinneganScanNumber: 30810 Origin: 20101210_Velos1_AnWe_SA_LnCap_1.mgf Origin: LanCap_3.mgf
1		ENV_MLVRD	Envelope glycoprotein OS=Radiation murine leukemia virus GN=env PE=3 SV=2	576	74405	49	49	6	6	10.7	Radiation murine leukemia virus	11787	273852	1	0	1	914.999	1827.98	2	1827.98	0.0062	372	389	0	35.8		13	0.00026	K	LTLSEVTGQGLCVGAVPK	T				Elution from: 109.4122 to 109.4122 period: 0 experiment: 1 cycles: 1 FinneganScanNumber: 30437 Origin: 20101210_Velos1_AnWe_SA_LnCap_1.mgf Origin: LanCap_3.mgf
1		ENV_MLVRD	Envelope glycoprotein OS=Radiation murine leukemia virus GN=env PE=3 SV=2	576	74405	49	49	6	6	10.7	Radiation murine leukemia virus	11787	273856	1	0	1	915	1827.99	2	1827.98	0.0094	372	389	0	25.59		13	0.0028	K	LTLSEVTGQGLCVGAVPK	T				Elution from: 212.4829 to 212.4829 period: 0 experiment: 1 cycles: 1 FinneganScanNumber: 51792 Origin: 20101210_Velos1_AnWe_SA_LnCap_1.mgf Origin: LanCap_3.mgf
1		ENV_MLVRD	Envelope glycoprotein OS=Radiation murine leukemia virus GN=env PE=3 SV=2	576	74405	49	49	6	6	10.7	Radiation murine leukemia virus	11787	295655	1	0	1	984.562	1967.11	2	1967.12	-0.0119	638	654	0	18.02		13	0.016	R	ISVVQALVLTQQYHQLK	S				Elution from: 150.6407 to 150.6407 period: 0 experiment: 1 cycles: 1 FinneganScanNumber: 24895 Origin: 20100618_Velos1_TaGe_SA_LanCap_3.mgf Origin: LanCap_1.mgf
1		ENV_MLVRD	Envelope glycoprotein OS=Radiation murine leukemia virus GN=env PE=3 SV=2	576	74405	49	49	6	6	10.7	Radiation murine leukemia virus	11787	295656	1	0	1	656.71	1967.11	3	1967.12	-0.0116	638	654	0	40.47		13	9e-05	R	ISVVQALVLTQQYHQLK	S				Elution from: 153.1278 to 153.1278 period: 0 experiment: 1 cycles: 1 FinneganScanNumber: 21429 Origin: 20100618_Velos1_TaGe_SA_LanCap_4.mgf Origin: LanCap_1.mgf
1		ENV_MLVRD	Envelope glycoprotein OS=Radiation murine leukemia virus GN=env PE=3 SV=2	576	74405	49	49	6	6	10.7	Radiation murine leukemia virus	11787	295657	1	0	1	656.711	1967.11	3	1967.12	-0.0107	638	654	0	18.19		13	0.015	R	ISVVQALVLTQQYHQLK	S				Elution from: 152.2502 to 152.2502 period: 0 experiment: 1 cycles: 1 FinneganScanNumber: 25131 Origin: 20100618_Velos1_TaGe_SA_LanCap_3.mgf Origin: LanCap_1.mgf
1		ENV_MLVRD	Envelope glycoprotein OS=Radiation murine leukemia virus GN=env PE=3 SV=2	576	74405	49	49	6	6	10.7	Radiation murine leukemia virus	11787	295659	1	0	1	656.711	1967.11	3	1967.12	-0.0089	638	654	0	18.87		13	0.013	R	ISVVQALVLTQQYHQLK	S				Elution from: 150.5641 to 150.5641 period: 0 experiment: 1 cycles: 1 FinneganScanNumber: 24884 Origin: 20100618_Velos1_TaGe_SA_LanCap_3.mgf Origin: LanCap_1.mgf
1		ENV_MLVRD	Envelope glycoprotein OS=Radiation murine leukemia virus GN=env PE=3 SV=2	576	74405	49	49	6	6	10.7	Radiation murine leukemia virus	11787	295662	1	0	1	984.564	1967.11	2	1967.12	-0.0069	638	654	0	26.52		13	0.0022	R	ISVVQALVLTQQYHQLK	S				Elution from: 153.1871 to 153.1871 period: 0 experiment: 1 cycles: 1 FinneganScanNumber: 21438 Origin: 20100618_Velos1_TaGe_SA_LanCap_4.mgf Origin: LanCap_1.mgf
1		ENV_MLVRD	Envelope glycoprotein OS=Radiation murine leukemia virus GN=env PE=3 SV=2	576	74405	49	49	6	6	10.7	Radiation murine leukemia virus	11787	295667	1	0	1	656.714	1967.12	3	1967.12	0.001	638	654	0	15.29		13	0.03	R	ISVVQALVLTQQYHQLK	S				Elution from: 132.7556 to 132.7556 period: 0 experiment: 1 cycles: 1 FinneganScanNumber: 27992 Origin: 20100719_Velos1_TaGe_SA_LnCap_4.mgf Origin: LanCap_2.mgf
1		ENV_MLVRD	Envelope glycoprotein OS=Radiation murine leukemia virus GN=env PE=3 SV=2	576	74405	49	49	6	6	10.7	Radiation murine leukemia virus	11787	295669	1	0	1	656.715	1967.12	3	1967.12	0.0022	638	654	0	17.91		13	0.016	R	ISVVQALVLTQQYHQLK	S				Elution from: 118.6520 to 118.6520 period: 0 experiment: 1 cycles: 1 FinneganScanNumber: 21939 Origin: 20101210_Velos1_AnWe_SA_LnCap_6.mgf Origin: LanCap_3.mgf
1		ENV_MLVRD	Envelope glycoprotein OS=Radiation murine leukemia virus GN=env PE=3 SV=2	576	74405	49	49	6	6	10.7	Radiation murine leukemia virus	11787	295671	1	0	1	984.569	1967.12	2	1967.12	0.0031	638	654	0	31.79		13	0.00066	R	ISVVQALVLTQQYHQLK	S				Elution from: 119.1220 to 119.1220 period: 0 experiment: 1 cycles: 1 FinneganScanNumber: 22358 Origin: 20101210_Velos1_AnWe_SA_LnCap_4.mgf Origin: LanCap_3.mgf
1		ENV_MLVRD	Envelope glycoprotein OS=Radiation murine leukemia virus GN=env PE=3 SV=2	576	74405	49	49	6	6	10.7	Radiation murine leukemia virus	11787	295672	1	0	1	656.715	1967.12	3	1967.12	0.0037	638	654	0	26.29		13	0.0024	R	ISVVQALVLTQQYHQLK	S				Elution from: 119.0642 to 119.0642 period: 0 experiment: 1 cycles: 1 FinneganScanNumber: 22344 Origin: 20101210_Velos1_AnWe_SA_LnCap_4.mgf Origin: LanCap_3.mgf
1		ENV_MLVRD	Envelope glycoprotein OS=Radiation murine leukemia virus GN=env PE=3 SV=2	576	74405	49	49	6	6	10.7	Radiation murine leukemia virus	11787	344003	1	0	1	661.299	2641.17	4	2641.17	-0.0066	546	568	1	41.22		13	7.5e-05	K	EGGLCAALKEECCFYADHTGVVR	D				Elution from: 102.1693 to 102.1693 period: 0 experiment: 1 cycles: 1 FinneganScanNumber: 21272 Origin: 20100719_Velos1_TaGe_SA_LnCap_3.mgf Origin: LanCap_2.mgf
1		ENV_MLVRD	Envelope glycoprotein OS=Radiation murine leukemia virus GN=env PE=3 SV=2	576	74405	49	49	6	6	10.7	Radiation murine leukemia virus	11787	344004	1	0	1	881.398	2641.17	3	2641.17	-0.0011	546	568	1	20.18		13	0.0096	K	EGGLCAALKEECCFYADHTGVVR	D				Elution from: 94.6352 to 94.6352 period: 0 experiment: 1 cycles: 1 FinneganScanNumber: 17436 Origin: 20101210_Velos1_AnWe_SA_LnCap_5.mgf Origin: LanCap_3.mgf
1		ENV_MLVRD	Envelope glycoprotein OS=Radiation murine leukemia virus GN=env PE=3 SV=2	576	74405	49	49	6	6	10.7	Radiation murine leukemia virus	11787	344005	1	0	1	881.399	2641.17	3	2641.17	0.0025	546	568	1	19.47		13	0.011	K	EGGLCAALKEECCFYADHTGVVR	D				Elution from: 104.3665 to 104.3665 period: 0 experiment: 1 cycles: 1 FinneganScanNumber: 21113 Origin: 20100719_Velos1_TaGe_SA_LnCap_4.mgf Origin: LanCap_2.mgf
1		ENV_MLVRD	Envelope glycoprotein OS=Radiation murine leukemia virus GN=env PE=3 SV=2	576	74405	49	49	6	6	10.7	Radiation murine leukemia virus	11787	344006	1	0	1	661.301	2641.17	4	2641.17	0.0026	546	568	1	22.7		13	0.0054	K	EGGLCAALKEECCFYADHTGVVR	D				Elution from: 104.3204 to 104.3204 period: 0 experiment: 1 cycles: 1 FinneganScanNumber: 21101 Origin: 20100719_Velos1_TaGe_SA_LnCap_4.mgf Origin: LanCap_2.mgf
1		ENV_MCFF3	Envelope glycoprotein OS=Mink cell focus-forming murine leukemia virus (isolate CI-3) GN=env PE=3 SV=1	501	70822	39	39	5	5	11.7	Mink cell focus-forming murine leukemia virus (ISOLATE CI-3)	11936	65727	1	0	0	459.737	917.459	2	917.464	-0.0052	523	531	0	27.77		13	0.0017	K	EGGLCAALK	E				Elution from: 71.1379 to 71.1379 period: 0 experiment: 1 cycles: 1 FinneganScanNumber: 7926 Origin: 20100618_Velos1_TaGe_SA_LanCap_4.mgf Origin: LanCap_1.mgf
1		ENV_MCFF3	Envelope glycoprotein OS=Mink cell focus-forming murine leukemia virus (isolate CI-3) GN=env PE=3 SV=1	501	70822	39	39	5	5	11.7	Mink cell focus-forming murine leukemia virus (ISOLATE CI-3)	11936	65753	1	0	0	459.74	917.465	2	917.464	0.0014	523	531	0	16.27		13	0.024	K	EGGLCAALK	E				Elution from: 50.9023 to 50.9023 period: 0 experiment: 1 cycles: 1 FinneganScanNumber: 9902 Origin: 20101210_Velos1_AnWe_SA_LnCap_3.mgf Origin: LanCap_3.mgf
1		ENV_MCFF3	Envelope glycoprotein OS=Mink cell focus-forming murine leukemia virus (isolate CI-3) GN=env PE=3 SV=1	501	70822	39	39	5	5	11.7	Mink cell focus-forming murine leukemia virus (ISOLATE CI-3)	11936	197381	1	0	1	723.396	1444.78	2	1444.79	-0.0107	501	513	0	27.91		13	0.0016	K	SLTSLSEVVLQNR	R				Elution from: 130.1652 to 130.1652 period: 0 experiment: 1 cycles: 1 FinneganScanNumber: 27894 Origin: 20100618_Velos1_TaGe_SA_LanCap_1.mgf Origin: LanCap_1.mgf
1		ENV_MCFF3	Envelope glycoprotein OS=Mink cell focus-forming murine leukemia virus (isolate CI-3) GN=env PE=3 SV=1	501	70822	39	39	5	5	11.7	Mink cell focus-forming murine leukemia virus (ISOLATE CI-3)	11936	197384	1	0	1	723.398	1444.78	2	1444.79	-0.0069	501	513	0	28.9		13	0.0013	K	SLTSLSEVVLQNR	R				Elution from: 125.6080 to 125.6080 period: 0 experiment: 1 cycles: 1 FinneganScanNumber: 27160 Origin: 20100618_Velos1_TaGe_SA_LanCap_1.mgf Origin: LanCap_1.mgf
1		ENV_MCFF3	Envelope glycoprotein OS=Mink cell focus-forming murine leukemia virus (isolate CI-3) GN=env PE=3 SV=1	501	70822	39	39	5	5	11.7	Mink cell focus-forming murine leukemia virus (ISOLATE CI-3)	11936	197385	1	0	1	723.398	1444.78	2	1444.79	-0.0065	501	513	0	19.3		13	0.012	K	SLTSLSEVVLQNR	R				Elution from: 129.1957 to 129.1957 period: 0 experiment: 1 cycles: 1 FinneganScanNumber: 23166 Origin: 20100618_Velos1_TaGe_SA_LanCap_2.mgf Origin: LanCap_1.mgf
1		ENV_MCFF3	Envelope glycoprotein OS=Mink cell focus-forming murine leukemia virus (isolate CI-3) GN=env PE=3 SV=1	501	70822	39	39	5	5	11.7	Mink cell focus-forming murine leukemia virus (ISOLATE CI-3)	11936	197386	1	0	1	482.602	1444.78	3	1444.79	-0.0053	501	513	0	37.51		13	0.00018	K	SLTSLSEVVLQNR	R				Elution from: 127.5768 to 127.5768 period: 0 experiment: 1 cycles: 1 FinneganScanNumber: 27475 Origin: 20100618_Velos1_TaGe_SA_LanCap_1.mgf Origin: LanCap_1.mgf
1		ENV_MCFF3	Envelope glycoprotein OS=Mink cell focus-forming murine leukemia virus (isolate CI-3) GN=env PE=3 SV=1	501	70822	39	39	5	5	11.7	Mink cell focus-forming murine leukemia virus (ISOLATE CI-3)	11936	197387	1	0	1	482.602	1444.78	3	1444.79	-0.0047	501	513	0	22.47		13	0.0057	K	SLTSLSEVVLQNR	R				Elution from: 125.5581 to 125.5581 period: 0 experiment: 1 cycles: 1 FinneganScanNumber: 27152 Origin: 20100618_Velos1_TaGe_SA_LanCap_1.mgf Origin: LanCap_1.mgf
1		ENV_MCFF3	Envelope glycoprotein OS=Mink cell focus-forming murine leukemia virus (isolate CI-3) GN=env PE=3 SV=1	501	70822	39	39	5	5	11.7	Mink cell focus-forming murine leukemia virus (ISOLATE CI-3)	11936	197388	1	0	1	723.4	1444.78	2	1444.79	-0.0039	501	513	0	18.56		13	0.014	K	SLTSLSEVVLQNR	R				Elution from: 132.6506 to 132.6506 period: 0 experiment: 1 cycles: 1 FinneganScanNumber: 18269 Origin: 20100618_Velos1_TaGe_SA_LanCap_4.mgf Origin: LanCap_1.mgf
1		ENV_MCFF3	Envelope glycoprotein OS=Mink cell focus-forming murine leukemia virus (isolate CI-3) GN=env PE=3 SV=1	501	70822	39	39	5	5	11.7	Mink cell focus-forming murine leukemia virus (ISOLATE CI-3)	11936	197390	1	0	1	723.4	1444.79	2	1444.79	-0.0025	501	513	0	30.15		13	0.00097	K	SLTSLSEVVLQNR	R				Elution from: 105.9899 to 105.9899 period: 0 experiment: 1 cycles: 1 FinneganScanNumber: 24709 Origin: 20100719_Velos1_TaGe_SA_LnCap_1.mgf Origin: LanCap_2.mgf
1		ENV_MCFF3	Envelope glycoprotein OS=Mink cell focus-forming murine leukemia virus (isolate CI-3) GN=env PE=3 SV=1	501	70822	39	39	5	5	11.7	Mink cell focus-forming murine leukemia virus (ISOLATE CI-3)	11936	197393	1	0	1	482.603	1444.79	3	1444.79	-0.0014	501	513	0	22.9		13	0.0051	K	SLTSLSEVVLQNR	R				Elution from: 106.4110 to 106.4110 period: 0 experiment: 1 cycles: 1 FinneganScanNumber: 24824 Origin: 20100719_Velos1_TaGe_SA_LnCap_1.mgf Origin: LanCap_2.mgf
1		ENV_MCFF3	Envelope glycoprotein OS=Mink cell focus-forming murine leukemia virus (isolate CI-3) GN=env PE=3 SV=1	501	70822	39	39	5	5	11.7	Mink cell focus-forming murine leukemia virus (ISOLATE CI-3)	11936	197396	1	0	1	723.401	1444.79	2	1444.79	-0.0011	501	513	0	40.67		13	8.6e-05	K	SLTSLSEVVLQNR	R				Elution from: 112.5476 to 112.5476 period: 0 experiment: 1 cycles: 1 FinneganScanNumber: 25166 Origin: 20100719_Velos1_TaGe_SA_LnCap_2.mgf Origin: LanCap_2.mgf
1		ENV_MCFF3	Envelope glycoprotein OS=Mink cell focus-forming murine leukemia virus (isolate CI-3) GN=env PE=3 SV=1	501	70822	39	39	5	5	11.7	Mink cell focus-forming murine leukemia virus (ISOLATE CI-3)	11936	197397	1	0	1	482.603	1444.79	3	1444.79	-0.0011	501	513	0	21.67		13	0.0068	K	SLTSLSEVVLQNR	R				Elution from: 102.9154 to 102.9154 period: 0 experiment: 1 cycles: 1 FinneganScanNumber: 18581 Origin: 20101210_Velos1_AnWe_SA_LnCap_6.mgf Origin: LanCap_3.mgf
1		ENV_MCFF3	Envelope glycoprotein OS=Mink cell focus-forming murine leukemia virus (isolate CI-3) GN=env PE=3 SV=1	501	70822	39	39	5	5	11.7	Mink cell focus-forming murine leukemia virus (ISOLATE CI-3)	11936	197402	1	0	1	482.604	1444.79	3	1444.79	0.0004	501	513	0	30.99		13	0.0008	K	SLTSLSEVVLQNR	R				Elution from: 97.2028 to 97.2028 period: 0 experiment: 1 cycles: 1 FinneganScanNumber: 27292 Origin: 20101210_Velos1_AnWe_SA_LnCap_1.mgf Origin: LanCap_3.mgf
1		ENV_MCFF3	Envelope glycoprotein OS=Mink cell focus-forming murine leukemia virus (isolate CI-3) GN=env PE=3 SV=1	501	70822	39	39	5	5	11.7	Mink cell focus-forming murine leukemia virus (ISOLATE CI-3)	11936	197408	1	0	1	482.604	1444.79	3	1444.79	0.0016	501	513	0	25.55		13	0.0028	K	SLTSLSEVVLQNR	R				Elution from: 105.7897 to 105.7897 period: 0 experiment: 1 cycles: 1 FinneganScanNumber: 24654 Origin: 20100719_Velos1_TaGe_SA_LnCap_1.mgf Origin: LanCap_2.mgf
1		ENV_MCFF3	Envelope glycoprotein OS=Mink cell focus-forming murine leukemia virus (isolate CI-3) GN=env PE=3 SV=1	501	70822	39	39	5	5	11.7	Mink cell focus-forming murine leukemia virus (ISOLATE CI-3)	11936	197410	1	0	1	482.604	1444.79	3	1444.79	0.0022	501	513	0	19.96		13	0.01	K	SLTSLSEVVLQNR	R				Elution from: 101.3433 to 101.3433 period: 0 experiment: 1 cycles: 1 FinneganScanNumber: 23490 Origin: 20101210_Velos1_AnWe_SA_LnCap_3.mgf Origin: LanCap_3.mgf
1		ENV_MCFF3	Envelope glycoprotein OS=Mink cell focus-forming murine leukemia virus (isolate CI-3) GN=env PE=3 SV=1	501	70822	39	39	5	5	11.7	Mink cell focus-forming murine leukemia virus (ISOLATE CI-3)	11936	197414	1	0	1	482.604	1444.79	3	1444.79	0.0031	501	513	0	19.7		13	0.011	K	SLTSLSEVVLQNR	R				Elution from: 104.5009 to 104.5009 period: 0 experiment: 1 cycles: 1 FinneganScanNumber: 19238 Origin: 20101210_Velos1_AnWe_SA_LnCap_4.mgf Origin: LanCap_3.mgf
1		ENV_MCFF3	Envelope glycoprotein OS=Mink cell focus-forming murine leukemia virus (isolate CI-3) GN=env PE=3 SV=1	501	70822	39	39	5	5	11.7	Mink cell focus-forming murine leukemia virus (ISOLATE CI-3)	11936	197415	1	0	1	482.604	1444.79	3	1444.79	0.0031	501	513	0	31.31		13	0.00074	K	SLTSLSEVVLQNR	R				Elution from: 103.6385 to 103.6385 period: 0 experiment: 1 cycles: 1 FinneganScanNumber: 19398 Origin: 20101210_Velos1_AnWe_SA_LnCap_5.mgf Origin: LanCap_3.mgf
1		ENV_MCFF3	Envelope glycoprotein OS=Mink cell focus-forming murine leukemia virus (isolate CI-3) GN=env PE=3 SV=1	501	70822	39	39	5	5	11.7	Mink cell focus-forming murine leukemia virus (ISOLATE CI-3)	11936	197417	1	0	1	723.403	1444.79	2	1444.79	0.0033	501	513	0	25.76		13	0.0027	K	SLTSLSEVVLQNR	R				Elution from: 103.4301 to 103.4301 period: 0 experiment: 1 cycles: 1 FinneganScanNumber: 25030 Origin: 20101210_Velos1_AnWe_SA_LnCap_2.mgf Origin: LanCap_3.mgf
1		ENV_MCFF3	Envelope glycoprotein OS=Mink cell focus-forming murine leukemia virus (isolate CI-3) GN=env PE=3 SV=1	501	70822	39	39	5	5	11.7	Mink cell focus-forming murine leukemia virus (ISOLATE CI-3)	11936	197430	1	0	1	723.404	1444.79	2	1444.79	0.0055	501	513	0	32.6		13	0.00055	K	SLTSLSEVVLQNR	R				Elution from: 97.1699 to 97.1699 period: 0 experiment: 1 cycles: 1 FinneganScanNumber: 27284 Origin: 20101210_Velos1_AnWe_SA_LnCap_1.mgf Origin: LanCap_3.mgf
1		ENV_MCFF3	Envelope glycoprotein OS=Mink cell focus-forming murine leukemia virus (isolate CI-3) GN=env PE=3 SV=1	501	70822	39	39	5	5	11.7	Mink cell focus-forming murine leukemia virus (ISOLATE CI-3)	11936	197440	1	0	1	723.405	1444.8	2	1444.79	0.0075	501	513	0	18.68		13	0.014	K	SLTSLSEVVLQNR	R				Elution from: 98.7293 to 98.7293 period: 0 experiment: 1 cycles: 1 FinneganScanNumber: 27676 Origin: 20101210_Velos1_AnWe_SA_LnCap_1.mgf Origin: LanCap_3.mgf
1		ENV_MCFF3	Envelope glycoprotein OS=Mink cell focus-forming murine leukemia virus (isolate CI-3) GN=env PE=3 SV=1	501	70822	39	39	5	5	11.7	Mink cell focus-forming murine leukemia virus (ISOLATE CI-3)	11936	201611	1	0	0	732.356	1462.7	2	1462.71	-0.0156	181	193	0	14.16		13	0.038	R	CNPLVLEFTDAGK	K				Elution from: 134.4283 to 134.4283 period: 0 experiment: 1 cycles: 1 FinneganScanNumber: 22319 Origin: 20100618_Velos1_TaGe_SA_LanCap_3.mgf Origin: LanCap_1.mgf
1		ENV_MCFF3	Envelope glycoprotein OS=Mink cell focus-forming murine leukemia virus (isolate CI-3) GN=env PE=3 SV=1	501	70822	39	39	5	5	11.7	Mink cell focus-forming murine leukemia virus (ISOLATE CI-3)	11936	201618	1	0	0	732.36	1462.71	2	1462.71	-0.0074	181	193	0	22.21		13	0.006	R	CNPLVLEFTDAGK	K				Elution from: 137.1609 to 137.1609 period: 0 experiment: 1 cycles: 1 FinneganScanNumber: 18991 Origin: 20100618_Velos1_TaGe_SA_LanCap_4.mgf Origin: LanCap_1.mgf
1		ENV_MCFF3	Envelope glycoprotein OS=Mink cell focus-forming murine leukemia virus (isolate CI-3) GN=env PE=3 SV=1	501	70822	39	39	5	5	11.7	Mink cell focus-forming murine leukemia virus (ISOLATE CI-3)	11936	201619	1	0	0	732.36	1462.71	2	1462.71	-0.0072	181	193	0	27.38		13	0.0018	R	CNPLVLEFTDAGK	K				Elution from: 132.3566 to 132.3566 period: 0 experiment: 1 cycles: 1 FinneganScanNumber: 28287 Origin: 20100618_Velos1_TaGe_SA_LanCap_1.mgf Origin: LanCap_1.mgf
1		ENV_MCFF3	Envelope glycoprotein OS=Mink cell focus-forming murine leukemia virus (isolate CI-3) GN=env PE=3 SV=1	501	70822	39	39	5	5	11.7	Mink cell focus-forming murine leukemia virus (ISOLATE CI-3)	11936	201630	1	0	0	732.363	1462.71	2	1462.71	-0.0018	181	193	0	18.17		13	0.015	R	CNPLVLEFTDAGK	K				Elution from: 138.5389 to 138.5389 period: 0 experiment: 1 cycles: 1 FinneganScanNumber: 18216 Origin: 20100618_Velos1_TaGe_SA_LanCap_5.mgf Origin: LanCap_1.mgf
1		ENV_MCFF3	Envelope glycoprotein OS=Mink cell focus-forming murine leukemia virus (isolate CI-3) GN=env PE=3 SV=1	501	70822	39	39	5	5	11.7	Mink cell focus-forming murine leukemia virus (ISOLATE CI-3)	11936	201642	1	0	0	488.578	1462.71	3	1462.71	0.0008	181	193	0	43.4		13	4.6e-05	R	CNPLVLEFTDAGK	K				Elution from: 108.3477 to 108.3477 period: 0 experiment: 1 cycles: 1 FinneganScanNumber: 26282 Origin: 20101210_Velos1_AnWe_SA_LnCap_2.mgf Origin: LanCap_3.mgf
1		ENV_MCFF3	Envelope glycoprotein OS=Mink cell focus-forming murine leukemia virus (isolate CI-3) GN=env PE=3 SV=1	501	70822	39	39	5	5	11.7	Mink cell focus-forming murine leukemia virus (ISOLATE CI-3)	11936	201643	1	0	0	732.364	1462.71	2	1462.71	0.0008	181	193	0	30		13	0.001	R	CNPLVLEFTDAGK	K				Elution from: 102.7661 to 102.7661 period: 0 experiment: 1 cycles: 1 FinneganScanNumber: 28738 Origin: 20101210_Velos1_AnWe_SA_LnCap_1.mgf Origin: LanCap_3.mgf
1		ENV_MCFF3	Envelope glycoprotein OS=Mink cell focus-forming murine leukemia virus (isolate CI-3) GN=env PE=3 SV=1	501	70822	39	39	5	5	11.7	Mink cell focus-forming murine leukemia virus (ISOLATE CI-3)	11936	201651	1	0	0	488.579	1462.71	3	1462.71	0.002	181	193	0	21.35		13	0.0073	R	CNPLVLEFTDAGK	K				Elution from: 102.9786 to 102.9786 period: 0 experiment: 1 cycles: 1 FinneganScanNumber: 28791 Origin: 20101210_Velos1_AnWe_SA_LnCap_1.mgf Origin: LanCap_3.mgf
1		ENV_MCFF3	Envelope glycoprotein OS=Mink cell focus-forming murine leukemia virus (isolate CI-3) GN=env PE=3 SV=1	501	70822	39	39	5	5	11.7	Mink cell focus-forming murine leukemia virus (ISOLATE CI-3)	11936	201655	1	0	0	732.365	1462.72	2	1462.71	0.0026	181	193	0	28.82		13	0.0013	R	CNPLVLEFTDAGK	K				Elution from: 106.7114 to 106.7114 period: 0 experiment: 1 cycles: 1 FinneganScanNumber: 24810 Origin: 20101210_Velos1_AnWe_SA_LnCap_3.mgf Origin: LanCap_3.mgf
1		ENV_MCFF3	Envelope glycoprotein OS=Mink cell focus-forming murine leukemia virus (isolate CI-3) GN=env PE=3 SV=1	501	70822	39	39	5	5	11.7	Mink cell focus-forming murine leukemia virus (ISOLATE CI-3)	11936	201656	1	0	0	732.365	1462.72	2	1462.71	0.003	181	193	0	20.09		13	0.0098	R	CNPLVLEFTDAGK	K				Elution from: 108.2597 to 108.2597 period: 0 experiment: 1 cycles: 1 FinneganScanNumber: 26259 Origin: 20101210_Velos1_AnWe_SA_LnCap_2.mgf Origin: LanCap_3.mgf
1		ENV_MCFF3	Envelope glycoprotein OS=Mink cell focus-forming murine leukemia virus (isolate CI-3) GN=env PE=3 SV=1	501	70822	39	39	5	5	11.7	Mink cell focus-forming murine leukemia virus (ISOLATE CI-3)	11936	295655	1	0	1	984.562	1967.11	2	1967.12	-0.0119	615	631	0	18.02		13	0.016	R	ISVVQALVLTQQYHQLK	T				Elution from: 150.6407 to 150.6407 period: 0 experiment: 1 cycles: 1 FinneganScanNumber: 24895 Origin: 20100618_Velos1_TaGe_SA_LanCap_3.mgf Origin: LanCap_1.mgf
1		ENV_MCFF3	Envelope glycoprotein OS=Mink cell focus-forming murine leukemia virus (isolate CI-3) GN=env PE=3 SV=1	501	70822	39	39	5	5	11.7	Mink cell focus-forming murine leukemia virus (ISOLATE CI-3)	11936	295656	1	0	1	656.71	1967.11	3	1967.12	-0.0116	615	631	0	40.47		13	9e-05	R	ISVVQALVLTQQYHQLK	T				Elution from: 153.1278 to 153.1278 period: 0 experiment: 1 cycles: 1 FinneganScanNumber: 21429 Origin: 20100618_Velos1_TaGe_SA_LanCap_4.mgf Origin: LanCap_1.mgf
1		ENV_MCFF3	Envelope glycoprotein OS=Mink cell focus-forming murine leukemia virus (isolate CI-3) GN=env PE=3 SV=1	501	70822	39	39	5	5	11.7	Mink cell focus-forming murine leukemia virus (ISOLATE CI-3)	11936	295657	1	0	1	656.711	1967.11	3	1967.12	-0.0107	615	631	0	18.19		13	0.015	R	ISVVQALVLTQQYHQLK	T				Elution from: 152.2502 to 152.2502 period: 0 experiment: 1 cycles: 1 FinneganScanNumber: 25131 Origin: 20100618_Velos1_TaGe_SA_LanCap_3.mgf Origin: LanCap_1.mgf
1		ENV_MCFF3	Envelope glycoprotein OS=Mink cell focus-forming murine leukemia virus (isolate CI-3) GN=env PE=3 SV=1	501	70822	39	39	5	5	11.7	Mink cell focus-forming murine leukemia virus (ISOLATE CI-3)	11936	295659	1	0	1	656.711	1967.11	3	1967.12	-0.0089	615	631	0	18.87		13	0.013	R	ISVVQALVLTQQYHQLK	T				Elution from: 150.5641 to 150.5641 period: 0 experiment: 1 cycles: 1 FinneganScanNumber: 24884 Origin: 20100618_Velos1_TaGe_SA_LanCap_3.mgf Origin: LanCap_1.mgf
1		ENV_MCFF3	Envelope glycoprotein OS=Mink cell focus-forming murine leukemia virus (isolate CI-3) GN=env PE=3 SV=1	501	70822	39	39	5	5	11.7	Mink cell focus-forming murine leukemia virus (ISOLATE CI-3)	11936	295662	1	0	1	984.564	1967.11	2	1967.12	-0.0069	615	631	0	26.52		13	0.0022	R	ISVVQALVLTQQYHQLK	T				Elution from: 153.1871 to 153.1871 period: 0 experiment: 1 cycles: 1 FinneganScanNumber: 21438 Origin: 20100618_Velos1_TaGe_SA_LanCap_4.mgf Origin: LanCap_1.mgf
1		ENV_MCFF3	Envelope glycoprotein OS=Mink cell focus-forming murine leukemia virus (isolate CI-3) GN=env PE=3 SV=1	501	70822	39	39	5	5	11.7	Mink cell focus-forming murine leukemia virus (ISOLATE CI-3)	11936	295667	1	0	1	656.714	1967.12	3	1967.12	0.001	615	631	0	15.29		13	0.03	R	ISVVQALVLTQQYHQLK	T				Elution from: 132.7556 to 132.7556 period: 0 experiment: 1 cycles: 1 FinneganScanNumber: 27992 Origin: 20100719_Velos1_TaGe_SA_LnCap_4.mgf Origin: LanCap_2.mgf
1		ENV_MCFF3	Envelope glycoprotein OS=Mink cell focus-forming murine leukemia virus (isolate CI-3) GN=env PE=3 SV=1	501	70822	39	39	5	5	11.7	Mink cell focus-forming murine leukemia virus (ISOLATE CI-3)	11936	295669	1	0	1	656.715	1967.12	3	1967.12	0.0022	615	631	0	17.91		13	0.016	R	ISVVQALVLTQQYHQLK	T				Elution from: 118.6520 to 118.6520 period: 0 experiment: 1 cycles: 1 FinneganScanNumber: 21939 Origin: 20101210_Velos1_AnWe_SA_LnCap_6.mgf Origin: LanCap_3.mgf
1		ENV_MCFF3	Envelope glycoprotein OS=Mink cell focus-forming murine leukemia virus (isolate CI-3) GN=env PE=3 SV=1	501	70822	39	39	5	5	11.7	Mink cell focus-forming murine leukemia virus (ISOLATE CI-3)	11936	295671	1	0	1	984.569	1967.12	2	1967.12	0.0031	615	631	0	31.79		13	0.00066	R	ISVVQALVLTQQYHQLK	T				Elution from: 119.1220 to 119.1220 period: 0 experiment: 1 cycles: 1 FinneganScanNumber: 22358 Origin: 20101210_Velos1_AnWe_SA_LnCap_4.mgf Origin: LanCap_3.mgf
1		ENV_MCFF3	Envelope glycoprotein OS=Mink cell focus-forming murine leukemia virus (isolate CI-3) GN=env PE=3 SV=1	501	70822	39	39	5	5	11.7	Mink cell focus-forming murine leukemia virus (ISOLATE CI-3)	11936	295672	1	0	1	656.715	1967.12	3	1967.12	0.0037	615	631	0	26.29		13	0.0024	R	ISVVQALVLTQQYHQLK	T				Elution from: 119.0642 to 119.0642 period: 0 experiment: 1 cycles: 1 FinneganScanNumber: 22344 Origin: 20101210_Velos1_AnWe_SA_LnCap_4.mgf Origin: LanCap_3.mgf
1		ENV_MCFF3	Envelope glycoprotein OS=Mink cell focus-forming murine leukemia virus (isolate CI-3) GN=env PE=3 SV=1	501	70822	39	39	5	5	11.7	Mink cell focus-forming murine leukemia virus (ISOLATE CI-3)	11936	346132	1	0	0	900.767	2699.28	3	2699.27	0.009	129	151	0	37.74		13	0.00017	K	WGCETTGQAYWKPSSSWDLISLK	R				Elution from: 132.3954 to 132.3954 period: 0 experiment: 1 cycles: 1 FinneganScanNumber: 24789 Origin: 20101210_Velos1_AnWe_SA_LnCap_6.mgf Origin: LanCap_3.mgf
1		ENV_MLVRK	Envelope glycoprotein OS=Radiation murine leukemia virus (strain Kaplan) GN=env PE=1 SV=1	488	74407	40	40	5	5	8	Radiation murine leukemia virus (strain Kaplan)	31689	65727	1	0	0	459.737	917.459	2	917.464	-0.0052	546	554	0	27.77		13	0.0017	K	EGGLCAALK	E				Elution from: 71.1379 to 71.1379 period: 0 experiment: 1 cycles: 1 FinneganScanNumber: 7926 Origin: 20100618_Velos1_TaGe_SA_LanCap_4.mgf Origin: LanCap_1.mgf
1		ENV_MLVRK	Envelope glycoprotein OS=Radiation murine leukemia virus (strain Kaplan) GN=env PE=1 SV=1	488	74407	40	40	5	5	8	Radiation murine leukemia virus (strain Kaplan)	31689	65753	1	0	0	459.74	917.465	2	917.464	0.0014	546	554	0	16.27		13	0.024	K	EGGLCAALK	E				Elution from: 50.9023 to 50.9023 period: 0 experiment: 1 cycles: 1 FinneganScanNumber: 9902 Origin: 20101210_Velos1_AnWe_SA_LnCap_3.mgf Origin: LanCap_3.mgf
1		ENV_MLVRK	Envelope glycoprotein OS=Radiation murine leukemia virus (strain Kaplan) GN=env PE=1 SV=1	488	74407	40	40	5	5	8	Radiation murine leukemia virus (strain Kaplan)	31689	197381	1	0	1	723.396	1444.78	2	1444.79	-0.0107	524	536	0	27.91		13	0.0016	K	SLTSLSEVVLQNR	R				Elution from: 130.1652 to 130.1652 period: 0 experiment: 1 cycles: 1 FinneganScanNumber: 27894 Origin: 20100618_Velos1_TaGe_SA_LanCap_1.mgf Origin: LanCap_1.mgf
1		ENV_MLVRK	Envelope glycoprotein OS=Radiation murine leukemia virus (strain Kaplan) GN=env PE=1 SV=1	488	74407	40	40	5	5	8	Radiation murine leukemia virus (strain Kaplan)	31689	197384	1	0	1	723.398	1444.78	2	1444.79	-0.0069	524	536	0	28.9		13	0.0013	K	SLTSLSEVVLQNR	R				Elution from: 125.6080 to 125.6080 period: 0 experiment: 1 cycles: 1 FinneganScanNumber: 27160 Origin: 20100618_Velos1_TaGe_SA_LanCap_1.mgf Origin: LanCap_1.mgf
1		ENV_MLVRK	Envelope glycoprotein OS=Radiation murine leukemia virus (strain Kaplan) GN=env PE=1 SV=1	488	74407	40	40	5	5	8	Radiation murine leukemia virus (strain Kaplan)	31689	197385	1	0	1	723.398	1444.78	2	1444.79	-0.0065	524	536	0	19.3		13	0.012	K	SLTSLSEVVLQNR	R				Elution from: 129.1957 to 129.1957 period: 0 experiment: 1 cycles: 1 FinneganScanNumber: 23166 Origin: 20100618_Velos1_TaGe_SA_LanCap_2.mgf Origin: LanCap_1.mgf
1		ENV_MLVRK	Envelope glycoprotein OS=Radiation murine leukemia virus (strain Kaplan) GN=env PE=1 SV=1	488	74407	40	40	5	5	8	Radiation murine leukemia virus (strain Kaplan)	31689	197386	1	0	1	482.602	1444.78	3	1444.79	-0.0053	524	536	0	37.51		13	0.00018	K	SLTSLSEVVLQNR	R				Elution from: 127.5768 to 127.5768 period: 0 experiment: 1 cycles: 1 FinneganScanNumber: 27475 Origin: 20100618_Velos1_TaGe_SA_LanCap_1.mgf Origin: LanCap_1.mgf
1		ENV_MLVRK	Envelope glycoprotein OS=Radiation murine leukemia virus (strain Kaplan) GN=env PE=1 SV=1	488	74407	40	40	5	5	8	Radiation murine leukemia virus (strain Kaplan)	31689	197387	1	0	1	482.602	1444.78	3	1444.79	-0.0047	524	536	0	22.47		13	0.0057	K	SLTSLSEVVLQNR	R				Elution from: 125.5581 to 125.5581 period: 0 experiment: 1 cycles: 1 FinneganScanNumber: 27152 Origin: 20100618_Velos1_TaGe_SA_LanCap_1.mgf Origin: LanCap_1.mgf
1		ENV_MLVRK	Envelope glycoprotein OS=Radiation murine leukemia virus (strain Kaplan) GN=env PE=1 SV=1	488	74407	40	40	5	5	8	Radiation murine leukemia virus (strain Kaplan)	31689	197388	1	0	1	723.4	1444.78	2	1444.79	-0.0039	524	536	0	18.56		13	0.014	K	SLTSLSEVVLQNR	R				Elution from: 132.6506 to 132.6506 period: 0 experiment: 1 cycles: 1 FinneganScanNumber: 18269 Origin: 20100618_Velos1_TaGe_SA_LanCap_4.mgf Origin: LanCap_1.mgf
1		ENV_MLVRK	Envelope glycoprotein OS=Radiation murine leukemia virus (strain Kaplan) GN=env PE=1 SV=1	488	74407	40	40	5	5	8	Radiation murine leukemia virus (strain Kaplan)	31689	197390	1	0	1	723.4	1444.79	2	1444.79	-0.0025	524	536	0	30.15		13	0.00097	K	SLTSLSEVVLQNR	R				Elution from: 105.9899 to 105.9899 period: 0 experiment: 1 cycles: 1 FinneganScanNumber: 24709 Origin: 20100719_Velos1_TaGe_SA_LnCap_1.mgf Origin: LanCap_2.mgf
1		ENV_MLVRK	Envelope glycoprotein OS=Radiation murine leukemia virus (strain Kaplan) GN=env PE=1 SV=1	488	74407	40	40	5	5	8	Radiation murine leukemia virus (strain Kaplan)	31689	197393	1	0	1	482.603	1444.79	3	1444.79	-0.0014	524	536	0	22.9		13	0.0051	K	SLTSLSEVVLQNR	R				Elution from: 106.4110 to 106.4110 period: 0 experiment: 1 cycles: 1 FinneganScanNumber: 24824 Origin: 20100719_Velos1_TaGe_SA_LnCap_1.mgf Origin: LanCap_2.mgf
1		ENV_MLVRK	Envelope glycoprotein OS=Radiation murine leukemia virus (strain Kaplan) GN=env PE=1 SV=1	488	74407	40	40	5	5	8	Radiation murine leukemia virus (strain Kaplan)	31689	197396	1	0	1	723.401	1444.79	2	1444.79	-0.0011	524	536	0	40.67		13	8.6e-05	K	SLTSLSEVVLQNR	R				Elution from: 112.5476 to 112.5476 period: 0 experiment: 1 cycles: 1 FinneganScanNumber: 25166 Origin: 20100719_Velos1_TaGe_SA_LnCap_2.mgf Origin: LanCap_2.mgf
1		ENV_MLVRK	Envelope glycoprotein OS=Radiation murine leukemia virus (strain Kaplan) GN=env PE=1 SV=1	488	74407	40	40	5	5	8	Radiation murine leukemia virus (strain Kaplan)	31689	197397	1	0	1	482.603	1444.79	3	1444.79	-0.0011	524	536	0	21.67		13	0.0068	K	SLTSLSEVVLQNR	R				Elution from: 102.9154 to 102.9154 period: 0 experiment: 1 cycles: 1 FinneganScanNumber: 18581 Origin: 20101210_Velos1_AnWe_SA_LnCap_6.mgf Origin: LanCap_3.mgf
1		ENV_MLVRK	Envelope glycoprotein OS=Radiation murine leukemia virus (strain Kaplan) GN=env PE=1 SV=1	488	74407	40	40	5	5	8	Radiation murine leukemia virus (strain Kaplan)	31689	197402	1	0	1	482.604	1444.79	3	1444.79	0.0004	524	536	0	30.99		13	0.0008	K	SLTSLSEVVLQNR	R				Elution from: 97.2028 to 97.2028 period: 0 experiment: 1 cycles: 1 FinneganScanNumber: 27292 Origin: 20101210_Velos1_AnWe_SA_LnCap_1.mgf Origin: LanCap_3.mgf
1		ENV_MLVRK	Envelope glycoprotein OS=Radiation murine leukemia virus (strain Kaplan) GN=env PE=1 SV=1	488	74407	40	40	5	5	8	Radiation murine leukemia virus (strain Kaplan)	31689	197408	1	0	1	482.604	1444.79	3	1444.79	0.0016	524	536	0	25.55		13	0.0028	K	SLTSLSEVVLQNR	R				Elution from: 105.7897 to 105.7897 period: 0 experiment: 1 cycles: 1 FinneganScanNumber: 24654 Origin: 20100719_Velos1_TaGe_SA_LnCap_1.mgf Origin: LanCap_2.mgf
1		ENV_MLVRK	Envelope glycoprotein OS=Radiation murine leukemia virus (strain Kaplan) GN=env PE=1 SV=1	488	74407	40	40	5	5	8	Radiation murine leukemia virus (strain Kaplan)	31689	197410	1	0	1	482.604	1444.79	3	1444.79	0.0022	524	536	0	19.96		13	0.01	K	SLTSLSEVVLQNR	R				Elution from: 101.3433 to 101.3433 period: 0 experiment: 1 cycles: 1 FinneganScanNumber: 23490 Origin: 20101210_Velos1_AnWe_SA_LnCap_3.mgf Origin: LanCap_3.mgf
1		ENV_MLVRK	Envelope glycoprotein OS=Radiation murine leukemia virus (strain Kaplan) GN=env PE=1 SV=1	488	74407	40	40	5	5	8	Radiation murine leukemia virus (strain Kaplan)	31689	197414	1	0	1	482.604	1444.79	3	1444.79	0.0031	524	536	0	19.7		13	0.011	K	SLTSLSEVVLQNR	R				Elution from: 104.5009 to 104.5009 period: 0 experiment: 1 cycles: 1 FinneganScanNumber: 19238 Origin: 20101210_Velos1_AnWe_SA_LnCap_4.mgf Origin: LanCap_3.mgf
1		ENV_MLVRK	Envelope glycoprotein OS=Radiation murine leukemia virus (strain Kaplan) GN=env PE=1 SV=1	488	74407	40	40	5	5	8	Radiation murine leukemia virus (strain Kaplan)	31689	197415	1	0	1	482.604	1444.79	3	1444.79	0.0031	524	536	0	31.31		13	0.00074	K	SLTSLSEVVLQNR	R				Elution from: 103.6385 to 103.6385 period: 0 experiment: 1 cycles: 1 FinneganScanNumber: 19398 Origin: 20101210_Velos1_AnWe_SA_LnCap_5.mgf Origin: LanCap_3.mgf
1		ENV_MLVRK	Envelope glycoprotein OS=Radiation murine leukemia virus (strain Kaplan) GN=env PE=1 SV=1	488	74407	40	40	5	5	8	Radiation murine leukemia virus (strain Kaplan)	31689	197417	1	0	1	723.403	1444.79	2	1444.79	0.0033	524	536	0	25.76		13	0.0027	K	SLTSLSEVVLQNR	R				Elution from: 103.4301 to 103.4301 period: 0 experiment: 1 cycles: 1 FinneganScanNumber: 25030 Origin: 20101210_Velos1_AnWe_SA_LnCap_2.mgf Origin: LanCap_3.mgf
1		ENV_MLVRK	Envelope glycoprotein OS=Radiation murine leukemia virus (strain Kaplan) GN=env PE=1 SV=1	488	74407	40	40	5	5	8	Radiation murine leukemia virus (strain Kaplan)	31689	197430	1	0	1	723.404	1444.79	2	1444.79	0.0055	524	536	0	32.6		13	0.00055	K	SLTSLSEVVLQNR	R				Elution from: 97.1699 to 97.1699 period: 0 experiment: 1 cycles: 1 FinneganScanNumber: 27284 Origin: 20101210_Velos1_AnWe_SA_LnCap_1.mgf Origin: LanCap_3.mgf
1		ENV_MLVRK	Envelope glycoprotein OS=Radiation murine leukemia virus (strain Kaplan) GN=env PE=1 SV=1	488	74407	40	40	5	5	8	Radiation murine leukemia virus (strain Kaplan)	31689	197440	1	0	1	723.405	1444.8	2	1444.79	0.0075	524	536	0	18.68		13	0.014	K	SLTSLSEVVLQNR	R				Elution from: 98.7293 to 98.7293 period: 0 experiment: 1 cycles: 1 FinneganScanNumber: 27676 Origin: 20101210_Velos1_AnWe_SA_LnCap_1.mgf Origin: LanCap_3.mgf
1		ENV_MLVRK	Envelope glycoprotein OS=Radiation murine leukemia virus (strain Kaplan) GN=env PE=1 SV=1	488	74407	40	40	5	5	8	Radiation murine leukemia virus (strain Kaplan)	31689	257807	1	0	1	871.861	1741.71	2	1741.72	-0.0116	555	568	0	23.95		13	0.004	K	EECCFYADHTGVVR	D				Elution from: 76.1558 to 76.1558 period: 0 experiment: 1 cycles: 1 FinneganScanNumber: 8902 Origin: 20100618_Velos1_TaGe_SA_LanCap_4.mgf Origin: LanCap_1.mgf
1		ENV_MLVRK	Envelope glycoprotein OS=Radiation murine leukemia virus (strain Kaplan) GN=env PE=1 SV=1	488	74407	40	40	5	5	8	Radiation murine leukemia virus (strain Kaplan)	31689	257814	1	0	1	871.866	1741.72	2	1741.72	-0.0018	555	568	0	15.62		13	0.027	K	EECCFYADHTGVVR	D				Elution from: 60.9382 to 60.9382 period: 0 experiment: 1 cycles: 1 FinneganScanNumber: 10193 Origin: 20100719_Velos1_TaGe_SA_LnCap_4.mgf Origin: LanCap_2.mgf
1		ENV_MLVRK	Envelope glycoprotein OS=Radiation murine leukemia virus (strain Kaplan) GN=env PE=1 SV=1	488	74407	40	40	5	5	8	Radiation murine leukemia virus (strain Kaplan)	31689	257815	1	0	1	581.58	1741.72	3	1741.72	-0.0016	555	568	0	27.15		13	0.0019	K	EECCFYADHTGVVR	D				Elution from: 58.9338 to 58.9338 period: 0 experiment: 1 cycles: 1 FinneganScanNumber: 10195 Origin: 20100719_Velos1_TaGe_SA_LnCap_3.mgf Origin: LanCap_2.mgf
1		ENV_MLVRK	Envelope glycoprotein OS=Radiation murine leukemia virus (strain Kaplan) GN=env PE=1 SV=1	488	74407	40	40	5	5	8	Radiation murine leukemia virus (strain Kaplan)	31689	257818	1	0	1	581.58	1741.72	3	1741.72	-0.001	555	568	0	24.75		13	0.0033	K	EECCFYADHTGVVR	D				Elution from: 58.0379 to 58.0379 period: 0 experiment: 1 cycles: 1 FinneganScanNumber: 10204 Origin: 20100719_Velos1_TaGe_SA_LnCap_2.mgf Origin: LanCap_2.mgf
1		ENV_MLVRK	Envelope glycoprotein OS=Radiation murine leukemia virus (strain Kaplan) GN=env PE=1 SV=1	488	74407	40	40	5	5	8	Radiation murine leukemia virus (strain Kaplan)	31689	257821	1	0	1	581.58	1741.72	3	1741.72	-0.0004	555	568	0	24.09		13	0.0039	K	EECCFYADHTGVVR	D				Elution from: 62.1280 to 62.1280 period: 0 experiment: 1 cycles: 1 FinneganScanNumber: 10278 Origin: 20100719_Velos1_TaGe_SA_LnCap_5.mgf Origin: LanCap_2.mgf
1		ENV_MLVRK	Envelope glycoprotein OS=Radiation murine leukemia virus (strain Kaplan) GN=env PE=1 SV=1	488	74407	40	40	5	5	8	Radiation murine leukemia virus (strain Kaplan)	31689	257823	1	0	1	871.868	1741.72	2	1741.72	0.0018	555	568	0	19.45		13	0.011	K	EECCFYADHTGVVR	D				Elution from: 58.0889 to 58.0889 period: 0 experiment: 1 cycles: 1 FinneganScanNumber: 10219 Origin: 20100719_Velos1_TaGe_SA_LnCap_2.mgf Origin: LanCap_2.mgf
1		ENV_MLVRK	Envelope glycoprotein OS=Radiation murine leukemia virus (strain Kaplan) GN=env PE=1 SV=1	488	74407	40	40	5	5	8	Radiation murine leukemia virus (strain Kaplan)	31689	257828	1	0	1	871.869	1741.72	2	1741.72	0.0054	555	568	0	24.55		13	0.0035	K	EECCFYADHTGVVR	D				Elution from: 37.8624 to 37.8624 period: 0 experiment: 1 cycles: 1 FinneganScanNumber: 10261 Origin: 20101210_Velos1_AnWe_SA_LnCap_1.mgf Origin: LanCap_3.mgf
1		ENV_MLVRK	Envelope glycoprotein OS=Radiation murine leukemia virus (strain Kaplan) GN=env PE=1 SV=1	488	74407	40	40	5	5	8	Radiation murine leukemia virus (strain Kaplan)	31689	295655	1	0	1	984.562	1967.11	2	1967.12	-0.0119	638	654	0	18.02		13	0.016	R	ISVVQALVLTQQYHQLK	S				Elution from: 150.6407 to 150.6407 period: 0 experiment: 1 cycles: 1 FinneganScanNumber: 24895 Origin: 20100618_Velos1_TaGe_SA_LanCap_3.mgf Origin: LanCap_1.mgf
1		ENV_MLVRK	Envelope glycoprotein OS=Radiation murine leukemia virus (strain Kaplan) GN=env PE=1 SV=1	488	74407	40	40	5	5	8	Radiation murine leukemia virus (strain Kaplan)	31689	295656	1	0	1	656.71	1967.11	3	1967.12	-0.0116	638	654	0	40.47		13	9e-05	R	ISVVQALVLTQQYHQLK	S				Elution from: 153.1278 to 153.1278 period: 0 experiment: 1 cycles: 1 FinneganScanNumber: 21429 Origin: 20100618_Velos1_TaGe_SA_LanCap_4.mgf Origin: LanCap_1.mgf
1		ENV_MLVRK	Envelope glycoprotein OS=Radiation murine leukemia virus (strain Kaplan) GN=env PE=1 SV=1	488	74407	40	40	5	5	8	Radiation murine leukemia virus (strain Kaplan)	31689	295657	1	0	1	656.711	1967.11	3	1967.12	-0.0107	638	654	0	18.19		13	0.015	R	ISVVQALVLTQQYHQLK	S				Elution from: 152.2502 to 152.2502 period: 0 experiment: 1 cycles: 1 FinneganScanNumber: 25131 Origin: 20100618_Velos1_TaGe_SA_LanCap_3.mgf Origin: LanCap_1.mgf
1		ENV_MLVRK	Envelope glycoprotein OS=Radiation murine leukemia virus (strain Kaplan) GN=env PE=1 SV=1	488	74407	40	40	5	5	8	Radiation murine leukemia virus (strain Kaplan)	31689	295659	1	0	1	656.711	1967.11	3	1967.12	-0.0089	638	654	0	18.87		13	0.013	R	ISVVQALVLTQQYHQLK	S				Elution from: 150.5641 to 150.5641 period: 0 experiment: 1 cycles: 1 FinneganScanNumber: 24884 Origin: 20100618_Velos1_TaGe_SA_LanCap_3.mgf Origin: LanCap_1.mgf
1		ENV_MLVRK	Envelope glycoprotein OS=Radiation murine leukemia virus (strain Kaplan) GN=env PE=1 SV=1	488	74407	40	40	5	5	8	Radiation murine leukemia virus (strain Kaplan)	31689	295662	1	0	1	984.564	1967.11	2	1967.12	-0.0069	638	654	0	26.52		13	0.0022	R	ISVVQALVLTQQYHQLK	S				Elution from: 153.1871 to 153.1871 period: 0 experiment: 1 cycles: 1 FinneganScanNumber: 21438 Origin: 20100618_Velos1_TaGe_SA_LanCap_4.mgf Origin: LanCap_1.mgf
1		ENV_MLVRK	Envelope glycoprotein OS=Radiation murine leukemia virus (strain Kaplan) GN=env PE=1 SV=1	488	74407	40	40	5	5	8	Radiation murine leukemia virus (strain Kaplan)	31689	295667	1	0	1	656.714	1967.12	3	1967.12	0.001	638	654	0	15.29		13	0.03	R	ISVVQALVLTQQYHQLK	S				Elution from: 132.7556 to 132.7556 period: 0 experiment: 1 cycles: 1 FinneganScanNumber: 27992 Origin: 20100719_Velos1_TaGe_SA_LnCap_4.mgf Origin: LanCap_2.mgf
1		ENV_MLVRK	Envelope glycoprotein OS=Radiation murine leukemia virus (strain Kaplan) GN=env PE=1 SV=1	488	74407	40	40	5	5	8	Radiation murine leukemia virus (strain Kaplan)	31689	295669	1	0	1	656.715	1967.12	3	1967.12	0.0022	638	654	0	17.91		13	0.016	R	ISVVQALVLTQQYHQLK	S				Elution from: 118.6520 to 118.6520 period: 0 experiment: 1 cycles: 1 FinneganScanNumber: 21939 Origin: 20101210_Velos1_AnWe_SA_LnCap_6.mgf Origin: LanCap_3.mgf
1		ENV_MLVRK	Envelope glycoprotein OS=Radiation murine leukemia virus (strain Kaplan) GN=env PE=1 SV=1	488	74407	40	40	5	5	8	Radiation murine leukemia virus (strain Kaplan)	31689	295671	1	0	1	984.569	1967.12	2	1967.12	0.0031	638	654	0	31.79		13	0.00066	R	ISVVQALVLTQQYHQLK	S				Elution from: 119.1220 to 119.1220 period: 0 experiment: 1 cycles: 1 FinneganScanNumber: 22358 Origin: 20101210_Velos1_AnWe_SA_LnCap_4.mgf Origin: LanCap_3.mgf
1		ENV_MLVRK	Envelope glycoprotein OS=Radiation murine leukemia virus (strain Kaplan) GN=env PE=1 SV=1	488	74407	40	40	5	5	8	Radiation murine leukemia virus (strain Kaplan)	31689	295672	1	0	1	656.715	1967.12	3	1967.12	0.0037	638	654	0	26.29		13	0.0024	R	ISVVQALVLTQQYHQLK	S				Elution from: 119.0642 to 119.0642 period: 0 experiment: 1 cycles: 1 FinneganScanNumber: 22344 Origin: 20101210_Velos1_AnWe_SA_LnCap_4.mgf Origin: LanCap_3.mgf
1		ENV_MLVRK	Envelope glycoprotein OS=Radiation murine leukemia virus (strain Kaplan) GN=env PE=1 SV=1	488	74407	40	40	5	5	8	Radiation murine leukemia virus (strain Kaplan)	31689	344003	1	0	1	661.299	2641.17	4	2641.17	-0.0066	546	568	1	41.22		13	7.5e-05	K	EGGLCAALKEECCFYADHTGVVR	D				Elution from: 102.1693 to 102.1693 period: 0 experiment: 1 cycles: 1 FinneganScanNumber: 21272 Origin: 20100719_Velos1_TaGe_SA_LnCap_3.mgf Origin: LanCap_2.mgf
1		ENV_MLVRK	Envelope glycoprotein OS=Radiation murine leukemia virus (strain Kaplan) GN=env PE=1 SV=1	488	74407	40	40	5	5	8	Radiation murine leukemia virus (strain Kaplan)	31689	344004	1	0	1	881.398	2641.17	3	2641.17	-0.0011	546	568	1	20.18		13	0.0096	K	EGGLCAALKEECCFYADHTGVVR	D				Elution from: 94.6352 to 94.6352 period: 0 experiment: 1 cycles: 1 FinneganScanNumber: 17436 Origin: 20101210_Velos1_AnWe_SA_LnCap_5.mgf Origin: LanCap_3.mgf
1		ENV_MLVRK	Envelope glycoprotein OS=Radiation murine leukemia virus (strain Kaplan) GN=env PE=1 SV=1	488	74407	40	40	5	5	8	Radiation murine leukemia virus (strain Kaplan)	31689	344005	1	0	1	881.399	2641.17	3	2641.17	0.0025	546	568	1	19.47		13	0.011	K	EGGLCAALKEECCFYADHTGVVR	D				Elution from: 104.3665 to 104.3665 period: 0 experiment: 1 cycles: 1 FinneganScanNumber: 21113 Origin: 20100719_Velos1_TaGe_SA_LnCap_4.mgf Origin: LanCap_2.mgf
1		ENV_MLVRK	Envelope glycoprotein OS=Radiation murine leukemia virus (strain Kaplan) GN=env PE=1 SV=1	488	74407	40	40	5	5	8	Radiation murine leukemia virus (strain Kaplan)	31689	344006	1	0	1	661.301	2641.17	4	2641.17	0.0026	546	568	1	22.7		13	0.0054	K	EGGLCAALKEECCFYADHTGVVR	D				Elution from: 104.3204 to 104.3204 period: 0 experiment: 1 cycles: 1 FinneganScanNumber: 21101 Origin: 20100719_Velos1_TaGe_SA_LnCap_4.mgf Origin: LanCap_2.mgf
1		ENV_MLVCB	Envelope glycoprotein OS=Cas-Br-E murine leukemia virus GN=env PE=1 SV=1	478	73947	33	33	3	3	5.6	Cas-Br-E murine leukemia virus	11792	65727	1	0	0	459.737	917.459	2	917.464	-0.0052	547	555	0	27.77		13	0.0017	K	EGGLCAALK	E				Elution from: 71.1379 to 71.1379 period: 0 experiment: 1 cycles: 1 FinneganScanNumber: 7926 Origin: 20100618_Velos1_TaGe_SA_LanCap_4.mgf Origin: LanCap_1.mgf
1		ENV_MLVCB	Envelope glycoprotein OS=Cas-Br-E murine leukemia virus GN=env PE=1 SV=1	478	73947	33	33	3	3	5.6	Cas-Br-E murine leukemia virus	11792	65753	1	0	0	459.74	917.465	2	917.464	0.0014	547	555	0	16.27		13	0.024	K	EGGLCAALK	E				Elution from: 50.9023 to 50.9023 period: 0 experiment: 1 cycles: 1 FinneganScanNumber: 9902 Origin: 20101210_Velos1_AnWe_SA_LnCap_3.mgf Origin: LanCap_3.mgf
1		ENV_MLVCB	Envelope glycoprotein OS=Cas-Br-E murine leukemia virus GN=env PE=1 SV=1	478	73947	33	33	3	3	5.6	Cas-Br-E murine leukemia virus	11792	197381	1	0	1	723.396	1444.78	2	1444.79	-0.0107	525	537	0	27.91		13	0.0016	K	SLTSLSEVVLQNR	R				Elution from: 130.1652 to 130.1652 period: 0 experiment: 1 cycles: 1 FinneganScanNumber: 27894 Origin: 20100618_Velos1_TaGe_SA_LanCap_1.mgf Origin: LanCap_1.mgf
1		ENV_MLVCB	Envelope glycoprotein OS=Cas-Br-E murine leukemia virus GN=env PE=1 SV=1	478	73947	33	33	3	3	5.6	Cas-Br-E murine leukemia virus	11792	197384	1	0	1	723.398	1444.78	2	1444.79	-0.0069	525	537	0	28.9		13	0.0013	K	SLTSLSEVVLQNR	R				Elution from: 125.6080 to 125.6080 period: 0 experiment: 1 cycles: 1 FinneganScanNumber: 27160 Origin: 20100618_Velos1_TaGe_SA_LanCap_1.mgf Origin: LanCap_1.mgf
1		ENV_MLVCB	Envelope glycoprotein OS=Cas-Br-E murine leukemia virus GN=env PE=1 SV=1	478	73947	33	33	3	3	5.6	Cas-Br-E murine leukemia virus	11792	197385	1	0	1	723.398	1444.78	2	1444.79	-0.0065	525	537	0	19.3		13	0.012	K	SLTSLSEVVLQNR	R				Elution from: 129.1957 to 129.1957 period: 0 experiment: 1 cycles: 1 FinneganScanNumber: 23166 Origin: 20100618_Velos1_TaGe_SA_LanCap_2.mgf Origin: LanCap_1.mgf
1		ENV_MLVCB	Envelope glycoprotein OS=Cas-Br-E murine leukemia virus GN=env PE=1 SV=1	478	73947	33	33	3	3	5.6	Cas-Br-E murine leukemia virus	11792	197386	1	0	1	482.602	1444.78	3	1444.79	-0.0053	525	537	0	37.51		13	0.00018	K	SLTSLSEVVLQNR	R				Elution from: 127.5768 to 127.5768 period: 0 experiment: 1 cycles: 1 FinneganScanNumber: 27475 Origin: 20100618_Velos1_TaGe_SA_LanCap_1.mgf Origin: LanCap_1.mgf
1		ENV_MLVCB	Envelope glycoprotein OS=Cas-Br-E murine leukemia virus GN=env PE=1 SV=1	478	73947	33	33	3	3	5.6	Cas-Br-E murine leukemia virus	11792	197387	1	0	1	482.602	1444.78	3	1444.79	-0.0047	525	537	0	22.47		13	0.0057	K	SLTSLSEVVLQNR	R				Elution from: 125.5581 to 125.5581 period: 0 experiment: 1 cycles: 1 FinneganScanNumber: 27152 Origin: 20100618_Velos1_TaGe_SA_LanCap_1.mgf Origin: LanCap_1.mgf
1		ENV_MLVCB	Envelope glycoprotein OS=Cas-Br-E murine leukemia virus GN=env PE=1 SV=1	478	73947	33	33	3	3	5.6	Cas-Br-E murine leukemia virus	11792	197388	1	0	1	723.4	1444.78	2	1444.79	-0.0039	525	537	0	18.56		13	0.014	K	SLTSLSEVVLQNR	R				Elution from: 132.6506 to 132.6506 period: 0 experiment: 1 cycles: 1 FinneganScanNumber: 18269 Origin: 20100618_Velos1_TaGe_SA_LanCap_4.mgf Origin: LanCap_1.mgf
1		ENV_MLVCB	Envelope glycoprotein OS=Cas-Br-E murine leukemia virus GN=env PE=1 SV=1	478	73947	33	33	3	3	5.6	Cas-Br-E murine leukemia virus	11792	197390	1	0	1	723.4	1444.79	2	1444.79	-0.0025	525	537	0	30.15		13	0.00097	K	SLTSLSEVVLQNR	R				Elution from: 105.9899 to 105.9899 period: 0 experiment: 1 cycles: 1 FinneganScanNumber: 24709 Origin: 20100719_Velos1_TaGe_SA_LnCap_1.mgf Origin: LanCap_2.mgf
1		ENV_MLVCB	Envelope glycoprotein OS=Cas-Br-E murine leukemia virus GN=env PE=1 SV=1	478	73947	33	33	3	3	5.6	Cas-Br-E murine leukemia virus	11792	197393	1	0	1	482.603	1444.79	3	1444.79	-0.0014	525	537	0	22.9		13	0.0051	K	SLTSLSEVVLQNR	R				Elution from: 106.4110 to 106.4110 period: 0 experiment: 1 cycles: 1 FinneganScanNumber: 24824 Origin: 20100719_Velos1_TaGe_SA_LnCap_1.mgf Origin: LanCap_2.mgf
1		ENV_MLVCB	Envelope glycoprotein OS=Cas-Br-E murine leukemia virus GN=env PE=1 SV=1	478	73947	33	33	3	3	5.6	Cas-Br-E murine leukemia virus	11792	197396	1	0	1	723.401	1444.79	2	1444.79	-0.0011	525	537	0	40.67		13	8.6e-05	K	SLTSLSEVVLQNR	R				Elution from: 112.5476 to 112.5476 period: 0 experiment: 1 cycles: 1 FinneganScanNumber: 25166 Origin: 20100719_Velos1_TaGe_SA_LnCap_2.mgf Origin: LanCap_2.mgf
1		ENV_MLVCB	Envelope glycoprotein OS=Cas-Br-E murine leukemia virus GN=env PE=1 SV=1	478	73947	33	33	3	3	5.6	Cas-Br-E murine leukemia virus	11792	197397	1	0	1	482.603	1444.79	3	1444.79	-0.0011	525	537	0	21.67		13	0.0068	K	SLTSLSEVVLQNR	R				Elution from: 102.9154 to 102.9154 period: 0 experiment: 1 cycles: 1 FinneganScanNumber: 18581 Origin: 20101210_Velos1_AnWe_SA_LnCap_6.mgf Origin: LanCap_3.mgf
1		ENV_MLVCB	Envelope glycoprotein OS=Cas-Br-E murine leukemia virus GN=env PE=1 SV=1	478	73947	33	33	3	3	5.6	Cas-Br-E murine leukemia virus	11792	197402	1	0	1	482.604	1444.79	3	1444.79	0.0004	525	537	0	30.99		13	0.0008	K	SLTSLSEVVLQNR	R				Elution from: 97.2028 to 97.2028 period: 0 experiment: 1 cycles: 1 FinneganScanNumber: 27292 Origin: 20101210_Velos1_AnWe_SA_LnCap_1.mgf Origin: LanCap_3.mgf
1		ENV_MLVCB	Envelope glycoprotein OS=Cas-Br-E murine leukemia virus GN=env PE=1 SV=1	478	73947	33	33	3	3	5.6	Cas-Br-E murine leukemia virus	11792	197408	1	0	1	482.604	1444.79	3	1444.79	0.0016	525	537	0	25.55		13	0.0028	K	SLTSLSEVVLQNR	R				Elution from: 105.7897 to 105.7897 period: 0 experiment: 1 cycles: 1 FinneganScanNumber: 24654 Origin: 20100719_Velos1_TaGe_SA_LnCap_1.mgf Origin: LanCap_2.mgf
1		ENV_MLVCB	Envelope glycoprotein OS=Cas-Br-E murine leukemia virus GN=env PE=1 SV=1	478	73947	33	33	3	3	5.6	Cas-Br-E murine leukemia virus	11792	197410	1	0	1	482.604	1444.79	3	1444.79	0.0022	525	537	0	19.96		13	0.01	K	SLTSLSEVVLQNR	R				Elution from: 101.3433 to 101.3433 period: 0 experiment: 1 cycles: 1 FinneganScanNumber: 23490 Origin: 20101210_Velos1_AnWe_SA_LnCap_3.mgf Origin: LanCap_3.mgf
1		ENV_MLVCB	Envelope glycoprotein OS=Cas-Br-E murine leukemia virus GN=env PE=1 SV=1	478	73947	33	33	3	3	5.6	Cas-Br-E murine leukemia virus	11792	197414	1	0	1	482.604	1444.79	3	1444.79	0.0031	525	537	0	19.7		13	0.011	K	SLTSLSEVVLQNR	R				Elution from: 104.5009 to 104.5009 period: 0 experiment: 1 cycles: 1 FinneganScanNumber: 19238 Origin: 20101210_Velos1_AnWe_SA_LnCap_4.mgf Origin: LanCap_3.mgf
1		ENV_MLVCB	Envelope glycoprotein OS=Cas-Br-E murine leukemia virus GN=env PE=1 SV=1	478	73947	33	33	3	3	5.6	Cas-Br-E murine leukemia virus	11792	197415	1	0	1	482.604	1444.79	3	1444.79	0.0031	525	537	0	31.31		13	0.00074	K	SLTSLSEVVLQNR	R				Elution from: 103.6385 to 103.6385 period: 0 experiment: 1 cycles: 1 FinneganScanNumber: 19398 Origin: 20101210_Velos1_AnWe_SA_LnCap_5.mgf Origin: LanCap_3.mgf
1		ENV_MLVCB	Envelope glycoprotein OS=Cas-Br-E murine leukemia virus GN=env PE=1 SV=1	478	73947	33	33	3	3	5.6	Cas-Br-E murine leukemia virus	11792	197417	1	0	1	723.403	1444.79	2	1444.79	0.0033	525	537	0	25.76		13	0.0027	K	SLTSLSEVVLQNR	R				Elution from: 103.4301 to 103.4301 period: 0 experiment: 1 cycles: 1 FinneganScanNumber: 25030 Origin: 20101210_Velos1_AnWe_SA_LnCap_2.mgf Origin: LanCap_3.mgf
1		ENV_MLVCB	Envelope glycoprotein OS=Cas-Br-E murine leukemia virus GN=env PE=1 SV=1	478	73947	33	33	3	3	5.6	Cas-Br-E murine leukemia virus	11792	197430	1	0	1	723.404	1444.79	2	1444.79	0.0055	525	537	0	32.6		13	0.00055	K	SLTSLSEVVLQNR	R				Elution from: 97.1699 to 97.1699 period: 0 experiment: 1 cycles: 1 FinneganScanNumber: 27284 Origin: 20101210_Velos1_AnWe_SA_LnCap_1.mgf Origin: LanCap_3.mgf
1		ENV_MLVCB	Envelope glycoprotein OS=Cas-Br-E murine leukemia virus GN=env PE=1 SV=1	478	73947	33	33	3	3	5.6	Cas-Br-E murine leukemia virus	11792	197440	1	0	1	723.405	1444.8	2	1444.79	0.0075	525	537	0	18.68		13	0.014	K	SLTSLSEVVLQNR	R				Elution from: 98.7293 to 98.7293 period: 0 experiment: 1 cycles: 1 FinneganScanNumber: 27676 Origin: 20101210_Velos1_AnWe_SA_LnCap_1.mgf Origin: LanCap_3.mgf
1		ENV_MLVCB	Envelope glycoprotein OS=Cas-Br-E murine leukemia virus GN=env PE=1 SV=1	478	73947	33	33	3	3	5.6	Cas-Br-E murine leukemia virus	11792	266183	1	0	0	596.287	1785.84	3	1785.85	-0.0083	585	599	0	30.1		13	0.00098	K	LFESGQGWFEGLFNR	S				Elution from: 183.9930 to 183.9930 period: 0 experiment: 1 cycles: 1 FinneganScanNumber: 28170 Origin: 20100618_Velos1_TaGe_SA_LanCap_6.mgf Origin: LanCap_1.mgf
1		ENV_MLVCB	Envelope glycoprotein OS=Cas-Br-E murine leukemia virus GN=env PE=1 SV=1	478	73947	33	33	3	3	5.6	Cas-Br-E murine leukemia virus	11792	266184	1	0	0	893.928	1785.84	2	1785.85	-0.0068	585	599	0	47.94		13	1.6e-05	K	LFESGQGWFEGLFNR	S				Elution from: 184.0074 to 184.0074 period: 0 experiment: 1 cycles: 1 FinneganScanNumber: 28173 Origin: 20100618_Velos1_TaGe_SA_LanCap_6.mgf Origin: LanCap_1.mgf
1		ENV_MLVCB	Envelope glycoprotein OS=Cas-Br-E murine leukemia virus GN=env PE=1 SV=1	478	73947	33	33	3	3	5.6	Cas-Br-E murine leukemia virus	11792	266190	1	0	0	596.289	1785.85	3	1785.85	-0.0023	585	599	0	14.36		13	0.037	K	LFESGQGWFEGLFNR	S				Elution from: 181.5013 to 181.5013 period: 0 experiment: 1 cycles: 1 FinneganScanNumber: 36040 Origin: 20100719_Velos1_TaGe_SA_LnCap_6.mgf Origin: LanCap_2.mgf
1		ENV_MLVCB	Envelope glycoprotein OS=Cas-Br-E murine leukemia virus GN=env PE=1 SV=1	478	73947	33	33	3	3	5.6	Cas-Br-E murine leukemia virus	11792	266194	1	0	0	893.931	1785.85	2	1785.85	-0.001	585	599	0	28.68		13	0.0014	K	LFESGQGWFEGLFNR	S				Elution from: 185.0108 to 185.0108 period: 0 experiment: 1 cycles: 1 FinneganScanNumber: 36855 Origin: 20100719_Velos1_TaGe_SA_LnCap_6.mgf Origin: LanCap_2.mgf
1		ENV_MLVCB	Envelope glycoprotein OS=Cas-Br-E murine leukemia virus GN=env PE=1 SV=1	478	73947	33	33	3	3	5.6	Cas-Br-E murine leukemia virus	11792	266196	1	0	0	893.931	1785.85	2	1785.85	0.0004	585	599	0	40.12		13	9.7e-05	K	LFESGQGWFEGLFNR	S				Elution from: 184.5831 to 184.5831 period: 0 experiment: 1 cycles: 1 FinneganScanNumber: 39497 Origin: 20100719_Velos1_TaGe_SA_LnCap_5.mgf Origin: LanCap_2.mgf
1		ENV_MLVCB	Envelope glycoprotein OS=Cas-Br-E murine leukemia virus GN=env PE=1 SV=1	478	73947	33	33	3	3	5.6	Cas-Br-E murine leukemia virus	11792	266198	1	0	0	596.29	1785.85	3	1785.85	0.0004	585	599	0	14.62		13	0.035	K	LFESGQGWFEGLFNR	S				Elution from: 184.3438 to 184.3438 period: 0 experiment: 1 cycles: 1 FinneganScanNumber: 36697 Origin: 20100719_Velos1_TaGe_SA_LnCap_6.mgf Origin: LanCap_2.mgf
1		ENV_MLVCB	Envelope glycoprotein OS=Cas-Br-E murine leukemia virus GN=env PE=1 SV=1	478	73947	33	33	3	3	5.6	Cas-Br-E murine leukemia virus	11792	266199	1	0	0	596.29	1785.85	3	1785.85	0.0007	585	599	0	25.11		13	0.0031	K	LFESGQGWFEGLFNR	S				Elution from: 184.6058 to 184.6058 period: 0 experiment: 1 cycles: 1 FinneganScanNumber: 39502 Origin: 20100719_Velos1_TaGe_SA_LnCap_5.mgf Origin: LanCap_2.mgf
1		ENV_MLVCB	Envelope glycoprotein OS=Cas-Br-E murine leukemia virus GN=env PE=1 SV=1	478	73947	33	33	3	3	5.6	Cas-Br-E murine leukemia virus	11792	266200	1	0	0	893.931	1785.85	2	1785.85	0.0008	585	599	0	22.72		13	0.0053	K	LFESGQGWFEGLFNR	S				Elution from: 185.9665 to 185.9665 period: 0 experiment: 1 cycles: 1 FinneganScanNumber: 39773 Origin: 20100719_Velos1_TaGe_SA_LnCap_5.mgf Origin: LanCap_2.mgf
1		ENV_MLVCB	Envelope glycoprotein OS=Cas-Br-E murine leukemia virus GN=env PE=1 SV=1	478	73947	33	33	3	3	5.6	Cas-Br-E murine leukemia virus	11792	266205	1	0	0	893.932	1785.85	2	1785.85	0.0028	585	599	0	17.96		13	0.016	K	LFESGQGWFEGLFNR	S				Elution from: 181.5406 to 181.5406 period: 0 experiment: 1 cycles: 1 FinneganScanNumber: 36048 Origin: 20100719_Velos1_TaGe_SA_LnCap_6.mgf Origin: LanCap_2.mgf
1		ENV_MLVCB	Envelope glycoprotein OS=Cas-Br-E murine leukemia virus GN=env PE=1 SV=1	478	73947	33	33	3	3	5.6	Cas-Br-E murine leukemia virus	11792	266207	1	0	0	596.291	1785.85	3	1785.85	0.0028	585	599	0	17.22		13	0.019	K	LFESGQGWFEGLFNR	S				Elution from: 184.1454 to 184.1454 period: 0 experiment: 1 cycles: 1 FinneganScanNumber: 36650 Origin: 20100719_Velos1_TaGe_SA_LnCap_6.mgf Origin: LanCap_2.mgf
1		ENV_MLVCB	Envelope glycoprotein OS=Cas-Br-E murine leukemia virus GN=env PE=1 SV=1	478	73947	33	33	3	3	5.6	Cas-Br-E murine leukemia virus	11792	266208	1	0	0	596.291	1785.85	3	1785.85	0.0037	585	599	0	31.22		13	0.00076	K	LFESGQGWFEGLFNR	S				Elution from: 163.5857 to 163.5857 period: 0 experiment: 1 cycles: 1 FinneganScanNumber: 30996 Origin: 20101210_Velos1_AnWe_SA_LnCap_6.mgf Origin: LanCap_3.mgf
1		ENV_MLVCB	Envelope glycoprotein OS=Cas-Br-E murine leukemia virus GN=env PE=1 SV=1	478	73947	33	33	3	3	5.6	Cas-Br-E murine leukemia virus	11792	266211	1	0	0	596.291	1785.85	3	1785.85	0.0046	585	599	0	30.4		13	0.00091	K	LFESGQGWFEGLFNR	S				Elution from: 182.7951 to 182.7951 period: 0 experiment: 1 cycles: 1 FinneganScanNumber: 36338 Origin: 20100719_Velos1_TaGe_SA_LnCap_6.mgf Origin: LanCap_2.mgf
1		ENV_MLVCB	Envelope glycoprotein OS=Cas-Br-E murine leukemia virus GN=env PE=1 SV=1	478	73947	33	33	3	3	5.6	Cas-Br-E murine leukemia virus	11792	266212	1	0	0	893.934	1785.85	2	1785.85	0.0058	585	599	0	54.79		13	3.3e-06	K	LFESGQGWFEGLFNR	S				Elution from: 163.5896 to 163.5896 period: 0 experiment: 1 cycles: 1 FinneganScanNumber: 30997 Origin: 20101210_Velos1_AnWe_SA_LnCap_6.mgf Origin: LanCap_3.mgf
1		ENV_RMCFV	Envelope glycoprotein OS=Rauscher mink cell focus-inducing virus GN=env PE=3 SV=1	405	71224	30	30	4	4	9.1	Rauscher mink cell focus-forming virus	11784	65727	1	0	0	459.737	917.459	2	917.464	-0.0052	525	533	0	27.77		13	0.0017	K	EGGLCAALK	E				Elution from: 71.1379 to 71.1379 period: 0 experiment: 1 cycles: 1 FinneganScanNumber: 7926 Origin: 20100618_Velos1_TaGe_SA_LanCap_4.mgf Origin: LanCap_1.mgf
1		ENV_RMCFV	Envelope glycoprotein OS=Rauscher mink cell focus-inducing virus GN=env PE=3 SV=1	405	71224	30	30	4	4	9.1	Rauscher mink cell focus-forming virus	11784	65753	1	0	0	459.74	917.465	2	917.464	0.0014	525	533	0	16.27		13	0.024	K	EGGLCAALK	E				Elution from: 50.9023 to 50.9023 period: 0 experiment: 1 cycles: 1 FinneganScanNumber: 9902 Origin: 20101210_Velos1_AnWe_SA_LnCap_3.mgf Origin: LanCap_3.mgf
1		ENV_RMCFV	Envelope glycoprotein OS=Rauscher mink cell focus-inducing virus GN=env PE=3 SV=1	405	71224	30	30	4	4	9.1	Rauscher mink cell focus-forming virus	11784	197381	1	0	1	723.396	1444.78	2	1444.79	-0.0107	503	515	0	27.91		13	0.0016	K	SLTSLSEVVLQNR	R				Elution from: 130.1652 to 130.1652 period: 0 experiment: 1 cycles: 1 FinneganScanNumber: 27894 Origin: 20100618_Velos1_TaGe_SA_LanCap_1.mgf Origin: LanCap_1.mgf
1		ENV_RMCFV	Envelope glycoprotein OS=Rauscher mink cell focus-inducing virus GN=env PE=3 SV=1	405	71224	30	30	4	4	9.1	Rauscher mink cell focus-forming virus	11784	197384	1	0	1	723.398	1444.78	2	1444.79	-0.0069	503	515	0	28.9		13	0.0013	K	SLTSLSEVVLQNR	R				Elution from: 125.6080 to 125.6080 period: 0 experiment: 1 cycles: 1 FinneganScanNumber: 27160 Origin: 20100618_Velos1_TaGe_SA_LanCap_1.mgf Origin: LanCap_1.mgf
1		ENV_RMCFV	Envelope glycoprotein OS=Rauscher mink cell focus-inducing virus GN=env PE=3 SV=1	405	71224	30	30	4	4	9.1	Rauscher mink cell focus-forming virus	11784	197385	1	0	1	723.398	1444.78	2	1444.79	-0.0065	503	515	0	19.3		13	0.012	K	SLTSLSEVVLQNR	R				Elution from: 129.1957 to 129.1957 period: 0 experiment: 1 cycles: 1 FinneganScanNumber: 23166 Origin: 20100618_Velos1_TaGe_SA_LanCap_2.mgf Origin: LanCap_1.mgf
1		ENV_RMCFV	Envelope glycoprotein OS=Rauscher mink cell focus-inducing virus GN=env PE=3 SV=1	405	71224	30	30	4	4	9.1	Rauscher mink cell focus-forming virus	11784	197386	1	0	1	482.602	1444.78	3	1444.79	-0.0053	503	515	0	37.51		13	0.00018	K	SLTSLSEVVLQNR	R				Elution from: 127.5768 to 127.5768 period: 0 experiment: 1 cycles: 1 FinneganScanNumber: 27475 Origin: 20100618_Velos1_TaGe_SA_LanCap_1.mgf Origin: LanCap_1.mgf
1		ENV_RMCFV	Envelope glycoprotein OS=Rauscher mink cell focus-inducing virus GN=env PE=3 SV=1	405	71224	30	30	4	4	9.1	Rauscher mink cell focus-forming virus	11784	197387	1	0	1	482.602	1444.78	3	1444.79	-0.0047	503	515	0	22.47		13	0.0057	K	SLTSLSEVVLQNR	R				Elution from: 125.5581 to 125.5581 period: 0 experiment: 1 cycles: 1 FinneganScanNumber: 27152 Origin: 20100618_Velos1_TaGe_SA_LanCap_1.mgf Origin: LanCap_1.mgf
1		ENV_RMCFV	Envelope glycoprotein OS=Rauscher mink cell focus-inducing virus GN=env PE=3 SV=1	405	71224	30	30	4	4	9.1	Rauscher mink cell focus-forming virus	11784	197388	1	0	1	723.4	1444.78	2	1444.79	-0.0039	503	515	0	18.56		13	0.014	K	SLTSLSEVVLQNR	R				Elution from: 132.6506 to 132.6506 period: 0 experiment: 1 cycles: 1 FinneganScanNumber: 18269 Origin: 20100618_Velos1_TaGe_SA_LanCap_4.mgf Origin: LanCap_1.mgf
1		ENV_RMCFV	Envelope glycoprotein OS=Rauscher mink cell focus-inducing virus GN=env PE=3 SV=1	405	71224	30	30	4	4	9.1	Rauscher mink cell focus-forming virus	11784	197390	1	0	1	723.4	1444.79	2	1444.79	-0.0025	503	515	0	30.15		13	0.00097	K	SLTSLSEVVLQNR	R				Elution from: 105.9899 to 105.9899 period: 0 experiment: 1 cycles: 1 FinneganScanNumber: 24709 Origin: 20100719_Velos1_TaGe_SA_LnCap_1.mgf Origin: LanCap_2.mgf
1		ENV_RMCFV	Envelope glycoprotein OS=Rauscher mink cell focus-inducing virus GN=env PE=3 SV=1	405	71224	30	30	4	4	9.1	Rauscher mink cell focus-forming virus	11784	197393	1	0	1	482.603	1444.79	3	1444.79	-0.0014	503	515	0	22.9		13	0.0051	K	SLTSLSEVVLQNR	R				Elution from: 106.4110 to 106.4110 period: 0 experiment: 1 cycles: 1 FinneganScanNumber: 24824 Origin: 20100719_Velos1_TaGe_SA_LnCap_1.mgf Origin: LanCap_2.mgf
1		ENV_RMCFV	Envelope glycoprotein OS=Rauscher mink cell focus-inducing virus GN=env PE=3 SV=1	405	71224	30	30	4	4	9.1	Rauscher mink cell focus-forming virus	11784	197396	1	0	1	723.401	1444.79	2	1444.79	-0.0011	503	515	0	40.67		13	8.6e-05	K	SLTSLSEVVLQNR	R				Elution from: 112.5476 to 112.5476 period: 0 experiment: 1 cycles: 1 FinneganScanNumber: 25166 Origin: 20100719_Velos1_TaGe_SA_LnCap_2.mgf Origin: LanCap_2.mgf
1		ENV_RMCFV	Envelope glycoprotein OS=Rauscher mink cell focus-inducing virus GN=env PE=3 SV=1	405	71224	30	30	4	4	9.1	Rauscher mink cell focus-forming virus	11784	197397	1	0	1	482.603	1444.79	3	1444.79	-0.0011	503	515	0	21.67		13	0.0068	K	SLTSLSEVVLQNR	R				Elution from: 102.9154 to 102.9154 period: 0 experiment: 1 cycles: 1 FinneganScanNumber: 18581 Origin: 20101210_Velos1_AnWe_SA_LnCap_6.mgf Origin: LanCap_3.mgf
1		ENV_RMCFV	Envelope glycoprotein OS=Rauscher mink cell focus-inducing virus GN=env PE=3 SV=1	405	71224	30	30	4	4	9.1	Rauscher mink cell focus-forming virus	11784	197402	1	0	1	482.604	1444.79	3	1444.79	0.0004	503	515	0	30.99		13	0.0008	K	SLTSLSEVVLQNR	R				Elution from: 97.2028 to 97.2028 period: 0 experiment: 1 cycles: 1 FinneganScanNumber: 27292 Origin: 20101210_Velos1_AnWe_SA_LnCap_1.mgf Origin: LanCap_3.mgf
1		ENV_RMCFV	Envelope glycoprotein OS=Rauscher mink cell focus-inducing virus GN=env PE=3 SV=1	405	71224	30	30	4	4	9.1	Rauscher mink cell focus-forming virus	11784	197408	1	0	1	482.604	1444.79	3	1444.79	0.0016	503	515	0	25.55		13	0.0028	K	SLTSLSEVVLQNR	R				Elution from: 105.7897 to 105.7897 period: 0 experiment: 1 cycles: 1 FinneganScanNumber: 24654 Origin: 20100719_Velos1_TaGe_SA_LnCap_1.mgf Origin: LanCap_2.mgf
1		ENV_RMCFV	Envelope glycoprotein OS=Rauscher mink cell focus-inducing virus GN=env PE=3 SV=1	405	71224	30	30	4	4	9.1	Rauscher mink cell focus-forming virus	11784	197410	1	0	1	482.604	1444.79	3	1444.79	0.0022	503	515	0	19.96		13	0.01	K	SLTSLSEVVLQNR	R				Elution from: 101.3433 to 101.3433 period: 0 experiment: 1 cycles: 1 FinneganScanNumber: 23490 Origin: 20101210_Velos1_AnWe_SA_LnCap_3.mgf Origin: LanCap_3.mgf
1		ENV_RMCFV	Envelope glycoprotein OS=Rauscher mink cell focus-inducing virus GN=env PE=3 SV=1	405	71224	30	30	4	4	9.1	Rauscher mink cell focus-forming virus	11784	197414	1	0	1	482.604	1444.79	3	1444.79	0.0031	503	515	0	19.7		13	0.011	K	SLTSLSEVVLQNR	R				Elution from: 104.5009 to 104.5009 period: 0 experiment: 1 cycles: 1 FinneganScanNumber: 19238 Origin: 20101210_Velos1_AnWe_SA_LnCap_4.mgf Origin: LanCap_3.mgf
1		ENV_RMCFV	Envelope glycoprotein OS=Rauscher mink cell focus-inducing virus GN=env PE=3 SV=1	405	71224	30	30	4	4	9.1	Rauscher mink cell focus-forming virus	11784	197415	1	0	1	482.604	1444.79	3	1444.79	0.0031	503	515	0	31.31		13	0.00074	K	SLTSLSEVVLQNR	R				Elution from: 103.6385 to 103.6385 period: 0 experiment: 1 cycles: 1 FinneganScanNumber: 19398 Origin: 20101210_Velos1_AnWe_SA_LnCap_5.mgf Origin: LanCap_3.mgf
1		ENV_RMCFV	Envelope glycoprotein OS=Rauscher mink cell focus-inducing virus GN=env PE=3 SV=1	405	71224	30	30	4	4	9.1	Rauscher mink cell focus-forming virus	11784	197417	1	0	1	723.403	1444.79	2	1444.79	0.0033	503	515	0	25.76		13	0.0027	K	SLTSLSEVVLQNR	R				Elution from: 103.4301 to 103.4301 period: 0 experiment: 1 cycles: 1 FinneganScanNumber: 25030 Origin: 20101210_Velos1_AnWe_SA_LnCap_2.mgf Origin: LanCap_3.mgf
1		ENV_RMCFV	Envelope glycoprotein OS=Rauscher mink cell focus-inducing virus GN=env PE=3 SV=1	405	71224	30	30	4	4	9.1	Rauscher mink cell focus-forming virus	11784	197430	1	0	1	723.404	1444.79	2	1444.79	0.0055	503	515	0	32.6		13	0.00055	K	SLTSLSEVVLQNR	R				Elution from: 97.1699 to 97.1699 period: 0 experiment: 1 cycles: 1 FinneganScanNumber: 27284 Origin: 20101210_Velos1_AnWe_SA_LnCap_1.mgf Origin: LanCap_3.mgf
1		ENV_RMCFV	Envelope glycoprotein OS=Rauscher mink cell focus-inducing virus GN=env PE=3 SV=1	405	71224	30	30	4	4	9.1	Rauscher mink cell focus-forming virus	11784	197440	1	0	1	723.405	1444.8	2	1444.79	0.0075	503	515	0	18.68		13	0.014	K	SLTSLSEVVLQNR	R				Elution from: 98.7293 to 98.7293 period: 0 experiment: 1 cycles: 1 FinneganScanNumber: 27676 Origin: 20101210_Velos1_AnWe_SA_LnCap_1.mgf Origin: LanCap_3.mgf
1		ENV_RMCFV	Envelope glycoprotein OS=Rauscher mink cell focus-inducing virus GN=env PE=3 SV=1	405	71224	30	30	4	4	9.1	Rauscher mink cell focus-forming virus	11784	201611	1	0	0	732.356	1462.7	2	1462.71	-0.0156	184	196	0	14.16		13	0.038	R	CNPLVLEFTDAGK	K				Elution from: 134.4283 to 134.4283 period: 0 experiment: 1 cycles: 1 FinneganScanNumber: 22319 Origin: 20100618_Velos1_TaGe_SA_LanCap_3.mgf Origin: LanCap_1.mgf
1		ENV_RMCFV	Envelope glycoprotein OS=Rauscher mink cell focus-inducing virus GN=env PE=3 SV=1	405	71224	30	30	4	4	9.1	Rauscher mink cell focus-forming virus	11784	201618	1	0	0	732.36	1462.71	2	1462.71	-0.0074	184	196	0	22.21		13	0.006	R	CNPLVLEFTDAGK	K				Elution from: 137.1609 to 137.1609 period: 0 experiment: 1 cycles: 1 FinneganScanNumber: 18991 Origin: 20100618_Velos1_TaGe_SA_LanCap_4.mgf Origin: LanCap_1.mgf
1		ENV_RMCFV	Envelope glycoprotein OS=Rauscher mink cell focus-inducing virus GN=env PE=3 SV=1	405	71224	30	30	4	4	9.1	Rauscher mink cell focus-forming virus	11784	201619	1	0	0	732.36	1462.71	2	1462.71	-0.0072	184	196	0	27.38		13	0.0018	R	CNPLVLEFTDAGK	K				Elution from: 132.3566 to 132.3566 period: 0 experiment: 1 cycles: 1 FinneganScanNumber: 28287 Origin: 20100618_Velos1_TaGe_SA_LanCap_1.mgf Origin: LanCap_1.mgf
1		ENV_RMCFV	Envelope glycoprotein OS=Rauscher mink cell focus-inducing virus GN=env PE=3 SV=1	405	71224	30	30	4	4	9.1	Rauscher mink cell focus-forming virus	11784	201630	1	0	0	732.363	1462.71	2	1462.71	-0.0018	184	196	0	18.17		13	0.015	R	CNPLVLEFTDAGK	K				Elution from: 138.5389 to 138.5389 period: 0 experiment: 1 cycles: 1 FinneganScanNumber: 18216 Origin: 20100618_Velos1_TaGe_SA_LanCap_5.mgf Origin: LanCap_1.mgf
1		ENV_RMCFV	Envelope glycoprotein OS=Rauscher mink cell focus-inducing virus GN=env PE=3 SV=1	405	71224	30	30	4	4	9.1	Rauscher mink cell focus-forming virus	11784	201642	1	0	0	488.578	1462.71	3	1462.71	0.0008	184	196	0	43.4		13	4.6e-05	R	CNPLVLEFTDAGK	K				Elution from: 108.3477 to 108.3477 period: 0 experiment: 1 cycles: 1 FinneganScanNumber: 26282 Origin: 20101210_Velos1_AnWe_SA_LnCap_2.mgf Origin: LanCap_3.mgf
1		ENV_RMCFV	Envelope glycoprotein OS=Rauscher mink cell focus-inducing virus GN=env PE=3 SV=1	405	71224	30	30	4	4	9.1	Rauscher mink cell focus-forming virus	11784	201643	1	0	0	732.364	1462.71	2	1462.71	0.0008	184	196	0	30		13	0.001	R	CNPLVLEFTDAGK	K				Elution from: 102.7661 to 102.7661 period: 0 experiment: 1 cycles: 1 FinneganScanNumber: 28738 Origin: 20101210_Velos1_AnWe_SA_LnCap_1.mgf Origin: LanCap_3.mgf
1		ENV_RMCFV	Envelope glycoprotein OS=Rauscher mink cell focus-inducing virus GN=env PE=3 SV=1	405	71224	30	30	4	4	9.1	Rauscher mink cell focus-forming virus	11784	201651	1	0	0	488.579	1462.71	3	1462.71	0.002	184	196	0	21.35		13	0.0073	R	CNPLVLEFTDAGK	K				Elution from: 102.9786 to 102.9786 period: 0 experiment: 1 cycles: 1 FinneganScanNumber: 28791 Origin: 20101210_Velos1_AnWe_SA_LnCap_1.mgf Origin: LanCap_3.mgf
1		ENV_RMCFV	Envelope glycoprotein OS=Rauscher mink cell focus-inducing virus GN=env PE=3 SV=1	405	71224	30	30	4	4	9.1	Rauscher mink cell focus-forming virus	11784	201655	1	0	0	732.365	1462.72	2	1462.71	0.0026	184	196	0	28.82		13	0.0013	R	CNPLVLEFTDAGK	K				Elution from: 106.7114 to 106.7114 period: 0 experiment: 1 cycles: 1 FinneganScanNumber: 24810 Origin: 20101210_Velos1_AnWe_SA_LnCap_3.mgf Origin: LanCap_3.mgf
1		ENV_RMCFV	Envelope glycoprotein OS=Rauscher mink cell focus-inducing virus GN=env PE=3 SV=1	405	71224	30	30	4	4	9.1	Rauscher mink cell focus-forming virus	11784	201656	1	0	0	732.365	1462.72	2	1462.71	0.003	184	196	0	20.09		13	0.0098	R	CNPLVLEFTDAGK	K				Elution from: 108.2597 to 108.2597 period: 0 experiment: 1 cycles: 1 FinneganScanNumber: 26259 Origin: 20101210_Velos1_AnWe_SA_LnCap_2.mgf Origin: LanCap_3.mgf
1		ENV_RMCFV	Envelope glycoprotein OS=Rauscher mink cell focus-inducing virus GN=env PE=3 SV=1	405	71224	30	30	4	4	9.1	Rauscher mink cell focus-forming virus	11784	346132	1	0	0	900.767	2699.28	3	2699.27	0.009	133	155	0	37.74		13	0.00017	K	WGCETTGQAYWKPSSSWDLISLK	R				Elution from: 132.3954 to 132.3954 period: 0 experiment: 1 cycles: 1 FinneganScanNumber: 24789 Origin: 20101210_Velos1_AnWe_SA_LnCap_6.mgf Origin: LanCap_3.mgf
1		ENV_MLVAV	Envelope glycoprotein OS=AKV murine leukemia virus GN=env PE=1 SV=1	368	75135	29	29	3	3	5.8	AKR (endogenous) murine leukemia virus	11791	65727	1	0	0	459.737	917.459	2	917.464	-0.0052	552	560	0	27.77		13	0.0017	K	EGGLCAALK	E				Elution from: 71.1379 to 71.1379 period: 0 experiment: 1 cycles: 1 FinneganScanNumber: 7926 Origin: 20100618_Velos1_TaGe_SA_LanCap_4.mgf Origin: LanCap_1.mgf
1		ENV_MLVAV	Envelope glycoprotein OS=AKV murine leukemia virus GN=env PE=1 SV=1	368	75135	29	29	3	3	5.8	AKR (endogenous) murine leukemia virus	11791	65753	1	0	0	459.74	917.465	2	917.464	0.0014	552	560	0	16.27		13	0.024	K	EGGLCAALK	E				Elution from: 50.9023 to 50.9023 period: 0 experiment: 1 cycles: 1 FinneganScanNumber: 9902 Origin: 20101210_Velos1_AnWe_SA_LnCap_3.mgf Origin: LanCap_3.mgf
1		ENV_MLVAV	Envelope glycoprotein OS=AKV murine leukemia virus GN=env PE=1 SV=1	368	75135	29	29	3	3	5.8	AKR (endogenous) murine leukemia virus	11791	197381	1	0	1	723.396	1444.78	2	1444.79	-0.0107	530	542	0	27.91		13	0.0016	K	SLTSLSEVVLQNR	R				Elution from: 130.1652 to 130.1652 period: 0 experiment: 1 cycles: 1 FinneganScanNumber: 27894 Origin: 20100618_Velos1_TaGe_SA_LanCap_1.mgf Origin: LanCap_1.mgf
1		ENV_MLVAV	Envelope glycoprotein OS=AKV murine leukemia virus GN=env PE=1 SV=1	368	75135	29	29	3	3	5.8	AKR (endogenous) murine leukemia virus	11791	197384	1	0	1	723.398	1444.78	2	1444.79	-0.0069	530	542	0	28.9		13	0.0013	K	SLTSLSEVVLQNR	R				Elution from: 125.6080 to 125.6080 period: 0 experiment: 1 cycles: 1 FinneganScanNumber: 27160 Origin: 20100618_Velos1_TaGe_SA_LanCap_1.mgf Origin: LanCap_1.mgf
1		ENV_MLVAV	Envelope glycoprotein OS=AKV murine leukemia virus GN=env PE=1 SV=1	368	75135	29	29	3	3	5.8	AKR (endogenous) murine leukemia virus	11791	197385	1	0	1	723.398	1444.78	2	1444.79	-0.0065	530	542	0	19.3		13	0.012	K	SLTSLSEVVLQNR	R				Elution from: 129.1957 to 129.1957 period: 0 experiment: 1 cycles: 1 FinneganScanNumber: 23166 Origin: 20100618_Velos1_TaGe_SA_LanCap_2.mgf Origin: LanCap_1.mgf
1		ENV_MLVAV	Envelope glycoprotein OS=AKV murine leukemia virus GN=env PE=1 SV=1	368	75135	29	29	3	3	5.8	AKR (endogenous) murine leukemia virus	11791	197386	1	0	1	482.602	1444.78	3	1444.79	-0.0053	530	542	0	37.51		13	0.00018	K	SLTSLSEVVLQNR	R				Elution from: 127.5768 to 127.5768 period: 0 experiment: 1 cycles: 1 FinneganScanNumber: 27475 Origin: 20100618_Velos1_TaGe_SA_LanCap_1.mgf Origin: LanCap_1.mgf
1		ENV_MLVAV	Envelope glycoprotein OS=AKV murine leukemia virus GN=env PE=1 SV=1	368	75135	29	29	3	3	5.8	AKR (endogenous) murine leukemia virus	11791	197387	1	0	1	482.602	1444.78	3	1444.79	-0.0047	530	542	0	22.47		13	0.0057	K	SLTSLSEVVLQNR	R				Elution from: 125.5581 to 125.5581 period: 0 experiment: 1 cycles: 1 FinneganScanNumber: 27152 Origin: 20100618_Velos1_TaGe_SA_LanCap_1.mgf Origin: LanCap_1.mgf
1		ENV_MLVAV	Envelope glycoprotein OS=AKV murine leukemia virus GN=env PE=1 SV=1	368	75135	29	29	3	3	5.8	AKR (endogenous) murine leukemia virus	11791	197388	1	0	1	723.4	1444.78	2	1444.79	-0.0039	530	542	0	18.56		13	0.014	K	SLTSLSEVVLQNR	R				Elution from: 132.6506 to 132.6506 period: 0 experiment: 1 cycles: 1 FinneganScanNumber: 18269 Origin: 20100618_Velos1_TaGe_SA_LanCap_4.mgf Origin: LanCap_1.mgf
1		ENV_MLVAV	Envelope glycoprotein OS=AKV murine leukemia virus GN=env PE=1 SV=1	368	75135	29	29	3	3	5.8	AKR (endogenous) murine leukemia virus	11791	197390	1	0	1	723.4	1444.79	2	1444.79	-0.0025	530	542	0	30.15		13	0.00097	K	SLTSLSEVVLQNR	R				Elution from: 105.9899 to 105.9899 period: 0 experiment: 1 cycles: 1 FinneganScanNumber: 24709 Origin: 20100719_Velos1_TaGe_SA_LnCap_1.mgf Origin: LanCap_2.mgf
1		ENV_MLVAV	Envelope glycoprotein OS=AKV murine leukemia virus GN=env PE=1 SV=1	368	75135	29	29	3	3	5.8	AKR (endogenous) murine leukemia virus	11791	197393	1	0	1	482.603	1444.79	3	1444.79	-0.0014	530	542	0	22.9		13	0.0051	K	SLTSLSEVVLQNR	R				Elution from: 106.4110 to 106.4110 period: 0 experiment: 1 cycles: 1 FinneganScanNumber: 24824 Origin: 20100719_Velos1_TaGe_SA_LnCap_1.mgf Origin: LanCap_2.mgf
1		ENV_MLVAV	Envelope glycoprotein OS=AKV murine leukemia virus GN=env PE=1 SV=1	368	75135	29	29	3	3	5.8	AKR (endogenous) murine leukemia virus	11791	197396	1	0	1	723.401	1444.79	2	1444.79	-0.0011	530	542	0	40.67		13	8.6e-05	K	SLTSLSEVVLQNR	R				Elution from: 112.5476 to 112.5476 period: 0 experiment: 1 cycles: 1 FinneganScanNumber: 25166 Origin: 20100719_Velos1_TaGe_SA_LnCap_2.mgf Origin: LanCap_2.mgf
1		ENV_MLVAV	Envelope glycoprotein OS=AKV murine leukemia virus GN=env PE=1 SV=1	368	75135	29	29	3	3	5.8	AKR (endogenous) murine leukemia virus	11791	197397	1	0	1	482.603	1444.79	3	1444.79	-0.0011	530	542	0	21.67		13	0.0068	K	SLTSLSEVVLQNR	R				Elution from: 102.9154 to 102.9154 period: 0 experiment: 1 cycles: 1 FinneganScanNumber: 18581 Origin: 20101210_Velos1_AnWe_SA_LnCap_6.mgf Origin: LanCap_3.mgf
1		ENV_MLVAV	Envelope glycoprotein OS=AKV murine leukemia virus GN=env PE=1 SV=1	368	75135	29	29	3	3	5.8	AKR (endogenous) murine leukemia virus	11791	197402	1	0	1	482.604	1444.79	3	1444.79	0.0004	530	542	0	30.99		13	0.0008	K	SLTSLSEVVLQNR	R				Elution from: 97.2028 to 97.2028 period: 0 experiment: 1 cycles: 1 FinneganScanNumber: 27292 Origin: 20101210_Velos1_AnWe_SA_LnCap_1.mgf Origin: LanCap_3.mgf
1		ENV_MLVAV	Envelope glycoprotein OS=AKV murine leukemia virus GN=env PE=1 SV=1	368	75135	29	29	3	3	5.8	AKR (endogenous) murine leukemia virus	11791	197408	1	0	1	482.604	1444.79	3	1444.79	0.0016	530	542	0	25.55		13	0.0028	K	SLTSLSEVVLQNR	R				Elution from: 105.7897 to 105.7897 period: 0 experiment: 1 cycles: 1 FinneganScanNumber: 24654 Origin: 20100719_Velos1_TaGe_SA_LnCap_1.mgf Origin: LanCap_2.mgf
1		ENV_MLVAV	Envelope glycoprotein OS=AKV murine leukemia virus GN=env PE=1 SV=1	368	75135	29	29	3	3	5.8	AKR (endogenous) murine leukemia virus	11791	197410	1	0	1	482.604	1444.79	3	1444.79	0.0022	530	542	0	19.96		13	0.01	K	SLTSLSEVVLQNR	R				Elution from: 101.3433 to 101.3433 period: 0 experiment: 1 cycles: 1 FinneganScanNumber: 23490 Origin: 20101210_Velos1_AnWe_SA_LnCap_3.mgf Origin: LanCap_3.mgf
1		ENV_MLVAV	Envelope glycoprotein OS=AKV murine leukemia virus GN=env PE=1 SV=1	368	75135	29	29	3	3	5.8	AKR (endogenous) murine leukemia virus	11791	197414	1	0	1	482.604	1444.79	3	1444.79	0.0031	530	542	0	19.7		13	0.011	K	SLTSLSEVVLQNR	R				Elution from: 104.5009 to 104.5009 period: 0 experiment: 1 cycles: 1 FinneganScanNumber: 19238 Origin: 20101210_Velos1_AnWe_SA_LnCap_4.mgf Origin: LanCap_3.mgf
1		ENV_MLVAV	Envelope glycoprotein OS=AKV murine leukemia virus GN=env PE=1 SV=1	368	75135	29	29	3	3	5.8	AKR (endogenous) murine leukemia virus	11791	197415	1	0	1	482.604	1444.79	3	1444.79	0.0031	530	542	0	31.31		13	0.00074	K	SLTSLSEVVLQNR	R				Elution from: 103.6385 to 103.6385 period: 0 experiment: 1 cycles: 1 FinneganScanNumber: 19398 Origin: 20101210_Velos1_AnWe_SA_LnCap_5.mgf Origin: LanCap_3.mgf
1		ENV_MLVAV	Envelope glycoprotein OS=AKV murine leukemia virus GN=env PE=1 SV=1	368	75135	29	29	3	3	5.8	AKR (endogenous) murine leukemia virus	11791	197417	1	0	1	723.403	1444.79	2	1444.79	0.0033	530	542	0	25.76		13	0.0027	K	SLTSLSEVVLQNR	R				Elution from: 103.4301 to 103.4301 period: 0 experiment: 1 cycles: 1 FinneganScanNumber: 25030 Origin: 20101210_Velos1_AnWe_SA_LnCap_2.mgf Origin: LanCap_3.mgf
1		ENV_MLVAV	Envelope glycoprotein OS=AKV murine leukemia virus GN=env PE=1 SV=1	368	75135	29	29	3	3	5.8	AKR (endogenous) murine leukemia virus	11791	197430	1	0	1	723.404	1444.79	2	1444.79	0.0055	530	542	0	32.6		13	0.00055	K	SLTSLSEVVLQNR	R				Elution from: 97.1699 to 97.1699 period: 0 experiment: 1 cycles: 1 FinneganScanNumber: 27284 Origin: 20101210_Velos1_AnWe_SA_LnCap_1.mgf Origin: LanCap_3.mgf
1		ENV_MLVAV	Envelope glycoprotein OS=AKV murine leukemia virus GN=env PE=1 SV=1	368	75135	29	29	3	3	5.8	AKR (endogenous) murine leukemia virus	11791	197440	1	0	1	723.405	1444.8	2	1444.79	0.0075	530	542	0	18.68		13	0.014	K	SLTSLSEVVLQNR	R				Elution from: 98.7293 to 98.7293 period: 0 experiment: 1 cycles: 1 FinneganScanNumber: 27676 Origin: 20101210_Velos1_AnWe_SA_LnCap_1.mgf Origin: LanCap_3.mgf
1		ENV_MLVAV	Envelope glycoprotein OS=AKV murine leukemia virus GN=env PE=1 SV=1	368	75135	29	29	3	3	5.8	AKR (endogenous) murine leukemia virus	11791	295655	1	0	1	984.562	1967.11	2	1967.12	-0.0119	644	660	0	18.02		13	0.016	R	ISVVQALVLTQQYHQLK	T				Elution from: 150.6407 to 150.6407 period: 0 experiment: 1 cycles: 1 FinneganScanNumber: 24895 Origin: 20100618_Velos1_TaGe_SA_LanCap_3.mgf Origin: LanCap_1.mgf
1		ENV_MLVAV	Envelope glycoprotein OS=AKV murine leukemia virus GN=env PE=1 SV=1	368	75135	29	29	3	3	5.8	AKR (endogenous) murine leukemia virus	11791	295656	1	0	1	656.71	1967.11	3	1967.12	-0.0116	644	660	0	40.47		13	9e-05	R	ISVVQALVLTQQYHQLK	T				Elution from: 153.1278 to 153.1278 period: 0 experiment: 1 cycles: 1 FinneganScanNumber: 21429 Origin: 20100618_Velos1_TaGe_SA_LanCap_4.mgf Origin: LanCap_1.mgf
1		ENV_MLVAV	Envelope glycoprotein OS=AKV murine leukemia virus GN=env PE=1 SV=1	368	75135	29	29	3	3	5.8	AKR (endogenous) murine leukemia virus	11791	295657	1	0	1	656.711	1967.11	3	1967.12	-0.0107	644	660	0	18.19		13	0.015	R	ISVVQALVLTQQYHQLK	T				Elution from: 152.2502 to 152.2502 period: 0 experiment: 1 cycles: 1 FinneganScanNumber: 25131 Origin: 20100618_Velos1_TaGe_SA_LanCap_3.mgf Origin: LanCap_1.mgf
1		ENV_MLVAV	Envelope glycoprotein OS=AKV murine leukemia virus GN=env PE=1 SV=1	368	75135	29	29	3	3	5.8	AKR (endogenous) murine leukemia virus	11791	295659	1	0	1	656.711	1967.11	3	1967.12	-0.0089	644	660	0	18.87		13	0.013	R	ISVVQALVLTQQYHQLK	T				Elution from: 150.5641 to 150.5641 period: 0 experiment: 1 cycles: 1 FinneganScanNumber: 24884 Origin: 20100618_Velos1_TaGe_SA_LanCap_3.mgf Origin: LanCap_1.mgf
1		ENV_MLVAV	Envelope glycoprotein OS=AKV murine leukemia virus GN=env PE=1 SV=1	368	75135	29	29	3	3	5.8	AKR (endogenous) murine leukemia virus	11791	295662	1	0	1	984.564	1967.11	2	1967.12	-0.0069	644	660	0	26.52		13	0.0022	R	ISVVQALVLTQQYHQLK	T				Elution from: 153.1871 to 153.1871 period: 0 experiment: 1 cycles: 1 FinneganScanNumber: 21438 Origin: 20100618_Velos1_TaGe_SA_LanCap_4.mgf Origin: LanCap_1.mgf
1		ENV_MLVAV	Envelope glycoprotein OS=AKV murine leukemia virus GN=env PE=1 SV=1	368	75135	29	29	3	3	5.8	AKR (endogenous) murine leukemia virus	11791	295667	1	0	1	656.714	1967.12	3	1967.12	0.001	644	660	0	15.29		13	0.03	R	ISVVQALVLTQQYHQLK	T				Elution from: 132.7556 to 132.7556 period: 0 experiment: 1 cycles: 1 FinneganScanNumber: 27992 Origin: 20100719_Velos1_TaGe_SA_LnCap_4.mgf Origin: LanCap_2.mgf
1		ENV_MLVAV	Envelope glycoprotein OS=AKV murine leukemia virus GN=env PE=1 SV=1	368	75135	29	29	3	3	5.8	AKR (endogenous) murine leukemia virus	11791	295669	1	0	1	656.715	1967.12	3	1967.12	0.0022	644	660	0	17.91		13	0.016	R	ISVVQALVLTQQYHQLK	T				Elution from: 118.6520 to 118.6520 period: 0 experiment: 1 cycles: 1 FinneganScanNumber: 21939 Origin: 20101210_Velos1_AnWe_SA_LnCap_6.mgf Origin: LanCap_3.mgf
1		ENV_MLVAV	Envelope glycoprotein OS=AKV murine leukemia virus GN=env PE=1 SV=1	368	75135	29	29	3	3	5.8	AKR (endogenous) murine leukemia virus	11791	295671	1	0	1	984.569	1967.12	2	1967.12	0.0031	644	660	0	31.79		13	0.00066	R	ISVVQALVLTQQYHQLK	T				Elution from: 119.1220 to 119.1220 period: 0 experiment: 1 cycles: 1 FinneganScanNumber: 22358 Origin: 20101210_Velos1_AnWe_SA_LnCap_4.mgf Origin: LanCap_3.mgf
1		ENV_MLVAV	Envelope glycoprotein OS=AKV murine leukemia virus GN=env PE=1 SV=1	368	75135	29	29	3	3	5.8	AKR (endogenous) murine leukemia virus	11791	295672	1	0	1	656.715	1967.12	3	1967.12	0.0037	644	660	0	26.29		13	0.0024	R	ISVVQALVLTQQYHQLK	T				Elution from: 119.0642 to 119.0642 period: 0 experiment: 1 cycles: 1 FinneganScanNumber: 22344 Origin: 20101210_Velos1_AnWe_SA_LnCap_4.mgf Origin: LanCap_3.mgf
1		ENV_MLVF5	Envelope glycoprotein OS=Friend murine leukemia virus (isolate 57) GN=env PE=1 SV=3	272	75403	20	20	2	2	3.3	Friend murine leukemia virus (ISOLATE 57)	11796	65727	1	0	0	459.737	917.459	2	917.464	-0.0052	561	569	0	27.77		13	0.0017	K	EGGLCAALK	E				Elution from: 71.1379 to 71.1379 period: 0 experiment: 1 cycles: 1 FinneganScanNumber: 7926 Origin: 20100618_Velos1_TaGe_SA_LanCap_4.mgf Origin: LanCap_1.mgf
1		ENV_MLVF5	Envelope glycoprotein OS=Friend murine leukemia virus (isolate 57) GN=env PE=1 SV=3	272	75403	20	20	2	2	3.3	Friend murine leukemia virus (ISOLATE 57)	11796	65753	1	0	0	459.74	917.465	2	917.464	0.0014	561	569	0	16.27		13	0.024	K	EGGLCAALK	E				Elution from: 50.9023 to 50.9023 period: 0 experiment: 1 cycles: 1 FinneganScanNumber: 9902 Origin: 20101210_Velos1_AnWe_SA_LnCap_3.mgf Origin: LanCap_3.mgf
1		ENV_MLVF5	Envelope glycoprotein OS=Friend murine leukemia virus (isolate 57) GN=env PE=1 SV=3	272	75403	20	20	2	2	3.3	Friend murine leukemia virus (ISOLATE 57)	11796	197381	1	0	1	723.396	1444.78	2	1444.79	-0.0107	539	551	0	27.91		13	0.0016	K	SLTSLSEVVLQNR	R				Elution from: 130.1652 to 130.1652 period: 0 experiment: 1 cycles: 1 FinneganScanNumber: 27894 Origin: 20100618_Velos1_TaGe_SA_LanCap_1.mgf Origin: LanCap_1.mgf
1		ENV_MLVF5	Envelope glycoprotein OS=Friend murine leukemia virus (isolate 57) GN=env PE=1 SV=3	272	75403	20	20	2	2	3.3	Friend murine leukemia virus (ISOLATE 57)	11796	197384	1	0	1	723.398	1444.78	2	1444.79	-0.0069	539	551	0	28.9		13	0.0013	K	SLTSLSEVVLQNR	R				Elution from: 125.6080 to 125.6080 period: 0 experiment: 1 cycles: 1 FinneganScanNumber: 27160 Origin: 20100618_Velos1_TaGe_SA_LanCap_1.mgf Origin: LanCap_1.mgf
1		ENV_MLVF5	Envelope glycoprotein OS=Friend murine leukemia virus (isolate 57) GN=env PE=1 SV=3	272	75403	20	20	2	2	3.3	Friend murine leukemia virus (ISOLATE 57)	11796	197385	1	0	1	723.398	1444.78	2	1444.79	-0.0065	539	551	0	19.3		13	0.012	K	SLTSLSEVVLQNR	R				Elution from: 129.1957 to 129.1957 period: 0 experiment: 1 cycles: 1 FinneganScanNumber: 23166 Origin: 20100618_Velos1_TaGe_SA_LanCap_2.mgf Origin: LanCap_1.mgf
1		ENV_MLVF5	Envelope glycoprotein OS=Friend murine leukemia virus (isolate 57) GN=env PE=1 SV=3	272	75403	20	20	2	2	3.3	Friend murine leukemia virus (ISOLATE 57)	11796	197386	1	0	1	482.602	1444.78	3	1444.79	-0.0053	539	551	0	37.51		13	0.00018	K	SLTSLSEVVLQNR	R				Elution from: 127.5768 to 127.5768 period: 0 experiment: 1 cycles: 1 FinneganScanNumber: 27475 Origin: 20100618_Velos1_TaGe_SA_LanCap_1.mgf Origin: LanCap_1.mgf
1		ENV_MLVF5	Envelope glycoprotein OS=Friend murine leukemia virus (isolate 57) GN=env PE=1 SV=3	272	75403	20	20	2	2	3.3	Friend murine leukemia virus (ISOLATE 57)	11796	197387	1	0	1	482.602	1444.78	3	1444.79	-0.0047	539	551	0	22.47		13	0.0057	K	SLTSLSEVVLQNR	R				Elution from: 125.5581 to 125.5581 period: 0 experiment: 1 cycles: 1 FinneganScanNumber: 27152 Origin: 20100618_Velos1_TaGe_SA_LanCap_1.mgf Origin: LanCap_1.mgf
1		ENV_MLVF5	Envelope glycoprotein OS=Friend murine leukemia virus (isolate 57) GN=env PE=1 SV=3	272	75403	20	20	2	2	3.3	Friend murine leukemia virus (ISOLATE 57)	11796	197388	1	0	1	723.4	1444.78	2	1444.79	-0.0039	539	551	0	18.56		13	0.014	K	SLTSLSEVVLQNR	R				Elution from: 132.6506 to 132.6506 period: 0 experiment: 1 cycles: 1 FinneganScanNumber: 18269 Origin: 20100618_Velos1_TaGe_SA_LanCap_4.mgf Origin: LanCap_1.mgf
1		ENV_MLVF5	Envelope glycoprotein OS=Friend murine leukemia virus (isolate 57) GN=env PE=1 SV=3	272	75403	20	20	2	2	3.3	Friend murine leukemia virus (ISOLATE 57)	11796	197390	1	0	1	723.4	1444.79	2	1444.79	-0.0025	539	551	0	30.15		13	0.00097	K	SLTSLSEVVLQNR	R				Elution from: 105.9899 to 105.9899 period: 0 experiment: 1 cycles: 1 FinneganScanNumber: 24709 Origin: 20100719_Velos1_TaGe_SA_LnCap_1.mgf Origin: LanCap_2.mgf
1		ENV_MLVF5	Envelope glycoprotein OS=Friend murine leukemia virus (isolate 57) GN=env PE=1 SV=3	272	75403	20	20	2	2	3.3	Friend murine leukemia virus (ISOLATE 57)	11796	197393	1	0	1	482.603	1444.79	3	1444.79	-0.0014	539	551	0	22.9		13	0.0051	K	SLTSLSEVVLQNR	R				Elution from: 106.4110 to 106.4110 period: 0 experiment: 1 cycles: 1 FinneganScanNumber: 24824 Origin: 20100719_Velos1_TaGe_SA_LnCap_1.mgf Origin: LanCap_2.mgf
1		ENV_MLVF5	Envelope glycoprotein OS=Friend murine leukemia virus (isolate 57) GN=env PE=1 SV=3	272	75403	20	20	2	2	3.3	Friend murine leukemia virus (ISOLATE 57)	11796	197396	1	0	1	723.401	1444.79	2	1444.79	-0.0011	539	551	0	40.67		13	8.6e-05	K	SLTSLSEVVLQNR	R				Elution from: 112.5476 to 112.5476 period: 0 experiment: 1 cycles: 1 FinneganScanNumber: 25166 Origin: 20100719_Velos1_TaGe_SA_LnCap_2.mgf Origin: LanCap_2.mgf
1		ENV_MLVF5	Envelope glycoprotein OS=Friend murine leukemia virus (isolate 57) GN=env PE=1 SV=3	272	75403	20	20	2	2	3.3	Friend murine leukemia virus (ISOLATE 57)	11796	197397	1	0	1	482.603	1444.79	3	1444.79	-0.0011	539	551	0	21.67		13	0.0068	K	SLTSLSEVVLQNR	R				Elution from: 102.9154 to 102.9154 period: 0 experiment: 1 cycles: 1 FinneganScanNumber: 18581 Origin: 20101210_Velos1_AnWe_SA_LnCap_6.mgf Origin: LanCap_3.mgf
1		ENV_MLVF5	Envelope glycoprotein OS=Friend murine leukemia virus (isolate 57) GN=env PE=1 SV=3	272	75403	20	20	2	2	3.3	Friend murine leukemia virus (ISOLATE 57)	11796	197402	1	0	1	482.604	1444.79	3	1444.79	0.0004	539	551	0	30.99		13	0.0008	K	SLTSLSEVVLQNR	R				Elution from: 97.2028 to 97.2028 period: 0 experiment: 1 cycles: 1 FinneganScanNumber: 27292 Origin: 20101210_Velos1_AnWe_SA_LnCap_1.mgf Origin: LanCap_3.mgf
1		ENV_MLVF5	Envelope glycoprotein OS=Friend murine leukemia virus (isolate 57) GN=env PE=1 SV=3	272	75403	20	20	2	2	3.3	Friend murine leukemia virus (ISOLATE 57)	11796	197408	1	0	1	482.604	1444.79	3	1444.79	0.0016	539	551	0	25.55		13	0.0028	K	SLTSLSEVVLQNR	R				Elution from: 105.7897 to 105.7897 period: 0 experiment: 1 cycles: 1 FinneganScanNumber: 24654 Origin: 20100719_Velos1_TaGe_SA_LnCap_1.mgf Origin: LanCap_2.mgf
1		ENV_MLVF5	Envelope glycoprotein OS=Friend murine leukemia virus (isolate 57) GN=env PE=1 SV=3	272	75403	20	20	2	2	3.3	Friend murine leukemia virus (ISOLATE 57)	11796	197410	1	0	1	482.604	1444.79	3	1444.79	0.0022	539	551	0	19.96		13	0.01	K	SLTSLSEVVLQNR	R				Elution from: 101.3433 to 101.3433 period: 0 experiment: 1 cycles: 1 FinneganScanNumber: 23490 Origin: 20101210_Velos1_AnWe_SA_LnCap_3.mgf Origin: LanCap_3.mgf
1		ENV_MLVF5	Envelope glycoprotein OS=Friend murine leukemia virus (isolate 57) GN=env PE=1 SV=3	272	75403	20	20	2	2	3.3	Friend murine leukemia virus (ISOLATE 57)	11796	197414	1	0	1	482.604	1444.79	3	1444.79	0.0031	539	551	0	19.7		13	0.011	K	SLTSLSEVVLQNR	R				Elution from: 104.5009 to 104.5009 period: 0 experiment: 1 cycles: 1 FinneganScanNumber: 19238 Origin: 20101210_Velos1_AnWe_SA_LnCap_4.mgf Origin: LanCap_3.mgf
1		ENV_MLVF5	Envelope glycoprotein OS=Friend murine leukemia virus (isolate 57) GN=env PE=1 SV=3	272	75403	20	20	2	2	3.3	Friend murine leukemia virus (ISOLATE 57)	11796	197415	1	0	1	482.604	1444.79	3	1444.79	0.0031	539	551	0	31.31		13	0.00074	K	SLTSLSEVVLQNR	R				Elution from: 103.6385 to 103.6385 period: 0 experiment: 1 cycles: 1 FinneganScanNumber: 19398 Origin: 20101210_Velos1_AnWe_SA_LnCap_5.mgf Origin: LanCap_3.mgf
1		ENV_MLVF5	Envelope glycoprotein OS=Friend murine leukemia virus (isolate 57) GN=env PE=1 SV=3	272	75403	20	20	2	2	3.3	Friend murine leukemia virus (ISOLATE 57)	11796	197417	1	0	1	723.403	1444.79	2	1444.79	0.0033	539	551	0	25.76		13	0.0027	K	SLTSLSEVVLQNR	R				Elution from: 103.4301 to 103.4301 period: 0 experiment: 1 cycles: 1 FinneganScanNumber: 25030 Origin: 20101210_Velos1_AnWe_SA_LnCap_2.mgf Origin: LanCap_3.mgf
1		ENV_MLVF5	Envelope glycoprotein OS=Friend murine leukemia virus (isolate 57) GN=env PE=1 SV=3	272	75403	20	20	2	2	3.3	Friend murine leukemia virus (ISOLATE 57)	11796	197430	1	0	1	723.404	1444.79	2	1444.79	0.0055	539	551	0	32.6		13	0.00055	K	SLTSLSEVVLQNR	R				Elution from: 97.1699 to 97.1699 period: 0 experiment: 1 cycles: 1 FinneganScanNumber: 27284 Origin: 20101210_Velos1_AnWe_SA_LnCap_1.mgf Origin: LanCap_3.mgf
1		ENV_MLVF5	Envelope glycoprotein OS=Friend murine leukemia virus (isolate 57) GN=env PE=1 SV=3	272	75403	20	20	2	2	3.3	Friend murine leukemia virus (ISOLATE 57)	11796	197440	1	0	1	723.405	1444.8	2	1444.79	0.0075	539	551	0	18.68		13	0.014	K	SLTSLSEVVLQNR	R				Elution from: 98.7293 to 98.7293 period: 0 experiment: 1 cycles: 1 FinneganScanNumber: 27676 Origin: 20101210_Velos1_AnWe_SA_LnCap_1.mgf Origin: LanCap_3.mgf
1		ENV_FLVC6	Envelope glycoprotein OS=Feline leukemia virus (isolate CFE-6) GN=env PE=3 SV=1	254	75562	18	18	1	1	1.9	Feline leukemia provirus (clone CFE-6)	11922	197381	1	0	1	723.396	1444.78	2	1444.79	-0.0107	524	536	0	27.91		13	0.0016	K	SLTSLSEVVLQNR	R				Elution from: 130.1652 to 130.1652 period: 0 experiment: 1 cycles: 1 FinneganScanNumber: 27894 Origin: 20100618_Velos1_TaGe_SA_LanCap_1.mgf Origin: LanCap_1.mgf
1		ENV_FLVC6	Envelope glycoprotein OS=Feline leukemia virus (isolate CFE-6) GN=env PE=3 SV=1	254	75562	18	18	1	1	1.9	Feline leukemia provirus (clone CFE-6)	11922	197384	1	0	1	723.398	1444.78	2	1444.79	-0.0069	524	536	0	28.9		13	0.0013	K	SLTSLSEVVLQNR	R				Elution from: 125.6080 to 125.6080 period: 0 experiment: 1 cycles: 1 FinneganScanNumber: 27160 Origin: 20100618_Velos1_TaGe_SA_LanCap_1.mgf Origin: LanCap_1.mgf
1		ENV_FLVC6	Envelope glycoprotein OS=Feline leukemia virus (isolate CFE-6) GN=env PE=3 SV=1	254	75562	18	18	1	1	1.9	Feline leukemia provirus (clone CFE-6)	11922	197385	1	0	1	723.398	1444.78	2	1444.79	-0.0065	524	536	0	19.3		13	0.012	K	SLTSLSEVVLQNR	R				Elution from: 129.1957 to 129.1957 period: 0 experiment: 1 cycles: 1 FinneganScanNumber: 23166 Origin: 20100618_Velos1_TaGe_SA_LanCap_2.mgf Origin: LanCap_1.mgf
1		ENV_FLVC6	Envelope glycoprotein OS=Feline leukemia virus (isolate CFE-6) GN=env PE=3 SV=1	254	75562	18	18	1	1	1.9	Feline leukemia provirus (clone CFE-6)	11922	197386	1	0	1	482.602	1444.78	3	1444.79	-0.0053	524	536	0	37.51		13	0.00018	K	SLTSLSEVVLQNR	R				Elution from: 127.5768 to 127.5768 period: 0 experiment: 1 cycles: 1 FinneganScanNumber: 27475 Origin: 20100618_Velos1_TaGe_SA_LanCap_1.mgf Origin: LanCap_1.mgf
1		ENV_FLVC6	Envelope glycoprotein OS=Feline leukemia virus (isolate CFE-6) GN=env PE=3 SV=1	254	75562	18	18	1	1	1.9	Feline leukemia provirus (clone CFE-6)	11922	197387	1	0	1	482.602	1444.78	3	1444.79	-0.0047	524	536	0	22.47		13	0.0057	K	SLTSLSEVVLQNR	R				Elution from: 125.5581 to 125.5581 period: 0 experiment: 1 cycles: 1 FinneganScanNumber: 27152 Origin: 20100618_Velos1_TaGe_SA_LanCap_1.mgf Origin: LanCap_1.mgf
1		ENV_FLVC6	Envelope glycoprotein OS=Feline leukemia virus (isolate CFE-6) GN=env PE=3 SV=1	254	75562	18	18	1	1	1.9	Feline leukemia provirus (clone CFE-6)	11922	197388	1	0	1	723.4	1444.78	2	1444.79	-0.0039	524	536	0	18.56		13	0.014	K	SLTSLSEVVLQNR	R				Elution from: 132.6506 to 132.6506 period: 0 experiment: 1 cycles: 1 FinneganScanNumber: 18269 Origin: 20100618_Velos1_TaGe_SA_LanCap_4.mgf Origin: LanCap_1.mgf
1		ENV_FLVC6	Envelope glycoprotein OS=Feline leukemia virus (isolate CFE-6) GN=env PE=3 SV=1	254	75562	18	18	1	1	1.9	Feline leukemia provirus (clone CFE-6)	11922	197390	1	0	1	723.4	1444.79	2	1444.79	-0.0025	524	536	0	30.15		13	0.00097	K	SLTSLSEVVLQNR	R				Elution from: 105.9899 to 105.9899 period: 0 experiment: 1 cycles: 1 FinneganScanNumber: 24709 Origin: 20100719_Velos1_TaGe_SA_LnCap_1.mgf Origin: LanCap_2.mgf
1		ENV_FLVC6	Envelope glycoprotein OS=Feline leukemia virus (isolate CFE-6) GN=env PE=3 SV=1	254	75562	18	18	1	1	1.9	Feline leukemia provirus (clone CFE-6)	11922	197393	1	0	1	482.603	1444.79	3	1444.79	-0.0014	524	536	0	22.9		13	0.0051	K	SLTSLSEVVLQNR	R				Elution from: 106.4110 to 106.4110 period: 0 experiment: 1 cycles: 1 FinneganScanNumber: 24824 Origin: 20100719_Velos1_TaGe_SA_LnCap_1.mgf Origin: LanCap_2.mgf
1		ENV_FLVC6	Envelope glycoprotein OS=Feline leukemia virus (isolate CFE-6) GN=env PE=3 SV=1	254	75562	18	18	1	1	1.9	Feline leukemia provirus (clone CFE-6)	11922	197396	1	0	1	723.401	1444.79	2	1444.79	-0.0011	524	536	0	40.67		13	8.6e-05	K	SLTSLSEVVLQNR	R				Elution from: 112.5476 to 112.5476 period: 0 experiment: 1 cycles: 1 FinneganScanNumber: 25166 Origin: 20100719_Velos1_TaGe_SA_LnCap_2.mgf Origin: LanCap_2.mgf
1		ENV_FLVC6	Envelope glycoprotein OS=Feline leukemia virus (isolate CFE-6) GN=env PE=3 SV=1	254	75562	18	18	1	1	1.9	Feline leukemia provirus (clone CFE-6)	11922	197397	1	0	1	482.603	1444.79	3	1444.79	-0.0011	524	536	0	21.67		13	0.0068	K	SLTSLSEVVLQNR	R				Elution from: 102.9154 to 102.9154 period: 0 experiment: 1 cycles: 1 FinneganScanNumber: 18581 Origin: 20101210_Velos1_AnWe_SA_LnCap_6.mgf Origin: LanCap_3.mgf
1		ENV_FLVC6	Envelope glycoprotein OS=Feline leukemia virus (isolate CFE-6) GN=env PE=3 SV=1	254	75562	18	18	1	1	1.9	Feline leukemia provirus (clone CFE-6)	11922	197402	1	0	1	482.604	1444.79	3	1444.79	0.0004	524	536	0	30.99		13	0.0008	K	SLTSLSEVVLQNR	R				Elution from: 97.2028 to 97.2028 period: 0 experiment: 1 cycles: 1 FinneganScanNumber: 27292 Origin: 20101210_Velos1_AnWe_SA_LnCap_1.mgf Origin: LanCap_3.mgf
1		ENV_FLVC6	Envelope glycoprotein OS=Feline leukemia virus (isolate CFE-6) GN=env PE=3 SV=1	254	75562	18	18	1	1	1.9	Feline leukemia provirus (clone CFE-6)	11922	197408	1	0	1	482.604	1444.79	3	1444.79	0.0016	524	536	0	25.55		13	0.0028	K	SLTSLSEVVLQNR	R				Elution from: 105.7897 to 105.7897 period: 0 experiment: 1 cycles: 1 FinneganScanNumber: 24654 Origin: 20100719_Velos1_TaGe_SA_LnCap_1.mgf Origin: LanCap_2.mgf
1		ENV_FLVC6	Envelope glycoprotein OS=Feline leukemia virus (isolate CFE-6) GN=env PE=3 SV=1	254	75562	18	18	1	1	1.9	Feline leukemia provirus (clone CFE-6)	11922	197410	1	0	1	482.604	1444.79	3	1444.79	0.0022	524	536	0	19.96		13	0.01	K	SLTSLSEVVLQNR	R				Elution from: 101.3433 to 101.3433 period: 0 experiment: 1 cycles: 1 FinneganScanNumber: 23490 Origin: 20101210_Velos1_AnWe_SA_LnCap_3.mgf Origin: LanCap_3.mgf
1		ENV_FLVC6	Envelope glycoprotein OS=Feline leukemia virus (isolate CFE-6) GN=env PE=3 SV=1	254	75562	18	18	1	1	1.9	Feline leukemia provirus (clone CFE-6)	11922	197414	1	0	1	482.604	1444.79	3	1444.79	0.0031	524	536	0	19.7		13	0.011	K	SLTSLSEVVLQNR	R				Elution from: 104.5009 to 104.5009 period: 0 experiment: 1 cycles: 1 FinneganScanNumber: 19238 Origin: 20101210_Velos1_AnWe_SA_LnCap_4.mgf Origin: LanCap_3.mgf
1		ENV_FLVC6	Envelope glycoprotein OS=Feline leukemia virus (isolate CFE-6) GN=env PE=3 SV=1	254	75562	18	18	1	1	1.9	Feline leukemia provirus (clone CFE-6)	11922	197415	1	0	1	482.604	1444.79	3	1444.79	0.0031	524	536	0	31.31		13	0.00074	K	SLTSLSEVVLQNR	R				Elution from: 103.6385 to 103.6385 period: 0 experiment: 1 cycles: 1 FinneganScanNumber: 19398 Origin: 20101210_Velos1_AnWe_SA_LnCap_5.mgf Origin: LanCap_3.mgf
1		ENV_FLVC6	Envelope glycoprotein OS=Feline leukemia virus (isolate CFE-6) GN=env PE=3 SV=1	254	75562	18	18	1	1	1.9	Feline leukemia provirus (clone CFE-6)	11922	197417	1	0	1	723.403	1444.79	2	1444.79	0.0033	524	536	0	25.76		13	0.0027	K	SLTSLSEVVLQNR	R				Elution from: 103.4301 to 103.4301 period: 0 experiment: 1 cycles: 1 FinneganScanNumber: 25030 Origin: 20101210_Velos1_AnWe_SA_LnCap_2.mgf Origin: LanCap_3.mgf
1		ENV_FLVC6	Envelope glycoprotein OS=Feline leukemia virus (isolate CFE-6) GN=env PE=3 SV=1	254	75562	18	18	1	1	1.9	Feline leukemia provirus (clone CFE-6)	11922	197430	1	0	1	723.404	1444.79	2	1444.79	0.0055	524	536	0	32.6		13	0.00055	K	SLTSLSEVVLQNR	R				Elution from: 97.1699 to 97.1699 period: 0 experiment: 1 cycles: 1 FinneganScanNumber: 27284 Origin: 20101210_Velos1_AnWe_SA_LnCap_1.mgf Origin: LanCap_3.mgf
1		ENV_FLVC6	Envelope glycoprotein OS=Feline leukemia virus (isolate CFE-6) GN=env PE=3 SV=1	254	75562	18	18	1	1	1.9	Feline leukemia provirus (clone CFE-6)	11922	197440	1	0	1	723.405	1444.8	2	1444.79	0.0075	524	536	0	18.68		13	0.014	K	SLTSLSEVVLQNR	R				Elution from: 98.7293 to 98.7293 period: 0 experiment: 1 cycles: 1 FinneganScanNumber: 27676 Origin: 20101210_Velos1_AnWe_SA_LnCap_1.mgf Origin: LanCap_3.mgf
1		ENV_RSFFV	Glycoprotein 55 OS=Rauscher spleen focus-forming virus GN=env PE=3 SV=1	146	45596	10	10	2	2	8.8	Rauscher spleen focus-forming virus	11821	201611	1	0	0	732.356	1462.7	2	1462.71	-0.0156	181	193	0	14.16		13	0.038	R	CNPLVLEFTDAGK	K				Elution from: 134.4283 to 134.4283 period: 0 experiment: 1 cycles: 1 FinneganScanNumber: 22319 Origin: 20100618_Velos1_TaGe_SA_LanCap_3.mgf Origin: LanCap_1.mgf
1		ENV_RSFFV	Glycoprotein 55 OS=Rauscher spleen focus-forming virus GN=env PE=3 SV=1	146	45596	10	10	2	2	8.8	Rauscher spleen focus-forming virus	11821	201618	1	0	0	732.36	1462.71	2	1462.71	-0.0074	181	193	0	22.21		13	0.006	R	CNPLVLEFTDAGK	K				Elution from: 137.1609 to 137.1609 period: 0 experiment: 1 cycles: 1 FinneganScanNumber: 18991 Origin: 20100618_Velos1_TaGe_SA_LanCap_4.mgf Origin: LanCap_1.mgf
1		ENV_RSFFV	Glycoprotein 55 OS=Rauscher spleen focus-forming virus GN=env PE=3 SV=1	146	45596	10	10	2	2	8.8	Rauscher spleen focus-forming virus	11821	201619	1	0	0	732.36	1462.71	2	1462.71	-0.0072	181	193	0	27.38		13	0.0018	R	CNPLVLEFTDAGK	K				Elution from: 132.3566 to 132.3566 period: 0 experiment: 1 cycles: 1 FinneganScanNumber: 28287 Origin: 20100618_Velos1_TaGe_SA_LanCap_1.mgf Origin: LanCap_1.mgf
1		ENV_RSFFV	Glycoprotein 55 OS=Rauscher spleen focus-forming virus GN=env PE=3 SV=1	146	45596	10	10	2	2	8.8	Rauscher spleen focus-forming virus	11821	201630	1	0	0	732.363	1462.71	2	1462.71	-0.0018	181	193	0	18.17		13	0.015	R	CNPLVLEFTDAGK	K				Elution from: 138.5389 to 138.5389 period: 0 experiment: 1 cycles: 1 FinneganScanNumber: 18216 Origin: 20100618_Velos1_TaGe_SA_LanCap_5.mgf Origin: LanCap_1.mgf
1		ENV_RSFFV	Glycoprotein 55 OS=Rauscher spleen focus-forming virus GN=env PE=3 SV=1	146	45596	10	10	2	2	8.8	Rauscher spleen focus-forming virus	11821	201642	1	0	0	488.578	1462.71	3	1462.71	0.0008	181	193	0	43.4		13	4.6e-05	R	CNPLVLEFTDAGK	K				Elution from: 108.3477 to 108.3477 period: 0 experiment: 1 cycles: 1 FinneganScanNumber: 26282 Origin: 20101210_Velos1_AnWe_SA_LnCap_2.mgf Origin: LanCap_3.mgf
1		ENV_RSFFV	Glycoprotein 55 OS=Rauscher spleen focus-forming virus GN=env PE=3 SV=1	146	45596	10	10	2	2	8.8	Rauscher spleen focus-forming virus	11821	201643	1	0	0	732.364	1462.71	2	1462.71	0.0008	181	193	0	30		13	0.001	R	CNPLVLEFTDAGK	K				Elution from: 102.7661 to 102.7661 period: 0 experiment: 1 cycles: 1 FinneganScanNumber: 28738 Origin: 20101210_Velos1_AnWe_SA_LnCap_1.mgf Origin: LanCap_3.mgf
1		ENV_RSFFV	Glycoprotein 55 OS=Rauscher spleen focus-forming virus GN=env PE=3 SV=1	146	45596	10	10	2	2	8.8	Rauscher spleen focus-forming virus	11821	201651	1	0	0	488.579	1462.71	3	1462.71	0.002	181	193	0	21.35		13	0.0073	R	CNPLVLEFTDAGK	K				Elution from: 102.9786 to 102.9786 period: 0 experiment: 1 cycles: 1 FinneganScanNumber: 28791 Origin: 20101210_Velos1_AnWe_SA_LnCap_1.mgf Origin: LanCap_3.mgf
1		ENV_RSFFV	Glycoprotein 55 OS=Rauscher spleen focus-forming virus GN=env PE=3 SV=1	146	45596	10	10	2	2	8.8	Rauscher spleen focus-forming virus	11821	201655	1	0	0	732.365	1462.72	2	1462.71	0.0026	181	193	0	28.82		13	0.0013	R	CNPLVLEFTDAGK	K				Elution from: 106.7114 to 106.7114 period: 0 experiment: 1 cycles: 1 FinneganScanNumber: 24810 Origin: 20101210_Velos1_AnWe_SA_LnCap_3.mgf Origin: LanCap_3.mgf
1		ENV_RSFFV	Glycoprotein 55 OS=Rauscher spleen focus-forming virus GN=env PE=3 SV=1	146	45596	10	10	2	2	8.8	Rauscher spleen focus-forming virus	11821	201656	1	0	0	732.365	1462.72	2	1462.71	0.003	181	193	0	20.09		13	0.0098	R	CNPLVLEFTDAGK	K				Elution from: 108.2597 to 108.2597 period: 0 experiment: 1 cycles: 1 FinneganScanNumber: 26259 Origin: 20101210_Velos1_AnWe_SA_LnCap_2.mgf Origin: LanCap_3.mgf
1		ENV_RSFFV	Glycoprotein 55 OS=Rauscher spleen focus-forming virus GN=env PE=3 SV=1	146	45596	10	10	2	2	8.8	Rauscher spleen focus-forming virus	11821	346132	1	0	0	900.767	2699.28	3	2699.27	0.009	129	151	0	37.74		13	0.00017	K	WGCETTGQAYWKPSSSWDLISLK	R				Elution from: 132.3954 to 132.3954 period: 0 experiment: 1 cycles: 1 FinneganScanNumber: 24789 Origin: 20101210_Velos1_AnWe_SA_LnCap_6.mgf Origin: LanCap_3.mgf
1		ENV_FRSF5	Glycoprotein 55 OS=Friend spleen focus-forming virus (isolate 502) GN=env PE=1 SV=1	38	45432	1	1	1	1	5.6	Friend spleen focus-forming virus (isolate 502)	355329	346132	1	0	0	900.767	2699.28	3	2699.27	0.009	129	151	0	37.74		13	0.00017	K	WGCETTGQAYWKPSSSWDLISLK	R				Elution from: 132.3954 to 132.3954 period: 0 experiment: 1 cycles: 1 FinneganScanNumber: 24789 Origin: 20101210_Velos1_AnWe_SA_LnCap_6.mgf Origin: LanCap_3.mgf
1		ENV_GALV	Envelope glycoprotein OS=Gibbon ape leukemia virus GN=env PE=2 SV=2	31	76986	2	2	1	1	1.3	Gibbon ape leukemia virus	11840	65727	1	0	0	459.737	917.459	2	917.464	-0.0052	572	580	0	27.77		13	0.0017	K	EGGLCAALK	E				Elution from: 71.1379 to 71.1379 period: 0 experiment: 1 cycles: 1 FinneganScanNumber: 7926 Origin: 20100618_Velos1_TaGe_SA_LanCap_4.mgf Origin: LanCap_1.mgf
1		ENV_GALV	Envelope glycoprotein OS=Gibbon ape leukemia virus GN=env PE=2 SV=2	31	76986	2	2	1	1	1.3	Gibbon ape leukemia virus	11840	65753	1	0	0	459.74	917.465	2	917.464	0.0014	572	580	0	16.27		13	0.024	K	EGGLCAALK	E				Elution from: 50.9023 to 50.9023 period: 0 experiment: 1 cycles: 1 FinneganScanNumber: 9902 Origin: 20101210_Velos1_AnWe_SA_LnCap_3.mgf Origin: LanCap_3.mgf
2	1	POL_XMRV3	Gag-Pol polyprotein OS=Xenotropic MuLV-related virus (isolate VP35) GN=gag-pol PE=1 SV=1	421	194708	33	33	13	13	13.1	Xenotropic MuLV-related virus VP35	356663	88550	1	1	1	501.782	1001.55	2	1001.55	-0.0045	1495	1502	0	13.41		13	0.046	K	LLEDIFPR	F				Elution from: 138.9102 to 138.9102 period: 0 experiment: 1 cycles: 1 FinneganScanNumber: 23040 Origin: 20100618_Velos1_TaGe_SA_LanCap_3.mgf Origin: LanCap_1.mgf
2	1	POL_XMRV3	Gag-Pol polyprotein OS=Xenotropic MuLV-related virus (isolate VP35) GN=gag-pol PE=1 SV=1	421	194708	33	33	13	13	13.1	Xenotropic MuLV-related virus VP35	356663	103263	1	1	0	530.782	1059.55	2	1059.56	-0.006	22	31	0	32.64		13	0.00055	R	IASNQSVDVK	K				Elution from: 19.7384 to 19.7384 period: 0 experiment: 1 cycles: 1 FinneganScanNumber: 3183 Origin: 20100618_Velos1_TaGe_SA_LanCap_1.mgf Origin: LanCap_1.mgf
2	1	POL_XMRV3	Gag-Pol polyprotein OS=Xenotropic MuLV-related virus (isolate VP35) GN=gag-pol PE=1 SV=1	421	194708	33	33	13	13	13.1	Xenotropic MuLV-related virus VP35	356663	103264	1	1	0	530.782	1059.55	2	1059.56	-0.0058	22	31	0	39.49		13	0.00011	R	IASNQSVDVK	K				Elution from: 42.7918 to 42.7918 period: 0 experiment: 1 cycles: 1 FinneganScanNumber: 5256 Origin: 20100618_Velos1_TaGe_SA_LanCap_2.mgf Origin: LanCap_1.mgf
2	1	POL_XMRV3	Gag-Pol polyprotein OS=Xenotropic MuLV-related virus (isolate VP35) GN=gag-pol PE=1 SV=1	421	194708	33	33	13	13	13.1	Xenotropic MuLV-related virus VP35	356663	103276	1	1	0	530.786	1059.56	2	1059.56	0.0018	22	31	0	25.27		13	0.003	R	IASNQSVDVK	K				Elution from: 14.7329 to 14.7329 period: 0 experiment: 1 cycles: 1 FinneganScanNumber: 2830 Origin: 20101210_Velos1_AnWe_SA_LnCap_1.mgf Origin: LanCap_3.mgf
2	1	POL_XMRV3	Gag-Pol polyprotein OS=Xenotropic MuLV-related virus (isolate VP35) GN=gag-pol PE=1 SV=1	421	194708	33	33	13	13	13.1	Xenotropic MuLV-related virus VP35	356663	152242	1	1	0	627.371	1252.73	2	1252.73	0.0027	333	344	0	14.03		13	0.04	R	QLLLAGLQNAGR	S				Elution from: 90.5327 to 90.5327 period: 0 experiment: 1 cycles: 1 FinneganScanNumber: 21599 Origin: 20101210_Velos1_AnWe_SA_LnCap_2.mgf Origin: LanCap_3.mgf
2	1	POL_XMRV3	Gag-Pol polyprotein OS=Xenotropic MuLV-related virus (isolate VP35) GN=gag-pol PE=1 SV=1	421	194708	33	33	13	13	13.1	Xenotropic MuLV-related virus VP35	356663	165267	1	1	0	653.284	1304.55	2	1304.56	-0.0088	238	249	0	26.75		13	0.0021	K	NNNPSFSEDPGK	L				Elution from: 47.5131 to 47.5131 period: 0 experiment: 1 cycles: 1 FinneganScanNumber: 6295 Origin: 20100618_Velos1_TaGe_SA_LanCap_2.mgf Origin: LanCap_1.mgf
2	1	POL_XMRV3	Gag-Pol polyprotein OS=Xenotropic MuLV-related virus (isolate VP35) GN=gag-pol PE=1 SV=1	421	194708	33	33	13	13	13.1	Xenotropic MuLV-related virus VP35	356663	165271	1	1	0	653.286	1304.56	2	1304.56	-0.0066	238	249	0	20.87		13	0.0082	K	NNNPSFSEDPGK	L				Elution from: 52.1515 to 52.1515 period: 0 experiment: 1 cycles: 1 FinneganScanNumber: 6269 Origin: 20100618_Velos1_TaGe_SA_LanCap_3.mgf Origin: LanCap_1.mgf
2	1	POL_XMRV3	Gag-Pol polyprotein OS=Xenotropic MuLV-related virus (isolate VP35) GN=gag-pol PE=1 SV=1	421	194708	33	33	13	13	13.1	Xenotropic MuLV-related virus VP35	356663	204343	1	1	1	737.931	1473.85	2	1473.84	0.0032	1677	1690	0	22.83		13	0.0052	K	GPYTVLLTTPTALK	V				Elution from: 108.9763 to 108.9763 period: 0 experiment: 1 cycles: 1 FinneganScanNumber: 26443 Origin: 20101210_Velos1_AnWe_SA_LnCap_2.mgf Origin: LanCap_3.mgf
2	1	POL_XMRV3	Gag-Pol polyprotein OS=Xenotropic MuLV-related virus (isolate VP35) GN=gag-pol PE=1 SV=1	421	194708	33	33	13	13	13.1	Xenotropic MuLV-related virus VP35	356663	250163	1	1	0	851.918	1701.82	2	1701.83	-0.0108	354	369	0	33.97		13	0.0004	K	GITQGPNESPSAFLER	L				Elution from: 93.2552 to 93.2552 period: 0 experiment: 1 cycles: 1 FinneganScanNumber: 20899 Origin: 20100618_Velos1_TaGe_SA_LanCap_1.mgf Origin: LanCap_1.mgf
2	1	POL_XMRV3	Gag-Pol polyprotein OS=Xenotropic MuLV-related virus (isolate VP35) GN=gag-pol PE=1 SV=1	421	194708	33	33	13	13	13.1	Xenotropic MuLV-related virus VP35	356663	250177	1	1	0	851.924	1701.83	2	1701.83	0.0008	354	369	0	25.08		13	0.0031	K	GITQGPNESPSAFLER	L				Elution from: 76.9650 to 76.9650 period: 0 experiment: 1 cycles: 1 FinneganScanNumber: 16596 Origin: 20100719_Velos1_TaGe_SA_LnCap_1.mgf Origin: LanCap_2.mgf
2	1	POL_XMRV3	Gag-Pol polyprotein OS=Xenotropic MuLV-related virus (isolate VP35) GN=gag-pol PE=1 SV=1	421	194708	33	33	13	13	13.1	Xenotropic MuLV-related virus VP35	356663	250179	1	1	0	851.925	1701.84	2	1701.83	0.0038	354	369	0	26.19		13	0.0024	K	GITQGPNESPSAFLER	L				Elution from: 70.2854 to 70.2854 period: 0 experiment: 1 cycles: 1 FinneganScanNumber: 20055 Origin: 20101210_Velos1_AnWe_SA_LnCap_1.mgf Origin: LanCap_3.mgf
2	1	POL_XMRV3	Gag-Pol polyprotein OS=Xenotropic MuLV-related virus (isolate VP35) GN=gag-pol PE=1 SV=1	421	194708	33	33	13	13	13.1	Xenotropic MuLV-related virus VP35	356663	255270	1	1	1	576.965	1727.87	3	1727.88	-0.0052	817	830	0	16.9		13	0.02	R	LHPTSQPLFAFEWR	D				Elution from: 144.6164 to 144.6164 period: 0 experiment: 1 cycles: 1 FinneganScanNumber: 20139 Origin: 20100618_Velos1_TaGe_SA_LanCap_4.mgf Origin: LanCap_1.mgf
2	1	POL_XMRV3	Gag-Pol polyprotein OS=Xenotropic MuLV-related virus (isolate VP35) GN=gag-pol PE=1 SV=1	421	194708	33	33	13	13	13.1	Xenotropic MuLV-related virus VP35	356663	255279	1	1	1	576.967	1727.88	3	1727.88	0.0002	817	830	0	27.68		13	0.0017	R	LHPTSQPLFAFEWR	D				Elution from: 123.8642 to 123.8642 period: 0 experiment: 1 cycles: 1 FinneganScanNumber: 26885 Origin: 20100719_Velos1_TaGe_SA_LnCap_3.mgf Origin: LanCap_2.mgf
2	1	POL_XMRV3	Gag-Pol polyprotein OS=Xenotropic MuLV-related virus (isolate VP35) GN=gag-pol PE=1 SV=1	421	194708	33	33	13	13	13.1	Xenotropic MuLV-related virus VP35	356663	255281	1	1	1	576.967	1727.88	3	1727.88	0.0008	817	830	0	32.9		13	0.00051	R	LHPTSQPLFAFEWR	D				Elution from: 125.6186 to 125.6186 period: 0 experiment: 1 cycles: 1 FinneganScanNumber: 26304 Origin: 20100719_Velos1_TaGe_SA_LnCap_4.mgf Origin: LanCap_2.mgf
2	1	POL_XMRV3	Gag-Pol polyprotein OS=Xenotropic MuLV-related virus (isolate VP35) GN=gag-pol PE=1 SV=1	421	194708	33	33	13	13	13.1	Xenotropic MuLV-related virus VP35	356663	311841	1	1	1	700.749	2099.23	3	2099.22	0.0078	1083	1102	0	14.66		13	0.034	K	LTMGQPLVILAPHAVEALVK	Q				Elution from: 151.0910 to 151.0910 period: 0 experiment: 1 cycles: 1 FinneganScanNumber: 28680 Origin: 20101210_Velos1_AnWe_SA_LnCap_4.mgf Origin: LanCap_3.mgf
2	1	POL_XMRV3	Gag-Pol polyprotein OS=Xenotropic MuLV-related virus (isolate VP35) GN=gag-pol PE=1 SV=1	421	194708	33	33	13	13	13.1	Xenotropic MuLV-related virus VP35	356663	312204	1	1	1	701.745	2102.21	3	2102.21	-0.0005	1127	1146	0	36.18		13	0.00024	R	VQFGPVVALNPATLLPLPEK	E				Elution from: 184.1586 to 184.1586 period: 0 experiment: 1 cycles: 1 FinneganScanNumber: 34958 Origin: 20101210_Velos1_AnWe_SA_LnCap_5.mgf Origin: LanCap_3.mgf
2	1	POL_XMRV3	Gag-Pol polyprotein OS=Xenotropic MuLV-related virus (isolate VP35) GN=gag-pol PE=1 SV=1	421	194708	33	33	13	13	13.1	Xenotropic MuLV-related virus VP35	356663	312206	1	1	1	526.561	2102.21	4	2102.21	-0.0003	1127	1146	0	20.61		13	0.0087	R	VQFGPVVALNPATLLPLPEK	E				Elution from: 184.7179 to 184.7179 period: 0 experiment: 1 cycles: 1 FinneganScanNumber: 34180 Origin: 20101210_Velos1_AnWe_SA_LnCap_4.mgf Origin: LanCap_3.mgf
2	1	POL_XMRV3	Gag-Pol polyprotein OS=Xenotropic MuLV-related virus (isolate VP35) GN=gag-pol PE=1 SV=1	421	194708	33	33	13	13	13.1	Xenotropic MuLV-related virus VP35	356663	312211	1	1	1	701.746	2102.22	3	2102.21	0.0016	1127	1146	0	20.88		13	0.0082	R	VQFGPVVALNPATLLPLPEK	E				Elution from: 209.5712 to 209.5712 period: 0 experiment: 1 cycles: 1 FinneganScanNumber: 46318 Origin: 20100719_Velos1_TaGe_SA_LnCap_2.mgf Origin: LanCap_2.mgf
2	1	POL_XMRV3	Gag-Pol polyprotein OS=Xenotropic MuLV-related virus (isolate VP35) GN=gag-pol PE=1 SV=1	421	194708	33	33	13	13	13.1	Xenotropic MuLV-related virus VP35	356663	312212	1	1	1	701.746	2102.22	3	2102.21	0.0019	1127	1146	0	34.16		13	0.00038	R	VQFGPVVALNPATLLPLPEK	E				Elution from: 209.3379 to 209.3379 period: 0 experiment: 1 cycles: 1 FinneganScanNumber: 47948 Origin: 20100719_Velos1_TaGe_SA_LnCap_1.mgf Origin: LanCap_2.mgf
2	1	POL_XMRV3	Gag-Pol polyprotein OS=Xenotropic MuLV-related virus (isolate VP35) GN=gag-pol PE=1 SV=1	421	194708	33	33	13	13	13.1	Xenotropic MuLV-related virus VP35	356663	312213	1	1	1	701.746	2102.22	3	2102.21	0.0028	1127	1146	0	41.95		13	6.4e-05	R	VQFGPVVALNPATLLPLPEK	E				Elution from: 183.8384 to 183.8384 period: 0 experiment: 1 cycles: 1 FinneganScanNumber: 40462 Origin: 20101210_Velos1_AnWe_SA_LnCap_3.mgf Origin: LanCap_3.mgf
2	1	POL_XMRV3	Gag-Pol polyprotein OS=Xenotropic MuLV-related virus (isolate VP35) GN=gag-pol PE=1 SV=1	421	194708	33	33	13	13	13.1	Xenotropic MuLV-related virus VP35	356663	312217	1	1	1	701.747	2102.22	3	2102.21	0.0046	1127	1146	0	22.77		13	0.0053	R	VQFGPVVALNPATLLPLPEK	E				Elution from: 184.1500 to 184.1500 period: 0 experiment: 1 cycles: 1 FinneganScanNumber: 41734 Origin: 20101210_Velos1_AnWe_SA_LnCap_2.mgf Origin: LanCap_3.mgf
2	1	POL_XMRV3	Gag-Pol polyprotein OS=Xenotropic MuLV-related virus (isolate VP35) GN=gag-pol PE=1 SV=1	421	194708	33	33	13	13	13.1	Xenotropic MuLV-related virus VP35	356663	312220	1	1	1	526.562	2102.22	4	2102.21	0.0053	1127	1146	0	21.25		13	0.0075	R	VQFGPVVALNPATLLPLPEK	E				Elution from: 183.9921 to 183.9921 period: 0 experiment: 1 cycles: 1 FinneganScanNumber: 40489 Origin: 20101210_Velos1_AnWe_SA_LnCap_3.mgf Origin: LanCap_3.mgf
2	1	POL_XMRV3	Gag-Pol polyprotein OS=Xenotropic MuLV-related virus (isolate VP35) GN=gag-pol PE=1 SV=1	421	194708	33	33	13	13	13.1	Xenotropic MuLV-related virus VP35	356663	312221	1	1	1	701.747	2102.22	3	2102.21	0.0064	1127	1146	0	24.45		13	0.0036	R	VQFGPVVALNPATLLPLPEK	E				Elution from: 184.4295 to 184.4295 period: 0 experiment: 1 cycles: 1 FinneganScanNumber: 34142 Origin: 20101210_Velos1_AnWe_SA_LnCap_4.mgf Origin: LanCap_3.mgf
2	1	POL_XMRV3	Gag-Pol polyprotein OS=Xenotropic MuLV-related virus (isolate VP35) GN=gag-pol PE=1 SV=1	421	194708	33	33	13	13	13.1	Xenotropic MuLV-related virus VP35	356663	337780	1	1	1	830.127	2487.36	3	2487.36	0.0038	738	759	0	18.11		13	0.015	R	LLDQGILVPCQSPWNTPLLPVK	K				Elution from: 195.9221 to 195.9221 period: 0 experiment: 1 cycles: 1 FinneganScanNumber: 43852 Origin: 20100719_Velos1_TaGe_SA_LnCap_2.mgf Origin: LanCap_2.mgf
2	1	POL_XMRV3	Gag-Pol polyprotein OS=Xenotropic MuLV-related virus (isolate VP35) GN=gag-pol PE=1 SV=1	421	194708	33	33	13	13	13.1	Xenotropic MuLV-related virus VP35	356663	337782	1	1	1	830.129	2487.36	3	2487.36	0.0083	738	759	0	29.04		13	0.0012	R	LLDQGILVPCQSPWNTPLLPVK	K				Elution from: 172.1011 to 172.1011 period: 0 experiment: 1 cycles: 1 FinneganScanNumber: 33066 Origin: 20101210_Velos1_AnWe_SA_LnCap_5.mgf Origin: LanCap_3.mgf
2	1	POL_XMRV3	Gag-Pol polyprotein OS=Xenotropic MuLV-related virus (isolate VP35) GN=gag-pol PE=1 SV=1	421	194708	33	33	13	13	13.1	Xenotropic MuLV-related virus VP35	356663	337783	1	1	1	830.129	2487.36	3	2487.36	0.0083	738	759	0	28.99		13	0.0013	R	LLDQGILVPCQSPWNTPLLPVK	K				Elution from: 172.5184 to 172.5184 period: 0 experiment: 1 cycles: 1 FinneganScanNumber: 32420 Origin: 20101210_Velos1_AnWe_SA_LnCap_4.mgf Origin: LanCap_3.mgf
2	1	POL_XMRV3	Gag-Pol polyprotein OS=Xenotropic MuLV-related virus (isolate VP35) GN=gag-pol PE=1 SV=1	421	194708	33	33	13	13	13.1	Xenotropic MuLV-related virus VP35	356663	337784	1	1	1	830.129	2487.36	3	2487.36	0.0086	738	759	0	26.32		13	0.0023	R	LLDQGILVPCQSPWNTPLLPVK	K				Elution from: 171.7953 to 171.7953 period: 0 experiment: 1 cycles: 1 FinneganScanNumber: 38313 Origin: 20101210_Velos1_AnWe_SA_LnCap_3.mgf Origin: LanCap_3.mgf
2	1	POL_XMRV3	Gag-Pol polyprotein OS=Xenotropic MuLV-related virus (isolate VP35) GN=gag-pol PE=1 SV=1	421	194708	33	33	13	13	13.1	Xenotropic MuLV-related virus VP35	356663	345247	1	1	1	669.085	2672.31	4	2672.31	-0.0019	1443	1465	0	21.13		13	0.0077	R	GHRPGTHWEVDFTEVKPGLYGYK	Y				Elution from: 91.7574 to 91.7574 period: 0 experiment: 1 cycles: 1 FinneganScanNumber: 17977 Origin: 20100719_Velos1_TaGe_SA_LnCap_4.mgf Origin: LanCap_2.mgf
2	1	POL_XMRV3	Gag-Pol polyprotein OS=Xenotropic MuLV-related virus (isolate VP35) GN=gag-pol PE=1 SV=1	421	194708	33	33	13	13	13.1	Xenotropic MuLV-related virus VP35	356663	345248	1	1	1	535.471	2672.32	5	2672.31	0.003	1443	1465	0	16.06		13	0.025	R	GHRPGTHWEVDFTEVKPGLYGYK	Y				Elution from: 91.6975 to 91.6975 period: 0 experiment: 1 cycles: 1 FinneganScanNumber: 17963 Origin: 20100719_Velos1_TaGe_SA_LnCap_4.mgf Origin: LanCap_2.mgf
2	1	POL_XMRV3	Gag-Pol polyprotein OS=Xenotropic MuLV-related virus (isolate VP35) GN=gag-pol PE=1 SV=1	421	194708	33	33	13	13	13.1	Xenotropic MuLV-related virus VP35	356663	346657	1	1	1	909.507	2725.5	3	2725.49	0.0059	1006	1030	0	21.64		13	0.0069	K	QALLTAPALGLPDLTKPFELFVDEK	Q				Elution from: 197.8728 to 197.8728 period: 0 experiment: 1 cycles: 1 FinneganScanNumber: 36806 Origin: 20101210_Velos1_AnWe_SA_LnCap_6.mgf Origin: LanCap_3.mgf
2	1	POL_XMRV3	Gag-Pol polyprotein OS=Xenotropic MuLV-related virus (isolate VP35) GN=gag-pol PE=1 SV=1	421	194708	33	33	13	13	13.1	Xenotropic MuLV-related virus VP35	356663	358069	1	1	1	847.92	3387.65	4	3387.66	-0.0105	1583	1613	0	32.69		13	0.00054	R	NTPGPHGLTPYEILYGAPPPLVNFHDPEMSK	L				Elution from: 159.8932 to 159.8932 period: 0 experiment: 1 cycles: 1 FinneganScanNumber: 34194 Origin: 20100719_Velos1_TaGe_SA_LnCap_5.mgf Origin: LanCap_2.mgf
2	1	POL_XMRV3	Gag-Pol polyprotein OS=Xenotropic MuLV-related virus (isolate VP35) GN=gag-pol PE=1 SV=1	421	194708	33	33	13	13	13.1	Xenotropic MuLV-related virus VP35	356663	358071	1	1	1	847.924	3387.67	4	3387.66	0.0083	1583	1613	0	35.21		13	0.0003	R	NTPGPHGLTPYEILYGAPPPLVNFHDPEMSK	L				Elution from: 160.0538 to 160.0538 period: 0 experiment: 1 cycles: 1 FinneganScanNumber: 34229 Origin: 20100719_Velos1_TaGe_SA_LnCap_5.mgf Origin: LanCap_2.mgf
2	1	POL_XMRV3	Gag-Pol polyprotein OS=Xenotropic MuLV-related virus (isolate VP35) GN=gag-pol PE=1 SV=1	421	194708	33	33	13	13	13.1	Xenotropic MuLV-related virus VP35	356663	358072	1	1	1	847.925	3387.67	4	3387.66	0.0119	1583	1613	0	13.21		13	0.048	R	NTPGPHGLTPYEILYGAPPPLVNFHDPEMSK	L				Elution from: 141.8552 to 141.8552 period: 0 experiment: 1 cycles: 1 FinneganScanNumber: 26736 Origin: 20101210_Velos1_AnWe_SA_LnCap_6.mgf Origin: LanCap_3.mgf	emPAI	0.28
2	2	GAG_MLVBM	Gag polyprotein OS=Murine leukemia virus (strain BM5 eco) GN=gag PE=3 SV=3	334	60671	19	19	5	5	17.1	Murine leukemia virus (strain BM5 ECO)	31687	152242	1	0	0	627.371	1252.73	2	1252.73	0.0027	334	345	0	14.03		13	0.04	R	QLLLAGLQNAGR	S				Elution from: 90.5327 to 90.5327 period: 0 experiment: 1 cycles: 1 FinneganScanNumber: 21599 Origin: 20101210_Velos1_AnWe_SA_LnCap_2.mgf Origin: LanCap_3.mgf
2	2	GAG_MLVBM	Gag polyprotein OS=Murine leukemia virus (strain BM5 eco) GN=gag PE=3 SV=3	334	60671	19	19	5	5	17.1	Murine leukemia virus (strain BM5 ECO)	31687	165267	1	0	0	653.284	1304.55	2	1304.56	-0.0088	239	250	0	26.75		13	0.0021	K	NNNPSFSEDPGK	L				Elution from: 47.5131 to 47.5131 period: 0 experiment: 1 cycles: 1 FinneganScanNumber: 6295 Origin: 20100618_Velos1_TaGe_SA_LanCap_2.mgf Origin: LanCap_1.mgf
2	2	GAG_MLVBM	Gag polyprotein OS=Murine leukemia virus (strain BM5 eco) GN=gag PE=3 SV=3	334	60671	19	19	5	5	17.1	Murine leukemia virus (strain BM5 ECO)	31687	165271	1	0	0	653.286	1304.56	2	1304.56	-0.0066	239	250	0	20.87		13	0.0082	K	NNNPSFSEDPGK	L				Elution from: 52.1515 to 52.1515 period: 0 experiment: 1 cycles: 1 FinneganScanNumber: 6269 Origin: 20100618_Velos1_TaGe_SA_LanCap_3.mgf Origin: LanCap_1.mgf
2	2	GAG_MLVBM	Gag polyprotein OS=Murine leukemia virus (strain BM5 eco) GN=gag PE=3 SV=3	334	60671	19	19	5	5	17.1	Murine leukemia virus (strain BM5 ECO)	31687	250163	1	0	0	851.918	1701.82	2	1701.83	-0.0108	355	370	0	33.97		13	0.0004	K	GITQGPNESPSAFLER	L				Elution from: 93.2552 to 93.2552 period: 0 experiment: 1 cycles: 1 FinneganScanNumber: 20899 Origin: 20100618_Velos1_TaGe_SA_LanCap_1.mgf Origin: LanCap_1.mgf
2	2	GAG_MLVBM	Gag polyprotein OS=Murine leukemia virus (strain BM5 eco) GN=gag PE=3 SV=3	334	60671	19	19	5	5	17.1	Murine leukemia virus (strain BM5 ECO)	31687	250177	1	0	0	851.924	1701.83	2	1701.83	0.0008	355	370	0	25.08		13	0.0031	K	GITQGPNESPSAFLER	L				Elution from: 76.9650 to 76.9650 period: 0 experiment: 1 cycles: 1 FinneganScanNumber: 16596 Origin: 20100719_Velos1_TaGe_SA_LnCap_1.mgf Origin: LanCap_2.mgf
2	2	GAG_MLVBM	Gag polyprotein OS=Murine leukemia virus (strain BM5 eco) GN=gag PE=3 SV=3	334	60671	19	19	5	5	17.1	Murine leukemia virus (strain BM5 ECO)	31687	250179	1	0	0	851.925	1701.84	2	1701.83	0.0038	355	370	0	26.19		13	0.0024	K	GITQGPNESPSAFLER	L				Elution from: 70.2854 to 70.2854 period: 0 experiment: 1 cycles: 1 FinneganScanNumber: 20055 Origin: 20101210_Velos1_AnWe_SA_LnCap_1.mgf Origin: LanCap_3.mgf
2	2	GAG_MLVBM	Gag polyprotein OS=Murine leukemia virus (strain BM5 eco) GN=gag PE=3 SV=3	334	60671	19	19	5	5	17.1	Murine leukemia virus (strain BM5 ECO)	31687	323415	1	0	1	746.721	2237.14	3	2237.14	-0.0026	2	21	0	61.83		13	6.6e-07	M	GQTVTTPLSLTLEHWGDVQR	I				Elution from: 138.2524 to 138.2524 period: 0 experiment: 1 cycles: 1 FinneganScanNumber: 31753 Origin: 20100719_Velos1_TaGe_SA_LnCap_2.mgf Origin: LanCap_2.mgf
2	2	GAG_MLVBM	Gag polyprotein OS=Murine leukemia virus (strain BM5 eco) GN=gag PE=3 SV=3	334	60671	19	19	5	5	17.1	Murine leukemia virus (strain BM5 ECO)	31687	323416	1	0	1	746.721	2237.14	3	2237.14	-0.002	2	21	0	56.13		13	2.4e-06	M	GQTVTTPLSLTLEHWGDVQR	I				Elution from: 131.7992 to 131.7992 period: 0 experiment: 1 cycles: 1 FinneganScanNumber: 31562 Origin: 20100719_Velos1_TaGe_SA_LnCap_1.mgf Origin: LanCap_2.mgf
2	2	GAG_MLVBM	Gag polyprotein OS=Murine leukemia virus (strain BM5 eco) GN=gag PE=3 SV=3	334	60671	19	19	5	5	17.1	Murine leukemia virus (strain BM5 ECO)	31687	326694	1	0	1	1140.58	2279.15	2	2279.15	-0.0066	2	21	0	14.71		13	0.034	M	GQTVTTPLSLTLEHWGDVQR	I	Acetyl (Protein N-term)	1.00000000000000000000.0		Elution from: 172.8723 to 172.8723 period: 0 experiment: 1 cycles: 1 FinneganScanNumber: 41062 Origin: 20100719_Velos1_TaGe_SA_LnCap_1.mgf Origin: LanCap_2.mgf
2	2	GAG_MLVBM	Gag polyprotein OS=Murine leukemia virus (strain BM5 eco) GN=gag PE=3 SV=3	334	60671	19	19	5	5	17.1	Murine leukemia virus (strain BM5 ECO)	31687	326697	1	0	1	1140.58	2279.15	2	2279.15	-0.0002	2	21	0	14.64		13	0.034	M	GQTVTTPLSLTLEHWGDVQR	I	Acetyl (Protein N-term)	1.00000000000000000000.0		Elution from: 175.6767 to 175.6767 period: 0 experiment: 1 cycles: 1 FinneganScanNumber: 40053 Origin: 20100719_Velos1_TaGe_SA_LnCap_2.mgf Origin: LanCap_2.mgf
2	2	GAG_MLVBM	Gag polyprotein OS=Murine leukemia virus (strain BM5 eco) GN=gag PE=3 SV=3	334	60671	19	19	5	5	17.1	Murine leukemia virus (strain BM5 ECO)	31687	326698	1	0	1	760.726	2279.15	3	2279.15	0	2	21	0	37.31		13	0.00019	M	GQTVTTPLSLTLEHWGDVQR	I	Acetyl (Protein N-term)	1.00000000000000000000.0		Elution from: 175.6144 to 175.6144 period: 0 experiment: 1 cycles: 1 FinneganScanNumber: 40041 Origin: 20100719_Velos1_TaGe_SA_LnCap_2.mgf Origin: LanCap_2.mgf
2	2	GAG_MLVBM	Gag polyprotein OS=Murine leukemia virus (strain BM5 eco) GN=gag PE=3 SV=3	334	60671	19	19	5	5	17.1	Murine leukemia virus (strain BM5 ECO)	31687	326702	1	0	1	1140.59	2279.16	2	2279.15	0.006	2	21	0	21.63		13	0.0069	M	GQTVTTPLSLTLEHWGDVQR	I	Acetyl (Protein N-term)	1.00000000000000000000.0		Elution from: 172.6969 to 172.6969 period: 0 experiment: 1 cycles: 1 FinneganScanNumber: 41025 Origin: 20100719_Velos1_TaGe_SA_LnCap_1.mgf Origin: LanCap_2.mgf
2	2	GAG_MLVBM	Gag polyprotein OS=Murine leukemia virus (strain BM5 eco) GN=gag PE=3 SV=3	334	60671	19	19	5	5	17.1	Murine leukemia virus (strain BM5 ECO)	31687	359446	1	0	1	907.932	3627.7	4	3627.7	-0.0009	295	326	0	51.31		13	7.4e-06	R	GNDGRPTQLPNEVNSAFPLERPDWDYTTPEGR	N				Elution from: 124.0495 to 124.0495 period: 0 experiment: 1 cycles: 1 FinneganScanNumber: 22089 Origin: 20100719_Velos1_TaGe_SA_LnCap_6.mgf Origin: LanCap_2.mgf
2	2	GAG_MLVBM	Gag polyprotein OS=Murine leukemia virus (strain BM5 eco) GN=gag PE=3 SV=3	334	60671	19	19	5	5	17.1	Murine leukemia virus (strain BM5 ECO)	31687	359447	1	0	1	907.932	3627.7	4	3627.7	-0.0005	295	326	0	35.87		13	0.00026	R	GNDGRPTQLPNEVNSAFPLERPDWDYTTPEGR	N				Elution from: 128.3968 to 128.3968 period: 0 experiment: 1 cycles: 1 FinneganScanNumber: 23106 Origin: 20100719_Velos1_TaGe_SA_LnCap_6.mgf Origin: LanCap_2.mgf
2	2	GAG_MLVBM	Gag polyprotein OS=Murine leukemia virus (strain BM5 eco) GN=gag PE=3 SV=3	334	60671	19	19	5	5	17.1	Murine leukemia virus (strain BM5 ECO)	31687	359448	1	0	1	1210.24	3627.7	3	3627.7	0.0021	295	326	0	39.66		13	0.00011	R	GNDGRPTQLPNEVNSAFPLERPDWDYTTPEGR	N				Elution from: 128.4624 to 128.4624 period: 0 experiment: 1 cycles: 1 FinneganScanNumber: 23124 Origin: 20100719_Velos1_TaGe_SA_LnCap_6.mgf Origin: LanCap_2.mgf
2	2	GAG_MLVBM	Gag polyprotein OS=Murine leukemia virus (strain BM5 eco) GN=gag PE=3 SV=3	334	60671	19	19	5	5	17.1	Murine leukemia virus (strain BM5 ECO)	31687	359449	1	0	1	1210.24	3627.7	3	3627.7	0.0024	295	326	0	25.28		13	0.003	R	GNDGRPTQLPNEVNSAFPLERPDWDYTTPEGR	N				Elution from: 124.1381 to 124.1381 period: 0 experiment: 1 cycles: 1 FinneganScanNumber: 22110 Origin: 20100719_Velos1_TaGe_SA_LnCap_6.mgf Origin: LanCap_2.mgf
2	2	GAG_MLVBM	Gag polyprotein OS=Murine leukemia virus (strain BM5 eco) GN=gag PE=3 SV=3	334	60671	19	19	5	5	17.1	Murine leukemia virus (strain BM5 ECO)	31687	359451	1	0	1	1210.24	3627.71	3	3627.7	0.0093	295	326	0	20.02		13	0.01	R	GNDGRPTQLPNEVNSAFPLERPDWDYTTPEGR	N				Elution from: 124.5474 to 124.5474 period: 0 experiment: 1 cycles: 1 FinneganScanNumber: 22200 Origin: 20100719_Velos1_TaGe_SA_LnCap_6.mgf Origin: LanCap_2.mgf
2	2	GAG_MLVBM	Gag polyprotein OS=Murine leukemia virus (strain BM5 eco) GN=gag PE=3 SV=3	334	60671	19	19	5	5	17.1	Murine leukemia virus (strain BM5 ECO)	31687	359452	1	0	1	907.934	3627.71	4	3627.7	0.0103	295	326	0	26.83		13	0.0021	R	GNDGRPTQLPNEVNSAFPLERPDWDYTTPEGR	N				Elution from: 112.2872 to 112.2872 period: 0 experiment: 1 cycles: 1 FinneganScanNumber: 20595 Origin: 20101210_Velos1_AnWe_SA_LnCap_6.mgf Origin: LanCap_3.mgf
2	2	GAG_MLVBM	Gag polyprotein OS=Murine leukemia virus (strain BM5 eco) GN=gag PE=3 SV=3	334	60671	19	19	5	5	17.1	Murine leukemia virus (strain BM5 ECO)	31687	359453	1	0	1	907.936	3627.71	4	3627.7	0.0151	295	326	0	15.81		13	0.026	R	GNDGRPTQLPNEVNSAFPLERPDWDYTTPEGR	N				Elution from: 116.0015 to 116.0015 period: 0 experiment: 1 cycles: 1 FinneganScanNumber: 21382 Origin: 20101210_Velos1_AnWe_SA_LnCap_6.mgf Origin: LanCap_3.mgf	emPAI	0.52
2	3	GAG_MLVAV	Gag polyprotein OS=AKV murine leukemia virus GN=gag PE=1 SV=3	192	60806	14	14	5	5	13.2	AKR (endogenous) murine leukemia virus	11791	103263	1	0	0	530.782	1059.55	2	1059.56	-0.006	22	31	0	32.64		13	0.00055	R	IASNQSVDVK	K				Elution from: 19.7384 to 19.7384 period: 0 experiment: 1 cycles: 1 FinneganScanNumber: 3183 Origin: 20100618_Velos1_TaGe_SA_LanCap_1.mgf Origin: LanCap_1.mgf
2	3	GAG_MLVAV	Gag polyprotein OS=AKV murine leukemia virus GN=gag PE=1 SV=3	192	60806	14	14	5	5	13.2	AKR (endogenous) murine leukemia virus	11791	103264	1	0	0	530.782	1059.55	2	1059.56	-0.0058	22	31	0	39.49		13	0.00011	R	IASNQSVDVK	K				Elution from: 42.7918 to 42.7918 period: 0 experiment: 1 cycles: 1 FinneganScanNumber: 5256 Origin: 20100618_Velos1_TaGe_SA_LanCap_2.mgf Origin: LanCap_1.mgf
2	3	GAG_MLVAV	Gag polyprotein OS=AKV murine leukemia virus GN=gag PE=1 SV=3	192	60806	14	14	5	5	13.2	AKR (endogenous) murine leukemia virus	11791	103276	1	0	0	530.786	1059.56	2	1059.56	0.0018	22	31	0	25.27		13	0.003	R	IASNQSVDVK	K				Elution from: 14.7329 to 14.7329 period: 0 experiment: 1 cycles: 1 FinneganScanNumber: 2830 Origin: 20101210_Velos1_AnWe_SA_LnCap_1.mgf Origin: LanCap_3.mgf
2	3	GAG_MLVAV	Gag polyprotein OS=AKV murine leukemia virus GN=gag PE=1 SV=3	192	60806	14	14	5	5	13.2	AKR (endogenous) murine leukemia virus	11791	152242	1	0	0	627.371	1252.73	2	1252.73	0.0027	334	345	0	14.03		13	0.04	R	QLLLAGLQNAGR	S				Elution from: 90.5327 to 90.5327 period: 0 experiment: 1 cycles: 1 FinneganScanNumber: 21599 Origin: 20101210_Velos1_AnWe_SA_LnCap_2.mgf Origin: LanCap_3.mgf
2	3	GAG_MLVAV	Gag polyprotein OS=AKV murine leukemia virus GN=gag PE=1 SV=3	192	60806	14	14	5	5	13.2	AKR (endogenous) murine leukemia virus	11791	165267	1	0	0	653.284	1304.55	2	1304.56	-0.0088	239	250	0	26.75		13	0.0021	K	NNNPSFSEDPGK	L				Elution from: 47.5131 to 47.5131 period: 0 experiment: 1 cycles: 1 FinneganScanNumber: 6295 Origin: 20100618_Velos1_TaGe_SA_LanCap_2.mgf Origin: LanCap_1.mgf
2	3	GAG_MLVAV	Gag polyprotein OS=AKV murine leukemia virus GN=gag PE=1 SV=3	192	60806	14	14	5	5	13.2	AKR (endogenous) murine leukemia virus	11791	165271	1	0	0	653.286	1304.56	2	1304.56	-0.0066	239	250	0	20.87		13	0.0082	K	NNNPSFSEDPGK	L				Elution from: 52.1515 to 52.1515 period: 0 experiment: 1 cycles: 1 FinneganScanNumber: 6269 Origin: 20100618_Velos1_TaGe_SA_LanCap_3.mgf Origin: LanCap_1.mgf
2	3	GAG_MLVAV	Gag polyprotein OS=AKV murine leukemia virus GN=gag PE=1 SV=3	192	60806	14	14	5	5	13.2	AKR (endogenous) murine leukemia virus	11791	250163	1	0	0	851.918	1701.82	2	1701.83	-0.0108	355	370	0	33.97		13	0.0004	K	GITQGPNESPSAFLER	L				Elution from: 93.2552 to 93.2552 period: 0 experiment: 1 cycles: 1 FinneganScanNumber: 20899 Origin: 20100618_Velos1_TaGe_SA_LanCap_1.mgf Origin: LanCap_1.mgf
2	3	GAG_MLVAV	Gag polyprotein OS=AKV murine leukemia virus GN=gag PE=1 SV=3	192	60806	14	14	5	5	13.2	AKR (endogenous) murine leukemia virus	11791	250177	1	0	0	851.924	1701.83	2	1701.83	0.0008	355	370	0	25.08		13	0.0031	K	GITQGPNESPSAFLER	L				Elution from: 76.9650 to 76.9650 period: 0 experiment: 1 cycles: 1 FinneganScanNumber: 16596 Origin: 20100719_Velos1_TaGe_SA_LnCap_1.mgf Origin: LanCap_2.mgf
2	3	GAG_MLVAV	Gag polyprotein OS=AKV murine leukemia virus GN=gag PE=1 SV=3	192	60806	14	14	5	5	13.2	AKR (endogenous) murine leukemia virus	11791	250179	1	0	0	851.925	1701.84	2	1701.83	0.0038	355	370	0	26.19		13	0.0024	K	GITQGPNESPSAFLER	L				Elution from: 70.2854 to 70.2854 period: 0 experiment: 1 cycles: 1 FinneganScanNumber: 20055 Origin: 20101210_Velos1_AnWe_SA_LnCap_1.mgf Origin: LanCap_3.mgf
2	3	GAG_MLVAV	Gag polyprotein OS=AKV murine leukemia virus GN=gag PE=1 SV=3	192	60806	14	14	5	5	13.2	AKR (endogenous) murine leukemia virus	11791	311493	1	0	1	699.712	2096.11	3	2096.13	-0.0124	105	125	0	16.02		13	0.025	K	LSPSPTAPILPSGPSTQPPPR	S				Elution from: 108.4319 to 108.4319 period: 0 experiment: 1 cycles: 1 FinneganScanNumber: 23951 Origin: 20100618_Velos1_TaGe_SA_LanCap_1.mgf Origin: LanCap_1.mgf
2	3	GAG_MLVAV	Gag polyprotein OS=AKV murine leukemia virus GN=gag PE=1 SV=3	192	60806	14	14	5	5	13.2	AKR (endogenous) murine leukemia virus	11791	311496	1	0	1	1049.07	2096.12	2	2096.13	-0.0098	105	125	0	14.53		13	0.035	K	LSPSPTAPILPSGPSTQPPPR	S				Elution from: 108.1833 to 108.1833 period: 0 experiment: 1 cycles: 1 FinneganScanNumber: 23899 Origin: 20100618_Velos1_TaGe_SA_LanCap_1.mgf Origin: LanCap_1.mgf
2	3	GAG_MLVAV	Gag polyprotein OS=AKV murine leukemia virus GN=gag PE=1 SV=3	192	60806	14	14	5	5	13.2	AKR (endogenous) murine leukemia virus	11791	311520	1	0	1	699.715	2096.12	3	2096.13	-0.0031	105	125	0	19.82		13	0.01	K	LSPSPTAPILPSGPSTQPPPR	S				Elution from: 83.6146 to 83.6146 period: 0 experiment: 1 cycles: 1 FinneganScanNumber: 18486 Origin: 20100719_Velos1_TaGe_SA_LnCap_1.mgf Origin: LanCap_2.mgf
2	3	GAG_MLVAV	Gag polyprotein OS=AKV murine leukemia virus GN=gag PE=1 SV=3	192	60806	14	14	5	5	13.2	AKR (endogenous) murine leukemia virus	11791	311523	1	0	1	1049.07	2096.12	2	2096.13	-0.0022	105	125	0	36.11		13	0.00024	K	LSPSPTAPILPSGPSTQPPPR	S				Elution from: 83.3878 to 83.3878 period: 0 experiment: 1 cycles: 1 FinneganScanNumber: 18420 Origin: 20100719_Velos1_TaGe_SA_LnCap_1.mgf Origin: LanCap_2.mgf
2	3	GAG_MLVAV	Gag polyprotein OS=AKV murine leukemia virus GN=gag PE=1 SV=3	192	60806	14	14	5	5	13.2	AKR (endogenous) murine leukemia virus	11791	311534	1	0	1	1049.07	2096.13	2	2096.13	0.0048	105	125	0	29.75		13	0.0011	K	LSPSPTAPILPSGPSTQPPPR	S				Elution from: 77.8012 to 77.8012 period: 0 experiment: 1 cycles: 1 FinneganScanNumber: 22138 Origin: 20101210_Velos1_AnWe_SA_LnCap_1.mgf Origin: LanCap_3.mgf	emPAI	0.37
2		GAG_MSVFR	Gag polyprotein OS=FBR murine osteosarcoma virus GN=gag PE=3 SV=3	272	33942	16	16	4	4	20.3	FBR murine osteosarcoma virus	11806	103263	1	0	0	530.782	1059.55	2	1059.56	-0.006	22	31	0	32.64		13	0.00055	R	IASNQSVDVK	K				Elution from: 19.7384 to 19.7384 period: 0 experiment: 1 cycles: 1 FinneganScanNumber: 3183 Origin: 20100618_Velos1_TaGe_SA_LanCap_1.mgf Origin: LanCap_1.mgf
2		GAG_MSVFR	Gag polyprotein OS=FBR murine osteosarcoma virus GN=gag PE=3 SV=3	272	33942	16	16	4	4	20.3	FBR murine osteosarcoma virus	11806	103264	1	0	0	530.782	1059.55	2	1059.56	-0.0058	22	31	0	39.49		13	0.00011	R	IASNQSVDVK	K				Elution from: 42.7918 to 42.7918 period: 0 experiment: 1 cycles: 1 FinneganScanNumber: 5256 Origin: 20100618_Velos1_TaGe_SA_LanCap_2.mgf Origin: LanCap_1.mgf
2		GAG_MSVFR	Gag polyprotein OS=FBR murine osteosarcoma virus GN=gag PE=3 SV=3	272	33942	16	16	4	4	20.3	FBR murine osteosarcoma virus	11806	103276	1	0	0	530.786	1059.56	2	1059.56	0.0018	22	31	0	25.27		13	0.003	R	IASNQSVDVK	K				Elution from: 14.7329 to 14.7329 period: 0 experiment: 1 cycles: 1 FinneganScanNumber: 2830 Origin: 20101210_Velos1_AnWe_SA_LnCap_1.mgf Origin: LanCap_3.mgf
2		GAG_MSVFR	Gag polyprotein OS=FBR murine osteosarcoma virus GN=gag PE=3 SV=3	272	33942	16	16	4	4	20.3	FBR murine osteosarcoma virus	11806	165267	1	0	0	653.284	1304.55	2	1304.56	-0.0088	225	236	0	26.75		13	0.0021	K	NNNPSFSEDPGK	L				Elution from: 47.5131 to 47.5131 period: 0 experiment: 1 cycles: 1 FinneganScanNumber: 6295 Origin: 20100618_Velos1_TaGe_SA_LanCap_2.mgf Origin: LanCap_1.mgf
2		GAG_MSVFR	Gag polyprotein OS=FBR murine osteosarcoma virus GN=gag PE=3 SV=3	272	33942	16	16	4	4	20.3	FBR murine osteosarcoma virus	11806	165271	1	0	0	653.286	1304.56	2	1304.56	-0.0066	225	236	0	20.87		13	0.0082	K	NNNPSFSEDPGK	L				Elution from: 52.1515 to 52.1515 period: 0 experiment: 1 cycles: 1 FinneganScanNumber: 6269 Origin: 20100618_Velos1_TaGe_SA_LanCap_3.mgf Origin: LanCap_1.mgf
2		GAG_MSVFR	Gag polyprotein OS=FBR murine osteosarcoma virus GN=gag PE=3 SV=3	272	33942	16	16	4	4	20.3	FBR murine osteosarcoma virus	11806	311493	1	0	1	699.712	2096.11	3	2096.13	-0.0124	105	125	0	16.02		13	0.025	K	LSPSPTAPILPSGPSTQPPPR	S				Elution from: 108.4319 to 108.4319 period: 0 experiment: 1 cycles: 1 FinneganScanNumber: 23951 Origin: 20100618_Velos1_TaGe_SA_LanCap_1.mgf Origin: LanCap_1.mgf
2		GAG_MSVFR	Gag polyprotein OS=FBR murine osteosarcoma virus GN=gag PE=3 SV=3	272	33942	16	16	4	4	20.3	FBR murine osteosarcoma virus	11806	311496	1	0	1	1049.07	2096.12	2	2096.13	-0.0098	105	125	0	14.53		13	0.035	K	LSPSPTAPILPSGPSTQPPPR	S				Elution from: 108.1833 to 108.1833 period: 0 experiment: 1 cycles: 1 FinneganScanNumber: 23899 Origin: 20100618_Velos1_TaGe_SA_LanCap_1.mgf Origin: LanCap_1.mgf
2		GAG_MSVFR	Gag polyprotein OS=FBR murine osteosarcoma virus GN=gag PE=3 SV=3	272	33942	16	16	4	4	20.3	FBR murine osteosarcoma virus	11806	311520	1	0	1	699.715	2096.12	3	2096.13	-0.0031	105	125	0	19.82		13	0.01	K	LSPSPTAPILPSGPSTQPPPR	S				Elution from: 83.6146 to 83.6146 period: 0 experiment: 1 cycles: 1 FinneganScanNumber: 18486 Origin: 20100719_Velos1_TaGe_SA_LnCap_1.mgf Origin: LanCap_2.mgf
2		GAG_MSVFR	Gag polyprotein OS=FBR murine osteosarcoma virus GN=gag PE=3 SV=3	272	33942	16	16	4	4	20.3	FBR murine osteosarcoma virus	11806	311523	1	0	1	1049.07	2096.12	2	2096.13	-0.0022	105	125	0	36.11		13	0.00024	K	LSPSPTAPILPSGPSTQPPPR	S				Elution from: 83.3878 to 83.3878 period: 0 experiment: 1 cycles: 1 FinneganScanNumber: 18420 Origin: 20100719_Velos1_TaGe_SA_LnCap_1.mgf Origin: LanCap_2.mgf
2		GAG_MSVFR	Gag polyprotein OS=FBR murine osteosarcoma virus GN=gag PE=3 SV=3	272	33942	16	16	4	4	20.3	FBR murine osteosarcoma virus	11806	311534	1	0	1	1049.07	2096.13	2	2096.13	0.0048	105	125	0	29.75		13	0.0011	K	LSPSPTAPILPSGPSTQPPPR	S				Elution from: 77.8012 to 77.8012 period: 0 experiment: 1 cycles: 1 FinneganScanNumber: 22138 Origin: 20101210_Velos1_AnWe_SA_LnCap_1.mgf Origin: LanCap_3.mgf
2		GAG_MSVFR	Gag polyprotein OS=FBR murine osteosarcoma virus GN=gag PE=3 SV=3	272	33942	16	16	4	4	20.3	FBR murine osteosarcoma virus	11806	323415	1	0	1	746.721	2237.14	3	2237.14	-0.0026	2	21	0	61.83		13	6.6e-07	M	GQTVTTPLSLTLEHWGDVQR	I				Elution from: 138.2524 to 138.2524 period: 0 experiment: 1 cycles: 1 FinneganScanNumber: 31753 Origin: 20100719_Velos1_TaGe_SA_LnCap_2.mgf Origin: LanCap_2.mgf
2		GAG_MSVFR	Gag polyprotein OS=FBR murine osteosarcoma virus GN=gag PE=3 SV=3	272	33942	16	16	4	4	20.3	FBR murine osteosarcoma virus	11806	323416	1	0	1	746.721	2237.14	3	2237.14	-0.002	2	21	0	56.13		13	2.4e-06	M	GQTVTTPLSLTLEHWGDVQR	I				Elution from: 131.7992 to 131.7992 period: 0 experiment: 1 cycles: 1 FinneganScanNumber: 31562 Origin: 20100719_Velos1_TaGe_SA_LnCap_1.mgf Origin: LanCap_2.mgf
2		GAG_MSVFR	Gag polyprotein OS=FBR murine osteosarcoma virus GN=gag PE=3 SV=3	272	33942	16	16	4	4	20.3	FBR murine osteosarcoma virus	11806	326694	1	0	1	1140.58	2279.15	2	2279.15	-0.0066	2	21	0	14.71		13	0.034	M	GQTVTTPLSLTLEHWGDVQR	I	Acetyl (Protein N-term)	1.00000000000000000000.0		Elution from: 172.8723 to 172.8723 period: 0 experiment: 1 cycles: 1 FinneganScanNumber: 41062 Origin: 20100719_Velos1_TaGe_SA_LnCap_1.mgf Origin: LanCap_2.mgf
2		GAG_MSVFR	Gag polyprotein OS=FBR murine osteosarcoma virus GN=gag PE=3 SV=3	272	33942	16	16	4	4	20.3	FBR murine osteosarcoma virus	11806	326697	1	0	1	1140.58	2279.15	2	2279.15	-0.0002	2	21	0	14.64		13	0.034	M	GQTVTTPLSLTLEHWGDVQR	I	Acetyl (Protein N-term)	1.00000000000000000000.0		Elution from: 175.6767 to 175.6767 period: 0 experiment: 1 cycles: 1 FinneganScanNumber: 40053 Origin: 20100719_Velos1_TaGe_SA_LnCap_2.mgf Origin: LanCap_2.mgf
2		GAG_MSVFR	Gag polyprotein OS=FBR murine osteosarcoma virus GN=gag PE=3 SV=3	272	33942	16	16	4	4	20.3	FBR murine osteosarcoma virus	11806	326698	1	0	1	760.726	2279.15	3	2279.15	0	2	21	0	37.31		13	0.00019	M	GQTVTTPLSLTLEHWGDVQR	I	Acetyl (Protein N-term)	1.00000000000000000000.0		Elution from: 175.6144 to 175.6144 period: 0 experiment: 1 cycles: 1 FinneganScanNumber: 40041 Origin: 20100719_Velos1_TaGe_SA_LnCap_2.mgf Origin: LanCap_2.mgf
2		GAG_MSVFR	Gag polyprotein OS=FBR murine osteosarcoma virus GN=gag PE=3 SV=3	272	33942	16	16	4	4	20.3	FBR murine osteosarcoma virus	11806	326702	1	0	1	1140.59	2279.16	2	2279.15	0.006	2	21	0	21.63		13	0.0069	M	GQTVTTPLSLTLEHWGDVQR	I	Acetyl (Protein N-term)	1.00000000000000000000.0		Elution from: 172.6969 to 172.6969 period: 0 experiment: 1 cycles: 1 FinneganScanNumber: 41025 Origin: 20100719_Velos1_TaGe_SA_LnCap_1.mgf Origin: LanCap_2.mgf
2		POL_MLVMS	Gag-Pol polyprotein OS=Moloney murine leukemia virus (isolate Shinnick) GN=gag-pol PE=1 SV=4	191	195689	16	16	8	8	7.8	Moloney murine leukemia virus isolate Shinnick	928306	152242	1	0	0	627.371	1252.73	2	1252.73	0.0027	335	346	0	14.03		13	0.04	R	QLLLAGLQNAGR	S				Elution from: 90.5327 to 90.5327 period: 0 experiment: 1 cycles: 1 FinneganScanNumber: 21599 Origin: 20101210_Velos1_AnWe_SA_LnCap_2.mgf Origin: LanCap_3.mgf
2		POL_MLVMS	Gag-Pol polyprotein OS=Moloney murine leukemia virus (isolate Shinnick) GN=gag-pol PE=1 SV=4	191	195689	16	16	8	8	7.8	Moloney murine leukemia virus isolate Shinnick	928306	165267	1	0	0	653.284	1304.55	2	1304.56	-0.0088	240	251	0	26.75		13	0.0021	K	NNNPSFSEDPGK	L				Elution from: 47.5131 to 47.5131 period: 0 experiment: 1 cycles: 1 FinneganScanNumber: 6295 Origin: 20100618_Velos1_TaGe_SA_LanCap_2.mgf Origin: LanCap_1.mgf
2		POL_MLVMS	Gag-Pol polyprotein OS=Moloney murine leukemia virus (isolate Shinnick) GN=gag-pol PE=1 SV=4	191	195689	16	16	8	8	7.8	Moloney murine leukemia virus isolate Shinnick	928306	165271	1	0	0	653.286	1304.56	2	1304.56	-0.0066	240	251	0	20.87		13	0.0082	K	NNNPSFSEDPGK	L				Elution from: 52.1515 to 52.1515 period: 0 experiment: 1 cycles: 1 FinneganScanNumber: 6269 Origin: 20100618_Velos1_TaGe_SA_LanCap_3.mgf Origin: LanCap_1.mgf
2		POL_MLVMS	Gag-Pol polyprotein OS=Moloney murine leukemia virus (isolate Shinnick) GN=gag-pol PE=1 SV=4	191	195689	16	16	8	8	7.8	Moloney murine leukemia virus isolate Shinnick	928306	204343	1	0	1	737.931	1473.85	2	1473.84	0.0032	1679	1692	0	22.83		13	0.0052	K	GPYTVLLTTPTALK	V				Elution from: 108.9763 to 108.9763 period: 0 experiment: 1 cycles: 1 FinneganScanNumber: 26443 Origin: 20101210_Velos1_AnWe_SA_LnCap_2.mgf Origin: LanCap_3.mgf
2		POL_MLVMS	Gag-Pol polyprotein OS=Moloney murine leukemia virus (isolate Shinnick) GN=gag-pol PE=1 SV=4	191	195689	16	16	8	8	7.8	Moloney murine leukemia virus isolate Shinnick	928306	250163	1	0	0	851.918	1701.82	2	1701.83	-0.0108	356	371	0	33.97		13	0.0004	K	GITQGPNESPSAFLER	L				Elution from: 93.2552 to 93.2552 period: 0 experiment: 1 cycles: 1 FinneganScanNumber: 20899 Origin: 20100618_Velos1_TaGe_SA_LanCap_1.mgf Origin: LanCap_1.mgf
2		POL_MLVMS	Gag-Pol polyprotein OS=Moloney murine leukemia virus (isolate Shinnick) GN=gag-pol PE=1 SV=4	191	195689	16	16	8	8	7.8	Moloney murine leukemia virus isolate Shinnick	928306	250177	1	0	0	851.924	1701.83	2	1701.83	0.0008	356	371	0	25.08		13	0.0031	K	GITQGPNESPSAFLER	L				Elution from: 76.9650 to 76.9650 period: 0 experiment: 1 cycles: 1 FinneganScanNumber: 16596 Origin: 20100719_Velos1_TaGe_SA_LnCap_1.mgf Origin: LanCap_2.mgf
2		POL_MLVMS	Gag-Pol polyprotein OS=Moloney murine leukemia virus (isolate Shinnick) GN=gag-pol PE=1 SV=4	191	195689	16	16	8	8	7.8	Moloney murine leukemia virus isolate Shinnick	928306	250179	1	0	0	851.925	1701.84	2	1701.83	0.0038	356	371	0	26.19		13	0.0024	K	GITQGPNESPSAFLER	L				Elution from: 70.2854 to 70.2854 period: 0 experiment: 1 cycles: 1 FinneganScanNumber: 20055 Origin: 20101210_Velos1_AnWe_SA_LnCap_1.mgf Origin: LanCap_3.mgf
2		POL_MLVMS	Gag-Pol polyprotein OS=Moloney murine leukemia virus (isolate Shinnick) GN=gag-pol PE=1 SV=4	191	195689	16	16	8	8	7.8	Moloney murine leukemia virus isolate Shinnick	928306	255270	1	0	1	576.965	1727.87	3	1727.88	-0.0052	819	832	0	16.9		13	0.02	R	LHPTSQPLFAFEWR	D				Elution from: 144.6164 to 144.6164 period: 0 experiment: 1 cycles: 1 FinneganScanNumber: 20139 Origin: 20100618_Velos1_TaGe_SA_LanCap_4.mgf Origin: LanCap_1.mgf
2		POL_MLVMS	Gag-Pol polyprotein OS=Moloney murine leukemia virus (isolate Shinnick) GN=gag-pol PE=1 SV=4	191	195689	16	16	8	8	7.8	Moloney murine leukemia virus isolate Shinnick	928306	255279	1	0	1	576.967	1727.88	3	1727.88	0.0002	819	832	0	27.68		13	0.0017	R	LHPTSQPLFAFEWR	D				Elution from: 123.8642 to 123.8642 period: 0 experiment: 1 cycles: 1 FinneganScanNumber: 26885 Origin: 20100719_Velos1_TaGe_SA_LnCap_3.mgf Origin: LanCap_2.mgf
2		POL_MLVMS	Gag-Pol polyprotein OS=Moloney murine leukemia virus (isolate Shinnick) GN=gag-pol PE=1 SV=4	191	195689	16	16	8	8	7.8	Moloney murine leukemia virus isolate Shinnick	928306	255281	1	0	1	576.967	1727.88	3	1727.88	0.0008	819	832	0	32.9		13	0.00051	R	LHPTSQPLFAFEWR	D				Elution from: 125.6186 to 125.6186 period: 0 experiment: 1 cycles: 1 FinneganScanNumber: 26304 Origin: 20100719_Velos1_TaGe_SA_LnCap_4.mgf Origin: LanCap_2.mgf
2		POL_MLVMS	Gag-Pol polyprotein OS=Moloney murine leukemia virus (isolate Shinnick) GN=gag-pol PE=1 SV=4	191	195689	16	16	8	8	7.8	Moloney murine leukemia virus isolate Shinnick	928306	311841	1	0	1	700.749	2099.23	3	2099.22	0.0078	1085	1104	0	14.66		13	0.034	K	LTMGQPLVILAPHAVEALVK	Q				Elution from: 151.0910 to 151.0910 period: 0 experiment: 1 cycles: 1 FinneganScanNumber: 28680 Origin: 20101210_Velos1_AnWe_SA_LnCap_4.mgf Origin: LanCap_3.mgf
2		POL_MLVMS	Gag-Pol polyprotein OS=Moloney murine leukemia virus (isolate Shinnick) GN=gag-pol PE=1 SV=4	191	195689	16	16	8	8	7.8	Moloney murine leukemia virus isolate Shinnick	928306	337780	1	0	1	830.127	2487.36	3	2487.36	0.0038	740	761	0	18.11		13	0.015	R	LLDQGILVPCQSPWNTPLLPVK	K				Elution from: 195.9221 to 195.9221 period: 0 experiment: 1 cycles: 1 FinneganScanNumber: 43852 Origin: 20100719_Velos1_TaGe_SA_LnCap_2.mgf Origin: LanCap_2.mgf
2		POL_MLVMS	Gag-Pol polyprotein OS=Moloney murine leukemia virus (isolate Shinnick) GN=gag-pol PE=1 SV=4	191	195689	16	16	8	8	7.8	Moloney murine leukemia virus isolate Shinnick	928306	337782	1	0	1	830.129	2487.36	3	2487.36	0.0083	740	761	0	29.04		13	0.0012	R	LLDQGILVPCQSPWNTPLLPVK	K				Elution from: 172.1011 to 172.1011 period: 0 experiment: 1 cycles: 1 FinneganScanNumber: 33066 Origin: 20101210_Velos1_AnWe_SA_LnCap_5.mgf Origin: LanCap_3.mgf
2		POL_MLVMS	Gag-Pol polyprotein OS=Moloney murine leukemia virus (isolate Shinnick) GN=gag-pol PE=1 SV=4	191	195689	16	16	8	8	7.8	Moloney murine leukemia virus isolate Shinnick	928306	337783	1	0	1	830.129	2487.36	3	2487.36	0.0083	740	761	0	28.99		13	0.0013	R	LLDQGILVPCQSPWNTPLLPVK	K				Elution from: 172.5184 to 172.5184 period: 0 experiment: 1 cycles: 1 FinneganScanNumber: 32420 Origin: 20101210_Velos1_AnWe_SA_LnCap_4.mgf Origin: LanCap_3.mgf
2		POL_MLVMS	Gag-Pol polyprotein OS=Moloney murine leukemia virus (isolate Shinnick) GN=gag-pol PE=1 SV=4	191	195689	16	16	8	8	7.8	Moloney murine leukemia virus isolate Shinnick	928306	337784	1	0	1	830.129	2487.36	3	2487.36	0.0086	740	761	0	26.32		13	0.0023	R	LLDQGILVPCQSPWNTPLLPVK	K				Elution from: 171.7953 to 171.7953 period: 0 experiment: 1 cycles: 1 FinneganScanNumber: 38313 Origin: 20101210_Velos1_AnWe_SA_LnCap_3.mgf Origin: LanCap_3.mgf
2		POL_MLVMS	Gag-Pol polyprotein OS=Moloney murine leukemia virus (isolate Shinnick) GN=gag-pol PE=1 SV=4	191	195689	16	16	8	8	7.8	Moloney murine leukemia virus isolate Shinnick	928306	346657	1	0	1	909.507	2725.5	3	2725.49	0.0059	1008	1032	0	21.64		13	0.0069	K	QALLTAPALGLPDLTKPFELFVDEK	Q				Elution from: 197.8728 to 197.8728 period: 0 experiment: 1 cycles: 1 FinneganScanNumber: 36806 Origin: 20101210_Velos1_AnWe_SA_LnCap_6.mgf Origin: LanCap_3.mgf
2		GAG_MLVDE	Gag polyprotein OS=Murine leukemia virus (strain DEF27) GN=gag PE=3 SV=3	159	61252	10	10	3	3	10.4	Murine leukemia virus (strain DEF27)	31688	152242	1	0	0	627.371	1252.73	2	1252.73	0.0027	333	344	0	14.03		13	0.04	R	QLLLAGLQNAGR	S				Elution from: 90.5327 to 90.5327 period: 0 experiment: 1 cycles: 1 FinneganScanNumber: 21599 Origin: 20101210_Velos1_AnWe_SA_LnCap_2.mgf Origin: LanCap_3.mgf
2		GAG_MLVDE	Gag polyprotein OS=Murine leukemia virus (strain DEF27) GN=gag PE=3 SV=3	159	61252	10	10	3	3	10.4	Murine leukemia virus (strain DEF27)	31688	165267	1	0	0	653.284	1304.55	2	1304.56	-0.0088	238	249	0	26.75		13	0.0021	K	NNNPSFSEDPGK	L				Elution from: 47.5131 to 47.5131 period: 0 experiment: 1 cycles: 1 FinneganScanNumber: 6295 Origin: 20100618_Velos1_TaGe_SA_LanCap_2.mgf Origin: LanCap_1.mgf
2		GAG_MLVDE	Gag polyprotein OS=Murine leukemia virus (strain DEF27) GN=gag PE=3 SV=3	159	61252	10	10	3	3	10.4	Murine leukemia virus (strain DEF27)	31688	165271	1	0	0	653.286	1304.56	2	1304.56	-0.0066	238	249	0	20.87		13	0.0082	K	NNNPSFSEDPGK	L				Elution from: 52.1515 to 52.1515 period: 0 experiment: 1 cycles: 1 FinneganScanNumber: 6269 Origin: 20100618_Velos1_TaGe_SA_LanCap_3.mgf Origin: LanCap_1.mgf
2		GAG_MLVDE	Gag polyprotein OS=Murine leukemia virus (strain DEF27) GN=gag PE=3 SV=3	159	61252	10	10	3	3	10.4	Murine leukemia virus (strain DEF27)	31688	359446	1	0	1	907.932	3627.7	4	3627.7	-0.0009	294	325	0	51.31		13	7.4e-06	R	GNDGRPTQLPNEVNSAFPLERPDWDYTTPEGR	N				Elution from: 124.0495 to 124.0495 period: 0 experiment: 1 cycles: 1 FinneganScanNumber: 22089 Origin: 20100719_Velos1_TaGe_SA_LnCap_6.mgf Origin: LanCap_2.mgf
2		GAG_MLVDE	Gag polyprotein OS=Murine leukemia virus (strain DEF27) GN=gag PE=3 SV=3	159	61252	10	10	3	3	10.4	Murine leukemia virus (strain DEF27)	31688	359447	1	0	1	907.932	3627.7	4	3627.7	-0.0005	294	325	0	35.87		13	0.00026	R	GNDGRPTQLPNEVNSAFPLERPDWDYTTPEGR	N				Elution from: 128.3968 to 128.3968 period: 0 experiment: 1 cycles: 1 FinneganScanNumber: 23106 Origin: 20100719_Velos1_TaGe_SA_LnCap_6.mgf Origin: LanCap_2.mgf
2		GAG_MLVDE	Gag polyprotein OS=Murine leukemia virus (strain DEF27) GN=gag PE=3 SV=3	159	61252	10	10	3	3	10.4	Murine leukemia virus (strain DEF27)	31688	359448	1	0	1	1210.24	3627.7	3	3627.7	0.0021	294	325	0	39.66		13	0.00011	R	GNDGRPTQLPNEVNSAFPLERPDWDYTTPEGR	N				Elution from: 128.4624 to 128.4624 period: 0 experiment: 1 cycles: 1 FinneganScanNumber: 23124 Origin: 20100719_Velos1_TaGe_SA_LnCap_6.mgf Origin: LanCap_2.mgf
2		GAG_MLVDE	Gag polyprotein OS=Murine leukemia virus (strain DEF27) GN=gag PE=3 SV=3	159	61252	10	10	3	3	10.4	Murine leukemia virus (strain DEF27)	31688	359449	1	0	1	1210.24	3627.7	3	3627.7	0.0024	294	325	0	25.28		13	0.003	R	GNDGRPTQLPNEVNSAFPLERPDWDYTTPEGR	N				Elution from: 124.1381 to 124.1381 period: 0 experiment: 1 cycles: 1 FinneganScanNumber: 22110 Origin: 20100719_Velos1_TaGe_SA_LnCap_6.mgf Origin: LanCap_2.mgf
2		GAG_MLVDE	Gag polyprotein OS=Murine leukemia virus (strain DEF27) GN=gag PE=3 SV=3	159	61252	10	10	3	3	10.4	Murine leukemia virus (strain DEF27)	31688	359451	1	0	1	1210.24	3627.71	3	3627.7	0.0093	294	325	0	20.02		13	0.01	R	GNDGRPTQLPNEVNSAFPLERPDWDYTTPEGR	N				Elution from: 124.5474 to 124.5474 period: 0 experiment: 1 cycles: 1 FinneganScanNumber: 22200 Origin: 20100719_Velos1_TaGe_SA_LnCap_6.mgf Origin: LanCap_2.mgf
2		GAG_MLVDE	Gag polyprotein OS=Murine leukemia virus (strain DEF27) GN=gag PE=3 SV=3	159	61252	10	10	3	3	10.4	Murine leukemia virus (strain DEF27)	31688	359452	1	0	1	907.934	3627.71	4	3627.7	0.0103	294	325	0	26.83		13	0.0021	R	GNDGRPTQLPNEVNSAFPLERPDWDYTTPEGR	N				Elution from: 112.2872 to 112.2872 period: 0 experiment: 1 cycles: 1 FinneganScanNumber: 20595 Origin: 20101210_Velos1_AnWe_SA_LnCap_6.mgf Origin: LanCap_3.mgf
2		GAG_MLVDE	Gag polyprotein OS=Murine leukemia virus (strain DEF27) GN=gag PE=3 SV=3	159	61252	10	10	3	3	10.4	Murine leukemia virus (strain DEF27)	31688	359453	1	0	1	907.936	3627.71	4	3627.7	0.0151	294	325	0	15.81		13	0.026	R	GNDGRPTQLPNEVNSAFPLERPDWDYTTPEGR	N				Elution from: 116.0015 to 116.0015 period: 0 experiment: 1 cycles: 1 FinneganScanNumber: 21382 Origin: 20101210_Velos1_AnWe_SA_LnCap_6.mgf Origin: LanCap_3.mgf
2		GAG_XMRV3	Gag polyprotein OS=Xenotropic MuLV-related virus (isolate VP35) GN=gag PE=3 SV=1	140	60696	9	9	4	4	9.3	Xenotropic MuLV-related virus VP35	356663	103263	1	0	0	530.782	1059.55	2	1059.56	-0.006	22	31	0	32.64		13	0.00055	R	IASNQSVDVK	K				Elution from: 19.7384 to 19.7384 period: 0 experiment: 1 cycles: 1 FinneganScanNumber: 3183 Origin: 20100618_Velos1_TaGe_SA_LanCap_1.mgf Origin: LanCap_1.mgf
2		GAG_XMRV3	Gag polyprotein OS=Xenotropic MuLV-related virus (isolate VP35) GN=gag PE=3 SV=1	140	60696	9	9	4	4	9.3	Xenotropic MuLV-related virus VP35	356663	103264	1	0	0	530.782	1059.55	2	1059.56	-0.0058	22	31	0	39.49		13	0.00011	R	IASNQSVDVK	K				Elution from: 42.7918 to 42.7918 period: 0 experiment: 1 cycles: 1 FinneganScanNumber: 5256 Origin: 20100618_Velos1_TaGe_SA_LanCap_2.mgf Origin: LanCap_1.mgf
2		GAG_XMRV3	Gag polyprotein OS=Xenotropic MuLV-related virus (isolate VP35) GN=gag PE=3 SV=1	140	60696	9	9	4	4	9.3	Xenotropic MuLV-related virus VP35	356663	103276	1	0	0	530.786	1059.56	2	1059.56	0.0018	22	31	0	25.27		13	0.003	R	IASNQSVDVK	K				Elution from: 14.7329 to 14.7329 period: 0 experiment: 1 cycles: 1 FinneganScanNumber: 2830 Origin: 20101210_Velos1_AnWe_SA_LnCap_1.mgf Origin: LanCap_3.mgf
2		GAG_XMRV3	Gag polyprotein OS=Xenotropic MuLV-related virus (isolate VP35) GN=gag PE=3 SV=1	140	60696	9	9	4	4	9.3	Xenotropic MuLV-related virus VP35	356663	152242	1	0	0	627.371	1252.73	2	1252.73	0.0027	333	344	0	14.03		13	0.04	R	QLLLAGLQNAGR	S				Elution from: 90.5327 to 90.5327 period: 0 experiment: 1 cycles: 1 FinneganScanNumber: 21599 Origin: 20101210_Velos1_AnWe_SA_LnCap_2.mgf Origin: LanCap_3.mgf
2		GAG_XMRV3	Gag polyprotein OS=Xenotropic MuLV-related virus (isolate VP35) GN=gag PE=3 SV=1	140	60696	9	9	4	4	9.3	Xenotropic MuLV-related virus VP35	356663	165267	1	0	0	653.284	1304.55	2	1304.56	-0.0088	238	249	0	26.75		13	0.0021	K	NNNPSFSEDPGK	L				Elution from: 47.5131 to 47.5131 period: 0 experiment: 1 cycles: 1 FinneganScanNumber: 6295 Origin: 20100618_Velos1_TaGe_SA_LanCap_2.mgf Origin: LanCap_1.mgf
2		GAG_XMRV3	Gag polyprotein OS=Xenotropic MuLV-related virus (isolate VP35) GN=gag PE=3 SV=1	140	60696	9	9	4	4	9.3	Xenotropic MuLV-related virus VP35	356663	165271	1	0	0	653.286	1304.56	2	1304.56	-0.0066	238	249	0	20.87		13	0.0082	K	NNNPSFSEDPGK	L				Elution from: 52.1515 to 52.1515 period: 0 experiment: 1 cycles: 1 FinneganScanNumber: 6269 Origin: 20100618_Velos1_TaGe_SA_LanCap_3.mgf Origin: LanCap_1.mgf
2		GAG_XMRV3	Gag polyprotein OS=Xenotropic MuLV-related virus (isolate VP35) GN=gag PE=3 SV=1	140	60696	9	9	4	4	9.3	Xenotropic MuLV-related virus VP35	356663	250163	1	0	0	851.918	1701.82	2	1701.83	-0.0108	354	369	0	33.97		13	0.0004	K	GITQGPNESPSAFLER	L				Elution from: 93.2552 to 93.2552 period: 0 experiment: 1 cycles: 1 FinneganScanNumber: 20899 Origin: 20100618_Velos1_TaGe_SA_LanCap_1.mgf Origin: LanCap_1.mgf
2		GAG_XMRV3	Gag polyprotein OS=Xenotropic MuLV-related virus (isolate VP35) GN=gag PE=3 SV=1	140	60696	9	9	4	4	9.3	Xenotropic MuLV-related virus VP35	356663	250177	1	0	0	851.924	1701.83	2	1701.83	0.0008	354	369	0	25.08		13	0.0031	K	GITQGPNESPSAFLER	L				Elution from: 76.9650 to 76.9650 period: 0 experiment: 1 cycles: 1 FinneganScanNumber: 16596 Origin: 20100719_Velos1_TaGe_SA_LnCap_1.mgf Origin: LanCap_2.mgf
2		GAG_XMRV3	Gag polyprotein OS=Xenotropic MuLV-related virus (isolate VP35) GN=gag PE=3 SV=1	140	60696	9	9	4	4	9.3	Xenotropic MuLV-related virus VP35	356663	250179	1	0	0	851.925	1701.84	2	1701.83	0.0038	354	369	0	26.19		13	0.0024	K	GITQGPNESPSAFLER	L				Elution from: 70.2854 to 70.2854 period: 0 experiment: 1 cycles: 1 FinneganScanNumber: 20055 Origin: 20101210_Velos1_AnWe_SA_LnCap_1.mgf Origin: LanCap_3.mgf
2		GAG_MLVHO	Gag polyprotein OS=Hortulanus murine leukemia virus GN=gag PE=3 SV=3	139	61630	8	8	3	3	7	HoMuLV murine leukemia virus	11799	103263	1	0	0	530.782	1059.55	2	1059.56	-0.006	22	31	0	32.64		13	0.00055	R	IASNQSVDVK	K				Elution from: 19.7384 to 19.7384 period: 0 experiment: 1 cycles: 1 FinneganScanNumber: 3183 Origin: 20100618_Velos1_TaGe_SA_LanCap_1.mgf Origin: LanCap_1.mgf
2		GAG_MLVHO	Gag polyprotein OS=Hortulanus murine leukemia virus GN=gag PE=3 SV=3	139	61630	8	8	3	3	7	HoMuLV murine leukemia virus	11799	103264	1	0	0	530.782	1059.55	2	1059.56	-0.0058	22	31	0	39.49		13	0.00011	R	IASNQSVDVK	K				Elution from: 42.7918 to 42.7918 period: 0 experiment: 1 cycles: 1 FinneganScanNumber: 5256 Origin: 20100618_Velos1_TaGe_SA_LanCap_2.mgf Origin: LanCap_1.mgf
2		GAG_MLVHO	Gag polyprotein OS=Hortulanus murine leukemia virus GN=gag PE=3 SV=3	139	61630	8	8	3	3	7	HoMuLV murine leukemia virus	11799	103276	1	0	0	530.786	1059.56	2	1059.56	0.0018	22	31	0	25.27		13	0.003	R	IASNQSVDVK	K				Elution from: 14.7329 to 14.7329 period: 0 experiment: 1 cycles: 1 FinneganScanNumber: 2830 Origin: 20101210_Velos1_AnWe_SA_LnCap_1.mgf Origin: LanCap_3.mgf
2		GAG_MLVHO	Gag polyprotein OS=Hortulanus murine leukemia virus GN=gag PE=3 SV=3	139	61630	8	8	3	3	7	HoMuLV murine leukemia virus	11799	165267	1	0	0	653.284	1304.55	2	1304.56	-0.0088	242	253	0	26.75		13	0.0021	K	NNNPSFSEDPGK	L				Elution from: 47.5131 to 47.5131 period: 0 experiment: 1 cycles: 1 FinneganScanNumber: 6295 Origin: 20100618_Velos1_TaGe_SA_LanCap_2.mgf Origin: LanCap_1.mgf
2		GAG_MLVHO	Gag polyprotein OS=Hortulanus murine leukemia virus GN=gag PE=3 SV=3	139	61630	8	8	3	3	7	HoMuLV murine leukemia virus	11799	165271	1	0	0	653.286	1304.56	2	1304.56	-0.0066	242	253	0	20.87		13	0.0082	K	NNNPSFSEDPGK	L				Elution from: 52.1515 to 52.1515 period: 0 experiment: 1 cycles: 1 FinneganScanNumber: 6269 Origin: 20100618_Velos1_TaGe_SA_LanCap_3.mgf Origin: LanCap_1.mgf
2		GAG_MLVHO	Gag polyprotein OS=Hortulanus murine leukemia virus GN=gag PE=3 SV=3	139	61630	8	8	3	3	7	HoMuLV murine leukemia virus	11799	250163	1	0	0	851.918	1701.82	2	1701.83	-0.0108	358	373	0	33.97		13	0.0004	K	GITQGPNESPSAFLER	L				Elution from: 93.2552 to 93.2552 period: 0 experiment: 1 cycles: 1 FinneganScanNumber: 20899 Origin: 20100618_Velos1_TaGe_SA_LanCap_1.mgf Origin: LanCap_1.mgf
2		GAG_MLVHO	Gag polyprotein OS=Hortulanus murine leukemia virus GN=gag PE=3 SV=3	139	61630	8	8	3	3	7	HoMuLV murine leukemia virus	11799	250177	1	0	0	851.924	1701.83	2	1701.83	0.0008	358	373	0	25.08		13	0.0031	K	GITQGPNESPSAFLER	L				Elution from: 76.9650 to 76.9650 period: 0 experiment: 1 cycles: 1 FinneganScanNumber: 16596 Origin: 20100719_Velos1_TaGe_SA_LnCap_1.mgf Origin: LanCap_2.mgf
2		GAG_MLVHO	Gag polyprotein OS=Hortulanus murine leukemia virus GN=gag PE=3 SV=3	139	61630	8	8	3	3	7	HoMuLV murine leukemia virus	11799	250179	1	0	0	851.925	1701.84	2	1701.83	0.0038	358	373	0	26.19		13	0.0024	K	GITQGPNESPSAFLER	L				Elution from: 70.2854 to 70.2854 period: 0 experiment: 1 cycles: 1 FinneganScanNumber: 20055 Origin: 20101210_Velos1_AnWe_SA_LnCap_1.mgf Origin: LanCap_3.mgf
2		POL_MLVRD	Pol polyprotein OS=Radiation murine leukemia virus GN=pol PE=3 SV=1	126	133923	10	10	5	5	9.4	Radiation murine leukemia virus	11787	204343	1	0	1	737.931	1473.85	2	1473.84	0.0032	1140	1153	0	22.83		13	0.0052	K	GPYTVLLTTPTALK	V				Elution from: 108.9763 to 108.9763 period: 0 experiment: 1 cycles: 1 FinneganScanNumber: 26443 Origin: 20101210_Velos1_AnWe_SA_LnCap_2.mgf Origin: LanCap_3.mgf
2		POL_MLVRD	Pol polyprotein OS=Radiation murine leukemia virus GN=pol PE=3 SV=1	126	133923	10	10	5	5	9.4	Radiation murine leukemia virus	11787	311841	1	0	1	700.749	2099.23	3	2099.22	0.0078	546	565	0	14.66		13	0.034	K	LTMGQPLVILAPHAVEALVK	Q				Elution from: 151.0910 to 151.0910 period: 0 experiment: 1 cycles: 1 FinneganScanNumber: 28680 Origin: 20101210_Velos1_AnWe_SA_LnCap_4.mgf Origin: LanCap_3.mgf
2		POL_MLVRD	Pol polyprotein OS=Radiation murine leukemia virus GN=pol PE=3 SV=1	126	133923	10	10	5	5	9.4	Radiation murine leukemia virus	11787	337780	1	0	1	830.127	2487.36	3	2487.36	0.0038	201	222	0	18.11		13	0.015	R	LLDQGILVPCQSPWNTPLLPVK	K				Elution from: 195.9221 to 195.9221 period: 0 experiment: 1 cycles: 1 FinneganScanNumber: 43852 Origin: 20100719_Velos1_TaGe_SA_LnCap_2.mgf Origin: LanCap_2.mgf
2		POL_MLVRD	Pol polyprotein OS=Radiation murine leukemia virus GN=pol PE=3 SV=1	126	133923	10	10	5	5	9.4	Radiation murine leukemia virus	11787	337782	1	0	1	830.129	2487.36	3	2487.36	0.0083	201	222	0	29.04		13	0.0012	R	LLDQGILVPCQSPWNTPLLPVK	K				Elution from: 172.1011 to 172.1011 period: 0 experiment: 1 cycles: 1 FinneganScanNumber: 33066 Origin: 20101210_Velos1_AnWe_SA_LnCap_5.mgf Origin: LanCap_3.mgf
2		POL_MLVRD	Pol polyprotein OS=Radiation murine leukemia virus GN=pol PE=3 SV=1	126	133923	10	10	5	5	9.4	Radiation murine leukemia virus	11787	337783	1	0	1	830.129	2487.36	3	2487.36	0.0083	201	222	0	28.99		13	0.0013	R	LLDQGILVPCQSPWNTPLLPVK	K				Elution from: 172.5184 to 172.5184 period: 0 experiment: 1 cycles: 1 FinneganScanNumber: 32420 Origin: 20101210_Velos1_AnWe_SA_LnCap_4.mgf Origin: LanCap_3.mgf
2		POL_MLVRD	Pol polyprotein OS=Radiation murine leukemia virus GN=pol PE=3 SV=1	126	133923	10	10	5	5	9.4	Radiation murine leukemia virus	11787	337784	1	0	1	830.129	2487.36	3	2487.36	0.0086	201	222	0	26.32		13	0.0023	R	LLDQGILVPCQSPWNTPLLPVK	K				Elution from: 171.7953 to 171.7953 period: 0 experiment: 1 cycles: 1 FinneganScanNumber: 38313 Origin: 20101210_Velos1_AnWe_SA_LnCap_3.mgf Origin: LanCap_3.mgf
2		POL_MLVRD	Pol polyprotein OS=Radiation murine leukemia virus GN=pol PE=3 SV=1	126	133923	10	10	5	5	9.4	Radiation murine leukemia virus	11787	346657	1	0	1	909.507	2725.5	3	2725.49	0.0059	469	493	0	21.64		13	0.0069	K	QALLTAPALGLPDLTKPFELFVDEK	Q				Elution from: 197.8728 to 197.8728 period: 0 experiment: 1 cycles: 1 FinneganScanNumber: 36806 Origin: 20101210_Velos1_AnWe_SA_LnCap_6.mgf Origin: LanCap_3.mgf
2		POL_MLVRD	Pol polyprotein OS=Radiation murine leukemia virus GN=pol PE=3 SV=1	126	133923	10	10	5	5	9.4	Radiation murine leukemia virus	11787	358069	1	0	1	847.92	3387.65	4	3387.66	-0.0105	1046	1076	0	32.69		13	0.00054	R	NTPGPHGLTPYEILYGAPPPLVNFHDPEMSK	F				Elution from: 159.8932 to 159.8932 period: 0 experiment: 1 cycles: 1 FinneganScanNumber: 34194 Origin: 20100719_Velos1_TaGe_SA_LnCap_5.mgf Origin: LanCap_2.mgf
2		POL_MLVRD	Pol polyprotein OS=Radiation murine leukemia virus GN=pol PE=3 SV=1	126	133923	10	10	5	5	9.4	Radiation murine leukemia virus	11787	358071	1	0	1	847.924	3387.67	4	3387.66	0.0083	1046	1076	0	35.21		13	0.0003	R	NTPGPHGLTPYEILYGAPPPLVNFHDPEMSK	F				Elution from: 160.0538 to 160.0538 period: 0 experiment: 1 cycles: 1 FinneganScanNumber: 34229 Origin: 20100719_Velos1_TaGe_SA_LnCap_5.mgf Origin: LanCap_2.mgf
2		POL_MLVRD	Pol polyprotein OS=Radiation murine leukemia virus GN=pol PE=3 SV=1	126	133923	10	10	5	5	9.4	Radiation murine leukemia virus	11787	358072	1	0	1	847.925	3387.67	4	3387.66	0.0119	1046	1076	0	13.21		13	0.048	R	NTPGPHGLTPYEILYGAPPPLVNFHDPEMSK	F				Elution from: 141.8552 to 141.8552 period: 0 experiment: 1 cycles: 1 FinneganScanNumber: 26736 Origin: 20101210_Velos1_AnWe_SA_LnCap_6.mgf Origin: LanCap_3.mgf
2		POL_MLVAV	Pol polyprotein OS=AKV murine leukemia virus GN=pol PE=3 SV=2	122	134014	10	10	5	5	7.9	AKR (endogenous) murine leukemia virus	11791	204343	1	0	1	737.931	1473.85	2	1473.84	0.0032	1140	1153	0	22.83		13	0.0052	K	GPYTVLLTTPTALK	V				Elution from: 108.9763 to 108.9763 period: 0 experiment: 1 cycles: 1 FinneganScanNumber: 26443 Origin: 20101210_Velos1_AnWe_SA_LnCap_2.mgf Origin: LanCap_3.mgf
2		POL_MLVAV	Pol polyprotein OS=AKV murine leukemia virus GN=pol PE=3 SV=2	122	134014	10	10	5	5	7.9	AKR (endogenous) murine leukemia virus	11791	255270	1	0	1	576.965	1727.87	3	1727.88	-0.0052	280	293	0	16.9		13	0.02	R	LHPTSQPLFAFEWR	D				Elution from: 144.6164 to 144.6164 period: 0 experiment: 1 cycles: 1 FinneganScanNumber: 20139 Origin: 20100618_Velos1_TaGe_SA_LanCap_4.mgf Origin: LanCap_1.mgf
2		POL_MLVAV	Pol polyprotein OS=AKV murine leukemia virus GN=pol PE=3 SV=2	122	134014	10	10	5	5	7.9	AKR (endogenous) murine leukemia virus	11791	255279	1	0	1	576.967	1727.88	3	1727.88	0.0002	280	293	0	27.68		13	0.0017	R	LHPTSQPLFAFEWR	D				Elution from: 123.8642 to 123.8642 period: 0 experiment: 1 cycles: 1 FinneganScanNumber: 26885 Origin: 20100719_Velos1_TaGe_SA_LnCap_3.mgf Origin: LanCap_2.mgf
2		POL_MLVAV	Pol polyprotein OS=AKV murine leukemia virus GN=pol PE=3 SV=2	122	134014	10	10	5	5	7.9	AKR (endogenous) murine leukemia virus	11791	255281	1	0	1	576.967	1727.88	3	1727.88	0.0008	280	293	0	32.9		13	0.00051	R	LHPTSQPLFAFEWR	D				Elution from: 125.6186 to 125.6186 period: 0 experiment: 1 cycles: 1 FinneganScanNumber: 26304 Origin: 20100719_Velos1_TaGe_SA_LnCap_4.mgf Origin: LanCap_2.mgf
2		POL_MLVAV	Pol polyprotein OS=AKV murine leukemia virus GN=pol PE=3 SV=2	122	134014	10	10	5	5	7.9	AKR (endogenous) murine leukemia virus	11791	311841	1	0	1	700.749	2099.23	3	2099.22	0.0078	546	565	0	14.66		13	0.034	K	LTMGQPLVILAPHAVEALVK	Q				Elution from: 151.0910 to 151.0910 period: 0 experiment: 1 cycles: 1 FinneganScanNumber: 28680 Origin: 20101210_Velos1_AnWe_SA_LnCap_4.mgf Origin: LanCap_3.mgf
2		POL_MLVAV	Pol polyprotein OS=AKV murine leukemia virus GN=pol PE=3 SV=2	122	134014	10	10	5	5	7.9	AKR (endogenous) murine leukemia virus	11791	337780	1	0	1	830.127	2487.36	3	2487.36	0.0038	201	222	0	18.11		13	0.015	R	LLDQGILVPCQSPWNTPLLPVK	K				Elution from: 195.9221 to 195.9221 period: 0 experiment: 1 cycles: 1 FinneganScanNumber: 43852 Origin: 20100719_Velos1_TaGe_SA_LnCap_2.mgf Origin: LanCap_2.mgf
2		POL_MLVAV	Pol polyprotein OS=AKV murine leukemia virus GN=pol PE=3 SV=2	122	134014	10	10	5	5	7.9	AKR (endogenous) murine leukemia virus	11791	337782	1	0	1	830.129	2487.36	3	2487.36	0.0083	201	222	0	29.04		13	0.0012	R	LLDQGILVPCQSPWNTPLLPVK	K				Elution from: 172.1011 to 172.1011 period: 0 experiment: 1 cycles: 1 FinneganScanNumber: 33066 Origin: 20101210_Velos1_AnWe_SA_LnCap_5.mgf Origin: LanCap_3.mgf
2		POL_MLVAV	Pol polyprotein OS=AKV murine leukemia virus GN=pol PE=3 SV=2	122	134014	10	10	5	5	7.9	AKR (endogenous) murine leukemia virus	11791	337783	1	0	1	830.129	2487.36	3	2487.36	0.0083	201	222	0	28.99		13	0.0013	R	LLDQGILVPCQSPWNTPLLPVK	K				Elution from: 172.5184 to 172.5184 period: 0 experiment: 1 cycles: 1 FinneganScanNumber: 32420 Origin: 20101210_Velos1_AnWe_SA_LnCap_4.mgf Origin: LanCap_3.mgf
2		POL_MLVAV	Pol polyprotein OS=AKV murine leukemia virus GN=pol PE=3 SV=2	122	134014	10	10	5	5	7.9	AKR (endogenous) murine leukemia virus	11791	337784	1	0	1	830.129	2487.36	3	2487.36	0.0086	201	222	0	26.32		13	0.0023	R	LLDQGILVPCQSPWNTPLLPVK	K				Elution from: 171.7953 to 171.7953 period: 0 experiment: 1 cycles: 1 FinneganScanNumber: 38313 Origin: 20101210_Velos1_AnWe_SA_LnCap_3.mgf Origin: LanCap_3.mgf
2		POL_MLVAV	Pol polyprotein OS=AKV murine leukemia virus GN=pol PE=3 SV=2	122	134014	10	10	5	5	7.9	AKR (endogenous) murine leukemia virus	11791	346657	1	0	1	909.507	2725.5	3	2725.49	0.0059	469	493	0	21.64		13	0.0069	K	QALLTAPALGLPDLTKPFELFVDEK	Q				Elution from: 197.8728 to 197.8728 period: 0 experiment: 1 cycles: 1 FinneganScanNumber: 36806 Origin: 20101210_Velos1_AnWe_SA_LnCap_6.mgf Origin: LanCap_3.mgf
2		POL_MLVF5	Pol polyprotein OS=Friend murine leukemia virus (isolate 57) GN=pol PE=3 SV=1	84	135195	7	7	4	4	6.7	Friend murine leukemia virus (ISOLATE 57)	11796	204343	1	0	1	737.931	1473.85	2	1473.84	0.0032	1145	1158	0	22.83		13	0.0052	K	GPYTVLLTTPTALK	V				Elution from: 108.9763 to 108.9763 period: 0 experiment: 1 cycles: 1 FinneganScanNumber: 26443 Origin: 20101210_Velos1_AnWe_SA_LnCap_2.mgf Origin: LanCap_3.mgf
2		POL_MLVF5	Pol polyprotein OS=Friend murine leukemia virus (isolate 57) GN=pol PE=3 SV=1	84	135195	7	7	4	4	6.7	Friend murine leukemia virus (ISOLATE 57)	11796	311841	1	0	1	700.749	2099.23	3	2099.22	0.0078	551	570	0	14.66		13	0.034	K	LTMGQPLVILAPHAVEALVK	Q				Elution from: 151.0910 to 151.0910 period: 0 experiment: 1 cycles: 1 FinneganScanNumber: 28680 Origin: 20101210_Velos1_AnWe_SA_LnCap_4.mgf Origin: LanCap_3.mgf
2		POL_MLVF5	Pol polyprotein OS=Friend murine leukemia virus (isolate 57) GN=pol PE=3 SV=1	84	135195	7	7	4	4	6.7	Friend murine leukemia virus (ISOLATE 57)	11796	337780	1	0	1	830.127	2487.36	3	2487.36	0.0038	206	227	0	18.11		13	0.015	R	LLDQGILVPCQSPWNTPLLPVK	K				Elution from: 195.9221 to 195.9221 period: 0 experiment: 1 cycles: 1 FinneganScanNumber: 43852 Origin: 20100719_Velos1_TaGe_SA_LnCap_2.mgf Origin: LanCap_2.mgf
2		POL_MLVF5	Pol polyprotein OS=Friend murine leukemia virus (isolate 57) GN=pol PE=3 SV=1	84	135195	7	7	4	4	6.7	Friend murine leukemia virus (ISOLATE 57)	11796	337782	1	0	1	830.129	2487.36	3	2487.36	0.0083	206	227	0	29.04		13	0.0012	R	LLDQGILVPCQSPWNTPLLPVK	K				Elution from: 172.1011 to 172.1011 period: 0 experiment: 1 cycles: 1 FinneganScanNumber: 33066 Origin: 20101210_Velos1_AnWe_SA_LnCap_5.mgf Origin: LanCap_3.mgf
2		POL_MLVF5	Pol polyprotein OS=Friend murine leukemia virus (isolate 57) GN=pol PE=3 SV=1	84	135195	7	7	4	4	6.7	Friend murine leukemia virus (ISOLATE 57)	11796	337783	1	0	1	830.129	2487.36	3	2487.36	0.0083	206	227	0	28.99		13	0.0013	R	LLDQGILVPCQSPWNTPLLPVK	K				Elution from: 172.5184 to 172.5184 period: 0 experiment: 1 cycles: 1 FinneganScanNumber: 32420 Origin: 20101210_Velos1_AnWe_SA_LnCap_4.mgf Origin: LanCap_3.mgf
2		POL_MLVF5	Pol polyprotein OS=Friend murine leukemia virus (isolate 57) GN=pol PE=3 SV=1	84	135195	7	7	4	4	6.7	Friend murine leukemia virus (ISOLATE 57)	11796	337784	1	0	1	830.129	2487.36	3	2487.36	0.0086	206	227	0	26.32		13	0.0023	R	LLDQGILVPCQSPWNTPLLPVK	K				Elution from: 171.7953 to 171.7953 period: 0 experiment: 1 cycles: 1 FinneganScanNumber: 38313 Origin: 20101210_Velos1_AnWe_SA_LnCap_3.mgf Origin: LanCap_3.mgf
2		POL_MLVF5	Pol polyprotein OS=Friend murine leukemia virus (isolate 57) GN=pol PE=3 SV=1	84	135195	7	7	4	4	6.7	Friend murine leukemia virus (ISOLATE 57)	11796	346657	1	0	1	909.507	2725.5	3	2725.49	0.0059	474	498	0	21.64		13	0.0069	K	QALLTAPALGLPDLTKPFELFVDEK	Q				Elution from: 197.8728 to 197.8728 period: 0 experiment: 1 cycles: 1 FinneganScanNumber: 36806 Origin: 20101210_Velos1_AnWe_SA_LnCap_6.mgf Origin: LanCap_3.mgf
2		GAG80_MLVMN	Glycosylated Gag polyprotein OS=Moloney murine leukemia virus (strain neuropathogenic variant ts1-92b) GN=gag PE=3 SV=1	82	71030	6	6	3	3	6.4	Moloney murine leukemia virus neuropathogenic variant ts1-92b	882209	152242	1	0	0	627.371	1252.73	2	1252.73	0.0027	423	434	0	14.03		13	0.04	R	QLLLAGLQNAGR	S				Elution from: 90.5327 to 90.5327 period: 0 experiment: 1 cycles: 1 FinneganScanNumber: 21599 Origin: 20101210_Velos1_AnWe_SA_LnCap_2.mgf Origin: LanCap_3.mgf
2		GAG80_MLVMN	Glycosylated Gag polyprotein OS=Moloney murine leukemia virus (strain neuropathogenic variant ts1-92b) GN=gag PE=3 SV=1	82	71030	6	6	3	3	6.4	Moloney murine leukemia virus neuropathogenic variant ts1-92b	882209	165267	1	0	0	653.284	1304.55	2	1304.56	-0.0088	328	339	0	26.75		13	0.0021	K	NNNPSFSEDPGK	L				Elution from: 47.5131 to 47.5131 period: 0 experiment: 1 cycles: 1 FinneganScanNumber: 6295 Origin: 20100618_Velos1_TaGe_SA_LanCap_2.mgf Origin: LanCap_1.mgf
2		GAG80_MLVMN	Glycosylated Gag polyprotein OS=Moloney murine leukemia virus (strain neuropathogenic variant ts1-92b) GN=gag PE=3 SV=1	82	71030	6	6	3	3	6.4	Moloney murine leukemia virus neuropathogenic variant ts1-92b	882209	165271	1	0	0	653.286	1304.56	2	1304.56	-0.0066	328	339	0	20.87		13	0.0082	K	NNNPSFSEDPGK	L				Elution from: 52.1515 to 52.1515 period: 0 experiment: 1 cycles: 1 FinneganScanNumber: 6269 Origin: 20100618_Velos1_TaGe_SA_LanCap_3.mgf Origin: LanCap_1.mgf
2		GAG80_MLVMN	Glycosylated Gag polyprotein OS=Moloney murine leukemia virus (strain neuropathogenic variant ts1-92b) GN=gag PE=3 SV=1	82	71030	6	6	3	3	6.4	Moloney murine leukemia virus neuropathogenic variant ts1-92b	882209	250163	1	0	0	851.918	1701.82	2	1701.83	-0.0108	444	459	0	33.97		13	0.0004	K	GITQGPNESPSAFLER	L				Elution from: 93.2552 to 93.2552 period: 0 experiment: 1 cycles: 1 FinneganScanNumber: 20899 Origin: 20100618_Velos1_TaGe_SA_LanCap_1.mgf Origin: LanCap_1.mgf
2		GAG80_MLVMN	Glycosylated Gag polyprotein OS=Moloney murine leukemia virus (strain neuropathogenic variant ts1-92b) GN=gag PE=3 SV=1	82	71030	6	6	3	3	6.4	Moloney murine leukemia virus neuropathogenic variant ts1-92b	882209	250177	1	0	0	851.924	1701.83	2	1701.83	0.0008	444	459	0	25.08		13	0.0031	K	GITQGPNESPSAFLER	L				Elution from: 76.9650 to 76.9650 period: 0 experiment: 1 cycles: 1 FinneganScanNumber: 16596 Origin: 20100719_Velos1_TaGe_SA_LnCap_1.mgf Origin: LanCap_2.mgf
2		GAG80_MLVMN	Glycosylated Gag polyprotein OS=Moloney murine leukemia virus (strain neuropathogenic variant ts1-92b) GN=gag PE=3 SV=1	82	71030	6	6	3	3	6.4	Moloney murine leukemia virus neuropathogenic variant ts1-92b	882209	250179	1	0	0	851.925	1701.84	2	1701.83	0.0038	444	459	0	26.19		13	0.0024	K	GITQGPNESPSAFLER	L				Elution from: 70.2854 to 70.2854 period: 0 experiment: 1 cycles: 1 FinneganScanNumber: 20055 Origin: 20101210_Velos1_AnWe_SA_LnCap_1.mgf Origin: LanCap_3.mgf
2		POL_MLVRK	Pol polyprotein (Fragment) OS=Radiation murine leukemia virus (strain Kaplan) GN=pol PE=3 SV=1	65	65345	4	4	2	2	7.7	Radiation murine leukemia virus (strain Kaplan)	31689	204343	1	0	1	737.931	1473.85	2	1473.84	0.0032	525	538	0	22.83		13	0.0052	K	GPYTVLLTTPTALK	V				Elution from: 108.9763 to 108.9763 period: 0 experiment: 1 cycles: 1 FinneganScanNumber: 26443 Origin: 20101210_Velos1_AnWe_SA_LnCap_2.mgf Origin: LanCap_3.mgf
2		POL_MLVRK	Pol polyprotein (Fragment) OS=Radiation murine leukemia virus (strain Kaplan) GN=pol PE=3 SV=1	65	65345	4	4	2	2	7.7	Radiation murine leukemia virus (strain Kaplan)	31689	358069	1	0	1	847.92	3387.65	4	3387.66	-0.0105	431	461	0	32.69		13	0.00054	R	NTPGPHGLTPYEILYGAPPPLVNFHDPEMSK	F				Elution from: 159.8932 to 159.8932 period: 0 experiment: 1 cycles: 1 FinneganScanNumber: 34194 Origin: 20100719_Velos1_TaGe_SA_LnCap_5.mgf Origin: LanCap_2.mgf
2		POL_MLVRK	Pol polyprotein (Fragment) OS=Radiation murine leukemia virus (strain Kaplan) GN=pol PE=3 SV=1	65	65345	4	4	2	2	7.7	Radiation murine leukemia virus (strain Kaplan)	31689	358071	1	0	1	847.924	3387.67	4	3387.66	0.0083	431	461	0	35.21		13	0.0003	R	NTPGPHGLTPYEILYGAPPPLVNFHDPEMSK	F				Elution from: 160.0538 to 160.0538 period: 0 experiment: 1 cycles: 1 FinneganScanNumber: 34229 Origin: 20100719_Velos1_TaGe_SA_LnCap_5.mgf Origin: LanCap_2.mgf
2		POL_MLVRK	Pol polyprotein (Fragment) OS=Radiation murine leukemia virus (strain Kaplan) GN=pol PE=3 SV=1	65	65345	4	4	2	2	7.7	Radiation murine leukemia virus (strain Kaplan)	31689	358072	1	0	1	847.925	3387.67	4	3387.66	0.0119	431	461	0	13.21		13	0.048	R	NTPGPHGLTPYEILYGAPPPLVNFHDPEMSK	F				Elution from: 141.8552 to 141.8552 period: 0 experiment: 1 cycles: 1 FinneganScanNumber: 26736 Origin: 20101210_Velos1_AnWe_SA_LnCap_6.mgf Origin: LanCap_3.mgf
2		GAG_FRSF5	Gag polyprotein OS=Friend spleen focus-forming virus (isolate 502) GN=gag PE=3 SV=3	64	20848	5	5	1	1	11.2	Friend spleen focus-forming virus (isolate 502)	355329	311493	1	0	1	699.712	2096.11	3	2096.13	-0.0124	105	125	0	16.02		13	0.025	K	LSPSPTAPILPSGPSTQPPPR	S				Elution from: 108.4319 to 108.4319 period: 0 experiment: 1 cycles: 1 FinneganScanNumber: 23951 Origin: 20100618_Velos1_TaGe_SA_LanCap_1.mgf Origin: LanCap_1.mgf
2		GAG_FRSF5	Gag polyprotein OS=Friend spleen focus-forming virus (isolate 502) GN=gag PE=3 SV=3	64	20848	5	5	1	1	11.2	Friend spleen focus-forming virus (isolate 502)	355329	311496	1	0	1	1049.07	2096.12	2	2096.13	-0.0098	105	125	0	14.53		13	0.035	K	LSPSPTAPILPSGPSTQPPPR	S				Elution from: 108.1833 to 108.1833 period: 0 experiment: 1 cycles: 1 FinneganScanNumber: 23899 Origin: 20100618_Velos1_TaGe_SA_LanCap_1.mgf Origin: LanCap_1.mgf
2		GAG_FRSF5	Gag polyprotein OS=Friend spleen focus-forming virus (isolate 502) GN=gag PE=3 SV=3	64	20848	5	5	1	1	11.2	Friend spleen focus-forming virus (isolate 502)	355329	311520	1	0	1	699.715	2096.12	3	2096.13	-0.0031	105	125	0	19.82		13	0.01	K	LSPSPTAPILPSGPSTQPPPR	S				Elution from: 83.6146 to 83.6146 period: 0 experiment: 1 cycles: 1 FinneganScanNumber: 18486 Origin: 20100719_Velos1_TaGe_SA_LnCap_1.mgf Origin: LanCap_2.mgf
2		GAG_FRSF5	Gag polyprotein OS=Friend spleen focus-forming virus (isolate 502) GN=gag PE=3 SV=3	64	20848	5	5	1	1	11.2	Friend spleen focus-forming virus (isolate 502)	355329	311523	1	0	1	1049.07	2096.12	2	2096.13	-0.0022	105	125	0	36.11		13	0.00024	K	LSPSPTAPILPSGPSTQPPPR	S				Elution from: 83.3878 to 83.3878 period: 0 experiment: 1 cycles: 1 FinneganScanNumber: 18420 Origin: 20100719_Velos1_TaGe_SA_LnCap_1.mgf Origin: LanCap_2.mgf
2		GAG_FRSF5	Gag polyprotein OS=Friend spleen focus-forming virus (isolate 502) GN=gag PE=3 SV=3	64	20848	5	5	1	1	11.2	Friend spleen focus-forming virus (isolate 502)	355329	311534	1	0	1	1049.07	2096.13	2	2096.13	0.0048	105	125	0	29.75		13	0.0011	K	LSPSPTAPILPSGPSTQPPPR	S				Elution from: 77.8012 to 77.8012 period: 0 experiment: 1 cycles: 1 FinneganScanNumber: 22138 Origin: 20101210_Velos1_AnWe_SA_LnCap_1.mgf Origin: LanCap_3.mgf
2		GAG_MLVF5	Gag polyprotein OS=Friend murine leukemia virus (isolate 57) GN=gag PE=3 SV=3	60	61286	4	4	2	2	5.2	Friend murine leukemia virus (ISOLATE 57)	11796	152242	1	0	0	627.371	1252.73	2	1252.73	0.0027	336	347	0	14.03		13	0.04	R	QLLLAGLQNAGR	S				Elution from: 90.5327 to 90.5327 period: 0 experiment: 1 cycles: 1 FinneganScanNumber: 21599 Origin: 20101210_Velos1_AnWe_SA_LnCap_2.mgf Origin: LanCap_3.mgf
2		GAG_MLVF5	Gag polyprotein OS=Friend murine leukemia virus (isolate 57) GN=gag PE=3 SV=3	60	61286	4	4	2	2	5.2	Friend murine leukemia virus (ISOLATE 57)	11796	250163	1	0	0	851.918	1701.82	2	1701.83	-0.0108	357	372	0	33.97		13	0.0004	K	GITQGPNESPSAFLER	L				Elution from: 93.2552 to 93.2552 period: 0 experiment: 1 cycles: 1 FinneganScanNumber: 20899 Origin: 20100618_Velos1_TaGe_SA_LanCap_1.mgf Origin: LanCap_1.mgf
2		GAG_MLVF5	Gag polyprotein OS=Friend murine leukemia virus (isolate 57) GN=gag PE=3 SV=3	60	61286	4	4	2	2	5.2	Friend murine leukemia virus (ISOLATE 57)	11796	250177	1	0	0	851.924	1701.83	2	1701.83	0.0008	357	372	0	25.08		13	0.0031	K	GITQGPNESPSAFLER	L				Elution from: 76.9650 to 76.9650 period: 0 experiment: 1 cycles: 1 FinneganScanNumber: 16596 Origin: 20100719_Velos1_TaGe_SA_LnCap_1.mgf Origin: LanCap_2.mgf
2		GAG_MLVF5	Gag polyprotein OS=Friend murine leukemia virus (isolate 57) GN=gag PE=3 SV=3	60	61286	4	4	2	2	5.2	Friend murine leukemia virus (ISOLATE 57)	11796	250179	1	0	0	851.925	1701.84	2	1701.83	0.0038	357	372	0	26.19		13	0.0024	K	GITQGPNESPSAFLER	L				Elution from: 70.2854 to 70.2854 period: 0 experiment: 1 cycles: 1 FinneganScanNumber: 20055 Origin: 20101210_Velos1_AnWe_SA_LnCap_1.mgf Origin: LanCap_3.mgf
2		GAG_MLVDU	Gag polyprotein OS=Duplan murine leukemia virus GN=gag PE=3 SV=3	35	60680	2	2	1	1	2.3	Duplan murine leukemia virus	11794	165267	1	0	0	653.284	1304.55	2	1304.56	-0.0088	231	242	0	26.75		13	0.0021	K	NNNPSFSEDPGK	L				Elution from: 47.5131 to 47.5131 period: 0 experiment: 1 cycles: 1 FinneganScanNumber: 6295 Origin: 20100618_Velos1_TaGe_SA_LanCap_2.mgf Origin: LanCap_1.mgf
2		GAG_MLVDU	Gag polyprotein OS=Duplan murine leukemia virus GN=gag PE=3 SV=3	35	60680	2	2	1	1	2.3	Duplan murine leukemia virus	11794	165271	1	0	0	653.286	1304.56	2	1304.56	-0.0066	231	242	0	20.87		13	0.0082	K	NNNPSFSEDPGK	L				Elution from: 52.1515 to 52.1515 period: 0 experiment: 1 cycles: 1 FinneganScanNumber: 6269 Origin: 20100618_Velos1_TaGe_SA_LanCap_3.mgf Origin: LanCap_1.mgf
2		POL_MCFF3	Gag-Pol polyprotein (Fragment) OS=Mink cell focus-forming murine leukemia virus (isolate CI-3) GN=gag-pol PE=3 SV=1	23	17355	1	1	1	1	9	Mink cell focus-forming murine leukemia virus (ISOLATE CI-3)	11936	204343	1	0	1	737.931	1473.85	2	1473.84	0.0032	96	109	0	22.83		13	0.0052	K	GPYTVLLTTPTALK	V				Elution from: 108.9763 to 108.9763 period: 0 experiment: 1 cycles: 1 FinneganScanNumber: 26443 Origin: 20101210_Velos1_AnWe_SA_LnCap_2.mgf Origin: LanCap_3.mgf
3	1	HSP70_MIMIV	Heat shock 70 kDa protein homolog OS=Acanthamoeba polyphaga mimivirus GN=HSP70 PE=3 SV=1	45	70813	3	3	1	1	1.4	Acanthamoeba polyphaga mimivirus	212035	93609	1	1	1	511.727	1021.44	2	1021.45	-0.0076	228	236	0	31.93		13	0.00064	K	LGGEDFDNR	L				Elution from: 55.6603 to 55.6603 period: 0 experiment: 1 cycles: 1 FinneganScanNumber: 7054 Origin: 20100618_Velos1_TaGe_SA_LanCap_3.mgf Origin: LanCap_1.mgf
3	1	HSP70_MIMIV	Heat shock 70 kDa protein homolog OS=Acanthamoeba polyphaga mimivirus GN=HSP70 PE=3 SV=1	45	70813	3	3	1	1	1.4	Acanthamoeba polyphaga mimivirus	212035	93619	1	1	1	511.731	1021.45	2	1021.45	0	228	236	0	15.95		13	0.025	K	LGGEDFDNR	L				Elution from: 48.6828 to 48.6828 period: 0 experiment: 1 cycles: 1 FinneganScanNumber: 7412 Origin: 20100719_Velos1_TaGe_SA_LnCap_3.mgf Origin: LanCap_2.mgf
3	1	HSP70_MIMIV	Heat shock 70 kDa protein homolog OS=Acanthamoeba polyphaga mimivirus GN=HSP70 PE=3 SV=1	45	70813	3	3	1	1	1.4	Acanthamoeba polyphaga mimivirus	212035	93620	1	1	1	511.731	1021.45	2	1021.45	0.0002	228	236	0	22.9		13	0.0051	K	LGGEDFDNR	L				Elution from: 43.2167 to 43.2167 period: 0 experiment: 1 cycles: 1 FinneganScanNumber: 7803 Origin: 20101210_Velos1_AnWe_SA_LnCap_3.mgf Origin: LanCap_3.mgf	emPAI	0.05
4	1	POLG_HE71B	Genome polyprotein OS=Human enterovirus 71 (strain BrCr) PE=1 SV=3	15	245092	1	1	1	1	1.2	Human enterovirus 71 (strain BRCR)	69153	355527	1	1	1	1039.52	3115.55	3	3115.55	-0.0033	365	391	0	15.3		13	0.03	R	NLLELCQVETILEVNNVPTNATSLMER	L	Oxidation (M)	0.000000000000000000000000200.0		Elution from: 168.2859 to 168.2859 period: 0 experiment: 1 cycles: 1 FinneganScanNumber: 32884 Origin: 20100719_Velos1_TaGe_SA_LnCap_6.mgf Origin: LanCap_2.mgf	emPAI	0.01
