# Supplementary material for: Detection of Viral Proteins in Human Cells Lines by Xeno-Proteomics: Elimination of the Last Valid Excuse for Not Testing Every Cellular Proteome Dataset for Viral Proteins
Source: PLoS One. 2014 Mar 11;9(3):e91433. doi: 10.1371/journal.pone.0091433 (PMC3950186; doi:10.1371/journal.pone.0091433)
Supplement: Table S4 — Human and viral proteins quantified in LNCaP cell line using ion signal based label-free quantification. (XLSX) [file pone.0091433.s005.xlsx]

## Sheet: Sheet1
Protein IDs	Majority protein IDs	Protein names	Gene names	Fasta headers	Peptides	Razor + unique peptides	Unique peptides	iBAQ LanCap-1	iBAQ LanCap-2	iBAQ LanCap-3	iBAQ Median
P62805	P62805	Histone H4	HIST1H4A	>sp|P62805|H4_HUMAN Histone H4 OS=Homo sapiens GN=HIST1H4A PE=1 SV=2	19	19	19	1554200000	6685500000	6444400000	6444400000
P84243;K7EK07;Q6NXT2;K7ES00;B4DEB1;K7EMV3;K7EP01	P84243;K7EK07;Q6NXT2;K7ES00;B4DEB1;K7EMV3	Histone H3.3;Histone H3.3C;Histone H3	H3F3A;H3F3C	>sp|P84243|H33_HUMAN Histone H3.3 OS=Homo sapiens GN=H3F3A PE=1 SV=2;>tr|K7EK07|K7EK07_HUMAN Histone H3.3 (Fragment) OS=Homo sapiens GN=H3F3B PE=4 SV=1;>sp|Q6NXT2|H3C_HUMAN Histone H3.3C OS=Homo sapiens GN=H3F3C PE=1 SV=3;>tr|K7ES00|K7ES00_HUMAN Histone H3	23	23	3	1043200000	2787900000	2407200000	2407200000
P0C0S8;Q6FI13;Q16777;Q9BTM1;Q96KK5;Q99878;Q9BTM1-2;H0YFX9;REV__H0Y672;A8MQC5	P0C0S8;Q6FI13;Q16777;Q9BTM1;Q96KK5;Q99878;Q9BTM1-2;H0YFX9	Histone H2A type 1;Histone H2A type 2-A;Histone H2A type 2-C;Histone H2A.J;Histone H2A type 1-H;Histone H2A type 1-J;Histone H2A	HIST1H2AG;HIST2H2AA3;HIST2H2AC;H2AFJ;HIST1H2AH;HIST1H2AJ	>sp|P0C0S8|H2A1_HUMAN Histone H2A type 1 OS=Homo sapiens GN=HIST1H2AG PE=1 SV=2;>sp|Q6FI13|H2A2A_HUMAN Histone H2A type 2-A OS=Homo sapiens GN=HIST2H2AA3 PE=1 SV=3;>sp|Q16777|H2A2C_HUMAN Histone H2A type 2-C OS=Homo sapiens GN=HIST2H2AC PE=1 SV=4;>sp|Q9BTM	11	11	0	814880000	2321100000	2197100000	2197100000
Q5QNW6-2;Q5QNW6;Q93079;Q99879	Q5QNW6-2;Q5QNW6;Q93079;Q99879	Histone H2B type 2-F;Histone H2B type 1-H;Histone H2B type 1-M	HIST2H2BF;HIST1H2BH;HIST1H2BM	>sp|Q5QNW6-2|H2B2F_HUMAN Isoform 2 of Histone H2B type 2-F OS=Homo sapiens GN=HIST2H2BF;>sp|Q5QNW6|H2B2F_HUMAN Histone H2B type 2-F OS=Homo sapiens GN=HIST2H2BF PE=1 SV=3;>sp|Q93079|H2B1H_HUMAN Histone H2B type 1-H OS=Homo sapiens GN=HIST1H2BH PE=1 SV=3;>s	22	22	0	480570000	2407300000	1891500000	1891500000
CON__P60712;P60709;E7EVS6;G5E9R0;C9JZR7;C9JTX5	CON__P60712;P60709	Actin, cytoplasmic 1;Actin, cytoplasmic 1, N-terminally processed	ACTB	>P60712 SWISS-PROT:P60712 (Bos taurus) Actin, cytoplasmic 1;>sp|P60709|ACTB_HUMAN Actin, cytoplasmic 1 OS=Homo sapiens GN=ACTB PE=1 SV=1	46	46	2	390060000	1438800000	1070500000	1070500000
P04406;E7EUT5;Q5UQZ1;B7Z6K3;H0Y6T3;E7EX67;H0Y4M7	P04406;E7EUT5	Glyceraldehyde-3-phosphate dehydrogenase	GAPDH	>sp|P04406|G3P_HUMAN Glyceraldehyde-3-phosphate dehydrogenase OS=Homo sapiens GN=GAPDH PE=1 SV=3;>tr|E7EUT5|E7EUT5_HUMAN Glyceraldehyde-3-phosphate dehydrogenase OS=Homo sapiens GN=GAPDH PE=3 SV=1	45	45	5	223380000	1203000000	1062200000	1062200000
P61604;B8ZZL8;B8ZZ54	P61604;B8ZZL8	10 kDa heat shock protein, mitochondrial	HSPE1	>sp|P61604|CH10_HUMAN 10 kDa heat shock protein, mitochondrial OS=Homo sapiens GN=HSPE1 PE=1 SV=2;>tr|B8ZZL8|B8ZZL8_HUMAN 10 kDa heat shock protein, mitochondrial OS=Homo sapiens GN=HSPE1 PE=3 SV=1	23	23	23	342210000	1009800000	984290000	984290000
P10809;E7EXB4;E7ESH4;B7Z712;C9JL25;C9JCQ4;C9JL19;C9J0S9;F8WBB1	P10809	60 kDa heat shock protein, mitochondrial	HSPD1	>sp|P10809|CH60_HUMAN 60 kDa heat shock protein, mitochondrial OS=Homo sapiens GN=HSPD1 PE=1 SV=2	77	77	77	350570000	1156100000	965300000	965300000
P68363;CON__ENSEMBL:ENSBTAP00000016242	P68363;CON__ENSEMBL:ENSBTAP00000016242	Tubulin alpha-1B chain	TUBA1B	>sp|P68363|TBA1B_HUMAN Tubulin alpha-1B chain OS=Homo sapiens GN=TUBA1B PE=1 SV=1;>ENSEMBL:ENSBTAP00000016242 (Bos taurus) similar to alpha-tubulin I isoform 1	43	43	0	221400000	1174900000	895540000	895540000
P62937;C9J5S7;F8WE65;F5H284;Q9Y536;E5RIZ5	P62937;C9J5S7;F8WE65	Peptidyl-prolyl cis-trans isomerase A;Peptidyl-prolyl cis-trans isomerase	PPIA	>sp|P62937|PPIA_HUMAN Peptidyl-prolyl cis-trans isomerase A OS=Homo sapiens GN=PPIA PE=1 SV=2;>tr|C9J5S7|C9J5S7_HUMAN Peptidyl-prolyl cis-trans isomerase OS=Homo sapiens GN=PPIA PE=3 SV=1;>tr|F8WE65|F8WE65_HUMAN Peptidyl-prolyl cis-trans isomerase OS=Homo	24	23	7	298100000	932140000	855650000	855650000
P06733;K7EM90;K7EN23;K7EQF3;K7ERS8	P06733	Alpha-enolase	ENO1	>sp|P06733|ENOA_HUMAN Alpha-enolase OS=Homo sapiens GN=ENO1 PE=1 SV=2	62	62	22	196320000	1043100000	844050000	844050000
P14174	P14174	Macrophage migration inhibitory factor	MIF	>sp|P14174|MIF_HUMAN Macrophage migration inhibitory factor OS=Homo sapiens GN=MIF PE=1 SV=4	7	7	7	274810000	1191500000	835060000	835060000
P68104;Q5VTE0;Q5JR01;A6PW80	P68104;Q5VTE0	Elongation factor 1-alpha 1;Putative elongation factor 1-alpha-like 3	EEF1A1;EEF1A1P5	>sp|P68104|EF1A1_HUMAN Elongation factor 1-alpha 1 OS=Homo sapiens GN=EEF1A1 PE=1 SV=1;>sp|Q5VTE0|EF1A3_HUMAN Putative elongation factor 1-alpha-like 3 OS=Homo sapiens GN=EEF1A1P5 PE=5 SV=1	55	55	33	270150000	1336100000	826770000	826770000
P10412;P22492	P10412	Histone H1.4	HIST1H1E	>sp|P10412|H14_HUMAN Histone H1.4 OS=Homo sapiens GN=HIST1H1E PE=1 SV=2	28	28	10	280030000	1024700000	816780000	816780000
P23284	P23284	Peptidyl-prolyl cis-trans isomerase B	PPIB	>sp|P23284|PPIB_HUMAN Peptidyl-prolyl cis-trans isomerase B OS=Homo sapiens GN=PPIB PE=1 SV=2	22	21	21	228850000	814390000	782910000	782910000
P40926;E9PDB2;G3XAL0;REV__Q5SRE7-3;REV__Q5SRE7;REV__Q5SRE7-2;REV__G5E9M0	P40926;E9PDB2;G3XAL0	Malate dehydrogenase, mitochondrial;Malate dehydrogenase	MDH2	>sp|P40926|MDHM_HUMAN Malate dehydrogenase, mitochondrial OS=Homo sapiens GN=MDH2 PE=1 SV=3;>tr|E9PDB2|E9PDB2_HUMAN Malate dehydrogenase, mitochondrial OS=Homo sapiens GN=MDH2 PE=3 SV=1;>tr|G3XAL0|G3XAL0_HUMAN Malate dehydrogenase OS=Homo sapiens GN=MDH2 P	34	34	34	233040000	824310000	760640000	760640000
Q06830	Q06830	Peroxiredoxin-1	PRDX1	>sp|Q06830|PRDX1_HUMAN Peroxiredoxin-1 OS=Homo sapiens GN=PRDX1 PE=1 SV=1	28	28	23	177800000	715670000	790700000	715670000
P60174;P60174-1;B7Z5D8	P60174;P60174-1;B7Z5D8	Triosephosphate isomerase	TPI1	>sp|P60174|TPIS_HUMAN Triosephosphate isomerase OS=Homo sapiens GN=TPI1 PE=1 SV=3;>sp|P60174-1|TPIS_HUMAN Isoform 2 of Triosephosphate isomerase OS=Homo sapiens GN=TPI1;>tr|B7Z5D8|B7Z5D8_HUMAN Triosephosphate isomerase OS=Homo sapiens GN=TPI1 PE=2 SV=1	25	25	25	211570000	972930000	700770000	700770000
P68371	P68371	Tubulin beta-4B chain	TUBB4B	>sp|P68371|TBB4B_HUMAN Tubulin beta-4B chain OS=Homo sapiens GN=TUBB4B PE=1 SV=1	34	34	2	247300000	1121200000	686300000	686300000
P06748;P06748-2;P06748-3;E5RGW4	P06748;P06748-2;P06748-3	Nucleophosmin	NPM1	>sp|P06748|NPM_HUMAN Nucleophosmin OS=Homo sapiens GN=NPM1 PE=1 SV=2;>sp|P06748-2|NPM_HUMAN Isoform 2 of Nucleophosmin OS=Homo sapiens GN=NPM1;>sp|P06748-3|NPM_HUMAN Isoform 3 of Nucleophosmin OS=Homo sapiens GN=NPM1	41	41	34	268730000	627590000	622810000	622810000
CON__P00761	CON__P00761			>P00761 SWISS-PROT:P00761|TRYP_PIG Trypsin - Sus scrofa (Pig).	12	12	11	193710000	793880000	604790000	604790000
P00558;B7Z7A9;E7ERH5	P00558;B7Z7A9;E7ERH5	Phosphoglycerate kinase 1;Phosphoglycerate kinase	PGK1	>sp|P00558|PGK1_HUMAN Phosphoglycerate kinase 1 OS=Homo sapiens GN=PGK1 PE=1 SV=3;>tr|B7Z7A9|B7Z7A9_HUMAN Phosphoglycerate kinase OS=Homo sapiens GN=PGK1 PE=2 SV=1;>tr|E7ERH5|E7ERH5_HUMAN Phosphoglycerate kinase OS=Homo sapiens GN=PGK1 PE=3 SV=1	57	57	46	151190000	604950000	588050000	588050000
P06576;F8VPV9;H0YH81;F8W079;F8W0P7;F8VQY0;H0YI37	P06576;F8VPV9;H0YH81;F8W079	ATP synthase subunit beta, mitochondrial;ATP synthase subunit beta	ATP5B	>sp|P06576|ATPB_HUMAN ATP synthase subunit beta, mitochondrial OS=Homo sapiens GN=ATP5B PE=1 SV=3;>tr|F8VPV9|F8VPV9_HUMAN ATP synthase subunit beta OS=Homo sapiens GN=ATP5B PE=3 SV=1;>tr|H0YH81|H0YH81_HUMAN ATP synthase subunit beta (Fragment) OS=Homo sapi	32	32	32	142330000	827820000	574990000	574990000
P62979;J3QTR3	P62979;J3QTR3	Ubiquitin-40S ribosomal protein S27a;Ubiquitin;40S ribosomal protein S27a	RPS27A	>sp|P62979|RS27A_HUMAN Ubiquitin-40S ribosomal protein S27a OS=Homo sapiens GN=RPS27A PE=1 SV=2;>tr|J3QTR3|J3QTR3_HUMAN Ubiquitin (Fragment) OS=Homo sapiens GN=RPS27A PE=4 SV=1	22	22	7	189120000	572380000	579810000	572380000
P08238;Q58FF7;H0Y6E4;H0Y5S7;H0Y598	P08238	Heat shock protein HSP 90-beta	HSP90AB1	>sp|P08238|HS90B_HUMAN Heat shock protein HSP 90-beta OS=Homo sapiens GN=HSP90AB1 PE=1 SV=4	95	95	50	165400000	811930000	542990000	542990000
P62826;J3KQE5;B5MDF5;F5H018;B4DV51;H0YFC6	P62826;J3KQE5;B5MDF5;F5H018;B4DV51	GTP-binding nuclear protein Ran	RAN	>sp|P62826|RAN_HUMAN GTP-binding nuclear protein Ran OS=Homo sapiens GN=RAN PE=1 SV=3;>tr|J3KQE5|J3KQE5_HUMAN GTP-binding nuclear protein Ran (Fragment) OS=Homo sapiens GN=RAN PE=4 SV=1;>tr|B5MDF5|B5MDF5_HUMAN GTP-binding nuclear protein Ran OS=Homo sapien	22	22	22	144660000	693430000	509060000	509060000
P61353;K7ELC7;K7EQQ9;K7ERY7	P61353;K7ELC7;K7EQQ9	60S ribosomal protein L27	RPL27	>sp|P61353|RL27_HUMAN 60S ribosomal protein L27 OS=Homo sapiens GN=RPL27 PE=1 SV=2;>tr|K7ELC7|K7ELC7_HUMAN 60S ribosomal protein L27 (Fragment) OS=Homo sapiens GN=RPL27 PE=4 SV=1;>tr|K7EQQ9|K7EQQ9_HUMAN 60S ribosomal protein L27 OS=Homo sapiens GN=RPL27 PE	14	13	13	92585000	508300000	533020000	508300000
P62851	P62851	40S ribosomal protein S25	RPS25	>sp|P62851|RS25_HUMAN 40S ribosomal protein S25 OS=Homo sapiens GN=RPS25 PE=1 SV=1	10	10	10	93736000	578930000	505830000	505830000
CON__Q3SX09	CON__Q3SX09			>Q3SX09 TREMBL:Q3SX09 (Bos taurus) similar to HBG protein	19	19	13	242240000	717700000	499900000	499900000
P38117;P38117-2	P38117;P38117-2	Electron transfer flavoprotein subunit beta	ETFB	>sp|P38117|ETFB_HUMAN Electron transfer flavoprotein subunit beta OS=Homo sapiens GN=ETFB PE=1 SV=3;>sp|P38117-2|ETFB_HUMAN Isoform 2 of Electron transfer flavoprotein subunit beta OS=Homo sapiens GN=ETFB	23	23	23	148530000	647280000	498950000	498950000
P12236;I7HJJ0	P12236	ADP/ATP translocase 3	SLC25A6	>sp|P12236|ADT3_HUMAN ADP/ATP translocase 3 OS=Homo sapiens GN=SLC25A6 PE=1 SV=4	33	33	11	147890000	489880000	556740000	489880000
P21796;C9JI87	P21796;C9JI87	Voltage-dependent anion-selective channel protein 1	VDAC1	>sp|P21796|VDAC1_HUMAN Voltage-dependent anion-selective channel protein 1 OS=Homo sapiens GN=VDAC1 PE=1 SV=2;>tr|C9JI87|C9JI87_HUMAN Voltage-dependent anion-selective channel protein 1 (Fragment) OS=Homo sapiens GN=VDAC1 PE=4 SV=1	25	25	24	110110000	572910000	478780000	478780000
Q9Y3U8;J3QSB5;J3KTD3	Q9Y3U8;J3QSB5	60S ribosomal protein L36	RPL36	>sp|Q9Y3U8|RL36_HUMAN 60S ribosomal protein L36 OS=Homo sapiens GN=RPL36 PE=1 SV=3;>tr|J3QSB5|J3QSB5_HUMAN 60S ribosomal protein L36 OS=Homo sapiens GN=RPL36 PE=3 SV=1	9	9	9	66988000	565660000	477220000	477220000
P09429;Q5T7C4;Q5T7C6;B2RPK0;Q5T7C0	P09429;Q5T7C4;Q5T7C6;B2RPK0;Q5T7C0	High mobility group protein B1;Putative high mobility group protein B1-like 1	HMGB1;HMGB1P1	>sp|P09429|HMGB1_HUMAN High mobility group protein B1 OS=Homo sapiens GN=HMGB1 PE=1 SV=3;>tr|Q5T7C4|Q5T7C4_HUMAN High mobility group protein B1 OS=Homo sapiens GN=HMGB1 PE=2 SV=1;>tr|Q5T7C6|Q5T7C6_HUMAN High mobility group protein B1 (Fragment) OS=Homo sap	30	30	17	176880000	902070000	470030000	470030000
P11142;E9PKE3;E9PNE6;P11142-2;E9PLF4;E9PK54;E9PQK7;E9PQQ4;E9PPY6;E9PN25;E9PI65;E9PSH5	P11142;E9PKE3;E9PNE6;P11142-2	Heat shock cognate 71 kDa protein	HSPA8	>sp|P11142|HSP7C_HUMAN Heat shock cognate 71 kDa protein OS=Homo sapiens GN=HSPA8 PE=1 SV=1;>tr|E9PKE3|E9PKE3_HUMAN Heat shock cognate 71 kDa protein OS=Homo sapiens GN=HSPA8 PE=3 SV=1;>tr|E9PNE6|E9PNE6_HUMAN Heat shock cognate 71 kDa protein OS=Homo sapie	76	76	6	123910000	596230000	457370000	457370000
Q99497;K7ELW0;K7EN27	Q99497;K7ELW0;K7EN27	Protein DJ-1	PARK7	>sp|Q99497|PARK7_HUMAN Protein DJ-1 OS=Homo sapiens GN=PARK7 PE=1 SV=2;>tr|K7ELW0|K7ELW0_HUMAN Protein DJ-1 OS=Homo sapiens GN=PARK7 PE=4 SV=1;>tr|K7EN27|K7EN27_HUMAN Protein DJ-1 (Fragment) OS=Homo sapiens GN=PARK7 PE=4 SV=1	19	19	19	101600000	511320000	452620000	452620000
J3QQ67;Q07020;H0YHA7;G3V203;F8VWC5;F8VYV2;F8VUA6;F8VXR6	J3QQ67;Q07020;H0YHA7;G3V203;F8VWC5;F8VYV2;F8VUA6	60S ribosomal protein L18	RPL18	>tr|J3QQ67|J3QQ67_HUMAN 60S ribosomal protein L18 (Fragment) OS=Homo sapiens GN=RPL18 PE=3 SV=1;>sp|Q07020|RL18_HUMAN 60S ribosomal protein L18 OS=Homo sapiens GN=RPL18 PE=1 SV=2;>tr|H0YHA7|H0YHA7_HUMAN 60S ribosomal protein L18 (Fragment) OS=Homo sapiens	11	11	11	133420000	497820000	450610000	450610000
F8VXB4;CON__P05787;P05787;F8VU64;F8VUG2;F8VP67;F8VRG4;F8VQY3;F8VVA1;CON__H-INV:HIT000016045;CON__REFSEQ:XP_092267;H0YIB2;E9PDN7	F8VXB4;CON__P05787;P05787;F8VU64;F8VUG2	Keratin, type II cytoskeletal 8	KRT8	>tr|F8VXB4|F8VXB4_HUMAN Keratin, type II cytoskeletal 8 OS=Homo sapiens GN=KRT8 PE=3 SV=1;>P05787 SWISS-PROT:P05787 Tax_Id=9606 Gene_Symbol=KRT8 Keratin, type II cytoskeletal 8;>sp|P05787|K2C8_HUMAN Keratin, type II cytoskeletal 8 OS=Homo sapiens GN=KRT8 P	82	82	17	146810000	487180000	430030000	430030000
CON__P01966	CON__P01966			>P01966 SWISS-PROT:P01966 (Bos taurus) Hemoglobin subunit alpha	14	14	10	152500000	609740000	428230000	428230000
P04075;J3KPS3;H3BQN4;H3BPS8;H3BUH7;H3BR04;H3BMQ8;H3BU78;H3BR68	P04075;J3KPS3;H3BQN4;H3BPS8;H3BUH7;H3BR04;H3BMQ8	Fructose-bisphosphate aldolase A;Fructose-bisphosphate aldolase	ALDOA	>sp|P04075|ALDOA_HUMAN Fructose-bisphosphate aldolase A OS=Homo sapiens GN=ALDOA PE=1 SV=2;>tr|J3KPS3|J3KPS3_HUMAN Fructose-bisphosphate aldolase OS=Homo sapiens GN=ALDOA PE=3 SV=1;>tr|H3BQN4|H3BQN4_HUMAN Fructose-bisphosphate aldolase OS=Homo sapiens GN=A	46	46	37	136110000	445750000	420490000	420490000
P62750;A8MUS3;K7ERT8;H7BY10;K7EJV9;K7EMA7;K7ERR0	P62750;A8MUS3;K7ERT8;H7BY10;K7EJV9	60S ribosomal protein L23a	RPL23A	>sp|P62750|RL23A_HUMAN 60S ribosomal protein L23a OS=Homo sapiens GN=RPL23A PE=1 SV=1;>tr|A8MUS3|A8MUS3_HUMAN 60S ribosomal protein L23a OS=Homo sapiens GN=RPL23A PE=3 SV=1;>tr|K7ERT8|K7ERT8_HUMAN 60S ribosomal protein L23a (Fragment) OS=Homo sapiens GN=RP	17	17	17	131140000	429620000	418010000	418010000
P00338;F5H308;P00338-4;P00338-2;P00338-5;F5GXY2;F5GYU2;F5GXH2;F5H6W8;F5H5J4;F5GZQ4;F5GXU1;F5GWW2;F5GXC7;F5H8H6	P00338;F5H308;P00338-4;P00338-2;P00338-5	L-lactate dehydrogenase A chain;L-lactate dehydrogenase	LDHA	>sp|P00338|LDHA_HUMAN L-lactate dehydrogenase A chain OS=Homo sapiens GN=LDHA PE=1 SV=2;>tr|F5H308|F5H308_HUMAN L-lactate dehydrogenase OS=Homo sapiens GN=LDHA PE=3 SV=1;>sp|P00338-4|LDHA_HUMAN Isoform 4 of L-lactate dehydrogenase A chain OS=Homo sapiens G	39	39	2	131760000	536300000	403730000	403730000
P25705;K7ENP3;K7ENJ4;K7ERX7;K7ESA0;REV__H3BM74;REV__H3BM14;REV__Q9Y5A7;REV__Q9Y5A7-2;REV__F8WDB6;REV__C9JRT6;REV__C9JF32;REV__C9J718;REV__C9J7X7;REV__F8WDL9;REV__C9JEW7;REV__C9JBN7;REV__C9J3W7;REV__C9JD81;REV__C9JJM9	P25705;K7ENP3	ATP synthase subunit alpha, mitochondrial	ATP5A1	>sp|P25705|ATPA_HUMAN ATP synthase subunit alpha, mitochondrial OS=Homo sapiens GN=ATP5A1 PE=1 SV=1;>tr|K7ENP3|K7ENP3_HUMAN ATP synthase subunit alpha, mitochondrial OS=Homo sapiens GN=ATP5A1 PE=4 SV=1	45	45	1	104620000	500650000	396540000	396540000
O43175;Q5SZU1	O43175;Q5SZU1	D-3-phosphoglycerate dehydrogenase	PHGDH	>sp|O43175|SERA_HUMAN D-3-phosphoglycerate dehydrogenase OS=Homo sapiens GN=PHGDH PE=1 SV=4;>tr|Q5SZU1|Q5SZU1_HUMAN D-3-phosphoglycerate dehydrogenase OS=Homo sapiens GN=PHGDH PE=2 SV=1	33	33	33	157000000	452480000	388560000	388560000
P46781;C9JM19;B5MCT8	P46781;C9JM19;B5MCT8	40S ribosomal protein S9	RPS9	>sp|P46781|RS9_HUMAN 40S ribosomal protein S9 OS=Homo sapiens GN=RPS9 PE=1 SV=3;>tr|C9JM19|C9JM19_HUMAN 40S ribosomal protein S9 OS=Homo sapiens GN=RPS9 PE=3 SV=1;>tr|B5MCT8|B5MCT8_HUMAN 40S ribosomal protein S9 OS=Homo sapiens GN=RPS9 PE=3 SV=1	28	27	19	97103000	415650000	388270000	388270000
P14618;P14618-3	P14618;P14618-3	Pyruvate kinase isozymes M1/M2	PKM2	>sp|P14618|KPYM_HUMAN Pyruvate kinase isozymes M1/M2 OS=Homo sapiens GN=PKM PE=1 SV=4;>sp|P14618-3|KPYM_HUMAN Isoform 3 of Pyruvate kinase isozymes M1/M2 OS=Homo sapiens GN=PKM	70	70	5	96466000	554070000	370260000	370260000
P62241;Q5JR95;REV__Q9NUN7;REV__F5GYA0;REV__E9PIN9;REV__E9PJS5;REV__E9PR08;REV__J3KN85	P62241;Q5JR95	40S ribosomal protein S8	RPS8	>sp|P62241|RS8_HUMAN 40S ribosomal protein S8 OS=Homo sapiens GN=RPS8 PE=1 SV=2;>tr|Q5JR95|Q5JR95_HUMAN 40S ribosomal protein S8 OS=Homo sapiens GN=RPS8 PE=4 SV=1	21	21	20	83288000	438420000	366990000	366990000
P49773;D6RD60;D6RE99;D6REP8;D6RC06	P49773	Histidine triad nucleotide-binding protein 1	HINT1	>sp|P49773|HINT1_HUMAN Histidine triad nucleotide-binding protein 1 OS=Homo sapiens GN=HINT1 PE=1 SV=2	11	11	11	69823000	366540000	390880000	366540000
Q32Q12;P22392-2;J3KPD9;P22392;E7ERL0;E5RHP0;C9K028	Q32Q12;P22392-2;J3KPD9;P22392;E7ERL0	Nucleoside diphosphate kinase;Nucleoside diphosphate kinase B	NME1-NME2;NME2;NME1	>tr|Q32Q12|Q32Q12_HUMAN Nucleoside diphosphate kinase OS=Homo sapiens GN=NME1-NME2 PE=2 SV=1;>sp|P22392-2|NDKB_HUMAN Isoform 3 of Nucleoside diphosphate kinase B OS=Homo sapiens GN=NME2;>tr|J3KPD9|J3KPD9_HUMAN Nucleoside diphosphate kinase B OS=Homo sapien	26	26	2	140960000	610160000	362850000	362850000
P62280	P62280	40S ribosomal protein S11	RPS11	>sp|P62280|RS11_HUMAN 40S ribosomal protein S11 OS=Homo sapiens GN=RPS11 PE=1 SV=3	21	21	21	83605000	440990000	355400000	355400000
P30044;P30044-2;A6NG06;A6NC19	P30044;P30044-2;A6NG06	Peroxiredoxin-5, mitochondrial	PRDX5	>sp|P30044|PRDX5_HUMAN Peroxiredoxin-5, mitochondrial OS=Homo sapiens GN=PRDX5 PE=1 SV=4;>sp|P30044-2|PRDX5_HUMAN Isoform Cytoplasmic+peroxisomal of Peroxiredoxin-5, mitochondrial OS=Homo sapiens GN=PRDX5;>tr|A6NG06|A6NG06_HUMAN Peroxiredoxin-5, mitochondr	11	11	11	97049000	444000000	352790000	352790000
P07737;K7EJ44;I3L3D5	P07737;K7EJ44	Profilin-1	PFN1	>sp|P07737|PROF1_HUMAN Profilin-1 OS=Homo sapiens GN=PFN1 PE=1 SV=2;>tr|K7EJ44|K7EJ44_HUMAN Profilin 1, isoform CRA_b OS=Homo sapiens GN=PFN1 PE=4 SV=1	16	16	11	124180000	351530000	366260000	351530000
P30048;E9PH29	P30048;E9PH29	Thioredoxin-dependent peroxide reductase, mitochondrial	PRDX3	>sp|P30048|PRDX3_HUMAN Thioredoxin-dependent peroxide reductase, mitochondrial OS=Homo sapiens GN=PRDX3 PE=1 SV=3;>tr|E9PH29|E9PH29_HUMAN Thioredoxin-dependent peroxide reductase, mitochondrial OS=Homo sapiens GN=PRDX3 PE=4 SV=1	16	16	16	87383000	494010000	350910000	350910000
P63173;J3QL01;J3KT73;J3KSP2	P63173;J3QL01;J3KT73;J3KSP2	60S ribosomal protein L38	RPL38	>sp|P63173|RL38_HUMAN 60S ribosomal protein L38 OS=Homo sapiens GN=RPL38 PE=1 SV=2;>tr|J3QL01|J3QL01_HUMAN 60S ribosomal protein L38 OS=Homo sapiens GN=RPL38 PE=3 SV=1;>tr|J3KT73|J3KT73_HUMAN 60S ribosomal protein L38 OS=Homo sapiens GN=RPL38 PE=3 SV=1;>tr	6	6	6	53786000	391670000	348120000	348120000
P30041	P30041	Peroxiredoxin-6	PRDX6	>sp|P30041|PRDX6_HUMAN Peroxiredoxin-6 OS=Homo sapiens GN=PRDX6 PE=1 SV=3	26	26	26	172520000	632290000	344230000	344230000
P05387;H0YDD8	P05387	60S acidic ribosomal protein P2	RPLP2	>sp|P05387|RLA2_HUMAN 60S acidic ribosomal protein P2 OS=Homo sapiens GN=RPLP2 PE=1 SV=1	10	10	10	76303000	365770000	341220000	341220000
P07910;G3V2Q1;P07910-2;G3V4C1;B4DY08;G3V4W0;P07910-4;P07910-3;G3V576;G3V2D6;G3V575;G3V555;B4DSU6;G3V251;G3V3K6;G3V5X6;G3V4M8;G3V2H6;G3V129;Q86SE5;B3KT61;E5RG71	P07910;G3V2Q1;P07910-2;G3V4C1;B4DY08;G3V4W0;P07910-4;P07910-3;G3V576;G3V2D6	Heterogeneous nuclear ribonucleoproteins C1/C2	HNRNPC	>sp|P07910|HNRPC_HUMAN Heterogeneous nuclear ribonucleoproteins C1/C2 OS=Homo sapiens GN=HNRNPC PE=1 SV=4;>tr|G3V2Q1|G3V2Q1_HUMAN Heterogeneous nuclear ribonucleoproteins C1/C2 OS=Homo sapiens GN=HNRNPC PE=4 SV=1;>sp|P07910-2|HNRPC_HUMAN Isoform C1 of Hete	36	36	7	111350000	336890000	370420000	336890000
P62424;Q5T8U2;Q5T8U3	P62424;Q5T8U2;Q5T8U3	60S ribosomal protein L7a	RPL7A	>sp|P62424|RL7A_HUMAN 60S ribosomal protein L7a OS=Homo sapiens GN=RPL7A PE=1 SV=2;>tr|Q5T8U2|Q5T8U2_HUMAN 60S ribosomal protein L7a OS=Homo sapiens GN=RPL7A PE=4 SV=1;>tr|Q5T8U3|Q5T8U3_HUMAN 60S ribosomal protein L7a (Fragment) OS=Homo sapiens GN=RPL7A PE	25	25	25	106620000	334430000	354810000	334430000
P11021;REV__Q9NXD2-2;REV__H3BUZ0;REV__B4DLB6	P11021	78 kDa glucose-regulated protein	HSPA5	>sp|P11021|GRP78_HUMAN 78 kDa glucose-regulated protein OS=Homo sapiens GN=HSPA5 PE=1 SV=2	66	64	63	119400000	404900000	328530000	328530000
P45880;P45880-1;B4DKM5;Q5JSD1;Q5JSD2;A2A3S1	P45880;P45880-1;B4DKM5;Q5JSD1;Q5JSD2	Voltage-dependent anion-selective channel protein 2	VDAC2	>sp|P45880|VDAC2_HUMAN Voltage-dependent anion-selective channel protein 2 OS=Homo sapiens GN=VDAC2 PE=1 SV=2;>sp|P45880-1|VDAC2_HUMAN Isoform 1 of Voltage-dependent anion-selective channel protein 2 OS=Homo sapiens GN=VDAC2;>tr|B4DKM5|B4DKM5_HUMAN Voltage	22	21	2	75231000	360400000	327390000	327390000
P18124;A8MUD9;C9JIJ5;C9JZ88	P18124;A8MUD9	60S ribosomal protein L7	RPL7	>sp|P18124|RL7_HUMAN 60S ribosomal protein L7 OS=Homo sapiens GN=RPL7 PE=1 SV=1;>tr|A8MUD9|A8MUD9_HUMAN 60S ribosomal protein L7 OS=Homo sapiens GN=RPL7 PE=3 SV=1	26	25	25	101580000	323900000	338660000	323900000
P99999;C9JFR7;CON__P62894	P99999;C9JFR7	Cytochrome c	CYCS	>sp|P99999|CYC_HUMAN Cytochrome c OS=Homo sapiens GN=CYCS PE=1 SV=2;>tr|C9JFR7|C9JFR7_HUMAN Cytochrome c (Fragment) OS=Homo sapiens GN=CYCS PE=3 SV=1	13	13	13	150090000	364850000	323560000	323560000
Q02878;F8W181;F8VZ45;F8VWR1;F8VZA3;F8VR69;F8VRY1	Q02878;F8W181	60S ribosomal protein L6	RPL6	>sp|Q02878|RL6_HUMAN 60S ribosomal protein L6 OS=Homo sapiens GN=RPL6 PE=1 SV=3;>tr|F8W181|F8W181_HUMAN 60S ribosomal protein L6 (Fragment) OS=Homo sapiens GN=RPL6 PE=3 SV=1	29	29	29	117180000	317210000	392280000	317210000
P05783;CON__H-INV:HIT000015463;CON__A2AB72	P05783	Keratin, type I cytoskeletal 18	KRT18	>sp|P05783|K1C18_HUMAN Keratin, type I cytoskeletal 18 OS=Homo sapiens GN=KRT18 PE=1 SV=2	59	59	8	140250000	315650000	315430000	315430000
P16401	P16401	Histone H1.5	HIST1H1B	>sp|P16401|H15_HUMAN Histone H1.5 OS=Homo sapiens GN=HIST1H1B PE=1 SV=3	24	15	15	145200000	310330000	514520000	310330000
P62249	P62249	40S ribosomal protein S16	RPS16	>sp|P62249|RS16_HUMAN 40S ribosomal protein S16 OS=Homo sapiens GN=RPS16 PE=1 SV=2	21	21	10	76268000	313100000	309100000	309100000
P22626;P22626-2	P22626;P22626-2	Heterogeneous nuclear ribonucleoproteins A2/B1	HNRNPA2B1	>sp|P22626|ROA2_HUMAN Heterogeneous nuclear ribonucleoproteins A2/B1 OS=Homo sapiens GN=HNRNPA2B1 PE=1 SV=2;>sp|P22626-2|ROA2_HUMAN Isoform A2 of Heterogeneous nuclear ribonucleoproteins A2/B1 OS=Homo sapiens GN=HNRNPA2B1	39	39	38	122530000	552230000	308810000	308810000
P83731;C9JNW5;C9JXB8	P83731;C9JNW5;C9JXB8	60S ribosomal protein L24	RPL24	>sp|P83731|RL24_HUMAN 60S ribosomal protein L24 OS=Homo sapiens GN=RPL24 PE=1 SV=1;>tr|C9JNW5|C9JNW5_HUMAN 60S ribosomal protein L24 OS=Homo sapiens GN=RPL24 PE=4 SV=1;>tr|C9JXB8|C9JXB8_HUMAN 60S ribosomal protein L24 OS=Homo sapiens GN=RPL24 PE=4 SV=1	17	17	17	41258000	307540000	333820000	307540000
P12277;H0YJG0;G3V4N7;H0YJK0;G3V461;G3V2I1	P12277;H0YJG0	Creatine kinase B-type	CKB	>sp|P12277|KCRB_HUMAN Creatine kinase B-type OS=Homo sapiens GN=CKB PE=1 SV=1;>tr|H0YJG0|H0YJG0_HUMAN Creatine kinase B-type (Fragment) OS=Homo sapiens GN=CKB PE=3 SV=1	32	32	28	158950000	655590000	307190000	307190000
P62258;P62258-2;I3L3T1;B4DJF2;K7EIT4;K7EM20;I3L0W5	P62258;P62258-2;I3L3T1;B4DJF2	14-3-3 protein epsilon	YWHAE	>sp|P62258|1433E_HUMAN 14-3-3 protein epsilon OS=Homo sapiens GN=YWHAE PE=1 SV=1;>sp|P62258-2|1433E_HUMAN Isoform SV of 14-3-3 protein epsilon OS=Homo sapiens GN=YWHAE;>tr|I3L3T1|I3L3T1_HUMAN 14-3-3 protein epsilon OS=Homo sapiens GN=YWHAE PE=4 SV=1;>tr|B4	33	30	30	142200000	418920000	306150000	306150000
P34897;P34897-3;P34897-2;B4DLV4;H0YIZ0;G3V2Y4;G3V5L0;G3V4W5;G3V540;G3V2W0;G3V2E4;G3V4X0;G3V4T0;G3V3Y8;G3V241;G3V2D2	P34897;P34897-3;P34897-2;B4DLV4;H0YIZ0	Serine hydroxymethyltransferase, mitochondrial;Serine hydroxymethyltransferase	SHMT2	>sp|P34897|GLYM_HUMAN Serine hydroxymethyltransferase, mitochondrial OS=Homo sapiens GN=SHMT2 PE=1 SV=3;>sp|P34897-3|GLYM_HUMAN Isoform 3 of Serine hydroxymethyltransferase, mitochondrial OS=Homo sapiens GN=SHMT2;>sp|P34897-2|GLYM_HUMAN Isoform 2 of Serine	37	37	36	99091000	469910000	305210000	305210000
P84077;H0YGG7;F8WDB3;F8WCJ5	P84077	ADP-ribosylation factor 1	ARF1	>sp|P84077|ARF1_HUMAN ADP-ribosylation factor 1 OS=Homo sapiens GN=ARF1 PE=1 SV=2	15	15	2	123190000	405700000	303270000	303270000
P49411	P49411	Elongation factor Tu, mitochondrial	TUFM	>sp|P49411|EFTU_HUMAN Elongation factor Tu, mitochondrial OS=Homo sapiens GN=TUFM PE=1 SV=2	38	38	36	95751000	491180000	296470000	296470000
P42766;F2Z388;H0Y3A0	P42766;F2Z388;H0Y3A0	60S ribosomal protein L35	RPL35	>sp|P42766|RL35_HUMAN 60S ribosomal protein L35 OS=Homo sapiens GN=RPL35 PE=1 SV=2;>tr|F2Z388|F2Z388_HUMAN 60S ribosomal protein L35 OS=Homo sapiens GN=RPL35 PE=3 SV=1;>tr|H0Y3A0|H0Y3A0_HUMAN 60S ribosomal protein L35 (Fragment) OS=Homo sapiens GN=RPL35 PE	11	10	9	151850000	352470000	295360000	295360000
P30101;G5EA52	P30101;G5EA52	Protein disulfide-isomerase A3	PDIA3	>sp|P30101|PDIA3_HUMAN Protein disulfide-isomerase A3 OS=Homo sapiens GN=PDIA3 PE=1 SV=4;>tr|G5EA52|G5EA52_HUMAN Protein disulfide isomerase family A, member 3, isoform CRA_b OS=Homo sapiens GN=PDIA3 PE=3 SV=1	56	56	44	109960000	427130000	293930000	293930000
P38646;D6RJI2;H0YBG6;H0Y8S0;D6RA73	P38646	Stress-70 protein, mitochondrial	HSPA9	>sp|P38646|GRP75_HUMAN Stress-70 protein, mitochondrial OS=Homo sapiens GN=HSPA9 PE=1 SV=2	66	65	65	81126000	345770000	291200000	291200000
P30086	P30086	Phosphatidylethanolamine-binding protein 1;Hippocampal cholinergic neurostimulating peptide	PEBP1	>sp|P30086|PEBP1_HUMAN Phosphatidylethanolamine-binding protein 1 OS=Homo sapiens GN=PEBP1 PE=1 SV=3	17	16	16	168890000	650300000	289550000	289550000
I3L504;P63241;I3L397;Q6IS14	I3L504;P63241;I3L397;Q6IS14	Eukaryotic translation initiation factor 5A-1;Eukaryotic translation initiation factor 5A-1-like	EIF5A;EIF5AL1	>tr|I3L504|I3L504_HUMAN Eukaryotic translation initiation factor 5A-1 OS=Homo sapiens GN=EIF5A PE=4 SV=1;>sp|P63241|IF5A1_HUMAN Eukaryotic translation initiation factor 5A-1 OS=Homo sapiens GN=EIF5A PE=1 SV=2;>tr|I3L397|I3L397_HUMAN Eukaryotic translation	17	17	2	62568000	285980000	349250000	285980000
P14625;H0YIV0;F8W026;F8VPC7	P14625	Endoplasmin	HSP90B1	>sp|P14625|ENPL_HUMAN Endoplasmin OS=Homo sapiens GN=HSP90B1 PE=1 SV=1	81	79	64	113560000	370210000	283830000	283830000
Q9Y617;Q9Y617-2	Q9Y617;Q9Y617-2	Phosphoserine aminotransferase	PSAT1	>sp|Q9Y617|SERC_HUMAN Phosphoserine aminotransferase OS=Homo sapiens GN=PSAT1 PE=1 SV=2;>sp|Q9Y617-2|SERC_HUMAN Isoform 2 of Phosphoserine aminotransferase OS=Homo sapiens GN=PSAT1	29	29	29	79749000	349700000	276200000	276200000
Q14103;Q14103-3;H0Y8G5;H0YA96;D6RAF8;F5H6R6;D6RD83	Q14103;Q14103-3;H0Y8G5;H0YA96;D6RAF8	Heterogeneous nuclear ribonucleoprotein D0	HNRNPD	>sp|Q14103|HNRPD_HUMAN Heterogeneous nuclear ribonucleoprotein D0 OS=Homo sapiens GN=HNRNPD PE=1 SV=1;>sp|Q14103-3|HNRPD_HUMAN Isoform 3 of Heterogeneous nuclear ribonucleoprotein D0 OS=Homo sapiens GN=HNRNPD;>tr|H0Y8G5|H0Y8G5_HUMAN Heterogeneous nuclear r	28	28	4	82836000	376180000	275860000	275860000
P19338;H7BY16;C9JWL1;C9J1H7;C9JLB1;C9JYW2	P19338	Nucleolin	NCL	>sp|P19338|NUCL_HUMAN Nucleolin OS=Homo sapiens GN=NCL PE=1 SV=3	83	83	83	94068000	275800000	272520000	272520000
P21397;B4DF46	P21397;B4DF46	Amine oxidase [flavin-containing] A	MAOA	>sp|P21397|AOFA_HUMAN Amine oxidase [flavin-containing] A OS=Homo sapiens GN=MAOA PE=1 SV=1;>tr|B4DF46|B4DF46_HUMAN Amine oxidase [flavin-containing] A OS=Homo sapiens GN=MAOA PE=2 SV=1	26	26	23	126770000	565350000	271940000	271940000
P62701;A6NH36	P62701	40S ribosomal protein S4, X isoform	RPS4X	>sp|P62701|RS4X_HUMAN 40S ribosomal protein S4, X isoform OS=Homo sapiens GN=RPS4X PE=1 SV=2	33	33	17	89996000	275630000	270360000	270360000
P24752;H0YEL7;G3XAB4;E9PRQ6	P24752	Acetyl-CoA acetyltransferase, mitochondrial	ACAT1	>sp|P24752|THIL_HUMAN Acetyl-CoA acetyltransferase, mitochondrial OS=Homo sapiens GN=ACAT1 PE=1 SV=1	29	29	27	98944000	267850000	349910000	267850000
P00403	P00403	Cytochrome c oxidase subunit 2	MT-CO2	>sp|P00403|COX2_HUMAN Cytochrome c oxidase subunit 2 OS=Homo sapiens GN=MT-CO2 PE=1 SV=1	9	9	9	74292000	272880000	266600000	266600000
P32119;A6NIW5;P32119-2	P32119;A6NIW5	Peroxiredoxin-2	PRDX2	>sp|P32119|PRDX2_HUMAN Peroxiredoxin-2 OS=Homo sapiens GN=PRDX2 PE=1 SV=5;>tr|A6NIW5|A6NIW5_HUMAN Peroxiredoxin 2, isoform CRA_a OS=Homo sapiens GN=PRDX2 PE=4 SV=2	21	20	20	187480000	263970000	580260000	263970000
P48047;H7C068;H7C086	P48047	ATP synthase subunit O, mitochondrial	ATP5O	>sp|P48047|ATPO_HUMAN ATP synthase subunit O, mitochondrial OS=Homo sapiens GN=ATP5O PE=1 SV=1	13	13	8	83911000	304320000	263890000	263890000
P00505;E7ERW2	P00505;E7ERW2	Aspartate aminotransferase, mitochondrial;Aspartate aminotransferase	GOT2	>sp|P00505|AATM_HUMAN Aspartate aminotransferase, mitochondrial OS=Homo sapiens GN=GOT2 PE=1 SV=3;>tr|E7ERW2|E7ERW2_HUMAN Aspartate aminotransferase OS=Homo sapiens GN=GOT2 PE=3 SV=1	34	34	34	63188000	268970000	263690000	263690000
E9PK25;P23528;E9PP50;G3V1A4;E9PQB7;E9PS23;E9PLJ3	E9PK25;P23528;E9PP50;G3V1A4;E9PQB7;E9PS23	Cofilin-1	CFL1	>tr|E9PK25|E9PK25_HUMAN Cofilin-1 OS=Homo sapiens GN=CFL1 PE=4 SV=1;>sp|P23528|COF1_HUMAN Cofilin-1 OS=Homo sapiens GN=CFL1 PE=1 SV=3;>tr|E9PP50|E9PP50_HUMAN Cofilin-1 (Fragment) OS=Homo sapiens GN=CFL1 PE=4 SV=1;>tr|G3V1A4|G3V1A4_HUMAN Cofilin 1 (Non-musc	35	35	26	112610000	379840000	262600000	262600000
P26373;F5H1S2;J3KS98;J3QSB4;H3BUK8;H3BTH3;Q65128	P26373;F5H1S2	60S ribosomal protein L13	RPL13	>sp|P26373|RL13_HUMAN 60S ribosomal protein L13 OS=Homo sapiens GN=RPL13 PE=1 SV=4;>tr|F5H1S2|F5H1S2_HUMAN 60S ribosomal protein L13 OS=Homo sapiens GN=RPL13 PE=3 SV=1	21	21	21	93054000	356850000	259570000	259570000
P63104;E7EX29;E7ESK7;B0AZS6;E7EVZ2;E9PD24;E5RIR4;E7EX24;H0YB80;E5RGE1	P63104;E7EX29;E7ESK7;B0AZS6;E7EVZ2;E9PD24	14-3-3 protein zeta/delta	YWHAZ	>sp|P63104|1433Z_HUMAN 14-3-3 protein zeta/delta OS=Homo sapiens GN=YWHAZ PE=1 SV=1;>tr|E7EX29|E7EX29_HUMAN 14-3-3 protein zeta/delta (Fragment) OS=Homo sapiens GN=YWHAZ PE=3 SV=1;>tr|E7ESK7|E7ESK7_HUMAN 14-3-3 protein zeta/delta (Fragment) OS=Homo sapiens	35	35	18	78057000	394820000	259530000	259530000
P25398	P25398	40S ribosomal protein S12	RPS12	>sp|P25398|RS12_HUMAN 40S ribosomal protein S12 OS=Homo sapiens GN=RPS12 PE=1 SV=3	11	11	11	73394000	256020000	309090000	256020000
Q00325-2;Q00325;F8VVM2;F8VWQ0;F8VWR4;F8VZL5	Q00325-2;Q00325;F8VVM2	Phosphate carrier protein, mitochondrial	SLC25A3	>sp|Q00325-2|MPCP_HUMAN Isoform B of Phosphate carrier protein, mitochondrial OS=Homo sapiens GN=SLC25A3;>sp|Q00325|MPCP_HUMAN Phosphate carrier protein, mitochondrial OS=Homo sapiens GN=SLC25A3 PE=1 SV=2;>tr|F8VVM2|F8VVM2_HUMAN Phosphate carrier protein,	19	19	19	109510000	283180000	255040000	255040000
Q13011;REV__Q86VR7-2;REV__Q86VR7	Q13011	Delta(3,5)-Delta(2,4)-dienoyl-CoA isomerase, mitochondrial	ECH1	>sp|Q13011|ECH1_HUMAN Delta(3,5)-Delta(2,4)-dienoyl-CoA isomerase, mitochondrial OS=Homo sapiens GN=ECH1 PE=1 SV=2	22	22	22	82528000	254780000	265810000	254780000
P09669	P09669	Cytochrome c oxidase subunit 6C	COX6C	>sp|P09669|COX6C_HUMAN Cytochrome c oxidase subunit 6C OS=Homo sapiens GN=COX6C PE=1 SV=2	12	12	12	77428000	254330000	369540000	254330000
P46776;E9PLL6;E9PJD9;E9PLX7;H0YF34;E9PKT2	P46776;E9PLL6;E9PJD9;E9PLX7	60S ribosomal protein L27a	RPL27A	>sp|P46776|RL27A_HUMAN 60S ribosomal protein L27a OS=Homo sapiens GN=RPL27A PE=1 SV=2;>tr|E9PLL6|E9PLL6_HUMAN 60S ribosomal protein L27a OS=Homo sapiens GN=RPL27A PE=3 SV=1;>tr|E9PJD9|E9PJD9_HUMAN 60S ribosomal protein L27a OS=Homo sapiens GN=RPL27A PE=3 S	12	12	12	98798000	407980000	251170000	251170000
P36578;H3BM89;H3BTP7;H3BU31	P36578;H3BM89	60S ribosomal protein L4	RPL4	>sp|P36578|RL4_HUMAN 60S ribosomal protein L4 OS=Homo sapiens GN=RPL4 PE=1 SV=5;>tr|H3BM89|H3BM89_HUMAN 60S ribosomal protein L4 OS=Homo sapiens GN=RPL4 PE=4 SV=1	49	49	49	87187000	439340000	246540000	246540000
G8JLH6;P21926;A6NNI4;F5GXT1	G8JLH6;P21926;A6NNI4	CD9 antigen	CD9	>tr|G8JLH6|G8JLH6_HUMAN CD9 antigen (Fragment) OS=Homo sapiens GN=CD9 PE=4 SV=1;>sp|P21926|CD9_HUMAN CD9 antigen OS=Homo sapiens GN=CD9 PE=1 SV=4;>tr|A6NNI4|A6NNI4_HUMAN CD9 antigen OS=Homo sapiens GN=CD9 PE=4 SV=1	6	6	6	74656000	250630000	246310000	246310000
O75367-2;B4DJC3;D6RCF2	O75367-2;B4DJC3	Histone H2A	H2AFY	>sp|O75367-2|H2AY_HUMAN Isoform 1 of Core histone macro-H2A.1 OS=Homo sapiens GN=H2AFY;>tr|B4DJC3|B4DJC3_HUMAN Histone H2A OS=Homo sapiens GN=H2AFY PE=2 SV=1	24	24	1	75915000	368490000	246180000	246180000
P60842;J3QLC4;J3KT12;J3QS69;J3KTB5;J3QL43;J3KSZ0;J3QR64;J3KS25;J3QLN6;J3QKZ9;B4E102;J3KS93;J3QL52;J3KT04;E7EMV8;J3QQP0	P60842;J3QLC4;J3KT12;J3QS69;J3KTB5;J3QL43;J3KSZ0	Eukaryotic initiation factor 4A-I	EIF4A1	>sp|P60842|IF4A1_HUMAN Eukaryotic initiation factor 4A-I OS=Homo sapiens GN=EIF4A1 PE=1 SV=1;>tr|J3QLC4|J3QLC4_HUMAN Eukaryotic initiation factor 4A-I OS=Homo sapiens GN=EIF4A1 PE=3 SV=1;>tr|J3KT12|J3KT12_HUMAN Eukaryotic initiation factor 4A-I OS=Homo sap	35	35	11	92068000	383610000	245660000	245660000
P62263;E5RH77;H0YB22	P62263;E5RH77;H0YB22	40S ribosomal protein S14	RPS14	>sp|P62263|RS14_HUMAN 40S ribosomal protein S14 OS=Homo sapiens GN=RPS14 PE=1 SV=3;>tr|E5RH77|E5RH77_HUMAN 40S ribosomal protein S14 OS=Homo sapiens GN=RPS14 PE=4 SV=1;>tr|H0YB22|H0YB22_HUMAN 40S ribosomal protein S14 (Fragment) OS=Homo sapiens GN=RPS14 PE	13	13	13	134450000	304040000	243320000	243320000
P35232;C9JW96;E9PCW0;E7ESE2;C9JZ20;B4DY47;D6RBK0	P35232;C9JW96;E9PCW0;E7ESE2;C9JZ20	Prohibitin	PHB	>sp|P35232|PHB_HUMAN Prohibitin OS=Homo sapiens GN=PHB PE=1 SV=1;>tr|C9JW96|C9JW96_HUMAN Prohibitin (Fragment) OS=Homo sapiens GN=PHB PE=4 SV=2;>tr|E9PCW0|E9PCW0_HUMAN Prohibitin OS=Homo sapiens GN=PHB PE=4 SV=1;>tr|E7ESE2|E7ESE2_HUMAN Prohibitin (Fragment	26	26	26	144980000	312790000	241590000	241590000
P84098;J3KTE4;J3QR09;J3QL15	P84098;J3KTE4;J3QR09;J3QL15	60S ribosomal protein L19	RPL19	>sp|P84098|RL19_HUMAN 60S ribosomal protein L19 OS=Homo sapiens GN=RPL19 PE=1 SV=1;>tr|J3KTE4|J3KTE4_HUMAN Ribosomal protein L19 OS=Homo sapiens GN=RPL19 PE=3 SV=1;>tr|J3QR09|J3QR09_HUMAN Ribosomal protein L19 OS=Homo sapiens GN=RPL19 PE=3 SV=1;>tr|J3QL15|	17	17	17	122850000	290010000	239520000	239520000
P20700;E9PBF6	P20700;E9PBF6	Lamin-B1	LMNB1	>sp|P20700|LMNB1_HUMAN Lamin-B1 OS=Homo sapiens GN=LMNB1 PE=1 SV=2;>tr|E9PBF6|E9PBF6_HUMAN Lamin-B1 OS=Homo sapiens GN=LMNB1 PE=3 SV=1	65	63	57	61640000	292660000	239500000	239500000
Q00796;H0YLA4;H0YKB3;B7Z3A6	Q00796;H0YLA4	Sorbitol dehydrogenase	SORD	>sp|Q00796|DHSO_HUMAN Sorbitol dehydrogenase OS=Homo sapiens GN=SORD PE=1 SV=4;>tr|H0YLA4|H0YLA4_HUMAN Sorbitol dehydrogenase OS=Homo sapiens GN=SORD PE=3 SV=1	22	22	22	70619000	340730000	238610000	238610000
P23526;F5H737	P23526;F5H737	Adenosylhomocysteinase	AHCY	>sp|P23526|SAHH_HUMAN Adenosylhomocysteinase OS=Homo sapiens GN=AHCY PE=1 SV=4;>tr|F5H737|F5H737_HUMAN Adenosylhomocysteinase OS=Homo sapiens GN=AHCY PE=3 SV=1	31	31	31	118840000	344290000	238600000	238600000
Q99623;J3KPX7;F5GY37;B4DP75;F5GWA7;B4DW05;F5H3X6;F5H0C5;F5H0S4;F5H2D2	Q99623;J3KPX7;F5GY37;B4DP75;F5GWA7;B4DW05;F5H3X6	Prohibitin-2	PHB2	>sp|Q99623|PHB2_HUMAN Prohibitin-2 OS=Homo sapiens GN=PHB2 PE=1 SV=2;>tr|J3KPX7|J3KPX7_HUMAN Prohibitin-2 OS=Homo sapiens GN=PHB2 PE=4 SV=1;>tr|F5GY37|F5GY37_HUMAN Prohibitin-2 OS=Homo sapiens GN=PHB2 PE=4 SV=1;>tr|B4DP75|B4DP75_HUMAN Prohibitin-2 OS=Homo	29	29	29	98642000	314920000	237460000	237460000
P05386	P05386	60S acidic ribosomal protein P1	RPLP1	>sp|P05386|RLA1_HUMAN 60S acidic ribosomal protein P1 OS=Homo sapiens GN=RPLP1 PE=1 SV=1	2	2	2	236060000	306950000	60815000	236060000
Q16822;B4DW73;H0YML5;H0YM31;Q16822-2;H0YNG4;H0YMA5;H0YMU6;H0YMY3;F5GZM4	Q16822;B4DW73;H0YML5;H0YM31;Q16822-2	Phosphoenolpyruvate carboxykinase [GTP], mitochondrial	PCK2	>sp|Q16822|PCKGM_HUMAN Phosphoenolpyruvate carboxykinase [GTP], mitochondrial OS=Homo sapiens GN=PCK2 PE=1 SV=3;>tr|B4DW73|B4DW73_HUMAN Phosphoenolpyruvate carboxykinase [GTP], mitochondrial OS=Homo sapiens GN=PCK2 PE=2 SV=1;>tr|H0YML5|H0YML5_HUMAN Phospho	38	38	35	83849000	324460000	231440000	231440000
P07900-2;P07900;Q86U12;G3V2J8;Q14568;REV__H3BMH3	P07900-2;P07900;Q86U12	Heat shock protein HSP 90-alpha	HSP90AA1	>sp|P07900-2|HS90A_HUMAN Isoform 2 of Heat shock protein HSP 90-alpha OS=Homo sapiens GN=HSP90AA1;>sp|P07900|HS90A_HUMAN Heat shock protein HSP 90-alpha OS=Homo sapiens GN=HSP90AA1 PE=1 SV=5;>tr|Q86U12|Q86U12_HUMAN Full-length cDNA clone CS0CAP007YF18 of T	92	62	57	80618000	362580000	231080000	231080000
P23527	P23527	Histone H2B type 1-O	HIST1H2BO	>sp|P23527|H2B1O_HUMAN Histone H2B type 1-O OS=Homo sapiens GN=HIST1H2BO PE=1 SV=3	21	5	0	71432000	230370000	282810000	230370000
P09651;F8W6I7;P09651-2;F8VRQ1;F8VXY0;F8W1S7;F8VSB5;P09651-3;F8VZ49;F8VTQ5;F8W646;H0YH80;F8VYN5;J3KQA8	P09651;F8W6I7;P09651-2;F8VRQ1;F8VXY0;F8W1S7;F8VSB5;P09651-3;F8VZ49;F8VTQ5	Heterogeneous nuclear ribonucleoprotein A1	HNRNPA1	>sp|P09651|ROA1_HUMAN Heterogeneous nuclear ribonucleoprotein A1 OS=Homo sapiens GN=HNRNPA1 PE=1 SV=5;>tr|F8W6I7|F8W6I7_HUMAN Heterogeneous nuclear ribonucleoprotein A1 OS=Homo sapiens GN=HNRNPA1 PE=4 SV=1;>sp|P09651-2|ROA1_HUMAN Isoform A1-A of Heterogene	32	29	12	88148000	449760000	230250000	230250000
P62906;Q4VC12-2;Q4VC12-3	P62906	60S ribosomal protein L10a	RPL10A	>sp|P62906|RL10A_HUMAN 60S ribosomal protein L10a OS=Homo sapiens GN=RPL10A PE=1 SV=2	21	21	21	74097000	222890000	308800000	222890000
B4DMU0;P32322;P32322-2;E2QRB3;J3KQ22;J3QL24;J3QL32;J3QLK9;J3QL23;J3QR88;J3QRZ0;J3QKT3;J3KTA8	B4DMU0;P32322;P32322-2;E2QRB3;J3KQ22;J3QL24;J3QL32;J3QLK9	Pyrroline-5-carboxylate reductase;Pyrroline-5-carboxylate reductase 1, mitochondrial	PYCR1	>tr|B4DMU0|B4DMU0_HUMAN Pyrroline-5-carboxylate reductase OS=Homo sapiens GN=PYCR1 PE=2 SV=1;>sp|P32322|P5CR1_HUMAN Pyrroline-5-carboxylate reductase 1, mitochondrial OS=Homo sapiens GN=PYCR1 PE=1 SV=2;>sp|P32322-2|P5CR1_HUMAN Isoform 2 of Pyrroline-5-carb	14	13	6	71018000	342760000	220920000	220920000
P39023;G5E9G0;H7C422;B5MCW2;H7C3M2;F8WCR1;Q92901	P39023;G5E9G0;H7C422;B5MCW2;H7C3M2	60S ribosomal protein L3	RPL3	>sp|P39023|RL3_HUMAN 60S ribosomal protein L3 OS=Homo sapiens GN=RPL3 PE=1 SV=2;>tr|G5E9G0|G5E9G0_HUMAN 60S ribosomal protein L3 OS=Homo sapiens GN=RPL3 PE=2 SV=1;>tr|H7C422|H7C422_HUMAN 60S ribosomal protein L3 (Fragment) OS=Homo sapiens GN=RPL3 PE=3 SV=1	43	43	43	63306000	356930000	220600000	220600000
P61247;D6RAT0;D6RG13;H0Y9Y4;E9PFI5;F5H4F9;D6RB09;H0Y8L7;D6RAS7;D6RED7;D6RI02;D6RGE0	P61247;D6RAT0;D6RG13;H0Y9Y4;E9PFI5;F5H4F9;D6RB09;H0Y8L7	40S ribosomal protein S3a	RPS3A	>sp|P61247|RS3A_HUMAN 40S ribosomal protein S3a OS=Homo sapiens GN=RPS3A PE=1 SV=2;>tr|D6RAT0|D6RAT0_HUMAN 40S ribosomal protein S3a OS=Homo sapiens GN=RPS3A PE=3 SV=1;>tr|D6RG13|D6RG13_HUMAN 40S ribosomal protein S3a (Fragment) OS=Homo sapiens GN=RPS3A PE	35	35	16	75470000	256090000	217130000	217130000
P07954;P07954-2	P07954;P07954-2	Fumarate hydratase, mitochondrial	FH	>sp|P07954|FUMH_HUMAN Fumarate hydratase, mitochondrial OS=Homo sapiens GN=FH PE=1 SV=3;>sp|P07954-2|FUMH_HUMAN Isoform Cytoplasmic of Fumarate hydratase, mitochondrial OS=Homo sapiens GN=FH	31	31	31	52004000	221590000	214630000	214630000
O75390;B4DJV2;H0YIC4;F8VPA1;F8VRI6;F8W4S1;F8VTT8;F8VR34;F8VU34;F8VVF6;F8VWQ5;F8W0J2	O75390;B4DJV2	Citrate synthase, mitochondrial;Citrate synthase	CS	>sp|O75390|CISY_HUMAN Citrate synthase, mitochondrial OS=Homo sapiens GN=CS PE=1 SV=2;>tr|B4DJV2|B4DJV2_HUMAN Citrate synthase OS=Homo sapiens GN=CS PE=2 SV=1	21	21	15	81612000	249120000	214050000	214050000
P62917;E9PKU4;E9PKZ0;E9PIZ3;G3V1A1;E9PP36	P62917;E9PKU4;E9PKZ0;E9PIZ3;G3V1A1	60S ribosomal protein L8	RPL8	>sp|P62917|RL8_HUMAN 60S ribosomal protein L8 OS=Homo sapiens GN=RPL8 PE=1 SV=2;>tr|E9PKU4|E9PKU4_HUMAN 60S ribosomal protein L8 (Fragment) OS=Homo sapiens GN=RPL8 PE=4 SV=1;>tr|E9PKZ0|E9PKZ0_HUMAN 60S ribosomal protein L8 OS=Homo sapiens GN=RPL8 PE=4 SV=1	23	23	23	73094000	321700000	213000000	213000000
P23396;J3KN86;E9PL09;E9PPU1;H0YEU2;E9PL45;F2Z2S8;H0YCJ7;H0YF32;E9PK82;E9PJH4;E9PQ96;E9PSF4;E9PQX2;H0YES8	P23396;J3KN86;E9PL09;E9PPU1;H0YEU2;E9PL45;F2Z2S8;H0YCJ7	40S ribosomal protein S3	RPS3	>sp|P23396|RS3_HUMAN 40S ribosomal protein S3 OS=Homo sapiens GN=RPS3 PE=1 SV=2;>tr|J3KN86|J3KN86_HUMAN 40S ribosomal protein S3 OS=Homo sapiens GN=RPS3 PE=3 SV=1;>tr|E9PL09|E9PL09_HUMAN 40S ribosomal protein S3 OS=Homo sapiens GN=RPS3 PE=3 SV=1;>tr|E9PPU1	30	30	28	82006000	218380000	211260000	211260000
P62857	P62857	40S ribosomal protein S28	RPS28	>sp|P62857|RS28_HUMAN 40S ribosomal protein S28 OS=Homo sapiens GN=RPS28 PE=1 SV=1	8	8	8	47476000	469030000	210980000	210980000
P13804;P13804-2;H0YLU7;H0YK49;H0YNX6;H0YKF0;H0YL12;H0YL83;J3KN60;H0YM12	P13804;P13804-2;H0YLU7;H0YK49;H0YNX6;H0YKF0;H0YL12	Electron transfer flavoprotein subunit alpha, mitochondrial	ETFA	>sp|P13804|ETFA_HUMAN Electron transfer flavoprotein subunit alpha, mitochondrial OS=Homo sapiens GN=ETFA PE=1 SV=1;>sp|P13804-2|ETFA_HUMAN Isoform 2 of Electron transfer flavoprotein subunit alpha, mitochondrial OS=Homo sapiens GN=ETFA;>tr|H0YLU7|H0YLU7_H	21	21	21	108360000	210610000	316750000	210610000
Q969X5;Q969X5-2;H0YBZ3;F2Z3A2;Q969X5-3;F2Z2U2;F2Z3Q5	Q969X5;Q969X5-2	Endoplasmic reticulum-Golgi intermediate compartment protein 1	ERGIC1	>sp|Q969X5|ERGI1_HUMAN Endoplasmic reticulum-Golgi intermediate compartment protein 1 OS=Homo sapiens GN=ERGIC1 PE=1 SV=1;>sp|Q969X5-2|ERGI1_HUMAN Isoform 2 of Endoplasmic reticulum-Golgi intermediate compartment protein 1 OS=Homo sapiens GN=ERGIC1	11	11	11	42364000	224020000	208940000	208940000
P49207	P49207	60S ribosomal protein L34	RPL34	>sp|P49207|RL34_HUMAN 60S ribosomal protein L34 OS=Homo sapiens GN=RPL34 PE=1 SV=3	10	10	10	42881000	208440000	209800000	208440000
P07437;F8VW92;F8VYX6;Q5JP53;F8VUJ7;Q5ST81;E7EWR1;E9PBJ4	P07437;F8VW92;F8VYX6;Q5JP53;F8VUJ7;Q5ST81;E7EWR1	Tubulin beta chain	TUBB	>sp|P07437|TBB5_HUMAN Tubulin beta chain OS=Homo sapiens GN=TUBB PE=1 SV=2;>tr|F8VW92|F8VW92_HUMAN Tubulin beta chain OS=Homo sapiens GN=TUBB PE=3 SV=1;>tr|F8VYX6|F8VYX6_HUMAN Tubulin beta chain OS=Homo sapiens GN=TUBB PE=3 SV=1;>tr|Q5JP53|Q5JP53_HUMAN Tub	31	7	7	59625000	207730000	241520000	207730000
P13639	P13639	Elongation factor 2	EEF2	>sp|P13639|EF2_HUMAN Elongation factor 2 OS=Homo sapiens GN=EEF2 PE=1 SV=4	87	87	85	86179000	243410000	207670000	207670000
P62269;J3JS69;Q5GGW2	P62269	40S ribosomal protein S18	RPS18	>sp|P62269|RS18_HUMAN 40S ribosomal protein S18 OS=Homo sapiens GN=RPS18 PE=1 SV=3	23	23	23	85981000	354780000	204510000	204510000
Q99714;Q99714-2;Q5H928	Q99714;Q99714-2;Q5H928	3-hydroxyacyl-CoA dehydrogenase type-2	HSD17B10	>sp|Q99714|HCD2_HUMAN 3-hydroxyacyl-CoA dehydrogenase type-2 OS=Homo sapiens GN=HSD17B10 PE=1 SV=3;>sp|Q99714-2|HCD2_HUMAN Isoform 2 of 3-hydroxyacyl-CoA dehydrogenase type-2 OS=Homo sapiens GN=HSD17B10;>tr|Q5H928|Q5H928_HUMAN 3-hydroxyacyl-CoA dehydrogena	19	19	19	73045000	238850000	203420000	203420000
P32969;D6RAN4;E7ESE0;H0Y9V9;H0Y9R4;REV__O75648;REV__O75648-2;REV__O75648-5;REV__B4DZN5	P32969;D6RAN4;E7ESE0;H0Y9V9	60S ribosomal protein L9	RPL9	>sp|P32969|RL9_HUMAN 60S ribosomal protein L9 OS=Homo sapiens GN=RPL9 PE=1 SV=1;>tr|D6RAN4|D6RAN4_HUMAN 60S ribosomal protein L9 (Fragment) OS=Homo sapiens GN=RPL9 PE=4 SV=1;>tr|E7ESE0|E7ESE0_HUMAN 60S ribosomal protein L9 (Fragment) OS=Homo sapiens GN=RPL	18	18	18	66323000	295860000	202680000	202680000
P07195;A8MW50;C9J7H8;F5H793	P07195;A8MW50	L-lactate dehydrogenase B chain;L-lactate dehydrogenase	LDHB	>sp|P07195|LDHB_HUMAN L-lactate dehydrogenase B chain OS=Homo sapiens GN=LDHB PE=1 SV=2;>tr|A8MW50|A8MW50_HUMAN L-lactate dehydrogenase (Fragment) OS=Homo sapiens GN=LDHB PE=3 SV=1	34	31	31	70807000	200900000	220330000	200900000
Q27ID8;Q2F7I8;Q2F7J1;P31794;P03388;P08360;P26804;P03385;P21436;P03391;P11261;P08359;P06752;P03389;P31793;P21443;P21445;P03393	Q27ID8;Q2F7I8;Q2F7J1			>sp|Q27ID8|ENV_XMRV6 Envelope glycoprotein OS=Xenotropic MuLV-related virus (isolate VP62) GN=env PE=3 SV=1;>sp|Q2F7I8|ENV_XMRV4 Envelope glycoprotein OS=Xenotropic MuLV-related virus (isolate VP42) GN=env PE=3 SV=1;>sp|Q2F7J1|ENV_XMRV3 Envelope glycoprote	21	21	7	65393000	321020000	200650000	200650000
Q9Y5L4;K7EIT2	Q9Y5L4;K7EIT2	Mitochondrial import inner membrane translocase subunit Tim13	TIMM13	>sp|Q9Y5L4|TIM13_HUMAN Mitochondrial import inner membrane translocase subunit Tim13 OS=Homo sapiens GN=TIMM13 PE=1 SV=1;>tr|K7EIT2|K7EIT2_HUMAN Mitochondrial import inner membrane translocase subunit Tim13 OS=Homo sapiens GN=TIMM13 PE=4 SV=1	7	7	7	47577000	221960000	198890000	198890000
P06744;P06744-2;K7EP41;K7ERC6;K7ELR7;K7ERK8;K7EIL4;K7ENR8	P06744;P06744-2	Glucose-6-phosphate isomerase	GPI	>sp|P06744|G6PI_HUMAN Glucose-6-phosphate isomerase OS=Homo sapiens GN=GPI PE=1 SV=4;>sp|P06744-2|G6PI_HUMAN Isoform 2 of Glucose-6-phosphate isomerase OS=Homo sapiens GN=GPI	38	37	27	70024000	239130000	196160000	196160000
P08865;C9J9K3;A6NE09;C9JQR9;Q9UBC7	P08865;C9J9K3;A6NE09	40S ribosomal protein SA	RPSA;RPSAP58	>sp|P08865|RSSA_HUMAN 40S ribosomal protein SA OS=Homo sapiens GN=RPSA PE=1 SV=4;>tr|C9J9K3|C9J9K3_HUMAN 40S ribosomal protein SA (Fragment) OS=Homo sapiens GN=RPSA PE=3 SV=1;>tr|A6NE09|A6NE09_HUMAN Protein RPSAP58 OS=Homo sapiens GN=RPSAP58 PE=3 SV=1	19	19	17	74668000	289070000	195400000	195400000
F8W727;P62910;D3YTB1;D3YTI8	F8W727;P62910;D3YTB1	60S ribosomal protein L32	RPL32	>tr|F8W727|F8W727_HUMAN 60S ribosomal protein L32 OS=Homo sapiens GN=RPL32 PE=4 SV=1;>sp|P62910|RL32_HUMAN 60S ribosomal protein L32 OS=Homo sapiens GN=RPL32 PE=1 SV=2;>tr|D3YTB1|D3YTB1_HUMAN 60S ribosomal protein L32 (Fragment) OS=Homo sapiens GN=RPL32 PE	14	14	14	73141000	281380000	191910000	191910000
P60866;P60866-2;E5RJX2;G3XAN0;E5RIP1	P60866;P60866-2;E5RJX2	40S ribosomal protein S20	RPS20	>sp|P60866|RS20_HUMAN 40S ribosomal protein S20 OS=Homo sapiens GN=RPS20 PE=1 SV=1;>sp|P60866-2|RS20_HUMAN Isoform 2 of 40S ribosomal protein S20 OS=Homo sapiens GN=RPS20;>tr|E5RJX2|E5RJX2_HUMAN 40S ribosomal protein S20 OS=Homo sapiens GN=RPS20 PE=4 SV=1	11	11	11	52203000	191330000	310780000	191330000
P05388;F8VWS0;Q3B7A4;F8VU65;F8VW21;Q8NHW5;G3V210;F8VPE8;F8VRK7;F8VQY6;F8VWV4;F8W1K8	P05388;F8VWS0;Q3B7A4;F8VU65;F8VW21;Q8NHW5;G3V210;F8VPE8;F8VRK7;F8VQY6;F8VWV4	60S acidic ribosomal protein P0;60S acidic ribosomal protein P0-like	RPLP0;RPLP0P6	>sp|P05388|RLA0_HUMAN 60S acidic ribosomal protein P0 OS=Homo sapiens GN=RPLP0 PE=1 SV=1;>tr|F8VWS0|F8VWS0_HUMAN 60S acidic ribosomal protein P0 OS=Homo sapiens GN=RPLP0 PE=3 SV=1;>tr|Q3B7A4|Q3B7A4_HUMAN 60S acidic ribosomal protein P0 OS=Homo sapiens GN=R	22	22	7	82680000	199570000	189720000	189720000
P84090;G3V279	P84090;G3V279	Enhancer of rudimentary homolog	ERH	>sp|P84090|ERH_HUMAN Enhancer of rudimentary homolog OS=Homo sapiens GN=ERH PE=1 SV=1;>tr|G3V279|G3V279_HUMAN Enhancer of rudimentary homolog OS=Homo sapiens GN=ERH PE=4 SV=1	8	8	8	68632000	304370000	189150000	189150000
P37837;F2Z393;E9PKI8;E9PM01	P37837;F2Z393	Transaldolase	TALDO1	>sp|P37837|TALDO_HUMAN Transaldolase OS=Homo sapiens GN=TALDO1 PE=1 SV=2;>tr|F2Z393|F2Z393_HUMAN Transaldolase OS=Homo sapiens GN=TALDO1 PE=3 SV=1	29	29	29	70681000	298830000	188960000	188960000
P07237;F5H8J2;I3L2P8;H0Y3Z3;I3L398;I3L312;I3NI03;I3L0S0;I3L4M2;I3L3U6;I3L3P5;I3L514;I3L1Y5	P07237;F5H8J2;I3L2P8;H0Y3Z3	Protein disulfide-isomerase	P4HB	>sp|P07237|PDIA1_HUMAN Protein disulfide-isomerase OS=Homo sapiens GN=P4HB PE=1 SV=3;>tr|F5H8J2|F5H8J2_HUMAN Protein disulfide-isomerase OS=Homo sapiens GN=P4HB PE=3 SV=1;>tr|I3L2P8|I3L2P8_HUMAN Protein disulfide-isomerase OS=Homo sapiens GN=P4HB PE=3 SV=1	56	56	5	80920000	213450000	188810000	188810000
P40429;Q6NVV1;P27416;P27593;Q00660	P40429	60S ribosomal protein L13a	RPL13A	>sp|P40429|RL13A_HUMAN 60S ribosomal protein L13a OS=Homo sapiens GN=RPL13A PE=1 SV=2	24	24	24	60089000	262060000	186560000	186560000
P61978-2;P61978;Q5T6W1	P61978-2;P61978	Heterogeneous nuclear ribonucleoprotein K	HNRNPK	>sp|P61978-2|HNRPK_HUMAN Isoform 2 of Heterogeneous nuclear ribonucleoprotein K OS=Homo sapiens GN=HNRNPK;>sp|P61978|HNRPK_HUMAN Heterogeneous nuclear ribonucleoprotein K OS=Homo sapiens GN=HNRNPK PE=1 SV=1	39	39	2	98552000	316570000	186170000	186170000
P61254;J3QQV1;J3QQQ9;J3QRI7;J3QRC4;J3KTJ8;J3KSS0	P61254;J3QQV1;J3QQQ9;J3QRI7;J3QRC4;J3KTJ8	60S ribosomal protein L26	RPL26	>sp|P61254|RL26_HUMAN 60S ribosomal protein L26 OS=Homo sapiens GN=RPL26 PE=1 SV=1;>tr|J3QQV1|J3QQV1_HUMAN 60S ribosomal protein L26 OS=Homo sapiens GN=RPL26 PE=4 SV=1;>tr|J3QQQ9|J3QQQ9_HUMAN KRAB-A domain-containing protein 2 OS=Homo sapiens GN=KRBA2 PE=4	15	15	4	58130000	227460000	183990000	183990000
Q00839;Q00839-2;Q5RI18	Q00839;Q00839-2	Heterogeneous nuclear ribonucleoprotein U	HNRNPU	>sp|Q00839|HNRPU_HUMAN Heterogeneous nuclear ribonucleoprotein U OS=Homo sapiens GN=HNRNPU PE=1 SV=6;>sp|Q00839-2|HNRPU_HUMAN Isoform Short of Heterogeneous nuclear ribonucleoprotein U OS=Homo sapiens GN=HNRNPU	70	70	69	69874000	207440000	182240000	182240000
P54819;F8W1A4;P54819-2;P54819-3;P54819-5;P54819-6;F8VY04;F8VZG5;P54819-4;G3V213;F8VPP1	P54819;F8W1A4;P54819-2;P54819-3;P54819-5;P54819-6;F8VY04;F8VZG5;P54819-4	Adenylate kinase 2, mitochondrial	AK2	>sp|P54819|KAD2_HUMAN Adenylate kinase 2, mitochondrial OS=Homo sapiens GN=AK2 PE=1 SV=2;>tr|F8W1A4|F8W1A4_HUMAN Adenylate kinase OS=Homo sapiens GN=AK2 PE=3 SV=1;>sp|P54819-2|KAD2_HUMAN Isoform 2 of Adenylate kinase 2, mitochondrial OS=Homo sapiens GN=AK2	22	22	22	59616000	264790000	181010000	181010000
P62888;E5RI99;E5RJH3	P62888;E5RI99	60S ribosomal protein L30	RPL30	>sp|P62888|RL30_HUMAN 60S ribosomal protein L30 OS=Homo sapiens GN=RPL30 PE=1 SV=2;>tr|E5RI99|E5RI99_HUMAN 60S ribosomal protein L30 (Fragment) OS=Homo sapiens GN=RPL30 PE=3 SV=1	11	11	11	78430000	383700000	179140000	179140000
P62913;P62913-2;Q5VVC8;Q5VVC9	P62913;P62913-2;Q5VVC8;Q5VVC9	60S ribosomal protein L11	RPL11	>sp|P62913|RL11_HUMAN 60S ribosomal protein L11 OS=Homo sapiens GN=RPL11 PE=1 SV=2;>sp|P62913-2|RL11_HUMAN Isoform 2 of 60S ribosomal protein L11 OS=Homo sapiens GN=RPL11;>tr|Q5VVC8|Q5VVC8_HUMAN 60S ribosomal protein L11 (Fragment) OS=Homo sapiens GN=RPL11	18	18	18	62525000	222910000	177060000	177060000
P39687;H0YN26;H7BZ09;O43423;O95626;REV__F8WED0	P39687;H0YN26	Acidic leucine-rich nuclear phosphoprotein 32 family member A	ANP32A	>sp|P39687|AN32A_HUMAN Acidic leucine-rich nuclear phosphoprotein 32 family member A OS=Homo sapiens GN=ANP32A PE=1 SV=1;>tr|H0YN26|H0YN26_HUMAN Acidic leucine-rich nuclear phosphoprotein 32 family member A OS=Homo sapiens GN=ANP32A PE=4 SV=1	17	17	13	114040000	363620000	176650000	176650000
Q96IX5	Q96IX5	Up-regulated during skeletal muscle growth protein 5	USMG5	>sp|Q96IX5|USMG5_HUMAN Up-regulated during skeletal muscle growth protein 5 OS=Homo sapiens GN=USMG5 PE=1 SV=1	4	4	4	55866000	314950000	176550000	176550000
P24539;Q5QNZ2	P24539;Q5QNZ2	ATP synthase subunit b, mitochondrial	ATP5F1	>sp|P24539|AT5F1_HUMAN ATP synthase subunit b, mitochondrial OS=Homo sapiens GN=ATP5F1 PE=1 SV=2;>tr|Q5QNZ2|Q5QNZ2_HUMAN ATP synthase subunit b, mitochondrial OS=Homo sapiens GN=ATP5F1 PE=2 SV=1	17	17	17	51890000	196340000	175870000	175870000
P15880;E9PQD7;H0YEN5;E9PMM9;E9PPT0;E9PM36;I3L404;H3BNG3;H0YE27	P15880;E9PQD7;H0YEN5;E9PMM9;E9PPT0;E9PM36;I3L404	40S ribosomal protein S2	RPS2	>sp|P15880|RS2_HUMAN 40S ribosomal protein S2 OS=Homo sapiens GN=RPS2 PE=1 SV=2;>tr|E9PQD7|E9PQD7_HUMAN 40S ribosomal protein S2 OS=Homo sapiens GN=RPS2 PE=4 SV=1;>tr|H0YEN5|H0YEN5_HUMAN 40S ribosomal protein S2 (Fragment) OS=Homo sapiens GN=RPS2 PE=3 SV=1	25	25	25	66392000	245600000	175040000	175040000
Q15366-2;Q15366-5;F8VWQ4	Q15366-2;Q15366-5;F8VWQ4		PCBP2	>sp|Q15366-2|PCBP2_HUMAN Isoform 2 of Poly(rC)-binding protein 2 OS=Homo sapiens GN=PCBP2;>sp|Q15366-5|PCBP2_HUMAN Isoform 5 of Poly(rC)-binding protein 2 OS=Homo sapiens GN=PCBP2;>tr|F8VWQ4|F8VWQ4_HUMAN Poly(rC)-binding protein 2 OS=Homo sapiens GN=PCBP2	23	23	0	49489000	179670000	174430000	174430000
P14866;P14866-2	P14866;P14866-2	Heterogeneous nuclear ribonucleoprotein L	HNRNPL	>sp|P14866|HNRPL_HUMAN Heterogeneous nuclear ribonucleoprotein L OS=Homo sapiens GN=HNRNPL PE=1 SV=2;>sp|P14866-2|HNRPL_HUMAN Isoform 2 of Heterogeneous nuclear ribonucleoprotein L OS=Homo sapiens GN=HNRNPL	34	34	33	46289000	234230000	173390000	173390000
P61313;E7EQV9;E7ENU7;E7EX53;Q642I1;E7ERA2	P61313;E7EQV9;E7ENU7;E7EX53	60S ribosomal protein L15;Ribosomal protein L15	RPL15	>sp|P61313|RL15_HUMAN 60S ribosomal protein L15 OS=Homo sapiens GN=RPL15 PE=1 SV=2;>tr|E7EQV9|E7EQV9_HUMAN Ribosomal protein L15 (Fragment) OS=Homo sapiens GN=RPL15 PE=3 SV=1;>tr|E7ENU7|E7ENU7_HUMAN Ribosomal protein L15 (Fragment) OS=Homo sapiens GN=RPL15	21	21	21	100340000	370290000	172840000	172840000
P36542;REV__H7C2N6	P36542	ATP synthase subunit gamma, mitochondrial	ATP5C1	>sp|P36542|ATPG_HUMAN ATP synthase subunit gamma, mitochondrial OS=Homo sapiens GN=ATP5C1 PE=1 SV=1	14	14	1	49453000	198280000	172630000	172630000
Q9Y6C9;E9PNT8;F5H3Y2	Q9Y6C9;E9PNT8	Mitochondrial carrier homolog 2	MTCH2	>sp|Q9Y6C9|MTCH2_HUMAN Mitochondrial carrier homolog 2 OS=Homo sapiens GN=MTCH2 PE=1 SV=1;>tr|E9PNT8|E9PNT8_HUMAN Mitochondrial carrier homolog 2 (Fragment) OS=Homo sapiens GN=MTCH2 PE=3 SV=1	15	15	4	47352000	177840000	170940000	170940000
P29401;E7EPA7;E9PFF2;F8W888;F8WAX4	P29401;E7EPA7	Transketolase	TKT	>sp|P29401|TKT_HUMAN Transketolase OS=Homo sapiens GN=TKT PE=1 SV=3;>tr|E7EPA7|E7EPA7_HUMAN Transketolase OS=Homo sapiens GN=TKT PE=4 SV=1	53	53	3	66103000	170610000	169660000	169660000
Q02252;J3KNU8;G3V4Z4	Q02252;J3KNU8;G3V4Z4	Methylmalonate-semialdehyde dehydrogenase [acylating], mitochondrial	ALDH6A1	>sp|Q02252|MMSA_HUMAN Methylmalonate-semialdehyde dehydrogenase [acylating], mitochondrial OS=Homo sapiens GN=ALDH6A1 PE=1 SV=2;>tr|J3KNU8|J3KNU8_HUMAN Methylmalonate-semialdehyde dehydrogenase [acylating], mitochondrial OS=Homo sapiens GN=ALDH6A1 PE=3 SV=	30	30	29	46082000	193780000	169070000	169070000
P30084	P30084	Enoyl-CoA hydratase, mitochondrial	ECHS1	>sp|P30084|ECHM_HUMAN Enoyl-CoA hydratase, mitochondrial OS=Homo sapiens GN=ECHS1 PE=1 SV=4	20	20	20	71351000	182670000	168840000	168840000
P10768;H7BZT7	P10768;H7BZT7	S-formylglutathione hydrolase	ESD	>sp|P10768|ESTD_HUMAN S-formylglutathione hydrolase OS=Homo sapiens GN=ESD PE=1 SV=2;>tr|H7BZT7|H7BZT7_HUMAN S-formylglutathione hydrolase (Fragment) OS=Homo sapiens GN=ESD PE=4 SV=1	15	15	15	51609000	182960000	168100000	168100000
P26583;D6R9A6	P26583;D6R9A6	High mobility group protein B2	HMGB2	>sp|P26583|HMGB2_HUMAN High mobility group protein B2 OS=Homo sapiens GN=HMGB2 PE=1 SV=2;>tr|D6R9A6|D6R9A6_HUMAN High mobility group protein B2 (Fragment) OS=Homo sapiens GN=HMGB2 PE=4 SV=1	26	19	19	80682000	268710000	167580000	167580000
P42126;H3BP91;P42126-2;Q96DC0;H3BS70	P42126;H3BP91;P42126-2;Q96DC0;H3BS70	Enoyl-CoA delta isomerase 1, mitochondrial	ECI1;DCI	>sp|P42126|ECI1_HUMAN Enoyl-CoA delta isomerase 1, mitochondrial OS=Homo sapiens GN=ECI1 PE=1 SV=1;>tr|H3BP91|H3BP91_HUMAN Enoyl-CoA delta isomerase 1, mitochondrial (Fragment) OS=Homo sapiens GN=ECI1 PE=3 SV=1;>sp|P42126-2|ECI1_HUMAN Isoform 2 of Enoyl-Co	12	12	12	62469000	233890000	166820000	166820000
P62244;I3L3P7;H3BVC7	P62244;I3L3P7	40S ribosomal protein S15a	RPS15A	>sp|P62244|RS15A_HUMAN 40S ribosomal protein S15a OS=Homo sapiens GN=RPS15A PE=1 SV=2;>tr|I3L3P7|I3L3P7_HUMAN 40S ribosomal protein S15a OS=Homo sapiens GN=RPS15A PE=4 SV=1	15	15	8	52005000	172960000	166750000	166750000
B4DP11;Q15185;B4DP21;B4DHP2;B4DDC6	B4DP11;Q15185;B4DP21;B4DHP2;B4DDC6	Prostaglandin E synthase 3	PTGES3	>tr|B4DP11|B4DP11_HUMAN Prostaglandin E synthase 3 OS=Homo sapiens GN=PTGES3 PE=2 SV=1;>sp|Q15185|TEBP_HUMAN Prostaglandin E synthase 3 OS=Homo sapiens GN=PTGES3 PE=1 SV=1;>tr|B4DP21|B4DP21_HUMAN Prostaglandin E synthase 3 OS=Homo sapiens GN=PTGES3 PE=2 SV	12	12	12	72521000	192160000	166140000	166140000
P22087	P22087	rRNA 2-O-methyltransferase fibrillarin	FBL	>sp|P22087|FBRL_HUMAN rRNA 2-O-methyltransferase fibrillarin OS=Homo sapiens GN=FBL PE=1 SV=2	23	23	21	41714000	177300000	165980000	165980000
P48735;B4DFL2;B4DSZ6;H0YL11;REV__I3L4U7;REV__I3L471	P48735;B4DFL2;B4DSZ6	Isocitrate dehydrogenase [NADP], mitochondrial;Isocitrate dehydrogenase [NADP]	IDH2	>sp|P48735|IDHP_HUMAN Isocitrate dehydrogenase [NADP], mitochondrial OS=Homo sapiens GN=IDH2 PE=1 SV=2;>tr|B4DFL2|B4DFL2_HUMAN Isocitrate dehydrogenase [NADP] OS=Homo sapiens GN=IDH2 PE=2 SV=1;>tr|B4DSZ6|B4DSZ6_HUMAN Isocitrate dehydrogenase [NADP], mitoch	36	33	32	72548000	239100000	165880000	165880000
B7Z4C8;P62899-2;P62899;P62899-3;B7Z4E3;C9JU56;H7C2W9;B8ZZK4	B7Z4C8;P62899-2;P62899;P62899-3;B7Z4E3;C9JU56;H7C2W9;B8ZZK4	60S ribosomal protein L31	RPL31	>tr|B7Z4C8|B7Z4C8_HUMAN 60S ribosomal protein L31 OS=Homo sapiens GN=RPL31 PE=2 SV=1;>sp|P62899-2|RL31_HUMAN Isoform 2 of 60S ribosomal protein L31 OS=Homo sapiens GN=RPL31;>sp|P62899|RL31_HUMAN 60S ribosomal protein L31 OS=Homo sapiens GN=RPL31 PE=1 SV=1;	10	10	10	92078000	163730000	279020000	163730000
P27144;D3DQ64	P27144;D3DQ64	Adenylate kinase isoenzyme 4, mitochondrial	AK4	>sp|P27144|KAD4_HUMAN Adenylate kinase isoenzyme 4, mitochondrial OS=Homo sapiens GN=AK4 PE=1 SV=1;>tr|D3DQ64|D3DQ64_HUMAN Adenylate kinase isoenzyme 4, mitochondrial OS=Homo sapiens GN=AK4 PE=3 SV=1	15	15	15	46629000	172010000	163670000	163670000
Q9UQ80;F8VTY8;F8VRZ3;F8VR77;F8W0A3;H0YIN7	Q9UQ80;F8VTY8;F8VRZ3;F8VR77	Proliferation-associated protein 2G4	PA2G4	>sp|Q9UQ80|PA2G4_HUMAN Proliferation-associated protein 2G4 OS=Homo sapiens GN=PA2G4 PE=1 SV=3;>tr|F8VTY8|F8VTY8_HUMAN Proliferation-associated protein 2G4 OS=Homo sapiens GN=PA2G4 PE=4 SV=1;>tr|F8VRZ3|F8VRZ3_HUMAN Proliferation-associated protein 2G4 OS=H	33	33	29	53918000	237330000	162130000	162130000
Q7Z4W1;J3KS22;J3QS36;J3QL34;J3KRZ4;J3KSZ5;J3QS45;J3QRQ2	Q7Z4W1;J3KS22;J3QS36;J3QL34;J3KRZ4	L-xylulose reductase	DCXR	>sp|Q7Z4W1|DCXR_HUMAN L-xylulose reductase OS=Homo sapiens GN=DCXR PE=1 SV=2;>tr|J3KS22|J3KS22_HUMAN L-xylulose reductase (Fragment) OS=Homo sapiens GN=DCXR PE=3 SV=1;>tr|J3QS36|J3QS36_HUMAN L-xylulose reductase (Fragment) OS=Homo sapiens GN=DCXR PE=3 SV=1	15	15	15	46554000	180080000	157900000	157900000
P12956;B1AHC9;B1AHC8;B1AHC7;F5H1I8;H7BYJ4;P51449;P51449-2;Q8QLK1;Q9J8B9	P12956;B1AHC9;B1AHC8;B1AHC7;F5H1I8	X-ray repair cross-complementing protein 6	XRCC6	>sp|P12956|XRCC6_HUMAN X-ray repair cross-complementing protein 6 OS=Homo sapiens GN=XRCC6 PE=1 SV=2;>tr|B1AHC9|B1AHC9_HUMAN X-ray repair complementing defective repair in Chinese hamster cells 6 (Ku autoantigen, 70kDa) OS=Homo sapiens GN=XRCC6 PE=4 SV=1;>	59	59	59	43312000	247890000	157360000	157360000
P62318;B4DJP7;H3BT13	P62318;B4DJP7;H3BT13	Small nuclear ribonucleoprotein Sm D3	SNRPD3	>sp|P62318|SMD3_HUMAN Small nuclear ribonucleoprotein Sm D3 OS=Homo sapiens GN=SNRPD3 PE=1 SV=1;>tr|B4DJP7|B4DJP7_HUMAN Small nuclear ribonucleoprotein Sm D3 OS=Homo sapiens GN=SNRPD3 PE=2 SV=1;>tr|H3BT13|H3BT13_HUMAN Small nuclear ribonucleoprotein Sm D3	7	7	7	10809000	189240000	156070000	156070000
P62829;J3KT29;C9JD32;B9ZVP7;J3KTJ3;J3QQT9	P62829;J3KT29;C9JD32;B9ZVP7;J3KTJ3	60S ribosomal protein L23	RPL23	>sp|P62829|RL23_HUMAN 60S ribosomal protein L23 OS=Homo sapiens GN=RPL23 PE=1 SV=1;>tr|J3KT29|J3KT29_HUMAN 60S ribosomal protein L23 OS=Homo sapiens GN=RPL23 PE=3 SV=1;>tr|C9JD32|C9JD32_HUMAN 60S ribosomal protein L23 (Fragment) OS=Homo sapiens GN=RPL23 PE	14	14	14	42646000	154670000	279580000	154670000
Q13263;Q13263-2	Q13263;Q13263-2	Transcription intermediary factor 1-beta	TRIM28	>sp|Q13263|TIF1B_HUMAN Transcription intermediary factor 1-beta OS=Homo sapiens GN=TRIM28 PE=1 SV=5;>sp|Q13263-2|TIF1B_HUMAN Isoform 2 of Transcription intermediary factor 1-beta OS=Homo sapiens GN=TRIM28	54	54	53	57223000	247290000	154020000	154020000
Q13228;Q13228-2;B4E1F3;A6PVW9;A6PVX1;H0Y532;F8WCR4;F2Z2W8;C9JVL0;F8WBA9	Q13228;Q13228-2;B4E1F3;A6PVW9;A6PVX1	Selenium-binding protein 1	SELENBP1	>sp|Q13228|SBP1_HUMAN Selenium-binding protein 1 OS=Homo sapiens GN=SELENBP1 PE=1 SV=2;>sp|Q13228-2|SBP1_HUMAN Isoform 2 of Selenium-binding protein 1 OS=Homo sapiens GN=SELENBP1;>tr|B4E1F3|B4E1F3_HUMAN Selenium-binding protein 1 OS=Homo sapiens GN=SELENBP	31	31	31	51274000	255960000	150890000	150890000
O75531;E9PJJ8	O75531	Barrier-to-autointegration factor	BANF1	>sp|O75531|BAF_HUMAN Barrier-to-autointegration factor OS=Homo sapiens GN=BANF1 PE=1 SV=1	12	12	11	49277000	262390000	150870000	150870000
Q13162;H7C3T4;A6NG45;A6NJJ0	Q13162;H7C3T4	Peroxiredoxin-4	PRDX4	>sp|Q13162|PRDX4_HUMAN Peroxiredoxin-4 OS=Homo sapiens GN=PRDX4 PE=1 SV=1;>tr|H7C3T4|H7C3T4_HUMAN Peroxiredoxin-4 (Fragment) OS=Homo sapiens GN=PRDX4 PE=4 SV=1	18	14	14	53726000	223370000	150420000	150420000
P26599-3;P26599-2;P26599;A6NLN1;K7EK45;K7EKJ7;K7ELW5;K7ES59;K7EKX4	P26599-3;P26599-2;P26599	Polypyrimidine tract-binding protein 1	PTBP1	>sp|P26599-3|PTBP1_HUMAN Isoform 3 of Polypyrimidine tract-binding protein 1 OS=Homo sapiens GN=PTBP1;>sp|P26599-2|PTBP1_HUMAN Isoform 2 of Polypyrimidine tract-binding protein 1 OS=Homo sapiens GN=PTBP1;>sp|P26599|PTBP1_HUMAN Polypyrimidine tract-binding	31	31	25	87073000	253460000	150290000	150290000
P46777;Q5T7N0	P46777	60S ribosomal protein L5	RPL5	>sp|P46777|RL5_HUMAN 60S ribosomal protein L5 OS=Homo sapiens GN=RPL5 PE=1 SV=3	29	29	29	53564000	318140000	149520000	149520000
P30042;H7C1F6;P30042-2;H7C2G3	P30042;H7C1F6;P30042-2;H7C2G3	ES1 protein homolog, mitochondrial	C21orf33	>sp|P30042|ES1_HUMAN ES1 protein homolog, mitochondrial OS=Homo sapiens GN=C21orf33 PE=1 SV=3;>tr|H7C1F6|H7C1F6_HUMAN ES1 protein homolog, mitochondrial (Fragment) OS=Homo sapiens GN=C21orf33 PE=4 SV=1;>sp|P30042-2|ES1_HUMAN Isoform Short of ES1 protein ho	14	14	4	30471000	159760000	148690000	148690000
P12532;P12532-2;F8WCN3;E9PCP8;J3KQ93;C9JSQ1;C9JT96;C9J6W7;C9J8F6;D6R998;C9J995;C9JJX8;D6RHV3;REV__P03631;REV__P03631-2;H0YJJ7	P12532;P12532-2;F8WCN3;E9PCP8;J3KQ93	Creatine kinase U-type, mitochondrial	CKMT1A;CKMT1B	>sp|P12532|KCRU_HUMAN Creatine kinase U-type, mitochondrial OS=Homo sapiens GN=CKMT1A PE=1 SV=1;>sp|P12532-2|KCRU_HUMAN Isoform 2 of Creatine kinase U-type, mitochondrial OS=Homo sapiens GN=CKMT1A;>tr|F8WCN3|F8WCN3_HUMAN Creatine kinase U-type, mitochondri	24	22	14	61941000	283060000	146230000	146230000
P51572-2;P51572;C9J0M4;C9JQ75;C9JSP1;C9JMD7;C9JM14	P51572-2;P51572;C9J0M4;C9JQ75;C9JSP1;C9JMD7	B-cell receptor-associated protein 31	BCAP31	>sp|P51572-2|BAP31_HUMAN Isoform 2 of B-cell receptor-associated protein 31 OS=Homo sapiens GN=BCAP31;>sp|P51572|BAP31_HUMAN B-cell receptor-associated protein 31 OS=Homo sapiens GN=BCAP31 PE=1 SV=3;>tr|C9J0M4|C9J0M4_HUMAN B-cell receptor-associated protei	22	22	22	20689000	153860000	144300000	144300000
P62753;A2A3R7	P62753	40S ribosomal protein S6	RPS6	>sp|P62753|RS6_HUMAN 40S ribosomal protein S6 OS=Homo sapiens GN=RPS6 PE=1 SV=1	24	24	7	43400000	301450000	144160000	144160000
G5E9M5;Q12906-6;Q12906-4;K7EKJ9;K7EQR9;K7ER69;K7EKY0;K7EJ09;K7EM82;K7ENK6;K7ERM6;K7ELV3;K7EPG3;K7EQ75	G5E9M5;Q12906-6;Q12906-4		ILF3	>tr|G5E9M5|G5E9M5_HUMAN Interleukin enhancer binding factor 3, 90kDa, isoform CRA_b OS=Homo sapiens GN=ILF3 PE=4 SV=1;>sp|Q12906-6|ILF3_HUMAN Isoform 6 of Interleukin enhancer-binding factor 3 OS=Homo sapiens GN=ILF3;>sp|Q12906-4|ILF3_HUMAN Isoform 4 of In	66	66	4	56204000	211760000	143540000	143540000
P23246;P23246-2;H0Y9K7;H0Y9U2;REV__Q9Y2L8;REV__F8WBD4	P23246;P23246-2	Splicing factor, proline- and glutamine-rich	SFPQ	>sp|P23246|SFPQ_HUMAN Splicing factor, proline- and glutamine-rich OS=Homo sapiens GN=SFPQ PE=1 SV=2;>sp|P23246-2|SFPQ_HUMAN Isoform Short of Splicing factor, proline- and glutamine-rich OS=Homo sapiens GN=SFPQ	50	50	48	42928000	145540000	143510000	143510000
P27695;G3V3M6;G3V5Q1;G3V3C7;G3V359;G3V5M0;G3V5D9;H7C4A8;G3V574;G3V3Y6;G3V2D9	P27695;G3V3M6;G3V5Q1;G3V3C7;G3V359;G3V5M0;G3V5D9	DNA-(apurinic or apyrimidinic site) lyase;DNA-(apurinic or apyrimidinic site) lyase, mitochondrial	APEX1	>sp|P27695|APEX1_HUMAN DNA-(apurinic or apyrimidinic site) lyase OS=Homo sapiens GN=APEX1 PE=1 SV=2;>tr|G3V3M6|G3V3M6_HUMAN DNA-(apurinic or apyrimidinic site) lyase (Fragment) OS=Homo sapiens GN=APEX1 PE=4 SV=1;>tr|G3V5Q1|G3V5Q1_HUMAN DNA-(apurinic or apy	28	28	28	106080000	486650000	143210000	143210000
P07339;C9JH19;H7C469;F8WD96;H7C1V0;F8W787	P07339;C9JH19;H7C469	Cathepsin D;Cathepsin D light chain;Cathepsin D heavy chain	CTSD	>sp|P07339|CATD_HUMAN Cathepsin D OS=Homo sapiens GN=CTSD PE=1 SV=1;>tr|C9JH19|C9JH19_HUMAN Cathepsin D light chain (Fragment) OS=Homo sapiens GN=CTSD PE=3 SV=1;>tr|H7C469|H7C469_HUMAN Uncharacterized protein (Fragment) OS=Homo sapiens PE=3 SV=1	21	21	21	42705000	150330000	143150000	143150000
P61088;F8VSD4;F8VQQ8;Q5JXB2;F8VV71;F8VZ29	P61088;F8VSD4;F8VQQ8;Q5JXB2;F8VV71	Ubiquitin-conjugating enzyme E2 N;Putative ubiquitin-conjugating enzyme E2 N-like	UBE2N;UBE2NL	>sp|P61088|UBE2N_HUMAN Ubiquitin-conjugating enzyme E2 N OS=Homo sapiens GN=UBE2N PE=1 SV=1;>tr|F8VSD4|F8VSD4_HUMAN Ubiquitin-conjugating enzyme E2 N OS=Homo sapiens GN=UBE2N PE=3 SV=1;>tr|F8VQQ8|F8VQQ8_HUMAN Ubiquitin-conjugating enzyme E2 N OS=Homo sapie	11	11	11	60213000	205450000	140950000	140950000
J3KQ18;P30046;B5MC82;A6NHG4;B7Z522;H7C342	J3KQ18;P30046;B5MC82;A6NHG4;B7Z522	D-dopachrome decarboxylase;D-dopachrome decarboxylase-like protein	DDT;DDTL	>tr|J3KQ18|J3KQ18_HUMAN D-dopachrome decarboxylase OS=Homo sapiens GN=DDT PE=4 SV=1;>sp|P30046|DOPD_HUMAN D-dopachrome decarboxylase OS=Homo sapiens GN=DDT PE=1 SV=3;>tr|B5MC82|B5MC82_HUMAN D-dopachrome decarboxylase OS=Homo sapiens GN=DDT PE=4 SV=2;>sp|A6	11	11	11	49643000	225640000	140860000	140860000
P02794;G3V192;G3V1D1;E9PRK8;E9PPQ4;E9PK45;E9PKM5;E9PQR3	P02794;G3V192;G3V1D1	Ferritin heavy chain;Ferritin	FTH1	>sp|P02794|FRIH_HUMAN Ferritin heavy chain OS=Homo sapiens GN=FTH1 PE=1 SV=2;>tr|G3V192|G3V192_HUMAN Ferritin OS=Homo sapiens GN=FTH1 PE=3 SV=1;>tr|G3V1D1|G3V1D1_HUMAN Ferritin OS=Homo sapiens GN=FTH1 PE=3 SV=1	14	14	9	29808000	139940000	144280000	139940000
CON__P02769	CON__P02769			>P02769 SWISS-PROT:P02769 (Bos taurus) Bovine serum albumin precursor	71	71	66	65022000	193690000	139900000	139900000
O75947;O75947-2;F5H608	O75947;O75947-2	ATP synthase subunit d, mitochondrial	ATP5H	>sp|O75947|ATP5H_HUMAN ATP synthase subunit d, mitochondrial OS=Homo sapiens GN=ATP5H PE=1 SV=3;>sp|O75947-2|ATP5H_HUMAN Isoform 2 of ATP synthase subunit d, mitochondrial OS=Homo sapiens GN=ATP5H	18	18	18	71581000	313320000	138640000	138640000
Q04760;Q04760-2	Q04760;Q04760-2	Lactoylglutathione lyase	GLO1	>sp|Q04760|LGUL_HUMAN Lactoylglutathione lyase OS=Homo sapiens GN=GLO1 PE=1 SV=4;>sp|Q04760-2|LGUL_HUMAN Isoform 2 of Lactoylglutathione lyase OS=Homo sapiens GN=GLO1	14	14	14	79012000	138190000	238280000	138190000
O75874;C9J4N6;C9JLU6;C9JJE5	O75874;C9J4N6	Isocitrate dehydrogenase [NADP] cytoplasmic	IDH1	>sp|O75874|IDHC_HUMAN Isocitrate dehydrogenase [NADP] cytoplasmic OS=Homo sapiens GN=IDH1 PE=1 SV=2;>tr|C9J4N6|C9J4N6_HUMAN Isocitrate dehydrogenase [NADP] cytoplasmic (Fragment) OS=Homo sapiens GN=IDH1 PE=3 SV=1	36	36	32	48120000	181120000	136610000	136610000
P08473;C9JR96;C9J9X7;C9IYX7;C9JDZ3;Q3KQS6	P08473	Neprilysin	MME	>sp|P08473|NEP_HUMAN Neprilysin OS=Homo sapiens GN=MME PE=1 SV=2	37	37	37	43914000	184790000	136080000	136080000
Q6UW68;K7ELQ9;K7EPR0;K7EM09;K7EJQ9;K7ER05;K7EMV9	Q6UW68;K7ELQ9;K7EPR0;K7EM09	Transmembrane protein 205	TMEM205	>sp|Q6UW68|TM205_HUMAN Transmembrane protein 205 OS=Homo sapiens GN=TMEM205 PE=1 SV=1;>tr|K7ELQ9|K7ELQ9_HUMAN Transmembrane protein 205 (Fragment) OS=Homo sapiens GN=TMEM205 PE=4 SV=1;>tr|K7EPR0|K7EPR0_HUMAN Transmembrane protein 205 OS=Homo sapiens GN=TME	6	6	6	29707000	176860000	135940000	135940000
F5H2A9;P49748;P49748-2;G3V1M7;J3QRJ8;K7EQP4;J3KSR4;K7EJW8;J3QKU9;J3KS89;K7EMF8	F5H2A9;P49748;P49748-2	Very long-chain specific acyl-CoA dehydrogenase, mitochondrial	ACADVL	>tr|F5H2A9|F5H2A9_HUMAN Very long-chain-specific acyl-CoA dehydrogenase, mitochondrial OS=Homo sapiens GN=ACADVL PE=3 SV=1;>sp|P49748|ACADV_HUMAN Very long-chain specific acyl-CoA dehydrogenase, mitochondrial OS=Homo sapiens GN=ACADVL PE=1 SV=1;>sp|P49748-	38	38	38	41141000	210480000	135130000	135130000
Q96KP4;Q96KP4-2;J3QKT2;J3KSV5;J3QL02;J3QRD0;J3QKQ0;J3QLU1;J3QR27;J3QQN6;J3QRA8;J3QRH4;J3KSS4;J3KRD5;J3QRP4;J3KRJ8	Q96KP4;Q96KP4-2	Cytosolic non-specific dipeptidase	CNDP2	>sp|Q96KP4|CNDP2_HUMAN Cytosolic non-specific dipeptidase OS=Homo sapiens GN=CNDP2 PE=1 SV=2;>sp|Q96KP4-2|CNDP2_HUMAN Isoform 2 of Cytosolic non-specific dipeptidase OS=Homo sapiens GN=CNDP2	28	28	28	60829000	171120000	134670000	134670000
P49755;G3V2K7	P49755;G3V2K7	Transmembrane emp24 domain-containing protein 10	TMED10	>sp|P49755|TMEDA_HUMAN Transmembrane emp24 domain-containing protein 10 OS=Homo sapiens GN=TMED10 PE=1 SV=2;>tr|G3V2K7|G3V2K7_HUMAN Transmembrane emp24 domain-containing protein 10 OS=Homo sapiens GN=TMED10 PE=3 SV=1	14	14	14	47516000	224780000	134460000	134460000
P10599;B1ALW1	P10599;B1ALW1	Thioredoxin	TXN	>sp|P10599|THIO_HUMAN Thioredoxin OS=Homo sapiens GN=TXN PE=1 SV=3;>tr|B1ALW1|B1ALW1_HUMAN Thioredoxin OS=Homo sapiens GN=TXN PE=4 SV=1	15	15	15	57776000	254020000	133850000	133850000
E7EW20;Q9UM54-6;Q9UM54;Q9UM54-1;Q9UM54-4	E7EW20;Q9UM54-6;Q9UM54;Q9UM54-1;Q9UM54-4	Unconventional myosin-VI	MYO6	>tr|E7EW20|E7EW20_HUMAN Unconventional myosin-VI OS=Homo sapiens GN=MYO6 PE=4 SV=1;>sp|Q9UM54-6|MYO6_HUMAN Isoform 6 of Unconventional myosin-VI OS=Homo sapiens GN=MYO6;>sp|Q9UM54|MYO6_HUMAN Unconventional myosin-VI OS=Homo sapiens GN=MYO6 PE=1 SV=4;>sp|Q9	71	71	2	40898000	162460000	133010000	133010000
P55809;E9PDW2;B7Z528;Q9BYC2	P55809;E9PDW2	Succinyl-CoA:3-ketoacid-coenzyme A transferase 1, mitochondrial	OXCT1	>sp|P55809|SCOT1_HUMAN Succinyl-CoA:3-ketoacid coenzyme A transferase 1, mitochondrial OS=Homo sapiens GN=OXCT1 PE=1 SV=1;>tr|E9PDW2|E9PDW2_HUMAN Succinyl-CoA:3-ketoacid coenzyme A transferase 1, mitochondrial OS=Homo sapiens GN=OXCT1 PE=4 SV=1	21	21	21	60213000	162160000	132820000	132820000
Q16629;C9JAB2;G5E9M3;Q16629-2;Q16629-3;F8WEA1	Q16629;C9JAB2;G5E9M3;Q16629-2;Q16629-3	Serine/arginine-rich splicing factor 7	SRSF7	>sp|Q16629|SRSF7_HUMAN Serine/arginine-rich splicing factor 7 OS=Homo sapiens GN=SRSF7 PE=1 SV=1;>tr|C9JAB2|C9JAB2_HUMAN Serine/arginine-rich-splicing factor 7 OS=Homo sapiens GN=SRSF7 PE=4 SV=1;>tr|G5E9M3|G5E9M3_HUMAN Serine/arginine-rich-splicing factor	16	16	15	31565000	162870000	132380000	132380000
P51991	P51991	Heterogeneous nuclear ribonucleoprotein A3	HNRNPA3	>sp|P51991|ROA3_HUMAN Heterogeneous nuclear ribonucleoprotein A3 OS=Homo sapiens GN=HNRNPA3 PE=1 SV=2	35	35	5	75434000	224550000	130830000	130830000
P30050;P30050-2	P30050;P30050-2	60S ribosomal protein L12	RPL12	>sp|P30050|RL12_HUMAN 60S ribosomal protein L12 OS=Homo sapiens GN=RPL12 PE=1 SV=1;>sp|P30050-2|RL12_HUMAN Isoform 2 of 60S ribosomal protein L12 OS=Homo sapiens GN=RPL12	16	16	16	40174000	182560000	129060000	129060000
P05141	P05141	ADP/ATP translocase 2	SLC25A5	>sp|P05141|ADT2_HUMAN ADP/ATP translocase 2 OS=Homo sapiens GN=SLC25A5 PE=1 SV=7	31	14	13	40753000	146630000	128610000	128610000
F5H3A1;P05023;P05023-3;P05023-2;H0Y7C1;Q5TC01;Q5TC02;Q5TC05	F5H3A1;P05023;P05023-3;P05023-2	Sodium/potassium-transporting ATPase subunit alpha-1	ATP1A1	>tr|F5H3A1|F5H3A1_HUMAN Sodium/potassium-transporting ATPase subunit alpha-1 OS=Homo sapiens GN=ATP1A1 PE=3 SV=1;>sp|P05023|AT1A1_HUMAN Sodium/potassium-transporting ATPase subunit alpha-1 OS=Homo sapiens GN=ATP1A1 PE=1 SV=1;>sp|P05023-3|AT1A1_HUMAN Isofor	64	64	42	43152000	158610000	127970000	127970000
O00148;Q8N5M0;B1Q2N1;K7EQN7;K7EPJ3;K7EN69;K7EN25;K7EIL8;K7EL56;K7ENP6;F6SXL5	O00148;Q8N5M0;B1Q2N1;K7EQN7	ATP-dependent RNA helicase DDX39A	DDX39A;DDX39	>sp|O00148|DX39A_HUMAN ATP-dependent RNA helicase DDX39A OS=Homo sapiens GN=DDX39A PE=1 SV=2;>tr|Q8N5M0|Q8N5M0_HUMAN ATP-dependent RNA helicase DDX39A OS=Homo sapiens GN=DDX39A PE=2 SV=1;>tr|B1Q2N1|B1Q2N1_HUMAN ATP-dependent RNA helicase DDX39A OS=Homo sap	31	31	14	52757000	159470000	127620000	127620000
P13073;H3BNV9;H3BN72;H3BPG0;Q86WV2;H3BNI5	P13073;H3BNV9;H3BN72;H3BPG0	Cytochrome c oxidase subunit 4 isoform 1, mitochondrial	COX4I1	>sp|P13073|COX41_HUMAN Cytochrome c oxidase subunit 4 isoform 1, mitochondrial OS=Homo sapiens GN=COX4I1 PE=1 SV=1;>tr|H3BNV9|H3BNV9_HUMAN Cytochrome c oxidase subunit 4 isoform 1, mitochondrial OS=Homo sapiens GN=COX4I1 PE=4 SV=1;>tr|H3BN72|H3BN72_HUMAN C	17	17	17	71727000	208700000	127430000	127430000
P00167;F8WEU4;P00167-2;J3KNC7	P00167;F8WEU4;P00167-2	Cytochrome b5	CYB5A	>sp|P00167|CYB5_HUMAN Cytochrome b5 OS=Homo sapiens GN=CYB5A PE=1 SV=2;>tr|F8WEU4|F8WEU4_HUMAN Cytochrome b5 OS=Homo sapiens GN=CYB5A PE=3 SV=1;>sp|P00167-2|CYB5_HUMAN Isoform 2 of Cytochrome b5 OS=Homo sapiens GN=CYB5A	8	8	8	42826000	197700000	127220000	127220000
A2A274;Q99798	A2A274;Q99798	Aconitate hydratase, mitochondrial	ACO2	>tr|A2A274|A2A274_HUMAN Aconitase 2, mitochondrial OS=Homo sapiens GN=ACO2 PE=4 SV=1;>sp|Q99798|ACON_HUMAN Aconitate hydratase, mitochondrial OS=Homo sapiens GN=ACO2 PE=1 SV=2	48	48	48	48844000	242060000	127040000	127040000
P62081;B5MCP9	P62081;B5MCP9	40S ribosomal protein S7	RPS7	>sp|P62081|RS7_HUMAN 40S ribosomal protein S7 OS=Homo sapiens GN=RPS7 PE=1 SV=1;>tr|B5MCP9|B5MCP9_HUMAN 40S ribosomal protein S7 OS=Homo sapiens GN=RPS7 PE=4 SV=1	18	18	18	157790000	101680000	125140000	125140000
B1AHD1;P55769	B1AHD1;P55769	NHP2-like protein 1	NHP2L1	>tr|B1AHD1|B1AHD1_HUMAN NHP2 non-histone chromosome protein 2-like 1 (S. cerevisiae) OS=Homo sapiens GN=NHP2L1 PE=4 SV=1;>sp|P55769|NH2L1_HUMAN NHP2-like protein 1 OS=Homo sapiens GN=NHP2L1 PE=1 SV=3	7	7	7	64251000	185100000	125030000	125030000
Q15233;F5GYZ3;C9JYS8;H7C367;C9IZL7;C9J4X2;C9JJ13	Q15233;F5GYZ3;C9JYS8;H7C367	Non-POU domain-containing octamer-binding protein	NONO	>sp|Q15233|NONO_HUMAN Non-POU domain-containing octamer-binding protein OS=Homo sapiens GN=NONO PE=1 SV=4;>tr|F5GYZ3|F5GYZ3_HUMAN Non-POU domain-containing octamer-binding protein OS=Homo sapiens GN=NONO PE=4 SV=1;>tr|C9JYS8|C9JYS8_HUMAN Non-POU domain-con	42	40	38	48886000	124350000	124930000	124350000
P62891;Q59GN2	P62891;Q59GN2	60S ribosomal protein L39;Putative 60S ribosomal protein L39-like 5	RPL39;RPL39P5	>sp|P62891|RL39_HUMAN 60S ribosomal protein L39 OS=Homo sapiens GN=RPL39 PE=2 SV=2;>sp|Q59GN2|R39L5_HUMAN Putative 60S ribosomal protein L39-like 5 OS=Homo sapiens GN=RPL39P5 PE=5 SV=2	2	2	2	54071000	214530000	124330000	124330000
P39019	P39019	40S ribosomal protein S19	RPS19	>sp|P39019|RS19_HUMAN 40S ribosomal protein S19 OS=Homo sapiens GN=RPS19 PE=1 SV=2	15	15	15	42556000	146390000	124130000	124130000
Q05639	Q05639	Elongation factor 1-alpha 2	EEF1A2	>sp|Q05639|EF1A2_HUMAN Elongation factor 1-alpha 2 OS=Homo sapiens GN=EEF1A2 PE=1 SV=1	40	20	19	109630000	301100000	123960000	123960000
Q9NR45;Q5TBR0	Q9NR45	Sialic acid synthase	NANS	>sp|Q9NR45|SIAS_HUMAN Sialic acid synthase OS=Homo sapiens GN=NANS PE=1 SV=2	23	23	14	43941000	164470000	123700000	123700000
P18669;P15259	P18669	Phosphoglycerate mutase 1	PGAM1	>sp|P18669|PGAM1_HUMAN Phosphoglycerate mutase 1 OS=Homo sapiens GN=PGAM1 PE=1 SV=2	27	27	17	45890000	307260000	122590000	122590000
Q96AG4;I3L223	Q96AG4	Leucine-rich repeat-containing protein 59	LRRC59	>sp|Q96AG4|LRC59_HUMAN Leucine-rich repeat-containing protein 59 OS=Homo sapiens GN=LRRC59 PE=1 SV=1	23	23	23	20501000	122520000	138860000	122520000
P00367;B4DGN5;B3KV55;REV__P29375;REV__F5H1F7;REV__P29375-2;REV__E7EV89	P00367;B4DGN5;B3KV55	Glutamate dehydrogenase 1, mitochondrial;Glutamate dehydrogenase	GLUD1	>sp|P00367|DHE3_HUMAN Glutamate dehydrogenase 1, mitochondrial OS=Homo sapiens GN=GLUD1 PE=1 SV=2;>tr|B4DGN5|B4DGN5_HUMAN Glutamate dehydrogenase OS=Homo sapiens GN=GLUD1 PE=2 SV=1;>tr|B3KV55|B3KV55_HUMAN Glutamate dehydrogenase OS=Homo sapiens GN=GLUD1 PE	42	42	15	41396000	165580000	122090000	122090000
P37108;H0YLA2;H0YLW0	P37108;H0YLA2	Signal recognition particle 14 kDa protein	SRP14	>sp|P37108|SRP14_HUMAN Signal recognition particle 14 kDa protein OS=Homo sapiens GN=SRP14 PE=1 SV=2;>tr|H0YLA2|H0YLA2_HUMAN Signal recognition particle 14 kDa protein OS=Homo sapiens GN=SRP14 PE=4 SV=1	12	12	12	52131000	177600000	122050000	122050000
Q02543;B4DM74	Q02543;B4DM74	60S ribosomal protein L18a	RPL18A	>sp|Q02543|RL18A_HUMAN 60S ribosomal protein L18a OS=Homo sapiens GN=RPL18A PE=1 SV=2;>tr|B4DM74|B4DM74_HUMAN 60S ribosomal protein L18a OS=Homo sapiens GN=RPL18A PE=2 SV=1	21	21	21	45362000	159350000	121960000	121960000
P27635;Q96L21;H7C2C5;H7C123;A6QRI9;B8A6G2;H7C2U2	P27635;Q96L21	60S ribosomal protein L10;60S ribosomal protein L10-like	RPL10;RPL10L	>sp|P27635|RL10_HUMAN 60S ribosomal protein L10 OS=Homo sapiens GN=RPL10 PE=1 SV=4;>sp|Q96L21|RL10L_HUMAN 60S ribosomal protein L10-like OS=Homo sapiens GN=RPL10L PE=1 SV=3	23	23	4	66249000	121810000	159720000	121810000
P22695;H3BRG4;H3BSJ9;H3BP04;H3BUI9;H3BUE4	P22695;H3BRG4;H3BSJ9;H3BP04	Cytochrome b-c1 complex subunit 2, mitochondrial	UQCRC2	>sp|P22695|QCR2_HUMAN Cytochrome b-c1 complex subunit 2, mitochondrial OS=Homo sapiens GN=UQCRC2 PE=1 SV=3;>tr|H3BRG4|H3BRG4_HUMAN Cytochrome b-c1 complex subunit 2, mitochondrial OS=Homo sapiens GN=UQCRC2 PE=3 SV=1;>tr|H3BSJ9|H3BSJ9_HUMAN Cytochrome b-c1	22	22	22	34167000	219200000	121700000	121700000
O75915;F8WF33;C9JQU6;F8WF90	O75915	PRA1 family protein 3	ARL6IP5	>sp|O75915|PRAF3_HUMAN PRA1 family protein 3 OS=Homo sapiens GN=ARL6IP5 PE=1 SV=1	7	7	7	61650000	205410000	121640000	121640000
P04792;F8WE04;C9J3N8	P04792;F8WE04	Heat shock protein beta-1	HSPB1	>sp|P04792|HSPB1_HUMAN Heat shock protein beta-1 OS=Homo sapiens GN=HSPB1 PE=1 SV=2;>tr|F8WE04|F8WE04_HUMAN Heat shock protein beta-1 OS=Homo sapiens GN=HSPB1 PE=4 SV=1	24	24	24	36858000	194660000	121610000	121610000
P61026	P61026	Ras-related protein Rab-10	RAB10	>sp|P61026|RAB10_HUMAN Ras-related protein Rab-10 OS=Homo sapiens GN=RAB10 PE=1 SV=1	20	20	16	66058000	121370000	141860000	121370000
P07099;B1AQP9;B1AQP8	P07099	Epoxide hydrolase 1	EPHX1	>sp|P07099|HYEP_HUMAN Epoxide hydrolase 1 OS=Homo sapiens GN=EPHX1 PE=1 SV=1	29	29	29	43635000	195250000	121180000	121180000
Q02790;F5H1U3;H0YFG2;F5H120	Q02790	Peptidyl-prolyl cis-trans isomerase FKBP4;Peptidyl-prolyl cis-trans isomerase FKBP4, N-terminally processed	FKBP4	>sp|Q02790|FKBP4_HUMAN Peptidyl-prolyl cis-trans isomerase FKBP4 OS=Homo sapiens GN=FKBP4 PE=1 SV=3	57	57	56	54455000	159900000	121160000	121160000
Q92688;Q92688-2;Q5T6W8;REV__Q96625	Q92688;Q92688-2;Q5T6W8	Acidic leucine-rich nuclear phosphoprotein 32 family member B	ANP32B	>sp|Q92688|AN32B_HUMAN Acidic leucine-rich nuclear phosphoprotein 32 family member B OS=Homo sapiens GN=ANP32B PE=1 SV=1;>sp|Q92688-2|AN32B_HUMAN Isoform 2 of Acidic leucine-rich nuclear phosphoprotein 32 family member B OS=Homo sapiens GN=ANP32B;>tr|Q5T6W	13	10	10	50117000	127500000	120970000	120970000
P49458;P49458-2;E9PE20	P49458;P49458-2;E9PE20	Signal recognition particle 9 kDa protein	SRP9	>sp|P49458|SRP09_HUMAN Signal recognition particle 9 kDa protein OS=Homo sapiens GN=SRP9 PE=1 SV=2;>sp|P49458-2|SRP09_HUMAN Isoform 2 of Signal recognition particle 9 kDa protein OS=Homo sapiens GN=SRP9;>tr|E9PE20|E9PE20_HUMAN Signal recognition particle 9	8	8	8	38709000	220450000	120930000	120930000
P30043	P30043	Flavin reductase (NADPH)	BLVRB	>sp|P30043|BLVRB_HUMAN Flavin reductase (NADPH) OS=Homo sapiens GN=BLVRB PE=1 SV=3	12	12	12	41869000	191290000	120610000	120610000
P08708;P0CW22;H0YK46;H0YN88;H0YN73;H3BNC9	P08708;P0CW22;H0YK46;H0YN88;H0YN73	40S ribosomal protein S17;40S ribosomal protein S17-like	RPS17;RPS17L	>sp|P08708|RS17_HUMAN 40S ribosomal protein S17 OS=Homo sapiens GN=RPS17 PE=1 SV=2;>sp|P0CW22|RS17L_HUMAN 40S ribosomal protein S17-like OS=Homo sapiens GN=RPS17L PE=3 SV=1;>tr|H0YK46|H0YK46_HUMAN 40S ribosomal protein S17 (Fragment) OS=Homo sapiens GN=RPS	12	12	12	45636000	120340000	121890000	120340000
P26641;B4DTG2;E7EMT2	P26641;B4DTG2	Elongation factor 1-gamma	EEF1G	>sp|P26641|EF1G_HUMAN Elongation factor 1-gamma OS=Homo sapiens GN=EEF1G PE=1 SV=3;>tr|B4DTG2|B4DTG2_HUMAN Elongation factor 1-gamma OS=Homo sapiens GN=EEF1G PE=2 SV=1	31	31	30	61757000	175550000	120240000	120240000
Q9Y394;Q9Y394-2;H0YJ66;H0YJR8	Q9Y394;Q9Y394-2;H0YJ66	Dehydrogenase/reductase SDR family member 7	DHRS7	>sp|Q9Y394|DHRS7_HUMAN Dehydrogenase/reductase SDR family member 7 OS=Homo sapiens GN=DHRS7 PE=1 SV=1;>sp|Q9Y394-2|DHRS7_HUMAN Isoform 2 of Dehydrogenase/reductase SDR family member 7 OS=Homo sapiens GN=DHRS7;>tr|H0YJ66|H0YJ66_HUMAN Dehydrogenase/reductase	17	17	9	20754000	141150000	120000000	120000000
Q12905	Q12905	Interleukin enhancer-binding factor 2	ILF2	>sp|Q12905|ILF2_HUMAN Interleukin enhancer-binding factor 2 OS=Homo sapiens GN=ILF2 PE=1 SV=2	26	26	26	48127000	119520000	140320000	119520000
P10606	P10606	Cytochrome c oxidase subunit 5B, mitochondrial	COX5B	>sp|P10606|COX5B_HUMAN Cytochrome c oxidase subunit 5B, mitochondrial OS=Homo sapiens GN=COX5B PE=1 SV=2	10	10	10	35431000	179340000	117840000	117840000
P52272;P52272-2	P52272;P52272-2	Heterogeneous nuclear ribonucleoprotein M	HNRNPM	>sp|P52272|HNRPM_HUMAN Heterogeneous nuclear ribonucleoprotein M OS=Homo sapiens GN=HNRNPM PE=1 SV=3;>sp|P52272-2|HNRPM_HUMAN Isoform 2 of Heterogeneous nuclear ribonucleoprotein M OS=Homo sapiens GN=HNRNPM	64	64	64	42984000	138770000	116710000	116710000
Q01105-2	Q01105-2			>sp|Q01105-2|SET_HUMAN Isoform 2 of Protein SET OS=Homo sapiens GN=SET	21	21	4	43966000	225190000	115440000	115440000
Q15181;Q5SQT6	Q15181	Inorganic pyrophosphatase	PPA1	>sp|Q15181|IPYR_HUMAN Inorganic pyrophosphatase OS=Homo sapiens GN=PPA1 PE=1 SV=2	27	27	26	46641000	171890000	114830000	114830000
P60468	P60468	Protein transport protein Sec61 subunit beta	SEC61B	>sp|P60468|SC61B_HUMAN Protein transport protein Sec61 subunit beta OS=Homo sapiens GN=SEC61B PE=1 SV=2	4	4	4	59310000	160650000	114530000	114530000
P63244;J3KPE3;D6RAC2;D6REE5;D6RHH4;D6R9L0;H0Y8W2;D6R9Z1;H0YAM7;H0YAF8;D6RFZ9;D6RFX4;D6RBD0;E9PD14;D6RAU2;H0Y8R5;D6R909;D6RGK8;D6RHJ5;H0Y9P0;D6RDI0	P63244;J3KPE3;D6RAC2;D6REE5;D6RHH4;D6R9L0;H0Y8W2;D6R9Z1;H0YAM7;H0YAF8;D6RFZ9;D6RFX4	Guanine nucleotide-binding protein subunit beta-2-like 1	GNB2L1	>sp|P63244|GBLP_HUMAN Guanine nucleotide-binding protein subunit beta-2-like 1 OS=Homo sapiens GN=GNB2L1 PE=1 SV=3;>tr|J3KPE3|J3KPE3_HUMAN Guanine nucleotide-binding protein subunit beta-2-like 1 OS=Homo sapiens GN=GNB2L1 PE=4 SV=1;>tr|D6RAC2|D6RAC2_HUMAN	27	27	19	55739000	278000000	114350000	114350000
P09874;Q5VX85;Q5VX84	P09874	Poly [ADP-ribose] polymerase 1	PARP1	>sp|P09874|PARP1_HUMAN Poly [ADP-ribose] polymerase 1 OS=Homo sapiens GN=PARP1 PE=1 SV=4	84	84	84	37936000	161120000	113990000	113990000
P09622;E9PEX6;B4DT69;B4DHG0;F2Z2E3;F8WDM5	P09622;E9PEX6;B4DT69;B4DHG0	Dihydrolipoyl dehydrogenase, mitochondrial;Dihydrolipoyl dehydrogenase	DLD	>sp|P09622|DLDH_HUMAN Dihydrolipoyl dehydrogenase, mitochondrial OS=Homo sapiens GN=DLD PE=1 SV=2;>tr|E9PEX6|E9PEX6_HUMAN Dihydrolipoyl dehydrogenase, mitochondrial OS=Homo sapiens GN=DLD PE=4 SV=1;>tr|B4DT69|B4DT69_HUMAN Dihydrolipoyl dehydrogenase OS=Hom	26	26	26	51495000	142850000	112880000	112880000
P27797;K7EJB9;K7EL50;K7EM77	P27797;K7EJB9	Calreticulin	CALR	>sp|P27797|CALR_HUMAN Calreticulin OS=Homo sapiens GN=CALR PE=1 SV=1;>tr|K7EJB9|K7EJB9_HUMAN Calreticulin (Fragment) OS=Homo sapiens GN=CALR PE=4 SV=1	40	39	39	54798000	284830000	111750000	111750000
P62847;E7EPK6;P62847-3;E7ETK0;P62847-2	P62847;E7EPK6;P62847-3;E7ETK0;P62847-2	40S ribosomal protein S24	RPS24	>sp|P62847|RS24_HUMAN 40S ribosomal protein S24 OS=Homo sapiens GN=RPS24 PE=1 SV=1;>tr|E7EPK6|E7EPK6_HUMAN 40S ribosomal protein S24 OS=Homo sapiens GN=RPS24 PE=3 SV=1;>sp|P62847-3|RS24_HUMAN Isoform 3 of 40S ribosomal protein S24 OS=Homo sapiens GN=RPS24;	12	12	12	38569000	115840000	111020000	111020000
Q04837;E7EUY5;C9K0U8	Q04837;E7EUY5;C9K0U8	Single-stranded DNA-binding protein, mitochondrial	SSBP1	>sp|Q04837|SSBP_HUMAN Single-stranded DNA-binding protein, mitochondrial OS=Homo sapiens GN=SSBP1 PE=1 SV=1;>tr|E7EUY5|E7EUY5_HUMAN Single-stranded DNA-binding protein (Fragment) OS=Homo sapiens GN=SSBP1 PE=3 SV=1;>tr|C9K0U8|C9K0U8_HUMAN Single-stranded DN	13	13	13	74149000	110750000	159190000	110750000
P31930	P31930	Cytochrome b-c1 complex subunit 1, mitochondrial	UQCRC1	>sp|P31930|QCR1_HUMAN Cytochrome b-c1 complex subunit 1, mitochondrial OS=Homo sapiens GN=UQCRC1 PE=1 SV=3	22	22	22	34382000	192010000	110220000	110220000
P62277;J3KMX5;E9PS50	P62277;J3KMX5	40S ribosomal protein S13	RPS13	>sp|P62277|RS13_HUMAN 40S ribosomal protein S13 OS=Homo sapiens GN=RPS13 PE=1 SV=2;>tr|J3KMX5|J3KMX5_HUMAN 40S ribosomal protein S13 OS=Homo sapiens GN=RPS13 PE=4 SV=1	19	19	18	32918000	227790000	109760000	109760000
Q9BPW8;H7C2U6;F8WCR5;C9JDV8	Q9BPW8;H7C2U6	Protein NipSnap homolog 1	NIPSNAP1	>sp|Q9BPW8|NIPS1_HUMAN Protein NipSnap homolog 1 OS=Homo sapiens GN=NIPSNAP1 PE=1 SV=1;>tr|H7C2U6|H7C2U6_HUMAN Protein NipSnap homolog 1 (Fragment) OS=Homo sapiens GN=NIPSNAP1 PE=4 SV=1	17	14	14	31410000	176950000	109700000	109700000
Q9Y277;E5RHZ6;E5RJN6	Q9Y277;E5RHZ6;E5RJN6	Voltage-dependent anion-selective channel protein 3	VDAC3	>sp|Q9Y277|VDAC3_HUMAN Voltage-dependent anion-selective channel protein 3 OS=Homo sapiens GN=VDAC3 PE=1 SV=1;>tr|E5RHZ6|E5RHZ6_HUMAN Voltage-dependent anion-selective channel protein 3 (Fragment) OS=Homo sapiens GN=VDAC3 PE=4 SV=1;>tr|E5RJN6|E5RJN6_HUMAN	20	19	0	42090000	109500000	144850000	109500000
P07305;P07305-2	P07305;P07305-2	Histone H1.0	H1F0	>sp|P07305|H10_HUMAN Histone H1.0 OS=Homo sapiens GN=H1F0 PE=1 SV=3;>sp|P07305-2|H10_HUMAN Isoform 2 of Histone H1.0 OS=Homo sapiens GN=H1F0	10	10	10	42478000	256750000	109370000	109370000
Q9H9B4;D6RFI0;D6RDG7;D6RAE9;H0Y9J5	Q9H9B4;D6RFI0;D6RDG7	Sideroflexin-1	SFXN1	>sp|Q9H9B4|SFXN1_HUMAN Sideroflexin-1 OS=Homo sapiens GN=SFXN1 PE=1 SV=4;>tr|D6RFI0|D6RFI0_HUMAN Sideroflexin-1 (Fragment) OS=Homo sapiens GN=SFXN1 PE=4 SV=1;>tr|D6RDG7|D6RDG7_HUMAN Sideroflexin-1 (Fragment) OS=Homo sapiens GN=SFXN1 PE=4 SV=1	18	18	17	31995000	214930000	108390000	108390000
H0Y8C2;Q6P5R6;C9JYQ9	H0Y8C2;Q6P5R6;C9JYQ9	60S ribosomal protein L22-like 1	RPL22L1	>tr|H0Y8C2|H0Y8C2_HUMAN 60S ribosomal protein L22-like 1 (Fragment) OS=Homo sapiens GN=RPL22L1 PE=4 SV=1;>sp|Q6P5R6|RL22L_HUMAN 60S ribosomal protein L22-like 1 OS=Homo sapiens GN=RPL22L1 PE=1 SV=2;>tr|C9JYQ9|C9JYQ9_HUMAN 60S ribosomal protein L22-like 1 O	6	4	4	52877000	142650000	108180000	108180000
P04040	P04040	Catalase	CAT	>sp|P04040|CATA_HUMAN Catalase OS=Homo sapiens GN=CAT PE=1 SV=3	31	31	31	38108000	153720000	107570000	107570000
O00567;Q5JXT2;H0YDU4;H0Y653	O00567	Nucleolar protein 56	NOP56	>sp|O00567|NOP56_HUMAN Nucleolar protein 56 OS=Homo sapiens GN=NOP56 PE=1 SV=4	46	46	46	45804000	141260000	107550000	107550000
P08574	P08574	Cytochrome c1, heme protein, mitochondrial	CYC1	>sp|P08574|CY1_HUMAN Cytochrome c1, heme protein, mitochondrial OS=Homo sapiens GN=CYC1 PE=1 SV=3	14	14	14	16385000	144300000	107500000	107500000
P46782	P46782	40S ribosomal protein S5;40S ribosomal protein S5, N-terminally processed	RPS5	>sp|P46782|RS5_HUMAN 40S ribosomal protein S5 OS=Homo sapiens GN=RPS5 PE=1 SV=4	16	16	16	93328000	169880000	107340000	107340000
Q8TC12;Q8TC12-2;B4DDW0;G3V2G6;G3V234;H0YJ46;H0YIZ8;G3V510;G3V3K0	Q8TC12;Q8TC12-2;B4DDW0;G3V2G6;G3V234	Retinol dehydrogenase 11	RDH11	>sp|Q8TC12|RDH11_HUMAN Retinol dehydrogenase 11 OS=Homo sapiens GN=RDH11 PE=1 SV=2;>sp|Q8TC12-2|RDH11_HUMAN Isoform 2 of Retinol dehydrogenase 11 OS=Homo sapiens GN=RDH11;>tr|B4DDW0|B4DDW0_HUMAN Retinol dehydrogenase 11 OS=Homo sapiens GN=RDH11 PE=2 SV=1;>	14	14	8	46569000	178470000	104510000	104510000
P17844;J3KTA4;B4DLW8;J3QRQ7;J3KRX8;J3QSF1;J3KRZ1;J3QR02;J3QKN9;J3QRN5;J3QLG9	P17844;J3KTA4;B4DLW8	Probable ATP-dependent RNA helicase DDX5	DDX5	>sp|P17844|DDX5_HUMAN Probable ATP-dependent RNA helicase DDX5 OS=Homo sapiens GN=DDX5 PE=1 SV=1;>tr|J3KTA4|J3KTA4_HUMAN Probable ATP-dependent RNA helicase DDX5 OS=Homo sapiens GN=DDX5 PE=3 SV=1;>tr|B4DLW8|B4DLW8_HUMAN Probable ATP-dependent RNA helicase	47	46	37	27667000	113520000	104220000	104220000
Q00610;Q00610-2;J3KS13;K7EJJ5;J3KSQ2;J3KRF5;J3QL20	Q00610;Q00610-2	Clathrin heavy chain 1	CLTC	>sp|Q00610|CLH1_HUMAN Clathrin heavy chain 1 OS=Homo sapiens GN=CLTC PE=1 SV=5;>sp|Q00610-2|CLH1_HUMAN Isoform 2 of Clathrin heavy chain 1 OS=Homo sapiens GN=CLTC	112	112	90	39671000	126080000	104070000	104070000
P12268;H0Y4R1;E7ETK5	P12268;H0Y4R1;E7ETK5	Inosine-5-monophosphate dehydrogenase 2	IMPDH2	>sp|P12268|IMDH2_HUMAN Inosine-5-monophosphate dehydrogenase 2 OS=Homo sapiens GN=IMPDH2 PE=1 SV=2;>tr|H0Y4R1|H0Y4R1_HUMAN Inosine-5-monophosphate dehydrogenase 2 (Fragment) OS=Homo sapiens GN=IMPDH2 PE=3 SV=1;>tr|E7ETK5|E7ETK5_HUMAN Inosine-5-monophosp	40	40	38	33487000	130550000	104040000	104040000
G8JLB6;P31943;E9PCY7;D6RBM0;E7EN40;H0YB39;D6RIU0;D6RIT2;D6RIH9;D6RJ04;D6RDU3;D6RFM3;D6R9T0;D6RAM1;E5RGV0;E7EQJ0;H0YBD7;D6RDL0;E5RGH4;H0YBG7;F5GZT4;H0YAQ2;D6RF17;D6R9D3;E5RJ94;Q9NQA5;H7C2J6	G8JLB6;P31943;E9PCY7;D6RBM0;E7EN40;H0YB39;D6RIU0;D6RIT2	Heterogeneous nuclear ribonucleoprotein H;Heterogeneous nuclear ribonucleoprotein H, N-terminally processed	HNRNPH1	>tr|G8JLB6|G8JLB6_HUMAN Heterogeneous nuclear ribonucleoprotein H OS=Homo sapiens GN=HNRNPH1 PE=4 SV=1;>sp|P31943|HNRH1_HUMAN Heterogeneous nuclear ribonucleoprotein H OS=Homo sapiens GN=HNRNPH1 PE=1 SV=4;>tr|E9PCY7|E9PCY7_HUMAN Heterogeneous nuclear ribon	32	32	14	50142000	216860000	103780000	103780000
P55072;C9IZA5;C9JUP7	P55072	Transitional endoplasmic reticulum ATPase	VCP	>sp|P55072|TERA_HUMAN Transitional endoplasmic reticulum ATPase OS=Homo sapiens GN=VCP PE=1 SV=4	77	77	76	61713000	219620000	103060000	103060000
G5E9B6;H7C2I1;Q99873;Q99873-2;E9PKG1;E9PIX6;E9PQ98;H0YDE4;E9PNR9;E9PI83;E9PMW9;Q9NR22;Q9NR22-2;E9PMZ2	G5E9B6;H7C2I1;Q99873;Q99873-2;E9PKG1;E9PIX6;E9PQ98;H0YDE4;E9PNR9	Protein arginine N-methyltransferase 1	PRMT1	>tr|G5E9B6|G5E9B6_HUMAN Protein arginine N-methyltransferase 1 OS=Homo sapiens GN=PRMT1 PE=4 SV=1;>tr|H7C2I1|H7C2I1_HUMAN Protein arginine N-methyltransferase 1 OS=Homo sapiens GN=PRMT1 PE=4 SV=1;>sp|Q99873|ANM1_HUMAN Protein arginine N-methyltransferase 1	25	25	1	38463000	152380000	102480000	102480000
P02545;P02545-3;Q6UYC3;E7EUI9;D6RAQ3	P02545;P02545-3;Q6UYC3;E7EUI9;D6RAQ3	Prelamin-A/C;Lamin-A/C	LMNA	>sp|P02545|LMNA_HUMAN Prelamin-A/C OS=Homo sapiens GN=LMNA PE=1 SV=1;>sp|P02545-3|LMNA_HUMAN Isoform ADelta10 of Prelamin-A/C OS=Homo sapiens GN=LMNA;>tr|Q6UYC3|Q6UYC3_HUMAN Lamin A/C OS=Homo sapiens GN=LMNA PE=2 SV=1;>tr|E7EUI9|E7EUI9_HUMAN Prelamin-A/C O	82	82	5	32529000	140760000	101190000	101190000
J3QL51;P18621;J3KRX5;J3QQT2;J3QLC8;B4E3C2;J3QS96;J3KRB3;J3KSJ0	J3QL51;P18621;J3KRX5;J3QQT2;J3QLC8;B4E3C2;J3QS96;J3KRB3	60S ribosomal protein L17	RPL17	>tr|J3QL51|J3QL51_HUMAN 60S ribosomal protein L17 OS=Homo sapiens GN=RPL17 PE=3 SV=1;>sp|P18621|RL17_HUMAN 60S ribosomal protein L17 OS=Homo sapiens GN=RPL17 PE=1 SV=3;>tr|J3KRX5|J3KRX5_HUMAN 60S ribosomal protein L17 (Fragment) OS=Homo sapiens GN=RPL17 PE	18	18	18	41436000	141970000	100760000	100760000
H0UI06;D6RGV5;D6RIE3;P14406;D6R9C3	H0UI06;D6RGV5;D6RIE3;P14406	Cytochrome c oxidase subunit 7A2, mitochondrial	COX7A2	>tr|H0UI06|H0UI06_HUMAN Cytochrome c oxidase subunit 7A2, mitochondrial OS=Homo sapiens GN=COX7A2 PE=4 SV=1;>tr|D6RGV5|D6RGV5_HUMAN Cytochrome c oxidase subunit 7A2, mitochondrial (Fragment) OS=Homo sapiens GN=COX7A2 PE=4 SV=1;>tr|D6RIE3|D6RIE3_HUMAN Cytoc	3	3	3	23190000	100620000	121580000	100620000
O43776;B4DN60;B4DG16;K7EIU7;K7EQ35;K7EJ19;K7EPK2;K7EMQ6	O43776;B4DN60	Asparagine--tRNA ligase, cytoplasmic	NARS	>sp|O43776|SYNC_HUMAN Asparagine--tRNA ligase, cytoplasmic OS=Homo sapiens GN=NARS PE=1 SV=1;>tr|B4DN60|B4DN60_HUMAN Asparagine--tRNA ligase, cytoplasmic OS=Homo sapiens GN=NARS PE=2 SV=1	34	34	34	40947000	131290000	100490000	100490000
P13667;C9JMN9	P13667	Protein disulfide-isomerase A4	PDIA4	>sp|P13667|PDIA4_HUMAN Protein disulfide-isomerase A4 OS=Homo sapiens GN=PDIA4 PE=1 SV=2	52	51	51	49675000	107540000	100360000	100360000
P31946;Q4VY19;Q4VY20	P31946;Q4VY19;Q4VY20	14-3-3 protein beta/alpha;14-3-3 protein beta/alpha, N-terminally processed	YWHAB	>sp|P31946|1433B_HUMAN 14-3-3 protein beta/alpha OS=Homo sapiens GN=YWHAB PE=1 SV=3;>tr|Q4VY19|Q4VY19_HUMAN 14-3-3 protein beta/alpha (Fragment) OS=Homo sapiens GN=YWHAB PE=2 SV=1;>tr|Q4VY20|Q4VY20_HUMAN 14-3-3 protein beta/alpha (Fragment) OS=Homo sapiens	27	18	2	40665000	99640000	150070000	99640000
P47914	P47914	60S ribosomal protein L29	RPL29	>sp|P47914|RL29_HUMAN 60S ribosomal protein L29 OS=Homo sapiens GN=RPL29 PE=1 SV=2	7	7	7	47583000	146800000	99287000	99287000
Q02978;I3L1P8;F5GY65	Q02978;I3L1P8;F5GY65	Mitochondrial 2-oxoglutarate/malate carrier protein	SLC25A11	>sp|Q02978|M2OM_HUMAN Mitochondrial 2-oxoglutarate/malate carrier protein OS=Homo sapiens GN=SLC25A11 PE=1 SV=3;>tr|I3L1P8|I3L1P8_HUMAN Mitochondrial 2-oxoglutarate/malate carrier protein (Fragment) OS=Homo sapiens GN=SLC25A11 PE=3 SV=1;>tr|F5GY65|F5GY65_H	18	18	18	53781000	199970000	98545000	98545000
P08107;F8VZJ4;P08107-2;E7EP94;Q5SP16;E7EP11	P08107;F8VZJ4;P08107-2;E7EP94;Q5SP16	Heat shock 70 kDa protein 1A/1B	HSPA1A;HSPA1B	>sp|P08107|HSP71_HUMAN Heat shock 70 kDa protein 1A/1B OS=Homo sapiens GN=HSPA1A PE=1 SV=5;>tr|F8VZJ4|F8VZJ4_HUMAN Heat shock 70 kDa protein 1A/1B OS=Homo sapiens GN=HSPA1B PE=3 SV=1;>sp|P08107-2|HSP71_HUMAN Isoform 2 of Heat shock 70 kDa protein 1A/1B OS=	69	61	39	37926000	149690000	98387000	98387000
Q16836;Q16836-2;J3KQ17;E9PF18	Q16836;Q16836-2;J3KQ17;E9PF18	Hydroxyacyl-coenzyme A dehydrogenase, mitochondrial	HADH	>sp|Q16836|HCDH_HUMAN Hydroxyacyl-coenzyme A dehydrogenase, mitochondrial OS=Homo sapiens GN=HADH PE=1 SV=3;>sp|Q16836-2|HCDH_HUMAN Isoform 2 of Hydroxyacyl-coenzyme A dehydrogenase, mitochondrial OS=Homo sapiens GN=HADH;>tr|J3KQ17|J3KQ17_HUMAN Hydroxyacyl	20	20	20	26944000	185850000	97875000	97875000
O95399-2;Q5H8X8;O95399	O95399-2;Q5H8X8;O95399	Urotensin-2	UTS2	>sp|O95399-2|UTS2_HUMAN Isoform 2 of Urotensin-2 OS=Homo sapiens GN=UTS2;>tr|Q5H8X8|Q5H8X8_HUMAN Urotensin 2 OS=Homo sapiens GN=UTS2 PE=2 SV=1;>sp|O95399|UTS2_HUMAN Urotensin-2 OS=Homo sapiens GN=UTS2 PE=1 SV=1	1	1	1	97784000	43999000	150000000	97784000
P40939;H0YFD6;B4DYP2	P40939	Trifunctional enzyme subunit alpha, mitochondrial;Long-chain enoyl-CoA hydratase;Long chain 3-hydroxyacyl-CoA dehydrogenase	HADHA	>sp|P40939|ECHA_HUMAN Trifunctional enzyme subunit alpha, mitochondrial OS=Homo sapiens GN=HADHA PE=1 SV=2	51	51	51	41289000	105210000	97528000	97528000
P36776;Q8N8K8;K7EKE6;K7EJE8;F5GZ27;K7ER27;K7ERR6;K7ER56;K7EQF8;REV__Q96AP0;REV__Q96AP0-2	P36776;Q8N8K8;K7EKE6;K7EJE8;F5GZ27	Lon protease homolog, mitochondrial;Lon protease homolog	LONP1	>sp|P36776|LONM_HUMAN Lon protease homolog, mitochondrial OS=Homo sapiens GN=LONP1 PE=1 SV=2;>tr|Q8N8K8|Q8N8K8_HUMAN Lon protease homolog OS=Homo sapiens GN=LONP1 PE=2 SV=1;>tr|K7EKE6|K7EKE6_HUMAN Lon protease homolog, mitochondrial OS=Homo sapiens GN=LONP	54	54	53	32685000	125870000	96247000	96247000
P53999;D6R970;D6RC37	P53999	Activated RNA polymerase II transcriptional coactivator p15	SUB1	>sp|P53999|TCP4_HUMAN Activated RNA polymerase II transcriptional coactivator p15 OS=Homo sapiens GN=SUB1 PE=1 SV=3	15	15	15	39941000	238380000	95965000	95965000
P51858;Q5SZ07;Q5SZ08;A8K8G0	P51858;Q5SZ07;Q5SZ08;A8K8G0	Hepatoma-derived growth factor	HDGF	>sp|P51858|HDGF_HUMAN Hepatoma-derived growth factor OS=Homo sapiens GN=HDGF PE=1 SV=1;>tr|Q5SZ07|Q5SZ07_HUMAN Hepatoma-derived growth factor OS=Homo sapiens GN=HDGF PE=2 SV=1;>tr|Q5SZ08|Q5SZ08_HUMAN Hepatoma-derived growth factor OS=Homo sapiens GN=HDGF P	32	31	31	50459000	129610000	95878000	95878000
Q14697-2;E9PKU7;E9PNH1	Q14697-2;E9PKU7		GANAB	>sp|Q14697-2|GANAB_HUMAN Isoform 2 of Neutral alpha-glucosidase AB OS=Homo sapiens GN=GANAB;>tr|E9PKU7|E9PKU7_HUMAN Neutral alpha-glucosidase AB OS=Homo sapiens GN=GANAB PE=4 SV=1	60	60	2	37303000	147870000	95835000	95835000
O75131;E5RG68;H0YB26;E5RHZ0;E5RJ85;E5RG97;E5RFT7;F5GXN1;O95741	O75131;E5RG68	Copine-3	CPNE3	>sp|O75131|CPNE3_HUMAN Copine-3 OS=Homo sapiens GN=CPNE3 PE=1 SV=1;>tr|E5RG68|E5RG68_HUMAN Copine-3 (Fragment) OS=Homo sapiens GN=CPNE3 PE=4 SV=1	25	25	24	35474000	144050000	95723000	95723000
P55145;H7C2D6	P55145	Mesencephalic astrocyte-derived neurotrophic factor	MANF	>sp|P55145|MANF_HUMAN Mesencephalic astrocyte-derived neurotrophic factor OS=Homo sapiens GN=MANF PE=1 SV=3	20	20	20	45164000	173530000	95563000	95563000
P10620;G5EA53;F5H6X2;F5H7F6;F5H760;F5H613;F5GX73	P10620;G5EA53;F5H6X2;F5H7F6;F5H760	Microsomal glutathione S-transferase 1	MGST1	>sp|P10620|MGST1_HUMAN Microsomal glutathione S-transferase 1 OS=Homo sapiens GN=MGST1 PE=1 SV=1;>tr|G5EA53|G5EA53_HUMAN Microsomal glutathione S-transferase 1 OS=Homo sapiens GN=MGST1 PE=4 SV=1;>tr|F5H6X2|F5H6X2_HUMAN Microsomal glutathione S-transferase	8	8	8	69164000	95145000	115640000	95145000
P62316;J3KPM5;K7ERG4	P62316;J3KPM5;K7ERG4	Small nuclear ribonucleoprotein Sm D2	SNRPD2	>sp|P62316|SMD2_HUMAN Small nuclear ribonucleoprotein Sm D2 OS=Homo sapiens GN=SNRPD2 PE=1 SV=1;>tr|J3KPM5|J3KPM5_HUMAN Small nuclear ribonucleoprotein D2 polypeptide 16.5kDa, isoform CRA_b OS=Homo sapiens GN=SNRPD2 PE=4 SV=1;>tr|K7ERG4|K7ERG4_HUMAN Small	11	11	8	91651000	172180000	94954000	94954000
P14550;Q5T621	P14550	Alcohol dehydrogenase [NADP(+)]	AKR1A1	>sp|P14550|AK1A1_HUMAN Alcohol dehydrogenase [NADP(+)] OS=Homo sapiens GN=AKR1A1 PE=1 SV=3	23	23	23	48183000	152030000	94943000	94943000
P40227;B4DPJ8;A6NCD2;J3KRI6	P40227;B4DPJ8;A6NCD2	T-complex protein 1 subunit zeta	CCT6A	>sp|P40227|TCPZ_HUMAN T-complex protein 1 subunit zeta OS=Homo sapiens GN=CCT6A PE=1 SV=3;>tr|B4DPJ8|B4DPJ8_HUMAN T-complex protein 1 subunit zeta OS=Homo sapiens GN=CCT6A PE=2 SV=1;>tr|A6NCD2|A6NCD2_HUMAN T-complex protein 1 subunit zeta OS=Homo sapiens G	44	44	35	30716000	94731000	106090000	94731000
P61956;H7BZT4;P61956-2	P61956;H7BZT4;P61956-2	Small ubiquitin-related modifier 2	SUMO2	>sp|P61956|SUMO2_HUMAN Small ubiquitin-related modifier 2 OS=Homo sapiens GN=SUMO2 PE=1 SV=3;>tr|H7BZT4|H7BZT4_HUMAN Uncharacterized protein OS=Homo sapiens PE=4 SV=1;>sp|P61956-2|SUMO2_HUMAN Isoform 2 of Small ubiquitin-related modifier 2 OS=Homo sapiens	7	7	3	67724000	147190000	94467000	94467000
P22234;P22234-2;E9PBS1;REV__P51178-2;REV__P51178	P22234;P22234-2;E9PBS1	Multifunctional protein ADE2;Phosphoribosylaminoimidazole-succinocarboxamide synthase;Phosphoribosylaminoimidazole carboxylase	PAICS	>sp|P22234|PUR6_HUMAN Multifunctional protein ADE2 OS=Homo sapiens GN=PAICS PE=1 SV=3;>sp|P22234-2|PUR6_HUMAN Isoform 2 of Multifunctional protein ADE2 OS=Homo sapiens GN=PAICS;>tr|E9PBS1|E9PBS1_HUMAN Phosphoribosylaminoimidazole carboxylase (Fragment) OS=	36	36	11	34032000	113690000	93719000	93719000
P55084;B4E2W0;F5GZQ3;B5MD38;C9JE81;C9JEY0;C9K0M0	P55084;B4E2W0;F5GZQ3;B5MD38	Trifunctional enzyme subunit beta, mitochondrial;3-ketoacyl-CoA thiolase	HADHB	>sp|P55084|ECHB_HUMAN Trifunctional enzyme subunit beta, mitochondrial OS=Homo sapiens GN=HADHB PE=1 SV=3;>tr|B4E2W0|B4E2W0_HUMAN 3-ketoacyl-CoA thiolase OS=Homo sapiens GN=HADHB PE=2 SV=1;>tr|F5GZQ3|F5GZQ3_HUMAN 3-ketoacyl-CoA thiolase OS=Homo sapiens GN=	35	35	34	47584000	96897000	93589000	93589000
P49588;H3BPK7	P49588	Alanine--tRNA ligase, cytoplasmic	AARS	>sp|P49588|SYAC_HUMAN Alanine--tRNA ligase, cytoplasmic OS=Homo sapiens GN=AARS PE=1 SV=2	61	61	61	51473000	157380000	93091000	93091000
P05455;E9PFH8;E7ERC4;E9PFL9;E9PGX9	P05455;E9PFH8	Lupus La protein	SSB	>sp|P05455|LA_HUMAN Lupus La protein OS=Homo sapiens GN=SSB PE=1 SV=2;>tr|E9PFH8|E9PFH8_HUMAN Lupus La protein OS=Homo sapiens GN=SSB PE=4 SV=1	49	49	49	43182000	135810000	92935000	92935000
O75223;B8ZZN4;B8ZZK2;H7BZK5;B8ZZR8;O75223-2	O75223;B8ZZN4	Gamma-glutamylcyclotransferase	GGCT	>sp|O75223|GGCT_HUMAN Gamma-glutamylcyclotransferase OS=Homo sapiens GN=GGCT PE=1 SV=1;>tr|B8ZZN4|B8ZZN4_HUMAN Gamma-glutamylcyclotransferase OS=Homo sapiens GN=GGCT PE=4 SV=1	15	15	15	36440000	133300000	92902000	92902000
Q9NZ45	Q9NZ45	CDGSH iron-sulfur domain-containing protein 1	CISD1	>sp|Q9NZ45|CISD1_HUMAN CDGSH iron-sulfur domain-containing protein 1 OS=Homo sapiens GN=CISD1 PE=1 SV=1	6	6	6	46328000	118220000	91563000	91563000
P11177;P11177-2;P11177-3;C9J634;F8WF02	P11177;P11177-2;P11177-3;C9J634	Pyruvate dehydrogenase E1 component subunit beta, mitochondrial	PDHB	>sp|P11177|ODPB_HUMAN Pyruvate dehydrogenase E1 component subunit beta, mitochondrial OS=Homo sapiens GN=PDHB PE=1 SV=3;>sp|P11177-2|ODPB_HUMAN Isoform 2 of Pyruvate dehydrogenase E1 component subunit beta, mitochondrial OS=Homo sapiens GN=PDHB;>sp|P11177-	19	19	19	28275000	120140000	91527000	91527000
G3V556;G3V5Q3;P56378	G3V556;G3V5Q3;P56378	6.8 kDa mitochondrial proteolipid	C14orf2;MP68	>tr|G3V556|G3V556_HUMAN Protein C14orf2 OS=Homo sapiens GN=C14orf2 PE=4 SV=1;>tr|G3V5Q3|G3V5Q3_HUMAN Chromosome 14 open reading frame 2, isoform CRA_a OS=Homo sapiens GN=C14orf2 PE=4 SV=1;>sp|P56378|68MP_HUMAN 6.8 kDa mitochondrial proteolipid OS=Homo sapi	3	3	3	31068000	151960000	91302000	91302000
P49368;P49368-2;B4DUR8;Q5SZX6;E9PRC8;Q5SZW8;E9PM09;E9PQ35;Q5SZX9;P68626;P68627	P49368;P49368-2;B4DUR8	T-complex protein 1 subunit gamma	CCT3	>sp|P49368|TCPG_HUMAN T-complex protein 1 subunit gamma OS=Homo sapiens GN=CCT3 PE=1 SV=4;>sp|P49368-2|TCPG_HUMAN Isoform 2 of T-complex protein 1 subunit gamma OS=Homo sapiens GN=CCT3;>tr|B4DUR8|B4DUR8_HUMAN T-complex protein 1 subunit gamma OS=Homo sapie	52	52	52	27530000	147800000	90599000	90599000
B4DGP8;P27824;B4E2T8;D6RGY2;H0Y9Q7;D6RDP7;D6RB85;D6RFL1;H0Y9H1;D6RAU8;D6RAQ8;D6RD16;D6RHJ3	B4DGP8;P27824;B4E2T8	Calnexin	CANX	>tr|B4DGP8|B4DGP8_HUMAN Calnexin OS=Homo sapiens GN=CANX PE=2 SV=1;>sp|P27824|CALX_HUMAN Calnexin OS=Homo sapiens GN=CANX PE=1 SV=2;>tr|B4E2T8|B4E2T8_HUMAN Calnexin OS=Homo sapiens GN=CANX PE=2 SV=1	62	62	59	31806000	145310000	90484000	90484000
Q9H2U2;Q9H2U2-2;E2QRM6;Q9H2U2-3;F8WDN9;H0Y9D8;D6R967;D6RGV9;Q9H2U2-4;B4DFH3;D6RAD3;D6RGI1;H0YAK2;F8W7R6;H0Y8X2	Q9H2U2;Q9H2U2-2;E2QRM6;Q9H2U2-3;F8WDN9;H0Y9D8;D6R967	Inorganic pyrophosphatase 2, mitochondrial	PPA2	>sp|Q9H2U2|IPYR2_HUMAN Inorganic pyrophosphatase 2, mitochondrial OS=Homo sapiens GN=PPA2 PE=1 SV=2;>sp|Q9H2U2-2|IPYR2_HUMAN Isoform 2 of Inorganic pyrophosphatase 2, mitochondrial OS=Homo sapiens GN=PPA2;>tr|E2QRM6|E2QRM6_HUMAN Inorganic pyrophosphatase 2	22	21	21	39423000	96086000	90047000	90047000
P46778;G3V1B3;REV__Q9NRL2;REV__Q9NRL2-2	P46778	60S ribosomal protein L21	RPL21	>sp|P46778|RL21_HUMAN 60S ribosomal protein L21 OS=Homo sapiens GN=RPL21 PE=1 SV=2	16	16	14	50335000	138440000	89613000	89613000
B4DLN1;B4E1E9;I3L1E8	B4DLN1;B4E1E9		SLC25A10	>tr|B4DLN1|B4DLN1_HUMAN Mitochondrial dicarboxylate carrier OS=Homo sapiens GN=SLC25A10 PE=2 SV=1;>tr|B4E1E9|B4E1E9_HUMAN Mitochondrial dicarboxylate carrier OS=Homo sapiens GN=SLC25A10 PE=2 SV=1	18	18	0	35480000	88897000	99959000	88897000
Q9NY12;Q9NY12-2	Q9NY12;Q9NY12-2	H/ACA ribonucleoprotein complex subunit 1	GAR1	>sp|Q9NY12|GAR1_HUMAN H/ACA ribonucleoprotein complex subunit 1 OS=Homo sapiens GN=GAR1 PE=1 SV=1;>sp|Q9NY12-2|GAR1_HUMAN Isoform 2 of H/ACA ribonucleoprotein complex subunit 1 OS=Homo sapiens GN=GAR1	10	10	10	12187000	94834000	88678000	88678000
P03928	P03928	ATP synthase protein 8	MT-ATP8	>sp|P03928|ATP8_HUMAN ATP synthase protein 8 OS=Homo sapiens GN=MT-ATP8 PE=1 SV=1	3	3	3	90958000	20213000	88653000	88653000
O00483	O00483	NADH dehydrogenase [ubiquinone] 1 alpha subcomplex subunit 4	NDUFA4	>sp|O00483|NDUA4_HUMAN NADH dehydrogenase [ubiquinone] 1 alpha subcomplex subunit 4 OS=Homo sapiens GN=NDUFA4 PE=1 SV=1	5	5	5	63753000	304830000	88587000	88587000
Q12931;F5H897;I3L0K7;I3L239;I3L2D5;I3L253	Q12931;F5H897;I3L0K7	Heat shock protein 75 kDa, mitochondrial	TRAP1	>sp|Q12931|TRAP1_HUMAN Heat shock protein 75 kDa, mitochondrial OS=Homo sapiens GN=TRAP1 PE=1 SV=3;>tr|F5H897|F5H897_HUMAN Heat shock protein 75 kDa, mitochondrial OS=Homo sapiens GN=TRAP1 PE=3 SV=1;>tr|I3L0K7|I3L0K7_HUMAN Heat shock protein 75 kDa, mitoch	42	42	42	28801000	146700000	88179000	88179000
P84103;B4E241;REV__Q5VSN0	P84103;B4E241	Serine/arginine-rich splicing factor 3	SRSF3	>sp|P84103|SRSF3_HUMAN Serine/arginine-rich splicing factor 3 OS=Homo sapiens GN=SRSF3 PE=1 SV=1;>tr|B4E241|B4E241_HUMAN Serine/arginine-rich-splicing factor 3 OS=Homo sapiens GN=SRSF3 PE=2 SV=1	14	13	13	30786000	145820000	87534000	87534000
P08243;E9PCI3;E9PCX6;F8WEJ5;C9J057;C9JT45;C9JM09;C9JLN6;C9J605	P08243;E9PCI3;E9PCX6;F8WEJ5	Asparagine synthetase [glutamine-hydrolyzing];Asparagine synthetase	ASNS	>sp|P08243|ASNS_HUMAN Asparagine synthetase [glutamine-hydrolyzing] OS=Homo sapiens GN=ASNS PE=1 SV=4;>tr|E9PCI3|E9PCI3_HUMAN Asparagine synthetase OS=Homo sapiens GN=ASNS PE=4 SV=1;>tr|E9PCX6|E9PCX6_HUMAN Asparagine synthetase OS=Homo sapiens GN=ASNS PE=4	35	35	35	28606000	105630000	87504000	87504000
P61970;H3BRV9;J3QS01	P61970;H3BRV9;J3QS01	Nuclear transport factor 2	NUTF2	>sp|P61970|NTF2_HUMAN Nuclear transport factor 2 OS=Homo sapiens GN=NUTF2 PE=1 SV=1;>tr|H3BRV9|H3BRV9_HUMAN Nuclear transport factor 2 (Fragment) OS=Homo sapiens GN=NUTF2 PE=4 SV=1;>tr|J3QS01|J3QS01_HUMAN Nuclear transport factor 2 OS=Homo sapiens GN=NUTF2	6	6	6	38027000	128460000	87204000	87204000
P50990;G5E9B2;B4DEM7;B4DQH4;H7C4C8;H7C2U0	P50990;G5E9B2;B4DEM7;B4DQH4;H7C4C8	T-complex protein 1 subunit theta	CCT8	>sp|P50990|TCPQ_HUMAN T-complex protein 1 subunit theta OS=Homo sapiens GN=CCT8 PE=1 SV=4;>tr|G5E9B2|G5E9B2_HUMAN Chaperonin containing TCP1, subunit 8 (Theta), isoform CRA_a OS=Homo sapiens GN=CCT8 PE=3 SV=1;>tr|B4DEM7|B4DEM7_HUMAN T-complex protein 1 sub	53	53	53	33119000	99157000	86554000	86554000
P54709;B7Z1N7;C9JA36;C9JXZ1;C9J6S2;F8WBY4;H7C547;H7C4L9	P54709;B7Z1N7;C9JA36	Sodium/potassium-transporting ATPase subunit beta-3	ATP1B3	>sp|P54709|AT1B3_HUMAN Sodium/potassium-transporting ATPase subunit beta-3 OS=Homo sapiens GN=ATP1B3 PE=1 SV=1;>tr|B7Z1N7|B7Z1N7_HUMAN Sodium/potassium-transporting ATPase subunit beta-3 OS=Homo sapiens GN=ATP1B3 PE=2 SV=1;>tr|C9JA36|C9JA36_HUMAN Sodium/po	15	15	15	20504000	156340000	85594000	85594000
Q9Y2X3;H7BZ72;F8WED0	Q9Y2X3	Nucleolar protein 58	NOP58	>sp|Q9Y2X3|NOP58_HUMAN Nucleolar protein 58 OS=Homo sapiens GN=NOP58 PE=1 SV=1	39	39	38	36394000	159330000	85245000	85245000
P13010;H7C0H9	P13010	X-ray repair cross-complementing protein 5	XRCC5	>sp|P13010|XRCC5_HUMAN X-ray repair cross-complementing protein 5 OS=Homo sapiens GN=XRCC5 PE=1 SV=3	59	59	51	34981000	90904000	85244000	85244000
K7EM18;P41567;K7EQP2	K7EM18;P41567	Eukaryotic translation initiation factor 1	EIF1	>tr|K7EM18|K7EM18_HUMAN Eukaryotic translation initiation factor 1 OS=Homo sapiens GN=EIF1 PE=4 SV=1;>sp|P41567|EIF1_HUMAN Eukaryotic translation initiation factor 1 OS=Homo sapiens GN=EIF1 PE=1 SV=1	14	14	5	24745000	181450000	85170000	85170000
P50395;E7EU23;P50395-2;Q5SX87;Q5SX90;Q5SX91	P50395;E7EU23;P50395-2;Q5SX87	Rab GDP dissociation inhibitor beta	GDI2	>sp|P50395|GDIB_HUMAN Rab GDP dissociation inhibitor beta OS=Homo sapiens GN=GDI2 PE=1 SV=2;>tr|E7EU23|E7EU23_HUMAN Rab GDP dissociation inhibitor beta OS=Homo sapiens GN=GDI2 PE=4 SV=1;>sp|P50395-2|GDIB_HUMAN Isoform 2 of Rab GDP dissociation inhibitor be	53	53	28	43948000	85169000	85961000	85169000
P11182	P11182	Lipoamide acyltransferase component of branched-chain alpha-keto acid dehydrogenase complex, mitochondrial	DBT	>sp|P11182|ODB2_HUMAN Lipoamide acyltransferase component of branched-chain alpha-keto acid dehydrogenase complex, mitochondrial OS=Homo sapiens GN=DBT PE=1 SV=3	28	28	9	30728000	107370000	84976000	84976000
Q13885	Q13885	Tubulin beta-2A chain	TUBB2A	>sp|Q13885|TBB2A_HUMAN Tubulin beta-2A chain OS=Homo sapiens GN=TUBB2A PE=1 SV=1	31	10	2	14297000	92922000	84087000	84087000
P46783;F6U211;Q9NQ39	P46783;F6U211;Q9NQ39	40S ribosomal protein S10;Putative 40S ribosomal protein S10-like	RPS10;RPS10P5	>sp|P46783|RS10_HUMAN 40S ribosomal protein S10 OS=Homo sapiens GN=RPS10 PE=1 SV=1;>tr|F6U211|F6U211_HUMAN 40S ribosomal protein S10 OS=Homo sapiens GN=RPS10 PE=4 SV=1;>sp|Q9NQ39|RS10L_HUMAN Putative 40S ribosomal protein S10-like OS=Homo sapiens GN=RPS10P	15	15	14	45852000	102340000	83759000	83759000
P62314;J3QLI9;J3QLR7	P62314;J3QLI9	Small nuclear ribonucleoprotein Sm D1	SNRPD1	>sp|P62314|SMD1_HUMAN Small nuclear ribonucleoprotein Sm D1 OS=Homo sapiens GN=SNRPD1 PE=1 SV=1;>tr|J3QLI9|J3QLI9_HUMAN Small nuclear ribonucleoprotein Sm D1 OS=Homo sapiens GN=SNRPD1 PE=4 SV=1	5	5	5	35606000	135010000	83384000	83384000
P21964;P21964-2;E7EMS6;E7EUU8;F8WBW9;H7BZ45	P21964;P21964-2;E7EMS6;E7EUU8	Catechol O-methyltransferase	COMT	>sp|P21964|COMT_HUMAN Catechol O-methyltransferase OS=Homo sapiens GN=COMT PE=1 SV=2;>sp|P21964-2|COMT_HUMAN Isoform Soluble of Catechol O-methyltransferase OS=Homo sapiens GN=COMT;>tr|E7EMS6|E7EMS6_HUMAN Catechol O-methyltransferase (Fragment) OS=Homo sap	19	19	19	52680000	190790000	83010000	83010000
Q9NZ01;B3KSQ1;Q9NZ01-2	Q9NZ01;B3KSQ1	Trans-2,3-enoyl-CoA reductase	TECR	>sp|Q9NZ01|TECR_HUMAN Very-long-chain enoyl-CoA reductase OS=Homo sapiens GN=TECR PE=1 SV=1;>tr|B3KSQ1|B3KSQ1_HUMAN Very-long-chain enoyl-CoA reductase OS=Homo sapiens GN=TECR PE=2 SV=1	18	18	18	31989000	99038000	82991000	82991000
Q96C36;J3KR12	Q96C36;J3KR12	Pyrroline-5-carboxylate reductase 2	PYCR2	>sp|Q96C36|P5CR2_HUMAN Pyrroline-5-carboxylate reductase 2 OS=Homo sapiens GN=PYCR2 PE=1 SV=1;>tr|J3KR12|J3KR12_HUMAN Uncharacterized protein OS=Homo sapiens PE=4 SV=1	15	15	14	24883000	93455000	82882000	82882000
P31948;G3XAD8;F5H0T1;F5H783;F5GXD8;H0YGI8	P31948;G3XAD8;F5H0T1	Stress-induced-phosphoprotein 1	STIP1	>sp|P31948|STIP1_HUMAN Stress-induced-phosphoprotein 1 OS=Homo sapiens GN=STIP1 PE=1 SV=1;>tr|G3XAD8|G3XAD8_HUMAN Stress-induced-phosphoprotein 1 OS=Homo sapiens GN=STIP1 PE=4 SV=1;>tr|F5H0T1|F5H0T1_HUMAN Stress-induced-phosphoprotein 1 OS=Homo sapiens GN=	73	73	73	29732000	110770000	82694000	82694000
Q9Y2S6	Q9Y2S6	Coiled-coil domain-containing protein 72	CCDC72	>sp|Q9Y2S6|TMA7_HUMAN Translation machinery-associated protein 7 OS=Homo sapiens GN=TMA7 PE=1 SV=1	4	3	3	34874000	82290000	85454000	82290000
P07741;H3BQB1;G5E9J2;H3BQZ9;H3BQF1;H3BSW3	P07741;H3BQB1;G5E9J2;H3BQZ9;H3BQF1	Adenine phosphoribosyltransferase	APRT	>sp|P07741|APT_HUMAN Adenine phosphoribosyltransferase OS=Homo sapiens GN=APRT PE=1 SV=2;>tr|H3BQB1|H3BQB1_HUMAN Adenine phosphoribosyltransferase (Fragment) OS=Homo sapiens GN=APRT PE=4 SV=1;>tr|G5E9J2|G5E9J2_HUMAN Adenine phosphoribosyltransferase OS=Hom	15	15	15	16503000	95799000	81590000	81590000
P62273;P62273-2	P62273;P62273-2	40S ribosomal protein S29	RPS29	>sp|P62273|RS29_HUMAN 40S ribosomal protein S29 OS=Homo sapiens GN=RPS29 PE=1 SV=2;>sp|P62273-2|RS29_HUMAN Isoform 2 of 40S ribosomal protein S29 OS=Homo sapiens GN=RPS29	8	8	8	20583000	98939000	80470000	80470000
P0C0S5;Q71UI9;A6NKY0;Q71UI9-3;C9J0D1;Q71UI9-2;C9J386	P0C0S5;Q71UI9;A6NKY0;Q71UI9-3;C9J0D1;Q71UI9-2;C9J386	Histone H2A.Z;Histone H2A.V;Histone H2A	H2AFZ;H2AFV	>sp|P0C0S5|H2AZ_HUMAN Histone H2A.Z OS=Homo sapiens GN=H2AFZ PE=1 SV=2;>sp|Q71UI9|H2AV_HUMAN Histone H2A.V OS=Homo sapiens GN=H2AFV PE=1 SV=3;>tr|A6NKY0|A6NKY0_HUMAN Histone H2A OS=Homo sapiens GN=H2AFV PE=3 SV=1;>sp|Q71UI9-3|H2AV_HUMAN Isoform 3 of Histon	6	4	4	80449000	106560000	19129000	80449000
Q9H0U4;E9PLD0;Q92928	Q9H0U4;E9PLD0;Q92928	Ras-related protein Rab-1B;Putative Ras-related protein Rab-1C	RAB1B;RAB1C	>sp|Q9H0U4|RAB1B_HUMAN Ras-related protein Rab-1B OS=Homo sapiens GN=RAB1B PE=1 SV=1;>tr|E9PLD0|E9PLD0_HUMAN Ras-related protein Rab-1B OS=Homo sapiens GN=RAB1B PE=3 SV=1;>sp|Q92928|RAB1C_HUMAN Putative Ras-related protein Rab-1C OS=Homo sapiens GN=RAB1C P	19	18	9	20570000	122660000	80434000	80434000
O75964;E9PN17;Q7Z4Y8	O75964;E9PN17	ATP synthase subunit g, mitochondrial	ATP5L	>sp|O75964|ATP5L_HUMAN ATP synthase subunit g, mitochondrial OS=Homo sapiens GN=ATP5L PE=1 SV=3;>tr|E9PN17|E9PN17_HUMAN ATP synthase subunit g, mitochondrial OS=Homo sapiens GN=ATP5L PE=4 SV=1	7	7	7	55283000	100380000	80110000	80110000
P53597;H7C233	P53597	Succinyl-CoA ligase [ADP/GDP-forming] subunit alpha, mitochondrial	SUCLG1	>sp|P53597|SUCA_HUMAN Succinyl-CoA ligase [ADP/GDP-forming] subunit alpha, mitochondrial OS=Homo sapiens GN=SUCLG1 PE=1 SV=4	10	10	10	42354000	113770000	79815000	79815000
P20962	P20962	Parathymosin	PTMS	>sp|P20962|PTMS_HUMAN Parathymosin OS=Homo sapiens GN=PTMS PE=1 SV=2	8	8	5	79742000	69345000	89677000	79742000
P04843;B7Z4L4;F8WF32	P04843;B7Z4L4	Dolichyl-diphosphooligosaccharide--protein glycosyltransferase subunit 1	RPN1	>sp|P04843|RPN1_HUMAN Dolichyl-diphosphooligosaccharide--protein glycosyltransferase subunit 1 OS=Homo sapiens GN=RPN1 PE=1 SV=1;>tr|B7Z4L4|B7Z4L4_HUMAN Dolichyl-diphosphooligosaccharide--protein glycosyltransferase subunit 1 OS=Homo sapiens GN=RPN1 PE=2 S	52	52	52	35928000	127930000	78248000	78248000
P51571;A6NLM8;H7C1C6	P51571;A6NLM8;H7C1C6	Translocon-associated protein subunit delta	SSR4	>sp|P51571|SSRD_HUMAN Translocon-associated protein subunit delta OS=Homo sapiens GN=SSR4 PE=1 SV=1;>tr|A6NLM8|A6NLM8_HUMAN Translocon-associated protein subunit delta OS=Homo sapiens GN=SSR4 PE=4 SV=1;>tr|H7C1C6|H7C1C6_HUMAN Translocon-associated protein	7	7	7	50078000	182460000	78047000	78047000
Q04609;Q04609-7;Q04609-6;Q04609-8;Q04609-9;Q04609-10;Q9HBA9;Q04609-3;E9PMK6;E9PKM3;E9PLV0;E9PI29	Q04609;Q04609-7;Q04609-6;Q04609-8;Q04609-9;Q04609-10;Q9HBA9	Glutamate carboxypeptidase 2;Putative N-acetylated-alpha-linked acidic dipeptidase	FOLH1;FOLH1B	>sp|Q04609|FOLH1_HUMAN Glutamate carboxypeptidase 2 OS=Homo sapiens GN=FOLH1 PE=1 SV=1;>sp|Q04609-7|FOLH1_HUMAN Isoform PSMA-7 of Glutamate carboxypeptidase 2 OS=Homo sapiens GN=FOLH1;>sp|Q04609-6|FOLH1_HUMAN Isoform PSMA of Glutamate carboxypeptidase 2 O	32	32	29	24249000	120510000	77881000	77881000
O95831;O95831-3;O95831-2;E9PMA0;Q2QKE4;O95831-4;Q1L6K4	O95831;O95831-3;O95831-2;E9PMA0	Apoptosis-inducing factor 1, mitochondrial	AIFM1	>sp|O95831|AIFM1_HUMAN Apoptosis-inducing factor 1, mitochondrial OS=Homo sapiens GN=AIFM1 PE=1 SV=1;>sp|O95831-3|AIFM1_HUMAN Isoform 3 of Apoptosis-inducing factor 1, mitochondrial OS=Homo sapiens GN=AIFM1;>sp|O95831-2|AIFM1_HUMAN Isoform 2 of Apoptosis-i	33	33	33	31957000	128420000	77114000	77114000
Q9NUJ1;B7Z6A8;C9IZX5	Q9NUJ1;B7Z6A8	Abhydrolase domain-containing protein 10, mitochondrial	ABHD10	>sp|Q9NUJ1|ABHDA_HUMAN Mycophenolic acid acyl-glucuronide esterase, mitochondrial OS=Homo sapiens GN=ABHD10 PE=1 SV=1;>tr|B7Z6A8|B7Z6A8_HUMAN Mycophenolic acid acyl-glucuronide esterase, mitochondrial OS=Homo sapiens GN=ABHD10 PE=2 SV=1	14	14	14	18490000	114880000	77063000	77063000
P22830-2;P22830;K7ELX4;K7EJX5;K7EKP7;K7EJM8	P22830-2;P22830;K7ELX4	Ferrochelatase, mitochondrial	FECH	>sp|P22830-2|HEMH_HUMAN Isoform 2 of Ferrochelatase, mitochondrial OS=Homo sapiens GN=FECH;>sp|P22830|HEMH_HUMAN Ferrochelatase, mitochondrial OS=Homo sapiens GN=FECH PE=1 SV=2;>tr|K7ELX4|K7ELX4_HUMAN Ferrochelatase, mitochondrial (Fragment) OS=Homo sapien	25	25	21	29102000	107250000	76659000	76659000
Q9UBQ7;Q5T946;Q9H636	Q9UBQ7;Q5T946	Glyoxylate reductase/hydroxypyruvate reductase	GRHPR	>sp|Q9UBQ7|GRHPR_HUMAN Glyoxylate reductase/hydroxypyruvate reductase OS=Homo sapiens GN=GRHPR PE=1 SV=1;>tr|Q5T946|Q5T946_HUMAN Glyoxylate reductase/hydroxypyruvate reductase OS=Homo sapiens GN=GRHPR PE=2 SV=1	23	23	23	30802000	127890000	76337000	76337000
P78371;P78371-2;F5GWF6;F8VQ14	P78371;P78371-2;F5GWF6;F8VQ14	T-complex protein 1 subunit beta	CCT2	>sp|P78371|TCPB_HUMAN T-complex protein 1 subunit beta OS=Homo sapiens GN=CCT2 PE=1 SV=4;>sp|P78371-2|TCPB_HUMAN Isoform 2 of T-complex protein 1 subunit beta OS=Homo sapiens GN=CCT2;>tr|F5GWF6|F5GWF6_HUMAN T-complex protein 1 subunit beta OS=Homo sapiens	48	48	48	30196000	88928000	76318000	76318000
O75521;O75521-2;F1LLU7;C9JB63;F8WAW4;F8W6J1	O75521;O75521-2;F1LLU7;C9JB63;F8WAW4	Enoyl-CoA delta isomerase 2, mitochondrial	ECI2	>sp|O75521|ECI2_HUMAN Enoyl-CoA delta isomerase 2, mitochondrial OS=Homo sapiens GN=ECI2 PE=1 SV=4;>sp|O75521-2|ECI2_HUMAN Isoform 2 of Enoyl-CoA delta isomerase 2, mitochondrial OS=Homo sapiens GN=ECI2;>tr|F1LLU7|F1LLU7_HUMAN Enoyl-CoA delta isomerase 2,	21	21	12	28579000	84813000	76221000	76221000
O00299	O00299	Chloride intracellular channel protein 1	CLIC1	>sp|O00299|CLIC1_HUMAN Chloride intracellular channel protein 1 OS=Homo sapiens GN=CLIC1 PE=1 SV=4	22	21	21	28459000	85506000	76188000	76188000
O60506;O60506-2;F6UXX1	O60506;O60506-2	Heterogeneous nuclear ribonucleoprotein Q	SYNCRIP	>sp|O60506|HNRPQ_HUMAN Heterogeneous nuclear ribonucleoprotein Q OS=Homo sapiens GN=SYNCRIP PE=1 SV=2;>sp|O60506-2|HNRPQ_HUMAN Isoform 2 of Heterogeneous nuclear ribonucleoprotein Q OS=Homo sapiens GN=SYNCRIP	38	38	2	25890000	103190000	75859000	75859000
P49257	P49257	Protein ERGIC-53	LMAN1	>sp|P49257|LMAN1_HUMAN Protein ERGIC-53 OS=Homo sapiens GN=LMAN1 PE=1 SV=2	25	25	25	18184000	95771000	75775000	75775000
P63220;Q8WVC2;Q9BYK1;Q9BYK2	P63220;Q8WVC2;Q9BYK1	40S ribosomal protein S21	RPS21	>sp|P63220|RS21_HUMAN 40S ribosomal protein S21 OS=Homo sapiens GN=RPS21 PE=1 SV=1;>tr|Q8WVC2|Q8WVC2_HUMAN 40S ribosomal protein S21 OS=Homo sapiens GN=RPS21 PE=2 SV=1;>tr|Q9BYK1|Q9BYK1_HUMAN 40S ribosomal protein S21 OS=Homo sapiens GN=RPS21 PE=2 SV=1	12	12	12	25028000	75348000	95045000	75348000
Q969H8	Q969H8	UPF0556 protein C19orf10	C19orf10	>sp|Q969H8|CS010_HUMAN UPF0556 protein C19orf10 OS=Homo sapiens GN=C19orf10 PE=1 SV=1	9	9	9	23355000	117040000	75330000	75330000
P18085;C9JAK5;C9JPM4	P18085;C9JAK5;C9JPM4	ADP-ribosylation factor 4	ARF4	>sp|P18085|ARF4_HUMAN ADP-ribosylation factor 4 OS=Homo sapiens GN=ARF4 PE=1 SV=3;>tr|C9JAK5|C9JAK5_HUMAN ADP-ribosylation factor 4 OS=Homo sapiens GN=ARF4 PE=3 SV=1;>tr|C9JPM4|C9JPM4_HUMAN ADP-ribosylation factor 4 (Fragment) OS=Homo sapiens GN=ARF4 PE=3	12	7	7	37643000	136460000	75191000	75191000
A8MXP9;D6R991;H0Y8T4;D6RBK5;D6RIA2;D6R8Z5;D6RE02;D6RBI2;D6REK4;D6RCM3;D6RBS2;D6RAY2;D6RAM9;D6R9F3;D6RB45	A8MXP9;D6R991		MATR3	>tr|A8MXP9|A8MXP9_HUMAN Matrin-3 OS=Homo sapiens GN=MATR3 PE=4 SV=1;>tr|D6R991|D6R991_HUMAN Matrin-3 (Fragment) OS=Homo sapiens GN=MATR3 PE=4 SV=1	67	67	3	25206000	82330000	74877000	74877000
P48643;E7ENZ3;E9PCA1;B7ZAR1;B4DYD8;D6RIZ7;H0Y914	P48643;E7ENZ3;E9PCA1;B7ZAR1;B4DYD8	T-complex protein 1 subunit epsilon	CCT5	>sp|P48643|TCPE_HUMAN T-complex protein 1 subunit epsilon OS=Homo sapiens GN=CCT5 PE=1 SV=1;>tr|E7ENZ3|E7ENZ3_HUMAN T-complex protein 1 subunit epsilon OS=Homo sapiens GN=CCT5 PE=4 SV=1;>tr|E9PCA1|E9PCA1_HUMAN T-complex protein 1 subunit epsilon OS=Homo sa	56	56	56	39904000	99701000	74055000	74055000
Q9P003;A6NLH6	Q9P003;A6NLH6	Protein cornichon homolog 4	CNIH4	>sp|Q9P003|CNIH4_HUMAN Protein cornichon homolog 4 OS=Homo sapiens GN=CNIH4 PE=2 SV=1;>tr|A6NLH6|A6NLH6_HUMAN Protein cornichon homolog 4 OS=Homo sapiens GN=CNIH4 PE=4 SV=1	1	1	1	12597000	169920000	73916000	73916000
Q9UIJ7;E7ET30;Q9UIJ7-2	Q9UIJ7;E7ET30;Q9UIJ7-2	GTP:AMP phosphotransferase, mitochondrial	AK3	>sp|Q9UIJ7|KAD3_HUMAN GTP:AMP phosphotransferase, mitochondrial OS=Homo sapiens GN=AK3 PE=1 SV=4;>tr|E7ET30|E7ET30_HUMAN GTP:AMP phosphotransferase, mitochondrial OS=Homo sapiens GN=AK3 PE=3 SV=1;>sp|Q9UIJ7-2|KAD3_HUMAN Isoform 2 of GTP:AMP phosphotransfer	20	20	20	32533000	73904000	103210000	73904000
Q9Y5S9;Q9Y5S9-2	Q9Y5S9;Q9Y5S9-2	RNA-binding protein 8A	RBM8A	>sp|Q9Y5S9|RBM8A_HUMAN RNA-binding protein 8A OS=Homo sapiens GN=RBM8A PE=1 SV=1;>sp|Q9Y5S9-2|RBM8A_HUMAN Isoform 2 of RNA-binding protein 8A OS=Homo sapiens GN=RBM8A	10	10	10	13851000	92789000	73619000	73619000
Q08211;Q08211-2	Q08211	ATP-dependent RNA helicase A	DHX9	>sp|Q08211|DHX9_HUMAN ATP-dependent RNA helicase A OS=Homo sapiens GN=DHX9 PE=1 SV=4	78	78	77	30816000	96297000	73441000	73441000
P18077;C9K025;F8WB72;F8WBS5	P18077;C9K025;F8WB72;F8WBS5	60S ribosomal protein L35a	RPL35A	>sp|P18077|RL35A_HUMAN 60S ribosomal protein L35a OS=Homo sapiens GN=RPL35A PE=1 SV=2;>tr|C9K025|C9K025_HUMAN 60S ribosomal protein L35a (Fragment) OS=Homo sapiens GN=RPL35A PE=4 SV=1;>tr|F8WB72|F8WB72_HUMAN 60S ribosomal protein L35a OS=Homo sapiens GN=RP	16	16	16	60894000	151330000	73401000	73401000
Q9HBL7	Q9HBL7	Plasminogen receptor (KT)	PLGRKT	>sp|Q9HBL7|PLRKT_HUMAN Plasminogen receptor (KT) OS=Homo sapiens GN=PLGRKT PE=1 SV=1	5	5	5	18474000	133930000	73328000	73328000
E9PR30;P62861;E9PM49	E9PR30;P62861	40S ribosomal protein S30	FAU	>tr|E9PR30|E9PR30_HUMAN 40S ribosomal protein S30 OS=Homo sapiens GN=FAU PE=4 SV=1;>sp|P62861|RS30_HUMAN 40S ribosomal protein S30 OS=Homo sapiens GN=FAU PE=1 SV=1	5	5	5	13459000	85377000	73310000	73310000
O14818;H0Y586;Q5JXJ2;Q8TAA3;Q8TAA3-5;Q8TAA3-2;F5GY34	O14818;H0Y586;Q5JXJ2	Proteasome subunit alpha type-7;Proteasome subunit alpha type	PSMA7	>sp|O14818|PSA7_HUMAN Proteasome subunit alpha type-7 OS=Homo sapiens GN=PSMA7 PE=1 SV=1;>tr|H0Y586|H0Y586_HUMAN Proteasome subunit alpha type-7 (Fragment) OS=Homo sapiens GN=PSMA7 PE=4 SV=1;>tr|Q5JXJ2|Q5JXJ2_HUMAN Proteasome subunit alpha type OS=Homo sap	23	23	9	26941000	149370000	72801000	72801000
P28066;B4E2V4	P28066;B4E2V4	Proteasome subunit alpha type-5	PSMA5	>sp|P28066|PSA5_HUMAN Proteasome subunit alpha type-5 OS=Homo sapiens GN=PSMA5 PE=1 SV=3;>tr|B4E2V4|B4E2V4_HUMAN Proteasome (Prosome, macropain) subunit, alpha type, 5, isoform CRA_c OS=Homo sapiens GN=PSMA5 PE=2 SV=1	12	12	12	25688000	75041000	72693000	72693000
P50914;E7EPB3	P50914;E7EPB3	60S ribosomal protein L14	RPL14	>sp|P50914|RL14_HUMAN 60S ribosomal protein L14 OS=Homo sapiens GN=RPL14 PE=1 SV=4;>tr|E7EPB3|E7EPB3_HUMAN 60S ribosomal protein L14 OS=Homo sapiens GN=RPL14 PE=4 SV=1	14	14	14	43044000	198450000	72684000	72684000
O94905;E5RHW4;E5RJ09;O94905-3;O94905-2	O94905;E5RHW4	Erlin-2	ERLIN2	>sp|O94905|ERLN2_HUMAN Erlin-2 OS=Homo sapiens GN=ERLIN2 PE=1 SV=1;>tr|E5RHW4|E5RHW4_HUMAN Erlin-2 (Fragment) OS=Homo sapiens GN=ERLIN2 PE=4 SV=1	23	23	19	23168000	142040000	72448000	72448000
P54727;Q5W0S5;G5E9P0;Q5W0S4	P54727;Q5W0S5	UV excision repair protein RAD23 homolog B	RAD23B	>sp|P54727|RD23B_HUMAN UV excision repair protein RAD23 homolog B OS=Homo sapiens GN=RAD23B PE=1 SV=1;>tr|Q5W0S5|Q5W0S5_HUMAN RAD23 homolog B (S. cerevisiae) (Fragment) OS=Homo sapiens GN=RAD23B PE=2 SV=1	18	18	11	55642000	96586000	72359000	72359000
Q92522	Q92522	Histone H1x	H1FX	>sp|Q92522|H1X_HUMAN Histone H1x OS=Homo sapiens GN=H1FX PE=1 SV=1	15	15	15	23526000	71970000	75610000	71970000
Q9Y4L1;E9PL22;E9PJ21;B7Z909;J3KTF1;J3QL06;J3QLE9;J3QQH7;J3KT27;J3KSJ2	Q9Y4L1;E9PL22;E9PJ21;B7Z909	Hypoxia up-regulated protein 1	HYOU1	>sp|Q9Y4L1|HYOU1_HUMAN Hypoxia up-regulated protein 1 OS=Homo sapiens GN=HYOU1 PE=1 SV=1;>tr|E9PL22|E9PL22_HUMAN Hypoxia up-regulated protein 1 OS=Homo sapiens GN=HYOU1 PE=3 SV=1;>tr|E9PJ21|E9PJ21_HUMAN Hypoxia up-regulated protein 1 (Fragment) OS=Homo sap	57	57	56	29832000	75481000	71910000	71910000
P26368;P26368-2;K7ENG2;K7ESF0;K7ESD0;K7ELP8	P26368;P26368-2;K7ENG2	Splicing factor U2AF 65 kDa subunit	U2AF2	>sp|P26368|U2AF2_HUMAN Splicing factor U2AF 65 kDa subunit OS=Homo sapiens GN=U2AF2 PE=1 SV=4;>sp|P26368-2|U2AF2_HUMAN Isoform 2 of Splicing factor U2AF 65 kDa subunit OS=Homo sapiens GN=U2AF2;>tr|K7ENG2|K7ENG2_HUMAN Splicing factor U2AF 65 kDa subunit OS=	20	20	20	15157000	114360000	71811000	71811000
P42677;Q5T4L4;C9J1C5	P42677;Q5T4L4	40S ribosomal protein S27	RPS27	>sp|P42677|RS27_HUMAN 40S ribosomal protein S27 OS=Homo sapiens GN=RPS27 PE=1 SV=3;>tr|Q5T4L4|Q5T4L4_HUMAN 40S ribosomal protein S27 OS=Homo sapiens GN=RPS27 PE=4 SV=1	8	8	5	65539000	71661000	170910000	71661000
P04844;P04844-2;Q5JYR7;Q5JYR4;F2Z3K5;Q5JYR3;H0Y5M1	P04844;P04844-2	Dolichyl-diphosphooligosaccharide--protein glycosyltransferase subunit 2	RPN2	>sp|P04844|RPN2_HUMAN Dolichyl-diphosphooligosaccharide--protein glycosyltransferase subunit 2 OS=Homo sapiens GN=RPN2 PE=1 SV=3;>sp|P04844-2|RPN2_HUMAN Isoform 2 of Dolichyl-diphosphooligosaccharide--protein glycosyltransferase subunit 2 OS=Homo sapiens G	28	28	28	25958000	129990000	71545000	71545000
P56381;Q5VTU8	P56381;Q5VTU8	ATP synthase subunit epsilon, mitochondrial;ATP synthase subunit epsilon-like protein, mitochondrial	ATP5E;ATP5EP2	>sp|P56381|ATP5E_HUMAN ATP synthase subunit epsilon, mitochondrial OS=Homo sapiens GN=ATP5E PE=1 SV=2;>sp|Q5VTU8|AT5EL_HUMAN ATP synthase subunit epsilon-like protein, mitochondrial OS=Homo sapiens GN=ATP5EP2 PE=1 SV=1	3	3	3	29418000	79371000	71112000	71112000
J3KTL2;Q07955;Q07955-2;Q07955-3;J3KSR8;J3KSW7;J3QQV5	J3KTL2;Q07955;Q07955-2;Q07955-3	Serine/arginine-rich splicing factor 1	SRSF1	>tr|J3KTL2|J3KTL2_HUMAN Serine/arginine-rich-splicing factor 1 OS=Homo sapiens GN=SRSF1 PE=4 SV=1;>sp|Q07955|SRSF1_HUMAN Serine/arginine-rich splicing factor 1 OS=Homo sapiens GN=SRSF1 PE=1 SV=2;>sp|Q07955-2|SRSF1_HUMAN Isoform ASF-2 of Serine/arginine-ric	26	26	25	42044000	108910000	70868000	70868000
P10515;E9PEJ4;H0YDD4;F5H7M3	P10515;E9PEJ4;H0YDD4;F5H7M3	Dihydrolipoyllysine-residue acetyltransferase component of pyruvate dehydrogenase complex, mitochondrial	DLAT	>sp|P10515|ODP2_HUMAN Dihydrolipoyllysine-residue acetyltransferase component of pyruvate dehydrogenase complex, mitochondrial OS=Homo sapiens GN=DLAT PE=1 SV=3;>tr|E9PEJ4|E9PEJ4_HUMAN Dihydrolipoyllysine-residue acetyltransferase component of pyruvate deh	27	27	27	18466000	70715000	73014000	70715000
P17987;E7EQR6;E7ERF2;F5H282;F5GZ03;F5GZI8;F5GYL4;F5H7Y1	P17987;E7EQR6;E7ERF2;F5H282	T-complex protein 1 subunit alpha	TCP1	>sp|P17987|TCPA_HUMAN T-complex protein 1 subunit alpha OS=Homo sapiens GN=TCP1 PE=1 SV=1;>tr|E7EQR6|E7EQR6_HUMAN T-complex protein 1 subunit alpha OS=Homo sapiens GN=TCP1 PE=3 SV=1;>tr|E7ERF2|E7ERF2_HUMAN T-complex protein 1 subunit alpha OS=Homo sapiens	44	44	33	25098000	75603000	70236000	70236000
P08559-4;P08559;P08559-2;P08559-3;Q5JPU3;Q5JPU1;Q5JPT9;Q5JPU0;P29803;Q5JPU2	P08559-4;P08559;P08559-2;P08559-3	Pyruvate dehydrogenase E1 component subunit alpha, somatic form, mitochondrial	PDHA1	>sp|P08559-4|ODPA_HUMAN Isoform 4 of Pyruvate dehydrogenase E1 component subunit alpha, somatic form, mitochondrial OS=Homo sapiens GN=PDHA1;>sp|P08559|ODPA_HUMAN Pyruvate dehydrogenase E1 component subunit alpha, somatic form, mitochondrial OS=Homo sapien	28	28	28	20092000	84532000	70050000	70050000
P26639;B4DEG8;G3XAN9;E7ERI3;D6R9F8;D6RDJ6;D6RCA5;D6RBR8;D6RCS6;D6RHV7;D6RJ97	P26639;B4DEG8;G3XAN9;E7ERI3	Threonine--tRNA ligase, cytoplasmic	TARS	>sp|P26639|SYTC_HUMAN Threonine--tRNA ligase, cytoplasmic OS=Homo sapiens GN=TARS PE=1 SV=3;>tr|B4DEG8|B4DEG8_HUMAN Threonine--tRNA ligase, cytoplasmic OS=Homo sapiens GN=TARS PE=2 SV=1;>tr|G3XAN9|G3XAN9_HUMAN Threonine--tRNA ligase, cytoplasmic OS=Homo sa	56	56	51	31550000	139670000	69828000	69828000
H0YMV8;Q71UM5;C9JLI6	H0YMV8;Q71UM5;C9JLI6	40S ribosomal protein S27;40S ribosomal protein S27-like	RPS27L	>tr|H0YMV8|H0YMV8_HUMAN 40S ribosomal protein S27 OS=Homo sapiens GN=RPS27L PE=3 SV=1;>sp|Q71UM5|RS27L_HUMAN 40S ribosomal protein S27-like OS=Homo sapiens GN=RPS27L PE=1 SV=3;>tr|C9JLI6|C9JLI6_HUMAN 40S ribosomal protein S27 OS=Homo sapiens GN=RPS27L PE=3	6	3	3	18554000	122580000	69414000	69414000
Q9HDC9;H0Y512;Q9HDC9-2	Q9HDC9;H0Y512;Q9HDC9-2	Adipocyte plasma membrane-associated protein	APMAP;C20orf3	>sp|Q9HDC9|APMAP_HUMAN Adipocyte plasma membrane-associated protein OS=Homo sapiens GN=APMAP PE=1 SV=2;>tr|H0Y512|H0Y512_HUMAN Adipocyte plasma membrane-associated protein (Fragment) OS=Homo sapiens GN=APMAP PE=4 SV=1;>sp|Q9HDC9-2|APMAP_HUMAN Isoform 2 of	26	26	26	26743000	93768000	69202000	69202000
P49720;J3QKR3;J3KRR2;J3KSM3	P49720;J3QKR3;J3KRR2;J3KSM3	Proteasome subunit beta type-3	PSMB3	>sp|P49720|PSB3_HUMAN Proteasome subunit beta type-3 OS=Homo sapiens GN=PSMB3 PE=1 SV=2;>tr|J3QKR3|J3QKR3_HUMAN Proteasome subunit beta type-3 (Fragment) OS=Homo sapiens GN=PSMB3 PE=3 SV=1;>tr|J3KRR2|J3KRR2_HUMAN Proteasome subunit beta type-3 OS=Homo sapi	13	13	13	12416000	69195000	95149000	69195000
Q12907;D6RBV2;D6RDX1;D6RIU4;D6RBH1	Q12907;D6RBV2;D6RDX1;D6RIU4	Vesicular integral-membrane protein VIP36	LMAN2	>sp|Q12907|LMAN2_HUMAN Vesicular integral-membrane protein VIP36 OS=Homo sapiens GN=LMAN2 PE=1 SV=1;>tr|D6RBV2|D6RBV2_HUMAN Vesicular integral-membrane protein VIP36 OS=Homo sapiens GN=LMAN2 PE=4 SV=1;>tr|D6RDX1|D6RDX1_HUMAN Vesicular integral-membrane pro	18	18	18	32218000	107570000	69178000	69178000
Q969L2	Q969L2	Protein MAL2	MAL2	>sp|Q969L2|MAL2_HUMAN Protein MAL2 OS=Homo sapiens GN=MAL2 PE=1 SV=1	2	2	2	13925000	111530000	69078000	69078000
O15394;H9KV31;B7Z841	O15394;H9KV31	Neural cell adhesion molecule 2	NCAM2	>sp|O15394|NCAM2_HUMAN Neural cell adhesion molecule 2 OS=Homo sapiens GN=NCAM2 PE=1 SV=2;>tr|H9KV31|H9KV31_HUMAN Neural cell adhesion molecule 2 OS=Homo sapiens GN=NCAM2 PE=4 SV=1	43	43	42	26786000	126910000	69070000	69070000
O94826	O94826	Mitochondrial import receptor subunit TOM70	TOMM70A	>sp|O94826|TOM70_HUMAN Mitochondrial import receptor subunit TOM70 OS=Homo sapiens GN=TOMM70A PE=1 SV=1	39	39	39	16960000	92654000	69014000	69014000
B1AVU8;P07602;P07602-3;C9JIZ6;P07602-2	B1AVU8;P07602;P07602-3;C9JIZ6;P07602-2	Proactivator polypeptide;Saposin-A;Saposin-B-Val;Saposin-B;Saposin-C;Saposin-D	PSAP	>tr|B1AVU8|B1AVU8_HUMAN Prosaposin OS=Homo sapiens GN=PSAP PE=4 SV=1;>sp|P07602|SAP_HUMAN Proactivator polypeptide OS=Homo sapiens GN=PSAP PE=1 SV=2;>sp|P07602-3|SAP_HUMAN Isoform Sap-mu-9 of Proactivator polypeptide OS=Homo sapiens GN=PSAP;>tr|C9JIZ6|C9JI	28	28	28	45170000	91523000	68971000	68971000
O00264;B7Z1L3	O00264;B7Z1L3	Membrane-associated progesterone receptor component 1	PGRMC1	>sp|O00264|PGRC1_HUMAN Membrane-associated progesterone receptor component 1 OS=Homo sapiens GN=PGRMC1 PE=1 SV=3;>tr|B7Z1L3|B7Z1L3_HUMAN Membrane-associated progesterone receptor component 1 OS=Homo sapiens GN=PGRMC1 PE=2 SV=1	17	17	15	20614000	72961000	68827000	68827000
P47985;P0C7P4	P47985;P0C7P4	Cytochrome b-c1 complex subunit Rieske, mitochondrial;Cytochrome b-c1 complex subunit 11;Putative cytochrome b-c1 complex subunit Rieske-like protein 1	UQCRFS1;UQCRFS1P1	>sp|P47985|UCRI_HUMAN Cytochrome b-c1 complex subunit Rieske, mitochondrial OS=Homo sapiens GN=UQCRFS1 PE=1 SV=2;>sp|P0C7P4|UCRIL_HUMAN Putative cytochrome b-c1 complex subunit Rieske-like protein 1 OS=Homo sapiens GN=UQCRFS1P1 PE=5 SV=1	15	15	15	17216000	68623000	78649000	68623000
Q01081;Q01081-2;Q01081-4;Q01081-3;K7ERY8;K7EJM7;K7EJH3;K7EPL9	Q01081;Q01081-2;Q01081-4	Splicing factor U2AF 35 kDa subunit	U2AF1	>sp|Q01081|U2AF1_HUMAN Splicing factor U2AF 35 kDa subunit OS=Homo sapiens GN=U2AF1 PE=1 SV=3;>sp|Q01081-2|U2AF1_HUMAN Isoform 2 of Splicing factor U2AF 35 kDa subunit OS=Homo sapiens GN=U2AF1;>sp|Q01081-4|U2AF1_HUMAN Isoform 4 of Splicing factor U2AF 35 k	14	14	8	16167000	68555000	74238000	68555000
H3BLZ8;Q92841;Q92841-3;Q92841-2;Q92841-1;C9JMU5	H3BLZ8;Q92841;Q92841-3;Q92841-2;Q92841-1;C9JMU5	Probable ATP-dependent RNA helicase DDX17	DDX17	>tr|H3BLZ8|H3BLZ8_HUMAN Probable ATP-dependent RNA helicase DDX17 OS=Homo sapiens GN=DDX17 PE=3 SV=1;>sp|Q92841|DDX17_HUMAN Probable ATP-dependent RNA helicase DDX17 OS=Homo sapiens GN=DDX17 PE=1 SV=2;>sp|Q92841-3|DDX17_HUMAN Isoform 4 of Probable ATP-depe	44	35	31	13021000	84096000	68375000	68375000
Q9Y3I0;E7EQS9	Q9Y3I0	tRNA-splicing ligase RtcB homolog	C22orf28	>sp|Q9Y3I0|RTCB_HUMAN tRNA-splicing ligase RtcB homolog OS=Homo sapiens GN=C22orf28 PE=1 SV=1	33	33	33	25606000	128770000	68135000	68135000
P30536;B1AH87	P30536;B1AH87	Translocator protein	TSPO	>sp|P30536|TSPOA_HUMAN Translocator protein OS=Homo sapiens GN=TSPO PE=1 SV=3;>tr|B1AH87|B1AH87_HUMAN Putative peripheral benzodiazepine receptor-related protein (Fragment) OS=Homo sapiens GN=TSPO PE=4 SV=1	4	4	4	43758000	116900000	68033000	68033000
P54577	P54577	Tyrosine--tRNA ligase, cytoplasmic	YARS	>sp|P54577|SYYC_HUMAN Tyrosine--tRNA ligase, cytoplasmic OS=Homo sapiens GN=YARS PE=1 SV=4	51	51	50	31448000	83692000	68023000	68023000
P78417;D3DRA3;Q5TA02;F5H7H0;Q5TA01	P78417;D3DRA3;Q5TA02;F5H7H0;Q5TA01	Glutathione S-transferase omega-1	GSTO1	>sp|P78417|GSTO1_HUMAN Glutathione S-transferase omega-1 OS=Homo sapiens GN=GSTO1 PE=1 SV=2;>tr|D3DRA3|D3DRA3_HUMAN Glutathione S-transferase omega 1, isoform CRA_a OS=Homo sapiens GN=GSTO1 PE=3 SV=1;>tr|Q5TA02|Q5TA02_HUMAN Glutathione S-transferase omega	26	26	26	26905000	74802000	67875000	67875000
Q96AB3-2;Q96AB3;K7EKW4;K7ENV7;Q96AB3-3	Q96AB3-2;Q96AB3;K7EKW4;K7ENV7;Q96AB3-3	Isochorismatase domain-containing protein 2, mitochondrial	ISOC2	>sp|Q96AB3-2|ISOC2_HUMAN Isoform 2 of Isochorismatase domain-containing protein 2, mitochondrial OS=Homo sapiens GN=ISOC2;>sp|Q96AB3|ISOC2_HUMAN Isochorismatase domain-containing protein 2, mitochondrial OS=Homo sapiens GN=ISOC2 PE=1 SV=1;>tr|K7EKW4|K7EKW4	11	11	11	52620000	130910000	67688000	67688000
Q99735;Q99735-2	Q99735;Q99735-2	Microsomal glutathione S-transferase 2	MGST2	>sp|Q99735|MGST2_HUMAN Microsomal glutathione S-transferase 2 OS=Homo sapiens GN=MGST2 PE=1 SV=1;>sp|Q99735-2|MGST2_HUMAN Isoform 2 of Microsomal glutathione S-transferase 2 OS=Homo sapiens GN=MGST2	3	3	3	42027000	127660000	67475000	67475000
P60900;G3V5Z7;B4DXJ9;G3V295;G3V3I1;B4DQR4;G3V3U4;H0YJC4;G3V2S7;G3V4S5	P60900;G3V5Z7;B4DXJ9;G3V295;G3V3I1;B4DQR4	Proteasome subunit alpha type-6;Proteasome subunit alpha type	PSMA6	>sp|P60900|PSA6_HUMAN Proteasome subunit alpha type-6 OS=Homo sapiens GN=PSMA6 PE=1 SV=1;>tr|G3V5Z7|G3V5Z7_HUMAN Proteasome subunit alpha type OS=Homo sapiens GN=PSMA6 PE=3 SV=1;>tr|B4DXJ9|B4DXJ9_HUMAN Proteasome (Prosome, macropain) subunit, alpha type, 6	23	23	23	25776000	100270000	67453000	67453000
P78527;P78527-2;E7EUY0;F5GX40;H0YG84;Q6GZV1	P78527;P78527-2;E7EUY0	DNA-dependent protein kinase catalytic subunit	PRKDC	>sp|P78527|PRKDC_HUMAN DNA-dependent protein kinase catalytic subunit OS=Homo sapiens GN=PRKDC PE=1 SV=3;>sp|P78527-2|PRKDC_HUMAN Isoform 2 of DNA-dependent protein kinase catalytic subunit OS=Homo sapiens GN=PRKDC;>tr|E7EUY0|E7EUY0_HUMAN DNA-dependent pro	239	239	239	25286000	82991000	66949000	66949000
A8MWD9;P62308;F5H013;Q49AN9;C9JVQ0;F5H5R7	A8MWD9;P62308;F5H013;Q49AN9;C9JVQ0;F5H5R7	Small nuclear ribonucleoprotein G-like protein;Small nuclear ribonucleoprotein G	SNRPG	>sp|A8MWD9|RUXGL_HUMAN Small nuclear ribonucleoprotein G-like protein OS=Homo sapiens PE=3 SV=2;>sp|P62308|RUXG_HUMAN Small nuclear ribonucleoprotein G OS=Homo sapiens GN=SNRPG PE=1 SV=1;>tr|F5H013|F5H013_HUMAN Small nuclear ribonucleoprotein G OS=Homo sap	4	4	4	39349000	288000000	66927000	66927000
O75340;Q2YDC2;H0Y9N1;E7EPW6;E7ESR3;H0Y9X3;Q86W51;D6RA21	O75340;Q2YDC2	Programmed cell death protein 6	PDCD6	>sp|O75340|PDCD6_HUMAN Programmed cell death protein 6 OS=Homo sapiens GN=PDCD6 PE=1 SV=1;>tr|Q2YDC2|Q2YDC2_HUMAN HCG1985580, isoform CRA_f OS=Homo sapiens GN=PDCD6 PE=2 SV=1	11	11	11	17963000	134480000	66923000	66923000
P16615;P16615-3;P16615-2;P16615-5;P16615-4;H7C5W9;F8VSH0;H3BVB2;H3BTW4;J3QSY6	P16615;P16615-3;P16615-2;P16615-5;P16615-4;H7C5W9	Sarcoplasmic/endoplasmic reticulum calcium ATPase 2	ATP2A2	>sp|P16615|AT2A2_HUMAN Sarcoplasmic/endoplasmic reticulum calcium ATPase 2 OS=Homo sapiens GN=ATP2A2 PE=1 SV=1;>sp|P16615-3|AT2A2_HUMAN Isoform 3 of Sarcoplasmic/endoplasmic reticulum calcium ATPase 2 OS=Homo sapiens GN=ATP2A2;>sp|P16615-2|AT2A2_HUMAN Isof	54	54	34	20141000	70881000	66692000	66692000
P15531-2;P15531	P15531-2;P15531	Nucleoside diphosphate kinase A	NME1	>sp|P15531-2|NDKA_HUMAN Isoform 2 of Nucleoside diphosphate kinase A OS=Homo sapiens GN=NME1;>sp|P15531|NDKA_HUMAN Nucleoside diphosphate kinase A OS=Homo sapiens GN=NME1 PE=1 SV=1	15	1	1	24463000	66589000	111090000	66589000
Q9P0M6;Q5SQT3	Q9P0M6;Q5SQT3	Core histone macro-H2A.2;Histone H2A	H2AFY2	>sp|Q9P0M6|H2AW_HUMAN Core histone macro-H2A.2 OS=Homo sapiens GN=H2AFY2 PE=1 SV=3;>tr|Q5SQT3|Q5SQT3_HUMAN Histone H2A (Fragment) OS=Homo sapiens GN=H2AFY2 PE=2 SV=1	23	21	21	13232000	66501000	69618000	66501000
P46779;H0YKD8;E9PB24;P46779-2;H0YMF4;G5E9L2;C9JB50;H0YLP6	P46779;H0YKD8;E9PB24;P46779-2;H0YMF4;G5E9L2;C9JB50;H0YLP6	60S ribosomal protein L28	RPL28	>sp|P46779|RL28_HUMAN 60S ribosomal protein L28 OS=Homo sapiens GN=RPL28 PE=1 SV=3;>tr|H0YKD8|H0YKD8_HUMAN 60S ribosomal protein L28 OS=Homo sapiens GN=RPL28 PE=4 SV=1;>tr|E9PB24|E9PB24_HUMAN 60S ribosomal protein L28 OS=Homo sapiens GN=RPL28 PE=4 SV=1;>sp	15	15	15	52899000	66482000	94871000	66482000
P53007;B4DP62	P53007;B4DP62	Tricarboxylate transport protein, mitochondrial	SLC25A1	>sp|P53007|TXTP_HUMAN Tricarboxylate transport protein, mitochondrial OS=Homo sapiens GN=SLC25A1 PE=1 SV=2;>tr|B4DP62|B4DP62_HUMAN Solute carrier family 25 (Mitochondrial carrier; citrate transporter), member 1, isoform CRA_b OS=Homo sapiens GN=SLC25A1 PE=	15	15	15	48661000	66410000	126400000	66410000
P31040;E9PBJ5;D6RFM5;H0Y8X1	P31040;E9PBJ5;D6RFM5	Succinate dehydrogenase [ubiquinone] flavoprotein subunit, mitochondrial	SDHA	>sp|P31040|DHSA_HUMAN Succinate dehydrogenase [ubiquinone] flavoprotein subunit, mitochondrial OS=Homo sapiens GN=SDHA PE=1 SV=2;>tr|E9PBJ5|E9PBJ5_HUMAN Succinate dehydrogenase [ubiquinone] flavoprotein subunit, mitochondrial OS=Homo sapiens GN=SDHA PE=4 S	34	34	34	27845000	77773000	66326000	66326000
J3KR54;P26440;B3KVI7;H7C4G6;H0YN10;H0YKV0	J3KR54;P26440;B3KVI7;H7C4G6	Isovaleryl-CoA dehydrogenase, mitochondrial	IVD	>tr|J3KR54|J3KR54_HUMAN Isovaleryl Coenzyme A dehydrogenase, isoform CRA_a OS=Homo sapiens GN=IVD PE=3 SV=1;>sp|P26440|IVD_HUMAN Isovaleryl-CoA dehydrogenase, mitochondrial OS=Homo sapiens GN=IVD PE=1 SV=1;>tr|B3KVI7|B3KVI7_HUMAN Isovaleryl Coenzyme A dehy	18	18	9	23322000	66287000	72159000	66287000
Q8NC51	Q8NC51	Plasminogen activator inhibitor 1 RNA-binding protein	SERBP1	>sp|Q8NC51|PAIRB_HUMAN Plasminogen activator inhibitor 1 RNA-binding protein OS=Homo sapiens GN=SERBP1 PE=1 SV=2	35	35	0	26778000	65882000	66277000	65882000
Q9NR30;Q9NR30-2	Q9NR30;Q9NR30-2	Nucleolar RNA helicase 2	DDX21	>sp|Q9NR30|DDX21_HUMAN Nucleolar RNA helicase 2 OS=Homo sapiens GN=DDX21 PE=1 SV=5;>sp|Q9NR30-2|DDX21_HUMAN Isoform 2 of Nucleolar RNA helicase 2 OS=Homo sapiens GN=DDX21	67	67	64	24579000	84761000	65791000	65791000
P51149;C9J8S3;C9J592;C9J4V0;C9IZZ0;C9J4S4;C9J7D1	P51149;C9J8S3;C9J592;C9J4V0	Ras-related protein Rab-7a	RAB7A	>sp|P51149|RAB7A_HUMAN Ras-related protein Rab-7a OS=Homo sapiens GN=RAB7A PE=1 SV=1;>tr|C9J8S3|C9J8S3_HUMAN Ras-related protein Rab-7a OS=Homo sapiens GN=RAB7A PE=3 SV=1;>tr|C9J592|C9J592_HUMAN Ras-related protein Rab-7a (Fragment) OS=Homo sapiens GN=RAB7	21	21	21	17648000	77246000	65715000	65715000
E7EWS7;P68036;B4DDG1	E7EWS7;P68036;B4DDG1	Ubiquitin-conjugating enzyme E2 L3	UBE2L3	>tr|E7EWS7|E7EWS7_HUMAN Ubiquitin-conjugating enzyme E2 L3 OS=Homo sapiens GN=UBE2L3 PE=3 SV=1;>sp|P68036|UB2L3_HUMAN Ubiquitin-conjugating enzyme E2 L3 OS=Homo sapiens GN=UBE2L3 PE=1 SV=1;>tr|B4DDG1|B4DDG1_HUMAN Ubiquitin-conjugating enzyme E2 L3 OS=Homo	10	10	10	26136000	122930000	65622000	65622000
Q15293;B7Z1M1;E9PJD5;E9PNT6;E9PP27	Q15293;B7Z1M1	Reticulocalbin-1	RCN1	>sp|Q15293|RCN1_HUMAN Reticulocalbin-1 OS=Homo sapiens GN=RCN1 PE=1 SV=1;>tr|B7Z1M1|B7Z1M1_HUMAN Reticulocalbin-1 OS=Homo sapiens GN=RCN1 PE=2 SV=1	22	22	22	33711000	181890000	65597000	65597000
P05091;F8VXI5;E7EUE5;F8W0A9;F8VP50	P05091;F8VXI5;E7EUE5;F8W0A9	Aldehyde dehydrogenase, mitochondrial	ALDH2	>sp|P05091|ALDH2_HUMAN Aldehyde dehydrogenase, mitochondrial OS=Homo sapiens GN=ALDH2 PE=1 SV=2;>tr|F8VXI5|F8VXI5_HUMAN Aldehyde dehydrogenase, mitochondrial OS=Homo sapiens GN=ALDH2 PE=3 SV=1;>tr|E7EUE5|E7EUE5_HUMAN Aldehyde dehydrogenase, mitochondrial O	26	22	22	31888000	88853000	65458000	65458000
P38159;P38159-2;H3BT71;H0Y6E7;B3KRG5;P38159-3;H3BR27;O75526;H3BNC1;Q8N7X1	P38159;P38159-2;H3BT71;H0Y6E7;B3KRG5	RNA-binding motif protein, X chromosome;RNA-binding motif protein, X chromosome, N-terminally processed	RBMX	>sp|P38159|RBMX_HUMAN RNA-binding motif protein, X chromosome OS=Homo sapiens GN=RBMX PE=1 SV=3;>sp|P38159-2|RBMX_HUMAN Isoform 2 of RNA-binding motif protein, X chromosome OS=Homo sapiens GN=RBMX;>tr|H3BT71|H3BT71_HUMAN RNA-binding motif protein, X chromo	47	47	6	20640000	89626000	65393000	65393000
P35579;P35579-2;Q5BKV1;B1AH99;REV__Q86UP2;REV__Q9UKV3;REV__Q9UKV3-5;REV__Q86UP2-3;REV__E7EQT4;REV__Q86UP2-2;REV__Q08AF3;REV__P20129;REV__G3V4Y7	P35579;P35579-2	Myosin-9	MYH9	>sp|P35579|MYH9_HUMAN Myosin-9 OS=Homo sapiens GN=MYH9 PE=1 SV=4;>sp|P35579-2|MYH9_HUMAN Isoform 2 of Myosin-9 OS=Homo sapiens GN=MYH9	231	231	191	21271000	118660000	65162000	65162000
P14678-3;P14678;P14678-2;B3KVR1;P63162;J3QLE5;J3KRY3;A8MT02	P14678-3;P14678;P14678-2;B3KVR1;P63162;J3QLE5;J3KRY3	Small nuclear ribonucleoprotein-associated proteins B and B;Small nuclear ribonucleoprotein-associated protein;Small nuclear ribonucleoprotein-associated protein N	SNRPB;SNRPN	>sp|P14678-3|RSMB_HUMAN Isoform SM-B1 of Small nuclear ribonucleoprotein-associated proteins B and B OS=Homo sapiens GN=SNRPB;>sp|P14678|RSMB_HUMAN Small nuclear ribonucleoprotein-associated proteins B and B OS=Homo sapiens GN=SNRPB PE=1 SV=2;>sp|P14678-	13	13	13	27236000	100660000	65129000	65129000
P50502;Q8NFI4;Q8IZP2;F6VDH7;H7C3I1;F8WAQ7;REV__P17367;REV__P21039	P50502;Q8NFI4;Q8IZP2;F6VDH7;H7C3I1	Hsc70-interacting protein;Putative protein FAM10A5;Putative protein FAM10A4	ST13;ST13P5;ST13P4	>sp|P50502|F10A1_HUMAN Hsc70-interacting protein OS=Homo sapiens GN=ST13 PE=1 SV=2;>sp|Q8NFI4|F10A5_HUMAN Putative protein FAM10A5 OS=Homo sapiens GN=ST13P5 PE=5 SV=1;>sp|Q8IZP2|ST134_HUMAN Putative protein FAM10A4 OS=Homo sapiens GN=ST13P4 PE=5 SV=1;>tr|F	15	15	15	31099000	156360000	65025000	65025000
P51970;F5H7V7	P51970;F5H7V7	NADH dehydrogenase [ubiquinone] 1 alpha subcomplex subunit 8	NDUFA8	>sp|P51970|NDUA8_HUMAN NADH dehydrogenase [ubiquinone] 1 alpha subcomplex subunit 8 OS=Homo sapiens GN=NDUFA8 PE=1 SV=3;>tr|F5H7V7|F5H7V7_HUMAN NADH dehydrogenase [ubiquinone] 1 alpha subcomplex subunit 8 OS=Homo sapiens GN=NDUFA8 PE=4 SV=1	13	13	13	21767000	75068000	65007000	65007000
P11940;E7ERJ7;P11940-2;Q9H361;H0YBQ4;H3BNY3;H0YAP2;H0YBN4;H3BPI5;H0YB75;H0YAS6;Q4VXU2;H0YAW6;H0YB86;H0YAS7;Q4VY17;E5RJB9;E5RH24;H0YC10;E5RHG7;E5RFD8;E5RGC4	P11940;E7ERJ7;P11940-2;Q9H361;H0YBQ4	Polyadenylate-binding protein 1;Polyadenylate-binding protein 3	PABPC1;PABPC3	>sp|P11940|PABP1_HUMAN Polyadenylate-binding protein 1 OS=Homo sapiens GN=PABPC1 PE=1 SV=2;>tr|E7ERJ7|E7ERJ7_HUMAN Polyadenylate-binding protein 1 OS=Homo sapiens GN=PABPC1 PE=4 SV=1;>sp|P11940-2|PABP1_HUMAN Isoform 2 of Polyadenylate-binding protein 1 OS=	55	55	0	22848000	77818000	64840000	64840000
P63000-2;P63000	P63000-2;P63000	Ras-related C3 botulinum toxin substrate 1	RAC1	>sp|P63000-2|RAC1_HUMAN Isoform B of Ras-related C3 botulinum toxin substrate 1 OS=Homo sapiens GN=RAC1;>sp|P63000|RAC1_HUMAN Ras-related C3 botulinum toxin substrate 1 OS=Homo sapiens GN=RAC1 PE=1 SV=1	17	17	5	34611000	91878000	64738000	64738000
P08758;E7ENQ5;D6RBL5;D6RBE9;E9PHT9;D6RCN3	P08758;E7ENQ5;D6RBL5;D6RBE9;E9PHT9	Annexin A5;Annexin	ANXA5	>sp|P08758|ANXA5_HUMAN Annexin A5 OS=Homo sapiens GN=ANXA5 PE=1 SV=2;>tr|E7ENQ5|E7ENQ5_HUMAN Annexin OS=Homo sapiens GN=ANXA5 PE=3 SV=1;>tr|D6RBL5|D6RBL5_HUMAN Annexin OS=Homo sapiens GN=ANXA5 PE=3 SV=1;>tr|D6RBE9|D6RBE9_HUMAN Annexin OS=Homo sapiens GN=AN	33	33	33	46400000	113400000	64726000	64726000
P04080	P04080	Cystatin-B	CSTB	>sp|P04080|CYTB_HUMAN Cystatin-B OS=Homo sapiens GN=CSTB PE=1 SV=2	8	8	8	23917000	68042000	64679000	64679000
P07814	P07814	Bifunctional glutamate/proline--tRNA ligase;Glutamate--tRNA ligase;Proline--tRNA ligase	EPRS	>sp|P07814|SYEP_HUMAN Bifunctional glutamate/proline--tRNA ligase OS=Homo sapiens GN=EPRS PE=1 SV=5	117	117	116	29918000	113460000	64667000	64667000
P62266;D6RD47;D6R9I7;D6RIX0;D6RDJ2	P62266;D6RD47;D6R9I7;D6RIX0;D6RDJ2	40S ribosomal protein S23	RPS23	>sp|P62266|RS23_HUMAN 40S ribosomal protein S23 OS=Homo sapiens GN=RPS23 PE=1 SV=3;>tr|D6RD47|D6RD47_HUMAN 40S ribosomal protein S23 OS=Homo sapiens GN=RPS23 PE=3 SV=1;>tr|D6R9I7|D6R9I7_HUMAN 40S ribosomal protein S23 OS=Homo sapiens GN=RPS23 PE=3 SV=1;>tr	11	11	11	36898000	99167000	64456000	64456000
P00390;P00390-2;P00390-3;P00390-4;P00390-5;H0YBD4;H0YC68;E5RI06	P00390;P00390-2;P00390-3;P00390-4;P00390-5	Glutathione reductase, mitochondrial	GSR	>sp|P00390|GSHR_HUMAN Glutathione reductase, mitochondrial OS=Homo sapiens GN=GSR PE=1 SV=2;>sp|P00390-2|GSHR_HUMAN Isoform Cytoplasmic of Glutathione reductase, mitochondrial OS=Homo sapiens GN=GSR;>sp|P00390-3|GSHR_HUMAN Isoform 2 of Glutathione reductas	29	29	29	24223000	75073000	64290000	64290000
Q9NS69	Q9NS69	Mitochondrial import receptor subunit TOM22 homolog	TOMM22	>sp|Q9NS69|TOM22_HUMAN Mitochondrial import receptor subunit TOM22 homolog OS=Homo sapiens GN=TOMM22 PE=1 SV=3	7	7	7	24366000	139750000	64139000	64139000
P42704;B8ZZ38;C9JCA9;H7C3W8	P42704	Leucine-rich PPR motif-containing protein, mitochondrial	LRPPRC	>sp|P42704|LPPRC_HUMAN Leucine-rich PPR motif-containing protein, mitochondrial OS=Homo sapiens GN=LRPPRC PE=1 SV=3	112	112	111	25865000	86496000	64044000	64044000
P60059	P60059	Protein transport protein Sec61 subunit gamma	SEC61G	>sp|P60059|SC61G_HUMAN Protein transport protein Sec61 subunit gamma OS=Homo sapiens GN=SEC61G PE=2 SV=1	2	2	2	5035400	74752000	63747000	63747000
Q9NVS9;B4E1D7;B4E0V0;B4E152;J3QQV6	Q9NVS9;B4E1D7;B4E0V0;B4E152;J3QQV6	Pyridoxine-5-phosphate oxidase	PNPO	>sp|Q9NVS9|PNPO_HUMAN Pyridoxine-5-phosphate oxidase OS=Homo sapiens GN=PNPO PE=1 SV=1;>tr|B4E1D7|B4E1D7_HUMAN Pyridoxine-5-phosphate oxidase OS=Homo sapiens GN=PNPO PE=2 SV=1;>tr|B4E0V0|B4E0V0_HUMAN Pyridoxine-5-phosphate oxidase OS=Homo sapiens GN=PNP	13	13	13	13821000	71081000	63723000	63723000
P36957;B7Z5W8;Q86SW4;G3V3F0;G3V5M3;H0YJF9	P36957;B7Z5W8;Q86SW4	Dihydrolipoyllysine-residue succinyltransferase component of 2-oxoglutarate dehydrogenase complex, mitochondrial	DLST	>sp|P36957|ODO2_HUMAN Dihydrolipoyllysine-residue succinyltransferase component of 2-oxoglutarate dehydrogenase complex, mitochondrial OS=Homo sapiens GN=DLST PE=1 SV=4;>tr|B7Z5W8|B7Z5W8_HUMAN Dihydrolipoyllysine-residue succinyltransferase component of 2-	23	23	23	25862000	71470000	63700000	63700000
Q15125;C9JJ78;C9J719	Q15125;C9JJ78;C9J719	3-beta-hydroxysteroid-Delta(8),Delta(7)-isomerase	EBP	>sp|Q15125|EBP_HUMAN 3-beta-hydroxysteroid-Delta(8),Delta(7)-isomerase OS=Homo sapiens GN=EBP PE=1 SV=3;>tr|C9JJ78|C9JJ78_HUMAN 3-beta-hydroxysteroid-Delta(8),Delta(7)-isomerase (Fragment) OS=Homo sapiens GN=EBP PE=4 SV=1;>tr|C9J719|C9J719_HUMAN 3-beta-hyd	4	4	4	19280000	63134000	74934000	63134000
H3BPE7;P35637;P35637-2;H3BNZ4	H3BPE7;P35637;P35637-2	RNA-binding protein FUS	FUS	>tr|H3BPE7|H3BPE7_HUMAN RNA-binding protein FUS OS=Homo sapiens GN=FUS PE=4 SV=1;>sp|P35637|FUS_HUMAN RNA-binding protein FUS OS=Homo sapiens GN=FUS PE=1 SV=1;>sp|P35637-2|FUS_HUMAN Isoform Short of RNA-binding protein FUS OS=Homo sapiens GN=FUS	14	14	11	34227000	105360000	62919000	62919000
P30040;F8VY02;F8W1G0;C9J183	P30040;F8VY02	Endoplasmic reticulum resident protein 29	ERP29	>sp|P30040|ERP29_HUMAN Endoplasmic reticulum resident protein 29 OS=Homo sapiens GN=ERP29 PE=1 SV=4;>tr|F8VY02|F8VY02_HUMAN Endoplasmic reticulum resident protein 29 OS=Homo sapiens GN=ERP29 PE=4 SV=1	15	15	15	44486000	62473000	88938000	62473000
Q9BVP2;Q9BVP2-2;B4DMU5;C9JZT7;C9JYH9	Q9BVP2;Q9BVP2-2	Guanine nucleotide-binding protein-like 3	GNL3	>sp|Q9BVP2|GNL3_HUMAN Guanine nucleotide-binding protein-like 3 OS=Homo sapiens GN=GNL3 PE=1 SV=2;>sp|Q9BVP2-2|GNL3_HUMAN Isoform 2 of Guanine nucleotide-binding protein-like 3 OS=Homo sapiens GN=GNL3	28	28	28	21382000	100090000	61835000	61835000
P56537;B7ZBG9;B7ZBH1;F8WDS6;F8WD20	P56537;B7ZBG9	Eukaryotic translation initiation factor 6	EIF6	>sp|P56537|IF6_HUMAN Eukaryotic translation initiation factor 6 OS=Homo sapiens GN=EIF6 PE=1 SV=1;>tr|B7ZBG9|B7ZBG9_HUMAN Eukaryotic translation initiation factor 6 OS=Homo sapiens GN=EIF6 PE=3 SV=1	11	11	11	38788000	161380000	61733000	61733000
Q86V81	Q86V81	THO complex subunit 4	ALYREF	>sp|Q86V81|THOC4_HUMAN THO complex subunit 4 OS=Homo sapiens GN=ALYREF PE=1 SV=3	15	15	2	22168000	84387000	61724000	61724000
P61803;F5GXX5;F5H895	P61803;F5GXX5;F5H895	Dolichyl-diphosphooligosaccharide--protein glycosyltransferase subunit DAD1	DAD1	>sp|P61803|DAD1_HUMAN Dolichyl-diphosphooligosaccharide--protein glycosyltransferase subunit DAD1 OS=Homo sapiens GN=DAD1 PE=1 SV=3;>tr|F5GXX5|F5GXX5_HUMAN Dolichyl-diphosphooligosaccharide--protein glycosyltransferase subunit DAD1 OS=Homo sapiens GN=DAD1	4	4	4	17102000	125220000	61550000	61550000
P61960;P61960-2;H0Y614	P61960;P61960-2;H0Y614	Ubiquitin-fold modifier 1	UFM1	>sp|P61960|UFM1_HUMAN Ubiquitin-fold modifier 1 OS=Homo sapiens GN=UFM1 PE=1 SV=1;>sp|P61960-2|UFM1_HUMAN Isoform 2 of Ubiquitin-fold modifier 1 OS=Homo sapiens GN=UFM1;>tr|H0Y614|H0Y614_HUMAN Ubiquitin-fold modifier 1 (Fragment) OS=Homo sapiens GN=UFM1 PE	6	6	6	10829000	67742000	61045000	61045000
O96008;O96008-2;K7EJ57;K7EKG4	O96008;O96008-2;K7EJ57	Mitochondrial import receptor subunit TOM40 homolog	TOMM40	>sp|O96008|TOM40_HUMAN Mitochondrial import receptor subunit TOM40 homolog OS=Homo sapiens GN=TOMM40 PE=1 SV=1;>sp|O96008-2|TOM40_HUMAN Isoform 2 of Mitochondrial import receptor subunit TOM40 homolog OS=Homo sapiens GN=TOMM40;>tr|K7EJ57|K7EJ57_HUMAN Mitoc	16	16	16	12855000	105140000	60800000	60800000
Q14974;B7ZAV6;J3KTM9;F5H4R7;J3QR48;J3QKQ5;J3QRG4;J3KS06	Q14974;B7ZAV6;J3KTM9;F5H4R7	Importin subunit beta-1	KPNB1	>sp|Q14974|IMB1_HUMAN Importin subunit beta-1 OS=Homo sapiens GN=KPNB1 PE=1 SV=2;>tr|B7ZAV6|B7ZAV6_HUMAN Importin subunit beta-1 OS=Homo sapiens GN=KPNB1 PE=2 SV=1;>tr|J3KTM9|J3KTM9_HUMAN Importin subunit beta-1 (Fragment) OS=Homo sapiens GN=KPNB1 PE=4 SV=	44	44	44	30924000	113530000	60698000	60698000
P22314;Q5JRR6;Q5JRS0;Q5JRR9;Q5JRS2;Q5JRS3;Q5JRS1	P22314	Ubiquitin-like modifier-activating enzyme 1	UBA1	>sp|P22314|UBA1_HUMAN Ubiquitin-like modifier-activating enzyme 1 OS=Homo sapiens GN=UBA1 PE=1 SV=3	63	63	63	34411000	144470000	60695000	60695000
Q9Y3B3;Q6JUT2;Q8NBU8;G3V2Y2	Q9Y3B3;Q6JUT2;Q8NBU8	Transmembrane emp24 domain-containing protein 7	TMED7;TIRAP3;TMED7-TICAM2	>sp|Q9Y3B3|TMED7_HUMAN Transmembrane emp24 domain-containing protein 7 OS=Homo sapiens GN=TMED7 PE=1 SV=2;>tr|Q6JUT2|Q6JUT2_HUMAN HCG37564, isoform CRA_c OS=Homo sapiens GN=TIRAP3 PE=2 SV=1;>tr|Q8NBU8|Q8NBU8_HUMAN Protein TMED7-TICAM2 OS=Homo sapiens GN=TM	13	13	13	16952000	119080000	60642000	60642000
P25788;P25788-2;G3V5N4;G3V3W4	P25788;P25788-2	Proteasome subunit alpha type-3	PSMA3	>sp|P25788|PSA3_HUMAN Proteasome subunit alpha type-3 OS=Homo sapiens GN=PSMA3 PE=1 SV=2;>sp|P25788-2|PSA3_HUMAN Isoform 2 of Proteasome subunit alpha type-3 OS=Homo sapiens GN=PSMA3	17	17	9	20217000	60631000	71241000	60631000
O15260;Q5T8U5;Q5T8U7;O15260-2;B7Z6A4	O15260;Q5T8U5;Q5T8U7;O15260-2;B7Z6A4	Surfeit locus protein 4	SURF4	>sp|O15260|SURF4_HUMAN Surfeit locus protein 4 OS=Homo sapiens GN=SURF4 PE=1 SV=3;>tr|Q5T8U5|Q5T8U5_HUMAN Surfeit 4 OS=Homo sapiens GN=SURF4 PE=2 SV=1;>tr|Q5T8U7|Q5T8U7_HUMAN Surfeit 4 OS=Homo sapiens GN=SURF4 PE=2 SV=1;>sp|O15260-2|SURF4_HUMAN Isoform 2 o	8	8	8	31698000	100750000	60486000	60486000
Q99832;B8ZZC9;Q99832-3;Q99832-4;F5GZK5;B7Z1C9;Q99832-2;F8WAM2;F8WBP8	Q99832;B8ZZC9;Q99832-3;Q99832-4;F5GZK5;B7Z1C9;Q99832-2	T-complex protein 1 subunit eta	CCT7	>sp|Q99832|TCPH_HUMAN T-complex protein 1 subunit eta OS=Homo sapiens GN=CCT7 PE=1 SV=2;>tr|B8ZZC9|B8ZZC9_HUMAN T-complex protein 1 subunit eta OS=Homo sapiens GN=CCT7 PE=3 SV=1;>sp|Q99832-3|TCPH_HUMAN Isoform 3 of T-complex protein 1 subunit eta OS=Homo s	49	49	49	20242000	60415000	75326000	60415000
P20340-2;H0YGL6;F5H668;F5GZB1;Q1W5D8;F5H3K7;F5GXN4;F5H440;C9JB90	P20340-2;H0YGL6;F5H668;F5GZB1;Q1W5D8		RAB6A	>sp|P20340-2|RAB6A_HUMAN Isoform 2 of Ras-related protein Rab-6A OS=Homo sapiens GN=RAB6A;>tr|H0YGL6|H0YGL6_HUMAN Ras-related protein Rab-6A (Fragment) OS=Homo sapiens GN=RAB6A PE=3 SV=1;>tr|F5H668|F5H668_HUMAN Ras-related protein Rab-6A OS=Homo sapiens GN	17	17	0	26815000	138020000	60125000	60125000
P20618	P20618	Proteasome subunit beta type-1	PSMB1	>sp|P20618|PSB1_HUMAN Proteasome subunit beta type-1 OS=Homo sapiens GN=PSMB1 PE=1 SV=2	15	15	15	16170000	83516000	59947000	59947000
P17174;B7Z7E9	P17174;B7Z7E9	Aspartate aminotransferase, cytoplasmic;Aspartate aminotransferase	GOT1	>sp|P17174|AATC_HUMAN Aspartate aminotransferase, cytoplasmic OS=Homo sapiens GN=GOT1 PE=1 SV=3;>tr|B7Z7E9|B7Z7E9_HUMAN Aspartate aminotransferase OS=Homo sapiens GN=GOT1 PE=2 SV=1	29	29	29	34779000	100950000	59832000	59832000
Q07065	Q07065	Cytoskeleton-associated protein 4	CKAP4	>sp|Q07065|CKAP4_HUMAN Cytoskeleton-associated protein 4 OS=Homo sapiens GN=CKAP4 PE=1 SV=2	43	43	41	20080000	59807000	60860000	59807000
P67809;H0Y449;C9J5V9	P67809;H0Y449;C9J5V9	Nuclease-sensitive element-binding protein 1	YBX1	>sp|P67809|YBOX1_HUMAN Nuclease-sensitive element-binding protein 1 OS=Homo sapiens GN=YBX1 PE=1 SV=3;>tr|H0Y449|H0Y449_HUMAN Nuclease-sensitive element-binding protein 1 (Fragment) OS=Homo sapiens GN=YBX1 PE=4 SV=1;>tr|C9J5V9|C9J5V9_HUMAN Nuclease-sensiti	26	26	19	20755000	66476000	59430000	59430000
P09972;A8MVZ9;J3QKP5;J3KSV6;C9J8F3;K7EKH5;J3QKK1;P05062;Q5T7D5	P09972;A8MVZ9;J3QKP5;J3KSV6;C9J8F3;K7EKH5	Fructose-bisphosphate aldolase C;Fructose-bisphosphate aldolase	ALDOC	>sp|P09972|ALDOC_HUMAN Fructose-bisphosphate aldolase C OS=Homo sapiens GN=ALDOC PE=1 SV=2;>tr|A8MVZ9|A8MVZ9_HUMAN Fructose-bisphosphate aldolase OS=Homo sapiens GN=ALDOC PE=3 SV=1;>tr|J3QKP5|J3QKP5_HUMAN Fructose-bisphosphate aldolase C (Fragment) OS=Homo	32	23	23	25066000	68904000	59272000	59272000
P49189;B4DXY7;REV__D6RCB6	P49189;B4DXY7	4-trimethylaminobutyraldehyde dehydrogenase	ALDH9A1	>sp|P49189|AL9A1_HUMAN 4-trimethylaminobutyraldehyde dehydrogenase OS=Homo sapiens GN=ALDH9A1 PE=1 SV=3;>tr|B4DXY7|B4DXY7_HUMAN 4-trimethylaminobutyraldehyde dehydrogenase OS=Homo sapiens GN=ALDH9A1 PE=2 SV=1	30	30	29	23150000	59044000	87282000	59044000
Q5TEC6	Q5TEC6	Histone H3	HIST2H3PS2	>tr|Q5TEC6|Q5TEC6_HUMAN Histone H3 OS=Homo sapiens GN=HIST2H3PS2 PE=1 SV=1	17	4	4	57975000	58895000	324100000	58895000
P18754-2;P18754;C9JW69;C9JQZ4;C9J3R0;C9JMJ4;C9JRH2;H7C497	P18754-2;P18754;C9JW69;C9JQZ4;C9J3R0;C9JMJ4;C9JRH2;H7C497	Regulator of chromosome condensation	RCC1	>sp|P18754-2|RCC1_HUMAN Isoform 2 of Regulator of chromosome condensation OS=Homo sapiens GN=RCC1;>sp|P18754|RCC1_HUMAN Regulator of chromosome condensation OS=Homo sapiens GN=RCC1 PE=1 SV=1;>tr|C9JW69|C9JW69_HUMAN Regulator of chromosome condensation (Fra	20	20	20	21793000	70065000	58617000	58617000
P56385	P56385	ATP synthase subunit e, mitochondrial	ATP5I	>sp|P56385|ATP5I_HUMAN ATP synthase subunit e, mitochondrial OS=Homo sapiens GN=ATP5I PE=1 SV=2	6	6	6	40033000	69225000	58508000	58508000
P28074;P28074-2;H0YJM8;G3V3K3;G8JLC2	P28074	Proteasome subunit beta type-5	PSMB5	>sp|P28074|PSB5_HUMAN Proteasome subunit beta type-5 OS=Homo sapiens GN=PSMB5 PE=1 SV=3	19	19	6	23751000	72155000	58240000	58240000
Q13232;H3BRA8;H3BMQ7	Q13232	Nucleoside diphosphate kinase 3	NME3	>sp|Q13232|NDK3_HUMAN Nucleoside diphosphate kinase 3 OS=Homo sapiens GN=NME3 PE=1 SV=2	9	9	3	21788000	67172000	57705000	57705000
P14868;Q68CR9;H7BZ35;H7C278	P14868;Q68CR9	Aspartate--tRNA ligase, cytoplasmic	DARS;DKFZp781B11202	>sp|P14868|SYDC_HUMAN Aspartate--tRNA ligase, cytoplasmic OS=Homo sapiens GN=DARS PE=1 SV=2;>tr|Q68CR9|Q68CR9_HUMAN Aspartate--tRNA ligase, cytoplasmic OS=Homo sapiens GN=DKFZp781B11202 PE=2 SV=1	40	40	28	26282000	89469000	57610000	57610000
Q9BX68	Q9BX68	Histidine triad nucleotide-binding protein 2, mitochondrial	HINT2	>sp|Q9BX68|HINT2_HUMAN Histidine triad nucleotide-binding protein 2, mitochondrial OS=Homo sapiens GN=HINT2 PE=1 SV=1	6	6	6	40937000	59560000	57591000	57591000
Q15084-2;B5MCQ5;F8WA83;Q15084;B7Z254;H3BS91	Q15084-2;B5MCQ5;F8WA83;Q15084;B7Z254	Protein disulfide-isomerase A6	PDIA6	>sp|Q15084-2|PDIA6_HUMAN Isoform 2 of Protein disulfide-isomerase A6 OS=Homo sapiens GN=PDIA6;>tr|B5MCQ5|B5MCQ5_HUMAN Protein disulfide-isomerase A6 OS=Homo sapiens GN=PDIA6 PE=3 SV=1;>tr|F8WA83|F8WA83_HUMAN Protein disulfide-isomerase A6 OS=Homo sapiens G	27	27	26	28922000	148560000	57471000	57471000
Q13151	Q13151	Heterogeneous nuclear ribonucleoprotein A0	HNRNPA0	>sp|Q13151|ROA0_HUMAN Heterogeneous nuclear ribonucleoprotein A0 OS=Homo sapiens GN=HNRNPA0 PE=1 SV=1	15	15	15	26962000	210760000	57352000	57352000
P50213;P50213-2;H0YL72;B7Z9J8;H0YMU3;H0YLI6;H0YKD0;H0YNF5;H0YM64;H0YM46;H0YNF8	P50213;P50213-2;H0YL72;B7Z9J8;H0YMU3;H0YLI6	Isocitrate dehydrogenase [NAD] subunit alpha, mitochondrial	IDH3A	>sp|P50213|IDH3A_HUMAN Isocitrate dehydrogenase [NAD] subunit alpha, mitochondrial OS=Homo sapiens GN=IDH3A PE=1 SV=1;>sp|P50213-2|IDH3A_HUMAN Isoform 2 of Isocitrate dehydrogenase [NAD] subunit alpha, mitochondrial OS=Homo sapiens GN=IDH3A;>tr|H0YL72|H0YL	21	21	21	20697000	57003000	65427000	57003000
Q9Y265;Q9Y265-2;E7ETR0;H7C4G5;H7C4I3;J3QLR1	Q9Y265;Q9Y265-2;E7ETR0	RuvB-like 1	RUVBL1	>sp|Q9Y265|RUVB1_HUMAN RuvB-like 1 OS=Homo sapiens GN=RUVBL1 PE=1 SV=1;>sp|Q9Y265-2|RUVB1_HUMAN Isoform 2 of RuvB-like 1 OS=Homo sapiens GN=RUVBL1;>tr|E7ETR0|E7ETR0_HUMAN RuvB-like 1 OS=Homo sapiens GN=RUVBL1 PE=4 SV=1	34	34	34	22340000	88191000	56972000	56972000
H0Y7A7;E7ETZ0;P62158;E7EMB3;Q96HY3;G3V361;G3V479;G3V226;F8WBR5;P02585;C9J7T9	H0Y7A7;E7ETZ0;P62158;E7EMB3;Q96HY3;G3V361	Calmodulin	CALM2;CALM1	>tr|H0Y7A7|H0Y7A7_HUMAN Calmodulin (Fragment) OS=Homo sapiens GN=CALM2 PE=4 SV=1;>tr|E7ETZ0|E7ETZ0_HUMAN Calmodulin OS=Homo sapiens GN=CALM1 PE=4 SV=1;>sp|P62158|CALM_HUMAN Calmodulin OS=Homo sapiens GN=CALM1 PE=1 SV=2;>tr|E7EMB3|E7EMB3_HUMAN Calmodulin OS	15	15	13	52264000	178470000	56155000	56155000
P52565;J3QQX2;J3KTF8;J3KRE2;A8MXW0;J3KRY1;J3KS60	P52565;J3QQX2;J3KTF8;J3KRE2;A8MXW0;J3KRY1	Rho GDP-dissociation inhibitor 1	ARHGDIA	>sp|P52565|GDIR1_HUMAN Rho GDP-dissociation inhibitor 1 OS=Homo sapiens GN=ARHGDIA PE=1 SV=3;>tr|J3QQX2|J3QQX2_HUMAN Rho GDP-dissociation inhibitor 1 OS=Homo sapiens GN=ARHGDIA PE=4 SV=1;>tr|J3KTF8|J3KTF8_HUMAN Rho GDP-dissociation inhibitor 1 (Fragment) O	20	20	19	23003000	104760000	56107000	56107000
P35221;P35221-2;G3XAM7;F8W845;Q8N1C0;E5RIB1;E5RIC3;E5RG03;E5RJ41;E5RGY6;E5RHV7;E5RIE0;E5RJL0;E5RGD2;E5RJP7;E5RGY7;H0YBB8;E5RFM5;E5RFK9;E5RFM3;E5RFG3;E5RHJ5;E5RGU3;REV__H0Y858;REV__Q9NR96-4;REV__Q9NR96-3;REV__Q9NR96;REV__Q9NR96-5;REV__Q9NR96-2;Q9UI47;REV__Q9P2T0;REV__Q9P2T0-2;A6NKP0;B9A010;E5RIT8;E5RGS1;E5RJ43;E5RGG4;E5RJZ2	P35221;P35221-2;G3XAM7;F8W845;Q8N1C0	Catenin alpha-1	CTNNA1	>sp|P35221|CTNA1_HUMAN Catenin alpha-1 OS=Homo sapiens GN=CTNNA1 PE=1 SV=1;>sp|P35221-2|CTNA1_HUMAN Isoform 2 of Catenin alpha-1 OS=Homo sapiens GN=CTNNA1;>tr|G3XAM7|G3XAM7_HUMAN Catenin (Cadherin-associated protein), alpha 1, 102kDa, isoform CRA_a OS=Homo	54	54	43	26873000	59536000	56072000	56072000
P19623;K7ESL0;K7EL89;K7EQ47;K7EKM4	P19623	Spermidine synthase	SRM	>sp|P19623|SPEE_HUMAN Spermidine synthase OS=Homo sapiens GN=SRM PE=1 SV=1	19	19	19	21987000	90932000	55998000	55998000
O60832;O60832-2;C9IYT0;H7C0M1;H7C2Q2;H7C2Q9;H7BZF2	O60832;O60832-2;C9IYT0	H/ACA ribonucleoprotein complex subunit 4	DKC1	>sp|O60832|DKC1_HUMAN H/ACA ribonucleoprotein complex subunit 4 OS=Homo sapiens GN=DKC1 PE=1 SV=3;>sp|O60832-2|DKC1_HUMAN Isoform 3 of H/ACA ribonucleoprotein complex subunit 4 OS=Homo sapiens GN=DKC1;>tr|C9IYT0|C9IYT0_HUMAN H/ACA ribonucleoprotein complex	37	37	37	23154000	83377000	55727000	55727000
P41250;H7C443;F8WCK4	P41250	Glycine--tRNA ligase	GARS	>sp|P41250|SYG_HUMAN Glycine--tRNA ligase OS=Homo sapiens GN=GARS PE=1 SV=3	53	53	52	34870000	75158000	55524000	55524000
P60981;F6RFD5;P60981-2	P60981;F6RFD5;P60981-2	Destrin	DSTN	>sp|P60981|DEST_HUMAN Destrin OS=Homo sapiens GN=DSTN PE=1 SV=3;>tr|F6RFD5|F6RFD5_HUMAN Destrin OS=Homo sapiens GN=DSTN PE=4 SV=1;>sp|P60981-2|DEST_HUMAN Isoform 2 of Destrin OS=Homo sapiens GN=DSTN	22	20	20	13289000	83098000	55082000	55082000
Q07021;I3L3B0;I3L3Q7	Q07021;I3L3B0;I3L3Q7	Complement component 1 Q subcomponent-binding protein, mitochondrial	C1QBP	>sp|Q07021|C1QBP_HUMAN Complement component 1 Q subcomponent-binding protein, mitochondrial OS=Homo sapiens GN=C1QBP PE=1 SV=1;>tr|I3L3B0|I3L3B0_HUMAN Complement component 1 Q subcomponent-binding protein, mitochondrial OS=Homo sapiens GN=C1QBP PE=4 SV=1;>	11	11	11	54966000	182840000	51724000	54966000
P08621;P08621-2;P08621-3;P08621-4	P08621;P08621-2;P08621-3	U1 small nuclear ribonucleoprotein 70 kDa	SNRNP70	>sp|P08621|RU17_HUMAN U1 small nuclear ribonucleoprotein 70 kDa OS=Homo sapiens GN=SNRNP70 PE=1 SV=2;>sp|P08621-2|RU17_HUMAN Isoform 2 of U1 small nuclear ribonucleoprotein 70 kDa OS=Homo sapiens GN=SNRNP70;>sp|P08621-3|RU17_HUMAN Isoform 3 of U1 small nuc	28	28	28	14609000	64539000	54935000	54935000
Q96A33;Q96A33-2;J3QR89	Q96A33;Q96A33-2	Coiled-coil domain-containing protein 47	CCDC47	>sp|Q96A33|CCD47_HUMAN Coiled-coil domain-containing protein 47 OS=Homo sapiens GN=CCDC47 PE=1 SV=1;>sp|Q96A33-2|CCD47_HUMAN Isoform 2 of Coiled-coil domain-containing protein 47 OS=Homo sapiens GN=CCDC47	26	26	26	24550000	60167000	54711000	54711000
Q8NFV4;Q8NFV4-4;H7BYM8;H7BZ58;C9J7Q4;H7C396;Q8NFV4-5;Q8NFV4-2;Q8NFV4-3;H0YC52	Q8NFV4;Q8NFV4-4;H7BYM8	Abhydrolase domain-containing protein 11	ABHD11	>sp|Q8NFV4|ABHDB_HUMAN Alpha/beta hydrolase domain-containing protein 11 OS=Homo sapiens GN=ABHD11 PE=1 SV=1;>sp|Q8NFV4-4|ABHDB_HUMAN Isoform 4 of Alpha/beta hydrolase domain-containing protein 11 OS=Homo sapiens GN=ABHD11;>tr|H7BYM8|H7BYM8_HUMAN Alpha/bet	15	15	15	13907000	70736000	54600000	54600000
P52209;B4DQJ8;F5H7U0;K7EM49;K7EPF6;K7EMN2;K7ELN9	P52209;B4DQJ8;F5H7U0	6-phosphogluconate dehydrogenase, decarboxylating	PGD	>sp|P52209|6PGD_HUMAN 6-phosphogluconate dehydrogenase, decarboxylating OS=Homo sapiens GN=PGD PE=1 SV=3;>tr|B4DQJ8|B4DQJ8_HUMAN 6-phosphogluconate dehydrogenase, decarboxylating OS=Homo sapiens GN=PGD PE=2 SV=1;>tr|F5H7U0|F5H7U0_HUMAN 6-phosphogluconate d	33	33	33	20362000	74198000	54507000	54507000
B0YIW6;P48444;E9PEU4;E9PK34	B0YIW6;P48444;E9PEU4	Coatomer subunit delta	ARCN1	>tr|B0YIW6|B0YIW6_HUMAN Archain 1, isoform CRA_a OS=Homo sapiens GN=ARCN1 PE=4 SV=1;>sp|P48444|COPD_HUMAN Coatomer subunit delta OS=Homo sapiens GN=ARCN1 PE=1 SV=1;>tr|E9PEU4|E9PEU4_HUMAN Coatomer subunit delta OS=Homo sapiens GN=ARCN1 PE=4 SV=1	38	38	38	21049000	74752000	54473000	54473000
P11586	P11586	C-1-tetrahydrofolate synthase, cytoplasmic;Methylenetetrahydrofolate dehydrogenase;Methenyltetrahydrofolate cyclohydrolase;Formyltetrahydrofolate synthetase	MTHFD1	>sp|P11586|C1TC_HUMAN C-1-tetrahydrofolate synthase, cytoplasmic OS=Homo sapiens GN=MTHFD1 PE=1 SV=3	69	69	1	15171000	64076000	54053000	54053000
P05026;P05026-2;A6NGH2;B7Z9S8	P05026;P05026-2;A6NGH2;B7Z9S8	Sodium/potassium-transporting ATPase subunit beta-1	ATP1B1	>sp|P05026|AT1B1_HUMAN Sodium/potassium-transporting ATPase subunit beta-1 OS=Homo sapiens GN=ATP1B1 PE=1 SV=1;>sp|P05026-2|AT1B1_HUMAN Isoform 2 of Sodium/potassium-transporting ATPase subunit beta-1 OS=Homo sapiens GN=ATP1B1;>tr|A6NGH2|A6NGH2_HUMAN Sodiu	14	14	14	24819000	72904000	54050000	54050000
P78330;C9JBI3;F8WD74;C9JEJ7	P78330;C9JBI3	Phosphoserine phosphatase	PSPH	>sp|P78330|SERB_HUMAN Phosphoserine phosphatase OS=Homo sapiens GN=PSPH PE=1 SV=2;>tr|C9JBI3|C9JBI3_HUMAN Phosphoserine phosphatase (Fragment) OS=Homo sapiens GN=PSPH PE=4 SV=1	15	15	15	32048000	102280000	53849000	53849000
P31939;E9PBU3;F5GWY2;H7C1S2;H7C084;C9JLK0;H7BZU3;F8WEF0	P31939;E9PBU3;F5GWY2	Bifunctional purine biosynthesis protein PURH;Phosphoribosylaminoimidazolecarboxamide formyltransferase;IMP cyclohydrolase	ATIC	>sp|P31939|PUR9_HUMAN Bifunctional purine biosynthesis protein PURH OS=Homo sapiens GN=ATIC PE=1 SV=3;>tr|E9PBU3|E9PBU3_HUMAN Phosphoribosylaminoimidazolecarboxamide formyltransferase OS=Homo sapiens GN=ATIC PE=4 SV=1;>tr|F5GWY2|F5GWY2_HUMAN Phosphoribosyl	46	46	46	37026000	136770000	53740000	53740000
Q8N5K1;D6RCF4;I3L1N9	Q8N5K1;D6RCF4	CDGSH iron-sulfur domain-containing protein 2	CISD2	>sp|Q8N5K1|CISD2_HUMAN CDGSH iron-sulfur domain-containing protein 2 OS=Homo sapiens GN=CISD2 PE=1 SV=1;>tr|D6RCF4|D6RCF4_HUMAN CDGSH iron-sulfur domain-containing protein 2 OS=Homo sapiens GN=CISD2 PE=4 SV=1	12	12	12	32958000	53497000	59950000	53497000
O95861;B4DUS9;O95861-2;F8W1J0;F8VZG4;F8VVW8	O95861;B4DUS9;O95861-2	3(2),5-bisphosphate nucleotidase 1	BPNT1	>sp|O95861|BPNT1_HUMAN 3(2),5-bisphosphate nucleotidase 1 OS=Homo sapiens GN=BPNT1 PE=1 SV=1;>tr|B4DUS9|B4DUS9_HUMAN 3(2),5-bisphosphate nucleotidase 1 OS=Homo sapiens GN=BPNT1 PE=2 SV=1;>sp|O95861-2|BPNT1_HUMAN Isoform 2 of 3(2),5-bisphosphate nu	16	16	0	14165000	78768000	53467000	53467000
Q9BS26	Q9BS26	Endoplasmic reticulum resident protein 44	ERP44	>sp|Q9BS26|ERP44_HUMAN Endoplasmic reticulum resident protein 44 OS=Homo sapiens GN=ERP44 PE=1 SV=1	20	20	20	21069000	53322000	57438000	53322000
K7ELL7;P14314;P14314-2;K7EPW7;K7EJ70;K7EKX1;K7EIP3	K7ELL7;P14314;P14314-2	Glucosidase 2 subunit beta	PRKCSH	>tr|K7ELL7|K7ELL7_HUMAN Glucosidase 2 subunit beta OS=Homo sapiens GN=PRKCSH PE=4 SV=1;>sp|P14314|GLU2B_HUMAN Glucosidase 2 subunit beta OS=Homo sapiens GN=PRKCSH PE=1 SV=2;>sp|P14314-2|GLU2B_HUMAN Isoform 2 of Glucosidase 2 subunit beta OS=Homo sapiens GN	32	32	31	44017000	135080000	53316000	53316000
P30049	P30049	ATP synthase subunit delta, mitochondrial	ATP5D	>sp|P30049|ATPD_HUMAN ATP synthase subunit delta, mitochondrial OS=Homo sapiens GN=ATP5D PE=1 SV=2	6	6	6	53309000	49402000	68027000	53309000
Q5T4U5;P11310-2;P11310;B7Z9I1;B4DJE7;E9PJM9;E9PRX4;H0YDT5	Q5T4U5;P11310-2;P11310;B7Z9I1;B4DJE7	Medium-chain specific acyl-CoA dehydrogenase, mitochondrial	ACADM	>tr|Q5T4U5|Q5T4U5_HUMAN Acyl-Coenzyme A dehydrogenase, C-4 to C-12 straight chain OS=Homo sapiens GN=ACADM PE=2 SV=1;>sp|P11310-2|ACADM_HUMAN Isoform 2 of Medium-chain specific acyl-CoA dehydrogenase, mitochondrial OS=Homo sapiens GN=ACADM;>sp|P11310|ACADM	26	26	26	15468000	53202000	69340000	53202000
Q15363;F5GX39;E7EQ72	Q15363;F5GX39;E7EQ72	Transmembrane emp24 domain-containing protein 2	TMED2	>sp|Q15363|TMED2_HUMAN Transmembrane emp24 domain-containing protein 2 OS=Homo sapiens GN=TMED2 PE=1 SV=1;>tr|F5GX39|F5GX39_HUMAN Transmembrane emp24 domain-containing protein 2 OS=Homo sapiens GN=TMED2 PE=3 SV=1;>tr|E7EQ72|E7EQ72_HUMAN Transmembrane emp24	10	10	10	29865000	68077000	53117000	53117000
P21266	P21266	Glutathione S-transferase Mu 3	GSTM3	>sp|P21266|GSTM3_HUMAN Glutathione S-transferase Mu 3 OS=Homo sapiens GN=GSTM3 PE=1 SV=3	22	22	20	24013000	82616000	53097000	53097000
Q7KZF4;H7C597	Q7KZF4	Staphylococcal nuclease domain-containing protein 1	SND1	>sp|Q7KZF4|SND1_HUMAN Staphylococcal nuclease domain-containing protein 1 OS=Homo sapiens GN=SND1 PE=1 SV=1	68	68	68	21830000	86067000	52868000	52868000
P07203;E9PAS1;Q98234	P07203	Glutathione peroxidase 1	GPX1	>sp|P07203|GPX1_HUMAN Glutathione peroxidase 1 OS=Homo sapiens GN=GPX1 PE=1 SV=4	13	13	13	18916000	69884000	52840000	52840000
Q5W0H4;P13693;J3KPG2;Q8TBK7;E9PJF7;H0YCX0;Q9HAU6	Q5W0H4;P13693;J3KPG2;Q8TBK7;E9PJF7	Translationally-controlled tumor protein	TPT1	>tr|Q5W0H4|Q5W0H4_HUMAN Translationally-controlled tumor protein OS=Homo sapiens GN=TPT1 PE=2 SV=1;>sp|P13693|TCTP_HUMAN Translationally-controlled tumor protein OS=Homo sapiens GN=TPT1 PE=1 SV=1;>tr|J3KPG2|J3KPG2_HUMAN Translationally-controlled tumor pro	13	13	11	31238000	61694000	52728000	52728000
P61457	P61457	Pterin-4-alpha-carbinolamine dehydratase	PCBD1	>sp|P61457|PHS_HUMAN Pterin-4-alpha-carbinolamine dehydratase OS=Homo sapiens GN=PCBD1 PE=1 SV=2	7	7	7	20331000	67654000	52657000	52657000
Q9UFN0;F2Z3L7;P03342	Q9UFN0	Protein NipSnap homolog 3A	NIPSNAP3A	>sp|Q9UFN0|NPS3A_HUMAN Protein NipSnap homolog 3A OS=Homo sapiens GN=NIPSNAP3A PE=1 SV=2	17	17	14	29005000	173370000	52635000	52635000
J3KQN4;P83881;H0Y5B4;H7BZ11;H0Y3V9;H7BY91	J3KQN4;P83881;H0Y5B4;H7BZ11	60S ribosomal protein L36a	RPL36A	>tr|J3KQN4|J3KQN4_HUMAN 60S ribosomal protein L36a OS=Homo sapiens GN=RPL36A PE=3 SV=1;>sp|P83881|RL36A_HUMAN 60S ribosomal protein L36a OS=Homo sapiens GN=RPL36A PE=1 SV=2;>tr|H0Y5B4|H0Y5B4_HUMAN 60S ribosomal protein L36a (Fragment) OS=Homo sapiens GN=RP	10	10	3	52415000	47523000	100090000	52415000
P30837	P30837	Aldehyde dehydrogenase X, mitochondrial	ALDH1B1	>sp|P30837|AL1B1_HUMAN Aldehyde dehydrogenase X, mitochondrial OS=Homo sapiens GN=ALDH1B1 PE=1 SV=3	35	33	32	24940000	61442000	52218000	52218000
Q96I99;Q96I99-2;E9PDQ8;H0Y852	Q96I99;Q96I99-2;E9PDQ8	Succinyl-CoA ligase [GDP-forming] subunit beta, mitochondrial	SUCLG2	>sp|Q96I99|SUCB2_HUMAN Succinyl-CoA ligase [GDP-forming] subunit beta, mitochondrial OS=Homo sapiens GN=SUCLG2 PE=1 SV=2;>sp|Q96I99-2|SUCB2_HUMAN Isoform 2 of Succinyl-CoA ligase [GDP-forming] subunit beta, mitochondrial OS=Homo sapiens GN=SUCLG2;>tr|E9PDQ	31	31	31	20753000	88122000	52191000	52191000
E5RJD8;O75347;E5RIW3;B4DT30;E5RIX8;E5RHG6	E5RJD8;O75347;E5RIW3;B4DT30;E5RIX8	Tubulin-specific chaperone A	TBCA	>tr|E5RJD8|E5RJD8_HUMAN Tubulin-specific chaperone A OS=Homo sapiens GN=TBCA PE=4 SV=1;>sp|O75347|TBCA_HUMAN Tubulin-specific chaperone A OS=Homo sapiens GN=TBCA PE=1 SV=3;>tr|E5RIW3|E5RIW3_HUMAN Tubulin-specific chaperone A OS=Homo sapiens GN=TBCA PE=4 SV	17	17	17	44942000	89947000	52173000	52173000
P55786;E9PLK3;B7Z463;E7EWZ2;A6NEC2;E5RJ24;H0YAQ6;F5GZY4;A6NEC2-2;H0YDG0;E9PP11;E9PJ74;E9PRQ5;E9PPD4;E9PJY4;A6NEC2-3;H0YCQ5;E9PPZ2;E9PJF9;E9PI82	P55786;E9PLK3;B7Z463	Puromycin-sensitive aminopeptidase	NPEPPS	>sp|P55786|PSA_HUMAN Puromycin-sensitive aminopeptidase OS=Homo sapiens GN=NPEPPS PE=1 SV=2;>tr|E9PLK3|E9PLK3_HUMAN Puromycin-sensitive aminopeptidase OS=Homo sapiens GN=NPEPPS PE=4 SV=1;>tr|B7Z463|B7Z463_HUMAN Puromycin-sensitive aminopeptidase OS=Homo sa	51	51	51	13247000	61824000	52116000	52116000
F8W1H5;P51148;K7ERI8;F8VVK3;F8VWU4;K7ENY4;F8VSF8;F8VWZ7;F8VPW9;K7EIP6;Q96HU8	F8W1H5;P51148;K7ERI8;F8VVK3;F8VWU4	Ras-related protein Rab-5C	RAB5C	>tr|F8W1H5|F8W1H5_HUMAN Ras-related protein Rab-5C OS=Homo sapiens GN=RAB5C PE=3 SV=1;>sp|P51148|RAB5C_HUMAN Ras-related protein Rab-5C OS=Homo sapiens GN=RAB5C PE=1 SV=2;>tr|K7ERI8|K7ERI8_HUMAN Uncharacterized protein OS=Homo sapiens PE=4 SV=1;>tr|F8VVK3|	12	12	4	15523000	71234000	52113000	52113000
P00491;G3V5M2;G3V308;G3V393;Q8WW52;Q8WW52-2;B1AQ20	P00491;G3V5M2	Purine nucleoside phosphorylase	PNP	>sp|P00491|PNPH_HUMAN Purine nucleoside phosphorylase OS=Homo sapiens GN=PNP PE=1 SV=2;>tr|G3V5M2|G3V5M2_HUMAN Purine nucleoside phosphorylase (Fragment) OS=Homo sapiens GN=PNP PE=4 SV=1	22	22	15	12035000	80529000	52002000	52002000
F5H098;P40925;P40925-2;B9A041;B8ZZ51;C9JF79;C9JLV6;REV__Q02952;REV__Q02952-2;REV__Q02952-3	F5H098;P40925;P40925-2;B9A041;B8ZZ51	Malate dehydrogenase;Malate dehydrogenase, cytoplasmic	MDH1	>tr|F5H098|F5H098_HUMAN Malate dehydrogenase OS=Homo sapiens GN=MDH1 PE=3 SV=1;>sp|P40925|MDHC_HUMAN Malate dehydrogenase, cytoplasmic OS=Homo sapiens GN=MDH1 PE=1 SV=4;>sp|P40925-2|MDHC_HUMAN Isoform 2 of Malate dehydrogenase, cytoplasmic OS=Homo sapiens	22	22	14	27338000	51920000	57561000	51920000
Q86VP6;Q86VP6-2;H0YH27;Q86VP6-3;F5H6I6	Q86VP6;Q86VP6-2	Cullin-associated NEDD8-dissociated protein 1	CAND1	>sp|Q86VP6|CAND1_HUMAN Cullin-associated NEDD8-dissociated protein 1 OS=Homo sapiens GN=CAND1 PE=1 SV=2;>sp|Q86VP6-2|CAND1_HUMAN Isoform 2 of Cullin-associated NEDD8-dissociated protein 1 OS=Homo sapiens GN=CAND1	72	72	67	25365000	54805000	51871000	51871000
O15382;B3KSI3;O15382-2	O15382;B3KSI3;O15382-2	Branched-chain-amino-acid aminotransferase, mitochondrial;Branched-chain-amino-acid aminotransferase	BCAT2	>sp|O15382|BCAT2_HUMAN Branched-chain-amino-acid aminotransferase, mitochondrial OS=Homo sapiens GN=BCAT2 PE=1 SV=2;>tr|B3KSI3|B3KSI3_HUMAN Branched-chain-amino-acid aminotransferase OS=Homo sapiens GN=BCAT2 PE=2 SV=1;>sp|O15382-2|BCAT2_HUMAN Isoform B of	23	23	23	17809000	65009000	51852000	51852000
Q9NQR4;H7C579;F8WF70	Q9NQR4;H7C579	Omega-amidase NIT2	NIT2	>sp|Q9NQR4|NIT2_HUMAN Omega-amidase NIT2 OS=Homo sapiens GN=NIT2 PE=1 SV=1;>tr|H7C579|H7C579_HUMAN Omega-amidase NIT2 (Fragment) OS=Homo sapiens GN=NIT2 PE=4 SV=1	22	22	22	17368000	69143000	51839000	51839000
P52597	P52597	Heterogeneous nuclear ribonucleoprotein F;Heterogeneous nuclear ribonucleoprotein F, N-terminally processed	HNRNPF	>sp|P52597|HNRPF_HUMAN Heterogeneous nuclear ribonucleoprotein F OS=Homo sapiens GN=HNRNPF PE=1 SV=3	27	24	24	40507000	106420000	51824000	51824000
P09110;C9JDE9;H7C131;G5E935;H0Y4D4;B4E072;B4DVF4;F2Z3P7;F2Z2Q6	P09110;C9JDE9;H7C131;G5E935;H0Y4D4	3-ketoacyl-CoA thiolase, peroxisomal	ACAA1	>sp|P09110|THIK_HUMAN 3-ketoacyl-CoA thiolase, peroxisomal OS=Homo sapiens GN=ACAA1 PE=1 SV=2;>tr|C9JDE9|C9JDE9_HUMAN 3-ketoacyl-CoA thiolase, peroxisomal OS=Homo sapiens GN=ACAA1 PE=3 SV=1;>tr|H7C131|H7C131_HUMAN 3-ketoacyl-CoA thiolase, peroxisomal (Frag	19	19	19	17145000	100840000	51628000	51628000
P28838;P28838-2;H0Y9Q1;H0Y983	P28838;P28838-2	Cytosol aminopeptidase	LAP3	>sp|P28838|AMPL_HUMAN Cytosol aminopeptidase OS=Homo sapiens GN=LAP3 PE=1 SV=3;>sp|P28838-2|AMPL_HUMAN Isoform 2 of Cytosol aminopeptidase OS=Homo sapiens GN=LAP3	34	34	34	26248000	86217000	51580000	51580000
P62942;Q5W0X3;Q1JUQ5;Q5VVH2;A8MSS1;P68106;P68106-2;F8W6G9	P62942;Q5W0X3	Peptidyl-prolyl cis-trans isomerase FKBP1A;Peptidyl-prolyl cis-trans isomerase	FKBP1A	>sp|P62942|FKB1A_HUMAN Peptidyl-prolyl cis-trans isomerase FKBP1A OS=Homo sapiens GN=FKBP1A PE=1 SV=2;>tr|Q5W0X3|Q5W0X3_HUMAN Peptidyl-prolyl cis-trans isomerase OS=Homo sapiens GN=FKBP1A PE=2 SV=1	9	9	9	26815000	51288000	99483000	51288000
Q9UNM6;Q9UNM6-2;J3KNQ3;E9PL38;H0YD73;E9PQG3;E9PPD2;F8W8J6	Q9UNM6;Q9UNM6-2;J3KNQ3;E9PL38;H0YD73	26S proteasome non-ATPase regulatory subunit 13	PSMD13	>sp|Q9UNM6|PSD13_HUMAN 26S proteasome non-ATPase regulatory subunit 13 OS=Homo sapiens GN=PSMD13 PE=1 SV=2;>sp|Q9UNM6-2|PSD13_HUMAN Isoform 2 of 26S proteasome non-ATPase regulatory subunit 13 OS=Homo sapiens GN=PSMD13;>tr|J3KNQ3|J3KNQ3_HUMAN 26S proteasom	29	29	29	17565000	51220000	58510000	51220000
P50991;F5H5W3;B7Z9L0;B7Z2F4	P50991;F5H5W3;B7Z9L0;B7Z2F4	T-complex protein 1 subunit delta	CCT4	>sp|P50991|TCPD_HUMAN T-complex protein 1 subunit delta OS=Homo sapiens GN=CCT4 PE=1 SV=4;>tr|F5H5W3|F5H5W3_HUMAN T-complex protein 1 subunit delta OS=Homo sapiens GN=CCT4 PE=3 SV=1;>tr|B7Z9L0|B7Z9L0_HUMAN T-complex protein 1 subunit delta OS=Homo sapiens	47	47	47	29566000	64535000	51152000	51152000
P62136;P62136-2;A6NNR3;E9PMD7;F5H037;F5H1L6	P62136;P62136-2;A6NNR3;E9PMD7	Serine/threonine-protein phosphatase PP1-alpha catalytic subunit;Serine/threonine-protein phosphatase	PPP1CA	>sp|P62136|PP1A_HUMAN Serine/threonine-protein phosphatase PP1-alpha catalytic subunit OS=Homo sapiens GN=PPP1CA PE=1 SV=1;>sp|P62136-2|PP1A_HUMAN Isoform 2 of Serine/threonine-protein phosphatase PP1-alpha catalytic subunit OS=Homo sapiens GN=PPP1CA;>tr|A	28	28	8	47925000	146740000	51141000	51141000
B1AK88;P47756-2;B1AK87;P47756;B1AK85;F6USW4;F6Q0E3	B1AK88;P47756-2;B1AK87;P47756;B1AK85;F6USW4	F-actin-capping protein subunit beta	CAPZB	>tr|B1AK88|B1AK88_HUMAN Capping protein (Actin filament) muscle Z-line, beta OS=Homo sapiens GN=CAPZB PE=4 SV=1;>sp|P47756-2|CAPZB_HUMAN Isoform 2 of F-actin-capping protein subunit beta OS=Homo sapiens GN=CAPZB;>tr|B1AK87|B1AK87_HUMAN Capping protein (Act	29	29	29	9824700	78356000	50957000	50957000
Q96PK6;Q96PK6-2;B8ZZ74;F2Z2W2;F8WDX3;Q2PYN1;Q96PK6-3	Q96PK6	RNA-binding protein 14	RBM14	>sp|Q96PK6|RBM14_HUMAN RNA-binding protein 14 OS=Homo sapiens GN=RBM14 PE=1 SV=2	36	36	28	15656000	63522000	50767000	50767000
P35613;P35613-2;P35613-4;I3L4S8;I3L192	P35613;P35613-2;P35613-4;I3L4S8;I3L192	Basigin	BSG	>sp|P35613|BASI_HUMAN Basigin OS=Homo sapiens GN=BSG PE=1 SV=2;>sp|P35613-2|BASI_HUMAN Isoform 2 of Basigin OS=Homo sapiens GN=BSG;>sp|P35613-4|BASI_HUMAN Isoform 4 of Basigin OS=Homo sapiens GN=BSG;>tr|I3L4S8|I3L4S8_HUMAN Basigin OS=Homo sapiens GN=BSG PE	12	12	4	23987000	110640000	50720000	50720000
Q9Y230;B3KQ59;REV__P0CJ97;REV__P0CW79	Q9Y230;B3KQ59	RuvB-like 2	RUVBL2	>sp|Q9Y230|RUVB2_HUMAN RuvB-like 2 OS=Homo sapiens GN=RUVBL2 PE=1 SV=3;>tr|B3KQ59|B3KQ59_HUMAN RuvB-like 2 OS=Homo sapiens GN=RUVBL2 PE=2 SV=1	38	38	37	18846000	55187000	50665000	50665000
P62306;F8W0W6	P62306;F8W0W6	Small nuclear ribonucleoprotein F	SNRPF	>sp|P62306|RUXF_HUMAN Small nuclear ribonucleoprotein F OS=Homo sapiens GN=SNRPF PE=1 SV=1;>tr|F8W0W6|F8W0W6_HUMAN Small nuclear ribonucleoprotein F OS=Homo sapiens GN=SNRPF PE=4 SV=1	10	10	10	401040	66160000	50449000	50449000
P45954;B4DQ51;H0Y6T4	P45954;B4DQ51	Short/branched chain specific acyl-CoA dehydrogenase, mitochondrial	ACADSB	>sp|P45954|ACDSB_HUMAN Short/branched chain specific acyl-CoA dehydrogenase, mitochondrial OS=Homo sapiens GN=ACADSB PE=1 SV=1;>tr|B4DQ51|B4DQ51_HUMAN Short/branched chain-specific acyl-CoA dehydrogenase, mitochondrial OS=Homo sapiens GN=ACADSB PE=2 SV=1	22	22	21	25251000	62073000	50292000	50292000
Q96DG6	Q96DG6	Carboxymethylenebutenolidase homolog	CMBL	>sp|Q96DG6|CMBL_HUMAN Carboxymethylenebutenolidase homolog OS=Homo sapiens GN=CMBL PE=1 SV=1	17	17	17	27960000	64061000	50245000	50245000
Q5RI15-2;Q5RI15	Q5RI15-2;Q5RI15	Cytochrome c oxidase protein 20 homolog	COX20	>sp|Q5RI15-2|COX20_HUMAN Isoform 2 of Cytochrome c oxidase protein 20 homolog OS=Homo sapiens GN=COX20;>sp|Q5RI15|COX20_HUMAN Cytochrome c oxidase protein 20 homolog OS=Homo sapiens GN=COX20 PE=1 SV=2	4	4	4	8938000	74722000	50074000	50074000
P26885;F5H0N4	P26885;F5H0N4	Peptidyl-prolyl cis-trans isomerase FKBP2;Peptidyl-prolyl cis-trans isomerase	FKBP2	>sp|P26885|FKBP2_HUMAN Peptidyl-prolyl cis-trans isomerase FKBP2 OS=Homo sapiens GN=FKBP2 PE=1 SV=2;>tr|F5H0N4|F5H0N4_HUMAN Peptidyl-prolyl cis-trans isomerase (Fragment) OS=Homo sapiens GN=FKBP2 PE=4 SV=1	11	11	11	17707000	94914000	50060000	50060000
Q16222;Q16222-3;B1AR80;Q06262	Q16222;Q16222-3	UDP-N-acetylhexosamine pyrophosphorylase;UDP-N-acetylgalactosamine pyrophosphorylase;UDP-N-acetylglucosamine pyrophosphorylase	UAP1	>sp|Q16222|UAP1_HUMAN UDP-N-acetylhexosamine pyrophosphorylase OS=Homo sapiens GN=UAP1 PE=1 SV=3;>sp|Q16222-3|UAP1_HUMAN Isoform 3 of UDP-N-acetylhexosamine pyrophosphorylase OS=Homo sapiens GN=UAP1	32	32	1	16683000	61105000	49932000	49932000
Q9NSE4;F6SBX2	Q9NSE4;F6SBX2	Isoleucine--tRNA ligase, mitochondrial	IARS2	>sp|Q9NSE4|SYIM_HUMAN Isoleucine--tRNA ligase, mitochondrial OS=Homo sapiens GN=IARS2 PE=1 SV=2;>tr|F6SBX2|F6SBX2_HUMAN Isoleucine--tRNA ligase, mitochondrial OS=Homo sapiens GN=IARS2 PE=3 SV=1	44	44	44	20211000	65656000	49871000	49871000
O95168;O95168-2;C9JXQ9;F2Z3P9	O95168;O95168-2;C9JXQ9	NADH dehydrogenase [ubiquinone] 1 beta subcomplex subunit 4	NDUFB4	>sp|O95168|NDUB4_HUMAN NADH dehydrogenase [ubiquinone] 1 beta subcomplex subunit 4 OS=Homo sapiens GN=NDUFB4 PE=1 SV=3;>sp|O95168-2|NDUB4_HUMAN Isoform 2 of NADH dehydrogenase [ubiquinone] 1 beta subcomplex subunit 4 OS=Homo sapiens GN=NDUFB4;>tr|C9JXQ9|C9	10	10	10	10716000	49869000	49861000	49861000
P61019;P61019-2;E9PKL7;H7C125;H0YD31;H0YDL5	P61019;P61019-2;E9PKL7	Ras-related protein Rab-2A	RAB2A	>sp|P61019|RAB2A_HUMAN Ras-related protein Rab-2A OS=Homo sapiens GN=RAB2A PE=1 SV=1;>sp|P61019-2|RAB2A_HUMAN Isoform 2 of Ras-related protein Rab-2A OS=Homo sapiens GN=RAB2A;>tr|E9PKL7|E9PKL7_HUMAN Ras-related protein Rab-2A OS=Homo sapiens GN=RAB2A PE=3	17	17	9	13544000	64279000	49704000	49704000
Q16718;Q5H9R2;H7BYD0;C9IZN5;F8WAS3	Q16718;Q5H9R2;H7BYD0;C9IZN5;F8WAS3	NADH dehydrogenase [ubiquinone] 1 alpha subcomplex subunit 5	NDUFA5;DKFZp781K1356	>sp|Q16718|NDUA5_HUMAN NADH dehydrogenase [ubiquinone] 1 alpha subcomplex subunit 5 OS=Homo sapiens GN=NDUFA5 PE=1 SV=3;>tr|Q5H9R2|Q5H9R2_HUMAN NADH dehydrogenase [ubiquinone] 1 alpha subcomplex subunit 5 OS=Homo sapiens GN=DKFZp781K1356 PE=2 SV=1;>tr|H7BY	7	7	7	52690000	39370000	49634000	49634000
P41091;Q2VIR3;F8W810;Q2VIR3-2;H7BZU1	P41091;Q2VIR3;F8W810;Q2VIR3-2	Eukaryotic translation initiation factor 2 subunit 3;Putative eukaryotic translation initiation factor 2 subunit 3-like protein	EIF2S3;EIF2S3L	>sp|P41091|IF2G_HUMAN Eukaryotic translation initiation factor 2 subunit 3 OS=Homo sapiens GN=EIF2S3 PE=1 SV=3;>sp|Q2VIR3|IF2GL_HUMAN Putative eukaryotic translation initiation factor 2 subunit 3-like protein OS=Homo sapiens GN=EIF2S3L PE=5 SV=2;>tr|F8W810	28	28	28	18536000	49488000	51124000	49488000
P30153;F5H3X9;E9PH38;C9J9C1;E9PNM7;E9PHZ6;E9PPI5	P30153;F5H3X9;E9PH38	Serine/threonine-protein phosphatase 2A 65 kDa regulatory subunit A alpha isoform	PPP2R1A	>sp|P30153|2AAA_HUMAN Serine/threonine-protein phosphatase 2A 65 kDa regulatory subunit A alpha isoform OS=Homo sapiens GN=PPP2R1A PE=1 SV=4;>tr|F5H3X9|F5H3X9_HUMAN Serine/threonine-protein phosphatase 2A 65 kDa regulatory subunit A alpha isoform OS=Homo s	39	39	30	33312000	73996000	49077000	49077000
B7WPD3;Q15370;B8ZZU8;I3L0M9	B7WPD3;Q15370;B8ZZU8;I3L0M9	Transcription elongation factor B polypeptide 2	TCEB2	>tr|B7WPD3|B7WPD3_HUMAN Transcription elongation factor B (SIII), polypeptide 2 (18kDa, elongin B), isoform CRA_a OS=Homo sapiens GN=TCEB2 PE=4 SV=1;>sp|Q15370|ELOB_HUMAN Transcription elongation factor B polypeptide 2 OS=Homo sapiens GN=TCEB2 PE=1 SV=1;>t	11	11	11	22388000	81784000	49049000	49049000
P31949	P31949	Protein S100-A11	S100A11	>sp|P31949|S10AB_HUMAN Protein S100-A11 OS=Homo sapiens GN=S100A11 PE=1 SV=2	7	7	7	41776000	49048000	144160000	49048000
P21291;E9PP21;E9PND2;E9PS42	P21291;E9PP21;E9PND2;E9PS42	Cysteine and glycine-rich protein 1	CSRP1	>sp|P21291|CSRP1_HUMAN Cysteine and glycine-rich protein 1 OS=Homo sapiens GN=CSRP1 PE=1 SV=3;>tr|E9PP21|E9PP21_HUMAN Cysteine and glycine-rich protein 1 OS=Homo sapiens GN=CSRP1 PE=4 SV=1;>tr|E9PND2|E9PND2_HUMAN Cysteine and glycine-rich protein 1 (Fragme	14	14	14	6987000	52268000	48932000	48932000
P42167;G5E972;A2T926;H0YJH7	P42167;G5E972;A2T926;H0YJH7	Lamina-associated polypeptide 2, isoforms beta/gamma;Thymopoietin;Thymopentin	TMPO	>sp|P42167|LAP2B_HUMAN Lamina-associated polypeptide 2, isoforms beta/gamma OS=Homo sapiens GN=TMPO PE=1 SV=2;>tr|G5E972|G5E972_HUMAN Thymopentin OS=Homo sapiens GN=TMPO PE=4 SV=1;>tr|A2T926|A2T926_HUMAN Thymopentin OS=Homo sapiens GN=TMPO PE=2 SV=1;>tr|H0	31	17	7	6627600	65985000	48858000	48858000
Q9Y5J7;G3V502;G3V2F3;G3V306	Q9Y5J7;G3V502;G3V2F3	Mitochondrial import inner membrane translocase subunit Tim9	TIMM9	>sp|Q9Y5J7|TIM9_HUMAN Mitochondrial import inner membrane translocase subunit Tim9 OS=Homo sapiens GN=TIMM9 PE=1 SV=1;>tr|G3V502|G3V502_HUMAN Mitochondrial import inner membrane translocase subunit Tim9 OS=Homo sapiens GN=TIMM9 PE=4 SV=1;>tr|G3V2F3|G3V2F3_	7	7	7	23143000	48809000	107350000	48809000
P25786-2;P25786;F5GX11;B4DEV8;F5H112	P25786-2;P25786;F5GX11	Proteasome subunit alpha type-1	PSMA1	>sp|P25786-2|PSA1_HUMAN Isoform Long of Proteasome subunit alpha type-1 OS=Homo sapiens GN=PSMA1;>sp|P25786|PSA1_HUMAN Proteasome subunit alpha type-1 OS=Homo sapiens GN=PSMA1 PE=1 SV=1;>tr|F5GX11|F5GX11_HUMAN Proteasome subunit alpha type-1 OS=Homo sapien	20	20	20	25706000	48696000	69727000	48696000
P22307;A6NM69;C9JC79;B4DHP6;P22307-2;E1B6W5;H0YF61;E9PLD1;P22307-3;H0YCB0;H0YD06;F2Z3J1	P22307;A6NM69;C9JC79;B4DHP6;P22307-2;E1B6W5	Non-specific lipid-transfer protein	SCP2	>sp|P22307|NLTP_HUMAN Non-specific lipid-transfer protein OS=Homo sapiens GN=SCP2 PE=1 SV=2;>tr|A6NM69|A6NM69_HUMAN Non-specific lipid-transfer protein OS=Homo sapiens GN=SCP2 PE=4 SV=2;>tr|C9JC79|C9JC79_HUMAN Non-specific lipid-transfer protein OS=Homo sa	28	28	28	24607000	60624000	48686000	48686000
Q16740	Q16740	Putative ATP-dependent Clp protease proteolytic subunit, mitochondrial	CLPP	>sp|Q16740|CLPP_HUMAN Putative ATP-dependent Clp protease proteolytic subunit, mitochondrial OS=Homo sapiens GN=CLPP PE=1 SV=1	11	11	11	24714000	65361000	48665000	48665000
P00441;H7BYH4	P00441;H7BYH4	Superoxide dismutase [Cu-Zn]	SOD1	>sp|P00441|SODC_HUMAN Superoxide dismutase [Cu-Zn] OS=Homo sapiens GN=SOD1 PE=1 SV=2;>tr|H7BYH4|H7BYH4_HUMAN Superoxide dismutase [Cu-Zn] OS=Homo sapiens GN=SOD1 PE=3 SV=1	17	17	17	40151000	88883000	48321000	48321000
B0QYN7;P63279;H3BQQ9;H3BPC4;H3BRD1	B0QYN7;P63279;H3BQQ9;H3BPC4	SUMO-conjugating enzyme UBC9	UBE2I	>tr|B0QYN7|B0QYN7_HUMAN SUMO-conjugating enzyme UBC9 OS=Homo sapiens GN=UBE2I PE=3 SV=1;>sp|P63279|UBC9_HUMAN SUMO-conjugating enzyme UBC9 OS=Homo sapiens GN=UBE2I PE=1 SV=1;>tr|H3BQQ9|H3BQQ9_HUMAN SUMO-conjugating enzyme UBC9 (Fragment) OS=Homo sapiens GN	15	15	15	26801000	90426000	48204000	48204000
P35237;H0Y3G3	P35237	Serpin B6	SERPINB6	>sp|P35237|SPB6_HUMAN Serpin B6 OS=Homo sapiens GN=SERPINB6 PE=1 SV=3	25	25	24	23215000	88720000	48159000	48159000
Q9NP79;Q5TGM0;E7ETQ7	Q9NP79	Vacuolar protein sorting-associated protein VTA1 homolog	VTA1	>sp|Q9NP79|VTA1_HUMAN Vacuolar protein sorting-associated protein VTA1 homolog OS=Homo sapiens GN=VTA1 PE=1 SV=1	12	12	12	15451000	57198000	48079000	48079000
P31937;H7BZL2	P31937	3-hydroxyisobutyrate dehydrogenase, mitochondrial	HIBADH	>sp|P31937|3HIDH_HUMAN 3-hydroxyisobutyrate dehydrogenase, mitochondrial OS=Homo sapiens GN=HIBADH PE=1 SV=2	14	14	14	30239000	89745000	47958000	47958000
B7Z9C2;F8VV59;F8W118;H0YHC3;B3KV44;F8VRJ2;H0YH88	B7Z9C2;F8VV59;F8W118;H0YHC3;B3KV44;F8VRJ2;H0YH88		NAP1L1	>tr|B7Z9C2|B7Z9C2_HUMAN Nucleosome assembly protein 1-like 1 OS=Homo sapiens GN=NAP1L1 PE=2 SV=1;>tr|F8VV59|F8VV59_HUMAN Nucleosome assembly protein 1-like 1 OS=Homo sapiens GN=NAP1L1 PE=3 SV=1;>tr|F8W118|F8W118_HUMAN Nucleosome assembly protein 1-like 1 (	12	10	2	24213000	125810000	47772000	47772000
P41252;J3KR24;Q5TCC4;Q5TCD1;Q5TCC5;Q5TCD2;Q5TCC6;Q5TCC9	P41252;J3KR24	Isoleucine--tRNA ligase, cytoplasmic	IARS	>sp|P41252|SYIC_HUMAN Isoleucine--tRNA ligase, cytoplasmic OS=Homo sapiens GN=IARS PE=1 SV=2;>tr|J3KR24|J3KR24_HUMAN Isoleucine--tRNA ligase, cytoplasmic OS=Homo sapiens GN=IARS PE=4 SV=1	76	76	76	19493000	79740000	47640000	47640000
O14602;A6NJH9	O14602;A6NJH9	Eukaryotic translation initiation factor 1A, Y-chromosomal	EIF1AY	>sp|O14602|IF1AY_HUMAN Eukaryotic translation initiation factor 1A, Y-chromosomal OS=Homo sapiens GN=EIF1AY PE=1 SV=4;>tr|A6NJH9|A6NJH9_HUMAN Eukaryotic translation initiation factor 1A, Y-chromosomal OS=Homo sapiens GN=EIF1AY PE=4 SV=1	11	11	2	16666000	47285000	49582000	47285000
Q13510-2;Q13510;E7EMM4;E7ERV9;E9PDS0	Q13510-2;Q13510;E7EMM4;E7ERV9;E9PDS0	Acid ceramidase;Acid ceramidase subunit alpha;Acid ceramidase subunit beta	ASAH1	>sp|Q13510-2|ASAH1_HUMAN Isoform 2 of Acid ceramidase OS=Homo sapiens GN=ASAH1;>sp|Q13510|ASAH1_HUMAN Acid ceramidase OS=Homo sapiens GN=ASAH1 PE=1 SV=5;>tr|E7EMM4|E7EMM4_HUMAN Acid ceramidase OS=Homo sapiens GN=ASAH1 PE=4 SV=1;>tr|E7ERV9|E7ERV9_HUMAN Acid	22	22	22	24713000	71001000	47240000	47240000
O43390;Q2L7G6	O43390;Q2L7G6	Heterogeneous nuclear ribonucleoprotein R	HNRNPR	>sp|O43390|HNRPR_HUMAN Heterogeneous nuclear ribonucleoprotein R OS=Homo sapiens GN=HNRNPR PE=1 SV=1;>tr|Q2L7G6|Q2L7G6_HUMAN Heterogeneous nuclear ribonucleoprotein R OS=Homo sapiens GN=HNRNPR PE=2 SV=1	38	30	0	11833000	65509000	46975000	46975000
E9PN11;P08134;Q5JR08;E9PQH6	E9PN11;P08134;Q5JR08;E9PQH6	Rho-related GTP-binding protein RhoC	RHOC	>tr|E9PN11|E9PN11_HUMAN Rho-related GTP-binding protein RhoC (Fragment) OS=Homo sapiens GN=RHOC PE=3 SV=1;>sp|P08134|RHOC_HUMAN Rho-related GTP-binding protein RhoC OS=Homo sapiens GN=RHOC PE=1 SV=1;>tr|Q5JR08|Q5JR08_HUMAN Ras homolog gene family, member C	11	11	3	24678000	46948000	61858000	46948000
Q96A26;F8W7Q4;E9PH05	Q96A26;F8W7Q4;E9PH05	Protein FAM162A	FAM162A	>sp|Q96A26|F162A_HUMAN Protein FAM162A OS=Homo sapiens GN=FAM162A PE=1 SV=2;>tr|F8W7Q4|F8W7Q4_HUMAN Protein FAM162A OS=Homo sapiens GN=FAM162A PE=4 SV=1;>tr|E9PH05|E9PH05_HUMAN Protein FAM162A OS=Homo sapiens GN=FAM162A PE=4 SV=1	8	8	8	46778000	121080000	45312000	46778000
P61081	P61081	NEDD8-conjugating enzyme Ubc12	UBE2M	>sp|P61081|UBC12_HUMAN NEDD8-conjugating enzyme Ubc12 OS=Homo sapiens GN=UBE2M PE=1 SV=1	13	13	13	18657000	88204000	46662000	46662000
Q92499	Q92499	ATP-dependent RNA helicase DDX1	DDX1	>sp|Q92499|DDX1_HUMAN ATP-dependent RNA helicase DDX1 OS=Homo sapiens GN=DDX1 PE=1 SV=2	50	50	50	15216000	71563000	46606000	46606000
P61326;B1ARP8	P61326;B1ARP8	Protein mago nashi homolog	MAGOH	>sp|P61326|MGN_HUMAN Protein mago nashi homolog OS=Homo sapiens GN=MAGOH PE=1 SV=1;>tr|B1ARP8|B1ARP8_HUMAN Mago-nashi homolog, proliferation-associated (Drosophila) OS=Homo sapiens GN=MAGOH PE=4 SV=1	22	22	2	14761000	63913000	46338000	46338000
P39656;E7EWT1	P39656;E7EWT1	Dolichyl-diphosphooligosaccharide--protein glycosyltransferase 48 kDa subunit	DDOST	>sp|P39656|OST48_HUMAN Dolichyl-diphosphooligosaccharide--protein glycosyltransferase 48 kDa subunit OS=Homo sapiens GN=DDOST PE=1 SV=4;>tr|E7EWT1|E7EWT1_HUMAN Dolichyl-diphosphooligosaccharide--protein glycosyltransferase 48 kDa subunit OS=Homo sapiens GN	23	23	23	13154000	46226000	52506000	46226000
G3V2F7;Q13404-1;Q13404-2;Q13404-7;Q13404-6	G3V2F7;Q13404-1;Q13404-2;Q13404-7;Q13404-6		TMEM189	>tr|G3V2F7|G3V2F7_HUMAN HCG2044781 OS=Homo sapiens GN=TMEM189 PE=4 SV=1;>sp|Q13404-1|UB2V1_HUMAN Isoform 1 of Ubiquitin-conjugating enzyme E2 variant 1 OS=Homo sapiens GN=UBE2V1;>sp|Q13404-2|UB2V1_HUMAN Isoform 2 of Ubiquitin-conjugating enzyme E2 variant	11	11	0	16967000	79697000	45834000	45834000
P56192;B3KVK7;A6NC17;H0YIP0;F5H2V6;H0YI94;F8VZZ9;F8W0S4;F8W0M7;F8VS26;H0YIC2;H0YI27;H0YHL6;F8VPL7	P56192;B3KVK7;A6NC17	Methionine--tRNA ligase, cytoplasmic	MARS	>sp|P56192|SYMC_HUMAN Methionine--tRNA ligase, cytoplasmic OS=Homo sapiens GN=MARS PE=1 SV=2;>tr|B3KVK7|B3KVK7_HUMAN Methionine--tRNA ligase, cytoplasmic OS=Homo sapiens GN=MARS PE=2 SV=1;>tr|A6NC17|A6NC17_HUMAN Methionine--tRNA ligase, cytoplasmic OS=Homo	45	45	33	14112000	55073000	45707000	45707000
O00231;O00231-2;J3QRY4;J3QS13;J3KSW3	O00231;O00231-2	26S proteasome non-ATPase regulatory subunit 11	PSMD11	>sp|O00231|PSD11_HUMAN 26S proteasome non-ATPase regulatory subunit 11 OS=Homo sapiens GN=PSMD11 PE=1 SV=3;>sp|O00231-2|PSD11_HUMAN Isoform 2 of 26S proteasome non-ATPase regulatory subunit 11 OS=Homo sapiens GN=PSMD11	33	33	33	14548000	48692000	45454000	45454000
Q06323;A6NJG9;H0YNE3;H0YLU2;H0YKK6	Q06323;A6NJG9;H0YNE3	Proteasome activator complex subunit 1	PSME1	>sp|Q06323|PSME1_HUMAN Proteasome activator complex subunit 1 OS=Homo sapiens GN=PSME1 PE=1 SV=1;>tr|A6NJG9|A6NJG9_HUMAN Proteasome activator complex subunit 1 OS=Homo sapiens GN=PSME1 PE=4 SV=2;>tr|H0YNE3|H0YNE3_HUMAN Proteasome activator complex subunit	22	22	22	20322000	47069000	45164000	45164000
J3KNF8;J3QR91	J3KNF8			>tr|J3KNF8|J3KNF8_HUMAN Cytochrome b5 type B OS=Homo sapiens GN=CYB5B PE=3 SV=1	14	14	3	19198000	83383000	45132000	45132000
Q15365;F8WC71;C9K0A2	Q15365	Poly(rC)-binding protein 1	PCBP1	>sp|Q15365|PCBP1_HUMAN Poly(rC)-binding protein 1 OS=Homo sapiens GN=PCBP1 PE=1 SV=2	22	17	17	21790000	64898000	45131000	45131000
Q9Y4W6;K7EP56	Q9Y4W6	AFG3-like protein 2	AFG3L2	>sp|Q9Y4W6|AFG32_HUMAN AFG3-like protein 2 OS=Homo sapiens GN=AFG3L2 PE=1 SV=2	45	45	44	16757000	55947000	45129000	45129000
P04264;CON__P04264	P04264;CON__P04264	Keratin, type II cytoskeletal 1	KRT1	>sp|P04264|K2C1_HUMAN Keratin, type II cytoskeletal 1 OS=Homo sapiens GN=KRT1 PE=1 SV=6;>P04264 SWISS-PROT:P04264 Tax_Id=9606 Gene_Symbol=KRT1 Keratin, type II cytoskeletal 1	47	42	32	37855000	57006000	45042000	45042000
Q9NVI7-2;Q9NVI7;H0Y2W2;Q9NVI7-3;Q5SV16;Q5T9A4-2;A6NFL3	Q9NVI7-2;Q9NVI7;H0Y2W2;Q9NVI7-3	ATPase family AAA domain-containing protein 3A	ATAD3A	>sp|Q9NVI7-2|ATD3A_HUMAN Isoform 2 of ATPase family AAA domain-containing protein 3A OS=Homo sapiens GN=ATAD3A;>sp|Q9NVI7|ATD3A_HUMAN ATPase family AAA domain-containing protein 3A OS=Homo sapiens GN=ATAD3A PE=1 SV=2;>tr|H0Y2W2|H0Y2W2_HUMAN ATPase family A	42	42	13	12754000	74286000	45013000	45013000
O95298;E9PRB2;E9PQ53;E9PM14;E9PNU8;E9PRJ5	O95298;E9PRB2;E9PQ53;E9PM14	NADH dehydrogenase [ubiquinone] 1 subunit C2	NDUFC2;NDUFC2-KCTD14	>sp|O95298|NDUC2_HUMAN NADH dehydrogenase [ubiquinone] 1 subunit C2 OS=Homo sapiens GN=NDUFC2 PE=1 SV=1;>tr|E9PRB2|E9PRB2_HUMAN NADH dehydrogenase [ubiquinone] 1 subunit C2 OS=Homo sapiens GN=NDUFC2 PE=3 SV=1;>tr|E9PQ53|E9PQ53_HUMAN NADH dehydrogenase [ubi	11	11	9	16171000	92659000	44943000	44943000
Q8NCW5;Q8NCW5-2;Q5T3I4;Q5T3I3	Q8NCW5;Q8NCW5-2;Q5T3I4	NAD(P)H-hydrate epimerase	APOA1BP	>sp|Q8NCW5|NNRE_HUMAN NAD(P)H-hydrate epimerase OS=Homo sapiens GN=APOA1BP PE=1 SV=2;>sp|Q8NCW5-2|NNRE_HUMAN Isoform 2 of NAD(P)H-hydrate epimerase OS=Homo sapiens GN=APOA1BP;>tr|Q5T3I4|Q5T3I4_HUMAN Apolipoprotein A-I binding protein OS=Homo sapiens GN=APO	14	14	14	28956000	44711000	48663000	44711000
Q13347;Q5TFK1;REV__B4DYX9;REV__P18615;REV__B4DUN1;REV__A2ABK2;REV__A2ABK4	Q13347	Eukaryotic translation initiation factor 3 subunit I	EIF3I	>sp|Q13347|EIF3I_HUMAN Eukaryotic translation initiation factor 3 subunit I OS=Homo sapiens GN=EIF3I PE=1 SV=1	24	24	23	20719000	63177000	44418000	44418000
P62304;A6NHK2	P62304;A6NHK2	Small nuclear ribonucleoprotein E	SNRPE	>sp|P62304|RUXE_HUMAN Small nuclear ribonucleoprotein E OS=Homo sapiens GN=SNRPE PE=1 SV=1;>tr|A6NHK2|A6NHK2_HUMAN Small nuclear ribonucleoprotein E OS=Homo sapiens GN=SNRPE PE=4 SV=1	4	4	4	23644000	143370000	44184000	44184000
Q9HAV7	Q9HAV7	GrpE protein homolog 1, mitochondrial	GRPEL1	>sp|Q9HAV7|GRPE1_HUMAN GrpE protein homolog 1, mitochondrial OS=Homo sapiens GN=GRPEL1 PE=1 SV=2	20	19	18	15656000	72210000	43824000	43824000
P43307;C9IZQ1;E9PAL7;C9J5W0;C9J3L8;F5H5Y2;P43307-2;C9JBX5	P43307;C9IZQ1;E9PAL7;C9J5W0;C9J3L8;F5H5Y2;P43307-2	Translocon-associated protein subunit alpha	SSR1	>sp|P43307|SSRA_HUMAN Translocon-associated protein subunit alpha OS=Homo sapiens GN=SSR1 PE=1 SV=3;>tr|C9IZQ1|C9IZQ1_HUMAN Translocon-associated protein subunit alpha OS=Homo sapiens GN=SSR1 PE=4 SV=1;>tr|E9PAL7|E9PAL7_HUMAN Translocon-associated protein	5	5	5	15205000	43677000	44870000	43677000
Q4G0N4;Q4G0N4-2;B7Z8V7;Q4G0N4-3;H0Y9H7;D6RHI4	Q4G0N4;Q4G0N4-2;B7Z8V7;Q4G0N4-3	NAD kinase domain-containing protein 1	NADKD1	>sp|Q4G0N4|NAKD1_HUMAN NAD kinase domain-containing protein 1 OS=Homo sapiens GN=NADKD1 PE=1 SV=2;>sp|Q4G0N4-2|NAKD1_HUMAN Isoform 2 of NAD kinase domain-containing protein 1 OS=Homo sapiens GN=NADKD1;>tr|B7Z8V7|B7Z8V7_HUMAN NAD kinase domain-containing pr	20	20	20	16159000	65703000	43602000	43602000
C9JQ41;Q4VC31;H7C525;C9JBU9	C9JQ41;Q4VC31;H7C525	Coiled-coil domain-containing protein 58	CCDC58	>tr|C9JQ41|C9JQ41_HUMAN Coiled-coil domain-containing protein 58 OS=Homo sapiens GN=CCDC58 PE=4 SV=1;>sp|Q4VC31|CCD58_HUMAN Coiled-coil domain-containing protein 58 OS=Homo sapiens GN=CCDC58 PE=1 SV=1;>tr|H7C525|H7C525_HUMAN Coiled-coil domain-containing p	8	8	8	15866000	43538000	52367000	43538000
F8VVA7;P61923;F8VWL5;F8VYZ4;F8VS17;F8W156;F8VXB1;F8VXR1;F8W651;F8VUC5;B4DHZ0;F8VYK5	F8VVA7;P61923;F8VWL5;F8VYZ4;F8VS17;F8W156;F8VXB1;F8VXR1;F8W651;F8VUC5	Coatomer subunit zeta-1	COPZ1	>tr|F8VVA7|F8VVA7_HUMAN Coatomer subunit zeta-1 OS=Homo sapiens GN=COPZ1 PE=4 SV=1;>sp|P61923|COPZ1_HUMAN Coatomer subunit zeta-1 OS=Homo sapiens GN=COPZ1 PE=1 SV=1;>tr|F8VWL5|F8VWL5_HUMAN Coatomer subunit zeta-1 OS=Homo sapiens GN=COPZ1 PE=4 SV=1;>tr|F8VY	8	8	5	12926000	108070000	43497000	43497000
P57088;D6RAA6;H0Y8N0;D6RBY2;J3KN43	P57088;D6RAA6	Transmembrane protein 33	TMEM33	>sp|P57088|TMM33_HUMAN Transmembrane protein 33 OS=Homo sapiens GN=TMEM33 PE=1 SV=2;>tr|D6RAA6|D6RAA6_HUMAN Transmembrane protein 33 (Fragment) OS=Homo sapiens GN=TMEM33 PE=4 SV=1	11	11	11	20189000	43408000	66099000	43408000
Q9Y5M8;H7C4H2;C9J5Z8	Q9Y5M8;H7C4H2	Signal recognition particle receptor subunit beta	SRPRB	>sp|Q9Y5M8|SRPRB_HUMAN Signal recognition particle receptor subunit beta OS=Homo sapiens GN=SRPRB PE=1 SV=3;>tr|H7C4H2|H7C4H2_HUMAN Signal recognition particle receptor subunit beta (Fragment) OS=Homo sapiens GN=SRPRB PE=4 SV=1	21	21	21	18308000	43406000	45495000	43406000
Q9NR31;B4DQ19;H0Y5E8;Q5SQT8	Q9NR31;B4DQ19;H0Y5E8	GTP-binding protein SAR1a	SAR1A	>sp|Q9NR31|SAR1A_HUMAN GTP-binding protein SAR1a OS=Homo sapiens GN=SAR1A PE=1 SV=1;>tr|B4DQ19|B4DQ19_HUMAN GTP-binding protein SAR1a OS=Homo sapiens GN=SAR1A PE=2 SV=1;>tr|H0Y5E8|H0Y5E8_HUMAN GTP-binding protein SAR1a (Fragment) OS=Homo sapiens GN=SAR1A P	16	16	12	12544000	57048000	43262000	43262000
P57105	P57105	Synaptojanin-2-binding protein	SYNJ2BP	>sp|P57105|SYJ2B_HUMAN Synaptojanin-2-binding protein OS=Homo sapiens GN=SYNJ2BP PE=1 SV=2	6	6	6	5872900	54547000	43236000	43236000
P62333;H0YJC0;H0YJS8;H0YJX2;H0YJT1;H0YJE9;H0YJY8;H0YJD2	P62333;H0YJC0	26S protease regulatory subunit 10B	PSMC6	>sp|P62333|PRS10_HUMAN 26S protease regulatory subunit 10B OS=Homo sapiens GN=PSMC6 PE=1 SV=1;>tr|H0YJC0|H0YJC0_HUMAN 26S protease regulatory subunit 10B (Fragment) OS=Homo sapiens GN=PSMC6 PE=4 SV=1	28	28	28	18009000	43180000	46189000	43180000
O43837;O43837-2;O43837-3	O43837;O43837-2	Isocitrate dehydrogenase [NAD] subunit beta, mitochondrial	IDH3B	>sp|O43837|IDH3B_HUMAN Isocitrate dehydrogenase [NAD] subunit beta, mitochondrial OS=Homo sapiens GN=IDH3B PE=1 SV=2;>sp|O43837-2|IDH3B_HUMAN Isoform A of Isocitrate dehydrogenase [NAD] subunit beta, mitochondrial OS=Homo sapiens GN=IDH3B	22	22	22	9182000	78450000	43145000	43145000
P07108;P07108-5;P07108-4;P07108-2;P07108-3;P07108-6	P07108;P07108-5;P07108-4;P07108-2;P07108-3	Acyl-CoA-binding protein	DBI	>sp|P07108|ACBP_HUMAN Acyl-CoA-binding protein OS=Homo sapiens GN=DBI PE=1 SV=2;>sp|P07108-5|ACBP_HUMAN Isoform 5 of Acyl-CoA-binding protein OS=Homo sapiens GN=DBI;>sp|P07108-4|ACBP_HUMAN Isoform 4 of Acyl-CoA-binding protein OS=Homo sapiens GN=DBI;>sp|P0	14	14	14	35834000	119230000	43064000	43064000
P27348;E9PG15;REV__P06881	P27348;E9PG15	14-3-3 protein theta	YWHAQ	>sp|P27348|1433T_HUMAN 14-3-3 protein theta OS=Homo sapiens GN=YWHAQ PE=1 SV=1;>tr|E9PG15|E9PG15_HUMAN 14-3-3 protein theta (Fragment) OS=Homo sapiens GN=YWHAQ PE=4 SV=1	31	25	24	35328000	75004000	42661000	42661000
P14927;B7Z2R2;E5RJU0	P14927;B7Z2R2;E5RJU0	Cytochrome b-c1 complex subunit 7	UQCRB	>sp|P14927|QCR7_HUMAN Cytochrome b-c1 complex subunit 7 OS=Homo sapiens GN=UQCRB PE=1 SV=2;>tr|B7Z2R2|B7Z2R2_HUMAN Cytochrome b-c1 complex subunit 7 OS=Homo sapiens GN=UQCRB PE=2 SV=1;>tr|E5RJU0|E5RJU0_HUMAN Cytochrome b-c1 complex subunit 7 OS=Homo sapien	10	10	4	21156000	52747000	42656000	42656000
O75396;REV__P04600	O75396	Vesicle-trafficking protein SEC22b	SEC22B	>sp|O75396|SC22B_HUMAN Vesicle-trafficking protein SEC22b OS=Homo sapiens GN=SEC22B PE=1 SV=4	13	13	13	11420000	79990000	42603000	42603000
Q13247;Q13247-3;Q13247-2	Q13247;Q13247-3	Serine/arginine-rich splicing factor 6	SRSF6	>sp|Q13247|SRSF6_HUMAN Serine/arginine-rich splicing factor 6 OS=Homo sapiens GN=SRSF6 PE=1 SV=2;>sp|Q13247-3|SRSF6_HUMAN Isoform SRP55-3 of Serine/arginine-rich splicing factor 6 OS=Homo sapiens GN=SRSF6	19	19	14	17015000	73883000	42561000	42561000
O43676;C9JKQ2	O43676;C9JKQ2	NADH dehydrogenase [ubiquinone] 1 beta subcomplex subunit 3	NDUFB3	>sp|O43676|NDUB3_HUMAN NADH dehydrogenase [ubiquinone] 1 beta subcomplex subunit 3 OS=Homo sapiens GN=NDUFB3 PE=1 SV=3;>tr|C9JKQ2|C9JKQ2_HUMAN NADH dehydrogenase [ubiquinone] 1 beta subcomplex subunit 3 (Fragment) OS=Homo sapiens GN=NDUFB3 PE=4 SV=1	5	5	5	13879000	58782000	42543000	42543000
A6NN80;E5RK69	A6NN80;E5RK69	Annexin	ANXA6	>tr|A6NN80|A6NN80_HUMAN Annexin OS=Homo sapiens GN=ANXA6 PE=3 SV=3;>tr|E5RK69|E5RK69_HUMAN Annexin OS=Homo sapiens GN=ANXA6 PE=3 SV=1	63	63	3	17751000	68143000	42478000	42478000
P34932	P34932	Heat shock 70 kDa protein 4	HSPA4	>sp|P34932|HSP74_HUMAN Heat shock 70 kDa protein 4 OS=Homo sapiens GN=HSPA4 PE=1 SV=4	76	76	70	24407000	89660000	42427000	42427000
Q1KMD3;H3BQZ7	Q1KMD3;H3BQZ7	Heterogeneous nuclear ribonucleoprotein U-like protein 2	HNRNPUL2;hCG_2044799	>sp|Q1KMD3|HNRL2_HUMAN Heterogeneous nuclear ribonucleoprotein U-like protein 2 OS=Homo sapiens GN=HNRNPUL2 PE=1 SV=1;>tr|H3BQZ7|H3BQZ7_HUMAN HCG2044799 OS=Homo sapiens GN=hCG_2044799 PE=4 SV=1	48	48	48	24346000	80971000	42420000	42420000
Q9UBI6	Q9UBI6	Guanine nucleotide-binding protein G(I)/G(S)/G(O) subunit gamma-12	GNG12	>sp|Q9UBI6|GBG12_HUMAN Guanine nucleotide-binding protein G(I)/G(S)/G(O) subunit gamma-12 OS=Homo sapiens GN=GNG12 PE=1 SV=3	8	7	7	7335800	55214000	42278000	42278000
P49327;H7BZY1;J3KTF0	P49327	Fatty acid synthase;[Acyl-carrier-protein] S-acetyltransferase;[Acyl-carrier-protein] S-malonyltransferase;3-oxoacyl-[acyl-carrier-protein] synthase;3-oxoacyl-[acyl-carrier-protein] reductase;3-hydroxypalmitoyl-[acyl-carrier-protein] dehydratase;Enoyl-[acyl-carrier-protein] reductase;Oleoyl-[acyl-carrier-protein] hydrolase	FASN	>sp|P49327|FAS_HUMAN Fatty acid synthase OS=Homo sapiens GN=FASN PE=1 SV=3	144	144	144	21326000	67875000	42253000	42253000
Q9BVK6	Q9BVK6	Transmembrane emp24 domain-containing protein 9	TMED9	>sp|Q9BVK6|TMED9_HUMAN Transmembrane emp24 domain-containing protein 9 OS=Homo sapiens GN=TMED9 PE=1 SV=2	14	13	12	7261500	42250000	47963000	42250000
O75323;O75323-2;F8WBI5;H7C333;C9K068;C9J7B1	O75323;O75323-2	Protein NipSnap homolog 2	GBAS	>sp|O75323|NIPS2_HUMAN Protein NipSnap homolog 2 OS=Homo sapiens GN=GBAS PE=1 SV=1;>sp|O75323-2|NIPS2_HUMAN Isoform 2 of Protein NipSnap homolog 2 OS=Homo sapiens GN=GBAS	18	18	15	14953000	42211000	66650000	42211000
P28070	P28070	Proteasome subunit beta type-4	PSMB4	>sp|P28070|PSB4_HUMAN Proteasome subunit beta type-4 OS=Homo sapiens GN=PSMB4 PE=1 SV=4	9	9	9	23308000	45578000	42205000	42205000
O43615	O43615	Mitochondrial import inner membrane translocase subunit TIM44	TIMM44	>sp|O43615|TIM44_HUMAN Mitochondrial import inner membrane translocase subunit TIM44 OS=Homo sapiens GN=TIMM44 PE=1 SV=2	29	29	29	12094000	83851000	42134000	42134000
P53621;P53621-2	P53621;P53621-2	Coatomer subunit alpha;Xenin;Proxenin	COPA	>sp|P53621|COPA_HUMAN Coatomer subunit alpha OS=Homo sapiens GN=COPA PE=1 SV=2;>sp|P53621-2|COPA_HUMAN Isoform 2 of Coatomer subunit alpha OS=Homo sapiens GN=COPA	86	86	86	15421000	77503000	41983000	41983000
Q53H12;E9PC15;E9PG39;Q53H12-2	Q53H12;E9PC15;E9PG39	Acylglycerol kinase, mitochondrial	AGK	>sp|Q53H12|AGK_HUMAN Acylglycerol kinase, mitochondrial OS=Homo sapiens GN=AGK PE=1 SV=2;>tr|E9PC15|E9PC15_HUMAN Acylglycerol kinase, mitochondrial OS=Homo sapiens GN=AGK PE=4 SV=1;>tr|E9PG39|E9PG39_HUMAN Acylglycerol kinase, mitochondrial OS=Homo sapiens	24	24	24	12991000	59013000	41802000	41802000
P51659;F5HE57;E9PB82;E7EWE5;E7ET17;G5E9S2;E7ER27;E7EPL9;Q9UJQ7	P51659;F5HE57;E9PB82;E7EWE5;E7ET17;G5E9S2;E7ER27;E7EPL9	Peroxisomal multifunctional enzyme type 2;(3R)-hydroxyacyl-CoA dehydrogenase;Enoyl-CoA hydratase 2	HSD17B4	>sp|P51659|DHB4_HUMAN Peroxisomal multifunctional enzyme type 2 OS=Homo sapiens GN=HSD17B4 PE=1 SV=3;>tr|F5HE57|F5HE57_HUMAN (3R)-hydroxyacyl-CoA dehydrogenase OS=Homo sapiens GN=HSD17B4 PE=3 SV=1;>tr|E9PB82|E9PB82_HUMAN (3R)-hydroxyacyl-CoA dehydrogenase	47	47	47	19974000	94014000	41760000	41760000
Q5VWZ2;Q5VWZ2-2	Q5VWZ2;Q5VWZ2-2	Lysophospholipase-like protein 1	LYPLAL1	>sp|Q5VWZ2|LYPL1_HUMAN Lysophospholipase-like protein 1 OS=Homo sapiens GN=LYPLAL1 PE=1 SV=3;>sp|Q5VWZ2-2|LYPL1_HUMAN Isoform 2 of Lysophospholipase-like protein 1 OS=Homo sapiens GN=LYPLAL1	12	12	12	16326000	68532000	41676000	41676000
P09661;H0YMA0;H0YKK0;H0YLR3	P09661;H0YMA0;H0YKK0	U2 small nuclear ribonucleoprotein A	SNRPA1	>sp|P09661|RU2A_HUMAN U2 small nuclear ribonucleoprotein A OS=Homo sapiens GN=SNRPA1 PE=1 SV=2;>tr|H0YMA0|H0YMA0_HUMAN U2 small nuclear ribonucleoprotein A (Fragment) OS=Homo sapiens GN=SNRPA1 PE=4 SV=1;>tr|H0YKK0|H0YKK0_HUMAN Small nuclear ribonucleopro	20	20	20	18023000	54190000	41649000	41649000
P12004;Q8N7P1;Q8N7P1-4;Q8N7P1-2;Q64746;F5H329	P12004	Proliferating cell nuclear antigen	PCNA	>sp|P12004|PCNA_HUMAN Proliferating cell nuclear antigen OS=Homo sapiens GN=PCNA PE=1 SV=1	21	21	21	18193000	63972000	41532000	41532000
P19367-2;B1AR63	P19367-2			>sp|P19367-2|HXK1_HUMAN Isoform 2 of Hexokinase-1 OS=Homo sapiens GN=HK1	51	51	2	17567000	51128000	41527000	41527000
Q9UI09;F8VRD8;F8VQS7;H0YID5;F8VXI1;H0YIT1	Q9UI09;F8VRD8	NADH dehydrogenase [ubiquinone] 1 alpha subcomplex subunit 12	NDUFA12	>sp|Q9UI09|NDUAC_HUMAN NADH dehydrogenase [ubiquinone] 1 alpha subcomplex subunit 12 OS=Homo sapiens GN=NDUFA12 PE=1 SV=1;>tr|F8VRD8|F8VRD8_HUMAN NADH dehydrogenase [ubiquinone] 1 alpha subcomplex subunit 12 OS=Homo sapiens GN=NDUFA12 PE=4 SV=1	14	14	14	9619800	65556000	41414000	41414000
O75306;J3KPM7;B7Z9L2	O75306;J3KPM7;B7Z9L2	NADH dehydrogenase [ubiquinone] iron-sulfur protein 2, mitochondrial	NDUFS2	>sp|O75306|NDUS2_HUMAN NADH dehydrogenase [ubiquinone] iron-sulfur protein 2, mitochondrial OS=Homo sapiens GN=NDUFS2 PE=1 SV=2;>tr|J3KPM7|J3KPM7_HUMAN NADH dehydrogenase [ubiquinone] iron-sulfur protein 2, mitochondrial OS=Homo sapiens GN=NDUFS2 PE=3 SV=1	22	22	22	14733000	65388000	41398000	41398000
Q00688;G3V5F2	Q00688	Peptidyl-prolyl cis-trans isomerase FKBP3	FKBP3	>sp|Q00688|FKBP3_HUMAN Peptidyl-prolyl cis-trans isomerase FKBP3 OS=Homo sapiens GN=FKBP3 PE=1 SV=1	18	18	18	28858000	159280000	41384000	41384000
P54136;E5RJM9;E5RH09;E5RI24	P54136	Arginine--tRNA ligase, cytoplasmic	RARS	>sp|P54136|SYRC_HUMAN Arginine--tRNA ligase, cytoplasmic OS=Homo sapiens GN=RARS PE=1 SV=2	56	56	8	16087000	41354000	42102000	41354000
P61513;E9PEL3;C9J4Z3;G5E9R3;E9PPK6;A6NKH3	P61513;E9PEL3;C9J4Z3;G5E9R3	60S ribosomal protein L37a	RPL37A	>sp|P61513|RL37A_HUMAN 60S ribosomal protein L37a OS=Homo sapiens GN=RPL37A PE=1 SV=2;>tr|E9PEL3|E9PEL3_HUMAN 60S ribosomal protein L37a OS=Homo sapiens GN=RPL37A PE=4 SV=1;>tr|C9J4Z3|C9J4Z3_HUMAN 60S ribosomal protein L37a OS=Homo sapiens GN=RPL37A PE=4 S	7	7	6	41290000	13848000	78840000	41290000
P43490;Q5SYT8;F5H246;C9JG65;C9JF35	P43490;Q5SYT8	Nicotinamide phosphoribosyltransferase	NAMPT;RP11-92J19.4	>sp|P43490|NAMPT_HUMAN Nicotinamide phosphoribosyltransferase OS=Homo sapiens GN=NAMPT PE=1 SV=1;>tr|Q5SYT8|Q5SYT8_HUMAN Novel protein similar to Pre-B cell enhancing factor (PBEF) (Fragment) OS=Homo sapiens GN=RP11-92J19.4 PE=1 SV=1	34	34	34	15782000	54615000	41137000	41137000
O75608;O75608-2;E5RJA0;E5RGR0;E5RJ48;E5RI35	O75608;O75608-2;E5RJA0;E5RGR0	Acyl-protein thioesterase 1	LYPLA1	>sp|O75608|LYPA1_HUMAN Acyl-protein thioesterase 1 OS=Homo sapiens GN=LYPLA1 PE=1 SV=1;>sp|O75608-2|LYPA1_HUMAN Isoform 2 of Acyl-protein thioesterase 1 OS=Homo sapiens GN=LYPLA1;>tr|E5RJA0|E5RJA0_HUMAN Acyl-protein thioesterase 1 OS=Homo sapiens GN=LYPLA1	7	7	7	23253000	41590000	41123000	41123000
Q16762;B1AH48	Q16762	Thiosulfate sulfurtransferase	TST	>sp|Q16762|THTR_HUMAN Thiosulfate sulfurtransferase OS=Homo sapiens GN=TST PE=1 SV=4	15	14	14	9022400	57421000	41062000	41062000
P61224;B4DQI8;A6NIZ1;F5H7Y6;E7ESV4;B4DW74;B4DW94;F5GX62;B7ZB78;F5H823;F5H004;F5H6R7;F5GYB5;F5H500;F5H0B7;F5H491;F5GWU8;F5H077;F5GYH7;F5H4H0;F8WBC0	P61224;B4DQI8;A6NIZ1;F5H7Y6;E7ESV4;B4DW74;B4DW94;F5GX62;B7ZB78;F5H823;F5H004	Ras-related protein Rap-1b;Ras-related protein Rap-1b-like protein	RAP1B	>sp|P61224|RAP1B_HUMAN Ras-related protein Rap-1b OS=Homo sapiens GN=RAP1B PE=1 SV=1;>tr|B4DQI8|B4DQI8_HUMAN Ras-related protein Rap-1b OS=Homo sapiens GN=RAP1B PE=2 SV=1;>sp|A6NIZ1|RP1BL_HUMAN Ras-related protein Rap-1b-like protein OS=Homo sapiens PE=2 S	14	14	1	15573000	45073000	41029000	41029000
P23786	P23786	Carnitine O-palmitoyltransferase 2, mitochondrial	CPT2	>sp|P23786|CPT2_HUMAN Carnitine O-palmitoyltransferase 2, mitochondrial OS=Homo sapiens GN=CPT2 PE=1 SV=2	38	38	37	16876000	40960000	44847000	40960000
Q15050	Q15050	Ribosome biogenesis regulatory protein homolog	RRS1	>sp|Q15050|RRS1_HUMAN Ribosome biogenesis regulatory protein homolog OS=Homo sapiens GN=RRS1 PE=1 SV=2	20	20	20	13625000	53263000	40942000	40942000
B4DVB8;Q15717	B4DVB8;Q15717	ELAV-like protein 1	ELAVL1	>tr|B4DVB8|B4DVB8_HUMAN ELAV-like protein 1 OS=Homo sapiens GN=ELAVL1 PE=2 SV=1;>sp|Q15717|ELAV1_HUMAN ELAV-like protein 1 OS=Homo sapiens GN=ELAVL1 PE=1 SV=2	20	20	19	12166000	67728000	40930000	40930000
Q9BSD7;Q5TDF0	Q9BSD7;Q5TDF0	Cancer-related nucleoside-triphosphatase	NTPCR;C1orf57	>sp|Q9BSD7|NTPCR_HUMAN Cancer-related nucleoside-triphosphatase OS=Homo sapiens GN=NTPCR PE=1 SV=1;>tr|Q5TDF0|Q5TDF0_HUMAN Cancer-related nucleoside-triphosphatase OS=Homo sapiens GN=C1orf57 PE=2 SV=1	13	13	13	12966000	54437000	40898000	40898000
P07686;Q5URX0;H0Y9B6;H0YA83;H0Y9M3;REV__P13929;REV__P13929-2;REV__P13929-3;REV__E5RGZ4;REV__K7EKN2;REV__K7EPM1;REV__K7EM90;REV__E5RG95;REV__E5RI09;D6REQ8	P07686;Q5URX0	Beta-hexosaminidase subunit beta;Beta-hexosaminidase subunit beta chain B;Beta-hexosaminidase subunit beta chain A	HEXB	>sp|P07686|HEXB_HUMAN Beta-hexosaminidase subunit beta OS=Homo sapiens GN=HEXB PE=1 SV=3;>tr|Q5URX0|Q5URX0_HUMAN Beta-hexosaminidase subunit beta OS=Homo sapiens GN=HEXB PE=2 SV=1	26	26	25	17242000	53395000	40869000	40869000
Q9UMS4;F5GY56;H0YGZ5;F5H2I0;H0YGF3	Q9UMS4	Pre-mRNA-processing factor 19	PRPF19	>sp|Q9UMS4|PRP19_HUMAN Pre-mRNA-processing factor 19 OS=Homo sapiens GN=PRPF19 PE=1 SV=1	27	27	27	14338000	58878000	40848000	40848000
E9PCR7;Q02218;E9PDF2;Q02218-2;F5H801;E9PFG7;Q02218-3;C9J4G7	E9PCR7;Q02218;E9PDF2;Q02218-2;F5H801;E9PFG7	2-oxoglutarate dehydrogenase, mitochondrial	OGDH	>tr|E9PCR7|E9PCR7_HUMAN 2-oxoglutarate dehydrogenase, mitochondrial OS=Homo sapiens GN=OGDH PE=4 SV=1;>sp|Q02218|ODO1_HUMAN 2-oxoglutarate dehydrogenase, mitochondrial OS=Homo sapiens GN=OGDH PE=1 SV=3;>tr|E9PDF2|E9PDF2_HUMAN 2-oxoglutarate dehydrogenase,	54	54	45	21295000	74153000	40776000	40776000
B3KSH1;O00303;B4DEW9;H0YDT6;E9PQV8	B3KSH1;O00303;B4DEW9	Eukaryotic translation initiation factor 3 subunit F	EIF3F	>tr|B3KSH1|B3KSH1_HUMAN Eukaryotic translation initiation factor 3 subunit F OS=Homo sapiens GN=EIF3F PE=2 SV=1;>sp|O00303|EIF3F_HUMAN Eukaryotic translation initiation factor 3 subunit F OS=Homo sapiens GN=EIF3F PE=1 SV=1;>tr|B4DEW9|B4DEW9_HUMAN Eukaryoti	15	15	15	9760500	44480000	40773000	40773000
Q9UKD2	Q9UKD2	mRNA turnover protein 4 homolog	MRTO4	>sp|Q9UKD2|MRT4_HUMAN mRNA turnover protein 4 homolog OS=Homo sapiens GN=MRTO4 PE=1 SV=2	18	18	18	13569000	59990000	40577000	40577000
P38919;I3L3F6;I3L2Z3;I3L3H2;I3L2M0;F8WE11;E9PBH4;I3L1H0;C9JUF0	P38919	Eukaryotic initiation factor 4A-III	EIF4A3	>sp|P38919|IF4A3_HUMAN Eukaryotic initiation factor 4A-III OS=Homo sapiens GN=EIF4A3 PE=1 SV=4	33	27	27	18050000	40403000	46152000	40403000
Q9P2J5;B4DER1;B4DJ10;F5H698	Q9P2J5;B4DER1;B4DJ10;F5H698	Leucine--tRNA ligase, cytoplasmic	LARS	>sp|Q9P2J5|SYLC_HUMAN Leucine--tRNA ligase, cytoplasmic OS=Homo sapiens GN=LARS PE=1 SV=2;>tr|B4DER1|B4DER1_HUMAN Leucine--tRNA ligase, cytoplasmic OS=Homo sapiens GN=LARS PE=2 SV=1;>tr|B4DJ10|B4DJ10_HUMAN Leucine--tRNA ligase, cytoplasmic OS=Homo sapiens	70	70	70	14231000	41406000	40341000	40341000
Q9ULC4;Q9ULC4-3;Q9ULC4-2	Q9ULC4;Q9ULC4-3;Q9ULC4-2	Malignant T-cell-amplified sequence 1	MCTS1	>sp|Q9ULC4|MCTS1_HUMAN Malignant T-cell-amplified sequence 1 OS=Homo sapiens GN=MCTS1 PE=1 SV=1;>sp|Q9ULC4-3|MCTS1_HUMAN Isoform 3 of Malignant T-cell-amplified sequence 1 OS=Homo sapiens GN=MCTS1;>sp|Q9ULC4-2|MCTS1_HUMAN Isoform 2 of Malignant T-cell-ampl	12	12	12	12353000	50513000	40226000	40226000
O95292;O95292-2;E5RK64	O95292	Vesicle-associated membrane protein-associated protein B/C	VAPB	>sp|O95292|VAPB_HUMAN Vesicle-associated membrane protein-associated protein B/C OS=Homo sapiens GN=VAPB PE=1 SV=3	16	15	15	9627700	49208000	40219000	40219000
P55060;P55060-3;F8W904;B4DUC5;P55060-2	P55060;P55060-3;F8W904;B4DUC5	Exportin-2	CSE1L	>sp|P55060|XPO2_HUMAN Exportin-2 OS=Homo sapiens GN=CSE1L PE=1 SV=3;>sp|P55060-3|XPO2_HUMAN Isoform 3 of Exportin-2 OS=Homo sapiens GN=CSE1L;>tr|F8W904|F8W904_HUMAN Exportin-2 OS=Homo sapiens GN=CSE1L PE=4 SV=1;>tr|B4DUC5|B4DUC5_HUMAN Exportin-2 OS=Homo sa	56	56	56	18630000	67776000	40170000	40170000
P53396;K7EIE7;K7ESG8	P53396	ATP-citrate synthase	ACLY	>sp|P53396|ACLY_HUMAN ATP-citrate synthase OS=Homo sapiens GN=ACLY PE=1 SV=3	70	70	2	17398000	55919000	40137000	40137000
Q00059;A8MRB2;H7BYN3;Q05879;Q05880	Q00059;A8MRB2;H7BYN3	Transcription factor A, mitochondrial	TFAM	>sp|Q00059|TFAM_HUMAN Transcription factor A, mitochondrial OS=Homo sapiens GN=TFAM PE=1 SV=1;>tr|A8MRB2|A8MRB2_HUMAN Transcription factor A, mitochondrial OS=Homo sapiens GN=TFAM PE=4 SV=1;>tr|H7BYN3|H7BYN3_HUMAN Transcription factor A, mitochondrial (Fra	18	18	18	27038000	40002000	59742000	40002000
Q9P0L0;J3QKM9	Q9P0L0	Vesicle-associated membrane protein-associated protein A	VAPA	>sp|Q9P0L0|VAPA_HUMAN Vesicle-associated membrane protein-associated protein A OS=Homo sapiens GN=VAPA PE=1 SV=3	20	20	2	11931000	39835000	67119000	39835000
CON__P12763	CON__P12763			>P12763 SWISS-PROT:P12763 (Bos taurus) Alpha-2-HS-glycoprotein precursor	17	17	12	39687000	78315000	32247000	39687000
P49721	P49721	Proteasome subunit beta type-2	PSMB2	>sp|P49721|PSB2_HUMAN Proteasome subunit beta type-2 OS=Homo sapiens GN=PSMB2 PE=1 SV=1	17	17	17	25822000	40667000	39684000	39684000
P30085;Q5T0D2;E9PGI8	P30085;Q5T0D2;E9PGI8	UMP-CMP kinase	CMPK1	>sp|P30085|KCY_HUMAN UMP-CMP kinase OS=Homo sapiens GN=CMPK1 PE=1 SV=3;>tr|Q5T0D2|Q5T0D2_HUMAN Cytidine monophosphate (UMP-CMP) kinase 1, cytosolic OS=Homo sapiens GN=CMPK1 PE=2 SV=1;>tr|E9PGI8|E9PGI8_HUMAN UMP-CMP kinase OS=Homo sapiens GN=CMPK1 PE=3 SV=1	12	12	12	19819000	65804000	39621000	39621000
P51648-2;P51648;J3QRD1;I3L0X1;C9JGJ2;J3KTG1;J3QS00;J3QKK9;K7EN73;I3L2W1;J3KTD9	P51648-2;P51648;J3QRD1	Fatty aldehyde dehydrogenase	ALDH3A2	>sp|P51648-2|AL3A2_HUMAN Isoform 2 of Fatty aldehyde dehydrogenase OS=Homo sapiens GN=ALDH3A2;>sp|P51648|AL3A2_HUMAN Fatty aldehyde dehydrogenase OS=Homo sapiens GN=ALDH3A2 PE=1 SV=1;>tr|J3QRD1|J3QRD1_HUMAN Fatty aldehyde dehydrogenase OS=Homo sapiens GN=A	25	24	13	10696000	39587000	42923000	39587000
J3QRS3;O14950;P19105	J3QRS3;O14950;P19105	Myosin regulatory light chain 12B;Myosin regulatory light chain 12A	MYL12B;MYL12A	>tr|J3QRS3|J3QRS3_HUMAN Myosin regulatory light chain 12A OS=Homo sapiens GN=MYL12A PE=4 SV=1;>sp|O14950|ML12B_HUMAN Myosin regulatory light chain 12B OS=Homo sapiens GN=MYL12B PE=1 SV=2;>sp|P19105|ML12A_HUMAN Myosin regulatory light chain 12A OS=Homo sapi	11	11	5	25199000	80325000	39578000	39578000
C9JRZ6;Q9NX63;F8WAR4;G3V1K1;F8WD73	C9JRZ6;Q9NX63;F8WAR4;G3V1K1	Coiled-coil-helix-coiled-coil-helix domain-containing protein 3, mitochondrial	CHCHD3	>tr|C9JRZ6|C9JRZ6_HUMAN Coiled-coil-helix-coiled-coil-helix domain-containing protein 3, mitochondrial OS=Homo sapiens GN=CHCHD3 PE=4 SV=1;>sp|Q9NX63|CHCH3_HUMAN Coiled-coil-helix-coiled-coil-helix domain-containing protein 3, mitochondrial OS=Homo sapiens	21	21	21	9583900	49666000	39549000	39549000
Q15369;E5RHG8;E5RGD9;E5RJ89	Q15369;E5RHG8;E5RGD9;E5RJ89	Transcription elongation factor B polypeptide 1	TCEB1	>sp|Q15369|ELOC_HUMAN Transcription elongation factor B polypeptide 1 OS=Homo sapiens GN=TCEB1 PE=1 SV=1;>tr|E5RHG8|E5RHG8_HUMAN Transcription elongation factor B polypeptide 1 (Fragment) OS=Homo sapiens GN=TCEB1 PE=4 SV=1;>tr|E5RGD9|E5RGD9_HUMAN Transcrip	8	8	8	14034000	39490000	63768000	39490000
Q9HC38-2;Q9HC38;B7Z403;I3L3Q4;Q9HC38-3;I3L1I0;I3L1F4;I3L277;I3L2C2;I3NI24;I3NI27;K7ENF2	Q9HC38-2;Q9HC38;B7Z403;I3L3Q4;Q9HC38-3	Glyoxalase domain-containing protein 4	GLOD4	>sp|Q9HC38-2|GLOD4_HUMAN Isoform 2 of Glyoxalase domain-containing protein 4 OS=Homo sapiens GN=GLOD4;>sp|Q9HC38|GLOD4_HUMAN Glyoxalase domain-containing protein 4 OS=Homo sapiens GN=GLOD4 PE=1 SV=1;>tr|B7Z403|B7Z403_HUMAN Glyoxalase domain-containing prot	25	25	25	20170000	41034000	39307000	39307000
Q15046;J3KRL2;H3BPV7;H3BRC9	Q15046	Lysine--tRNA ligase	KARS	>sp|Q15046|SYK_HUMAN Lysine--tRNA ligase OS=Homo sapiens GN=KARS PE=1 SV=3	39	39	2	14058000	51444000	39282000	39282000
Q9GZT3;J3KMY7;G3V2S9;G3V4X6;H0YJ40;H0YJW7;H0YJU7;H0YJ07;H0YJI1	Q9GZT3;J3KMY7;G3V2S9;G3V4X6;H0YJ40;H0YJW7	SRA stem-loop-interacting RNA-binding protein, mitochondrial	SLIRP	>sp|Q9GZT3|SLIRP_HUMAN SRA stem-loop-interacting RNA-binding protein, mitochondrial OS=Homo sapiens GN=SLIRP PE=1 SV=1;>tr|J3KMY7|J3KMY7_HUMAN SRA stem-loop-interacting RNA-binding protein, mitochondrial OS=Homo sapiens GN=SLIRP PE=4 SV=1;>tr|G3V2S9|G3V2S9	12	12	12	23693000	97186000	39129000	39129000
O43684;O43684-2;J3QT28;B4DDM6;J3QSX4	O43684;O43684-2;J3QT28;B4DDM6;J3QSX4	Mitotic checkpoint protein BUB3	BUB3	>sp|O43684|BUB3_HUMAN Mitotic checkpoint protein BUB3 OS=Homo sapiens GN=BUB3 PE=1 SV=1;>sp|O43684-2|BUB3_HUMAN Isoform 2 of Mitotic checkpoint protein BUB3 OS=Homo sapiens GN=BUB3;>tr|J3QT28|J3QT28_HUMAN Mitotic checkpoint protein BUB3 (Fragment) OS=Homo	19	19	19	25510000	62335000	39011000	39011000
P24534;C9JZW3;F2Z2G2;F8WF65;F8WFC9	P24534	Elongation factor 1-beta	EEF1B2	>sp|P24534|EF1B_HUMAN Elongation factor 1-beta OS=Homo sapiens GN=EEF1B2 PE=1 SV=3	20	16	16	38944000	84697000	26359000	38944000
Q13148-2;Q13148;G3V162;B1AKP7;K7EJM5;B4DJ45;K7EN94;Q13148-3;K7EJ99;K7EL26	Q13148-2;Q13148;G3V162;B1AKP7;K7EJM5;B4DJ45;K7EN94	TAR DNA-binding protein 43	TARDBP	>sp|Q13148-2|TADBP_HUMAN Isoform 2 of TAR DNA-binding protein 43 OS=Homo sapiens GN=TARDBP;>sp|Q13148|TADBP_HUMAN TAR DNA-binding protein 43 OS=Homo sapiens GN=TARDBP PE=1 SV=1;>tr|G3V162|G3V162_HUMAN TAR DNA binding protein, isoform CRA_d OS=Homo sapiens	17	16	15	38889000	71595000	33161000	38889000
J9JID7;Q03252	J9JID7;Q03252	Lamin-B2	LMNB2	>tr|J9JID7|J9JID7_HUMAN Lamin B2, isoform CRA_a OS=Homo sapiens GN=LMNB2 PE=3 SV=1;>sp|Q03252|LMNB2_HUMAN Lamin-B2 OS=Homo sapiens GN=LMNB2 PE=1 SV=3	61	52	52	18213000	47531000	38882000	38882000
O15144;G5E9J0;C9JTV5;H7C3F9;G5E9S7	O15144	Actin-related protein 2/3 complex subunit 2	ARPC2	>sp|O15144|ARPC2_HUMAN Actin-related protein 2/3 complex subunit 2 OS=Homo sapiens GN=ARPC2 PE=1 SV=1	29	29	29	11476000	45730000	38817000	38817000
P30405;Q2YDB7;H0Y548;Q6BAA4;C9JAN8	P30405;Q2YDB7	Peptidyl-prolyl cis-trans isomerase F, mitochondrial;Peptidyl-prolyl cis-trans isomerase	PPIF	>sp|P30405|PPIF_HUMAN Peptidyl-prolyl cis-trans isomerase F, mitochondrial OS=Homo sapiens GN=PPIF PE=1 SV=1;>tr|Q2YDB7|Q2YDB7_HUMAN Peptidyl-prolyl cis-trans isomerase OS=Homo sapiens GN=PPIF PE=2 SV=1	16	13	13	10452000	61360000	38725000	38725000
O76021;B4DJ58;I3L3U9	O76021;B4DJ58	Ribosomal L1 domain-containing protein 1	RSL1D1	>sp|O76021|RL1D1_HUMAN Ribosomal L1 domain-containing protein 1 OS=Homo sapiens GN=RSL1D1 PE=1 SV=3;>tr|B4DJ58|B4DJ58_HUMAN Ribosomal L1 domain-containing protein 1 OS=Homo sapiens GN=RSL1D1 PE=2 SV=1	38	38	4	24448000	55181000	38624000	38624000
P05198;G3V4T5;H0YJS4	P05198;G3V4T5;H0YJS4	Eukaryotic translation initiation factor 2 subunit 1	EIF2S1	>sp|P05198|IF2A_HUMAN Eukaryotic translation initiation factor 2 subunit 1 OS=Homo sapiens GN=EIF2S1 PE=1 SV=3;>tr|G3V4T5|G3V4T5_HUMAN Eukaryotic translation initiation factor 2 subunit 1 (Fragment) OS=Homo sapiens GN=EIF2S1 PE=4 SV=1;>tr|H0YJS4|H0YJS4_HUM	33	33	33	23437000	54735000	38593000	38593000
Q5T5C7;P49591	Q5T5C7;P49591	Serine--tRNA ligase, cytoplasmic	SARS	>tr|Q5T5C7|Q5T5C7_HUMAN Serine--tRNA ligase, cytoplasmic OS=Homo sapiens GN=SARS PE=2 SV=1;>sp|P49591|SYSC_HUMAN Serine--tRNA ligase, cytoplasmic OS=Homo sapiens GN=SARS PE=1 SV=3	34	34	34	13953000	61149000	38500000	38500000
O43324;C9J1V9;D6RBD7;C9JLK5;H0YAL7;D6RCQ0;H0YAH9	O43324;C9J1V9;D6RBD7;C9JLK5	Eukaryotic translation elongation factor 1 epsilon-1	EEF1E1	>sp|O43324|MCA3_HUMAN Eukaryotic translation elongation factor 1 epsilon-1 OS=Homo sapiens GN=EEF1E1 PE=1 SV=1;>tr|C9J1V9|C9J1V9_HUMAN HCG2043275 OS=Homo sapiens GN=hCG_2043275 PE=4 SV=2;>tr|D6RBD7|D6RBD7_HUMAN Eukaryotic translation elongation factor 1 ep	13	13	13	11549000	54548000	38388000	38388000
Q9H936;E9PJH7;E9PS95;K4DIB3;E9PI74;K4DIB8;E9PQ36;K4DIB2;K4DIB0;K4DIA2;K4DIA8;K4DIB6;E9PJY0;K4DIB4;O75949;O75949-2	Q9H936;E9PJH7;E9PS95	Mitochondrial glutamate carrier 1	SLC25A22	>sp|Q9H936|GHC1_HUMAN Mitochondrial glutamate carrier 1 OS=Homo sapiens GN=SLC25A22 PE=1 SV=1;>tr|E9PJH7|E9PJH7_HUMAN Mitochondrial glutamate carrier 1 (Fragment) OS=Homo sapiens GN=SLC25A22 PE=3 SV=1;>tr|E9PS95|E9PS95_HUMAN Mitochondrial glutamate carrier	18	18	13	16772000	38305000	40472000	38305000
O75489;E9PS48;B4DFM8;G3V194;E9PKL8	O75489	NADH dehydrogenase [ubiquinone] iron-sulfur protein 3, mitochondrial	NDUFS3	>sp|O75489|NDUS3_HUMAN NADH dehydrogenase [ubiquinone] iron-sulfur protein 3, mitochondrial OS=Homo sapiens GN=NDUFS3 PE=1 SV=1	17	17	17	26283000	76891000	38265000	38265000
Q9P035;H3BS72;H3BPZ1;B4DRF4;H3BRL8;H3BMZ1	Q9P035;H3BS72;H3BPZ1;B4DRF4	3-hydroxyacyl-CoA dehydratase 3	PTPLAD1	>sp|Q9P035|HACD3_HUMAN Very-long-chain (3R)-3-hydroxyacyl-[acyl-carrier protein] dehydratase 3 OS=Homo sapiens GN=PTPLAD1 PE=1 SV=2;>tr|H3BS72|H3BS72_HUMAN Very-long-chain (3R)-3-hydroxyacyl-[acyl-carrier protein] dehydratase 3 OS=Homo sapiens GN=PTPLAD1 P	14	14	14	25829000	60458000	38162000	38162000
Q9BRA2;I3L2R6;I3L3M7;I3L0K2	Q9BRA2;I3L2R6;I3L3M7;I3L0K2	Thioredoxin domain-containing protein 17	TXNDC17	>sp|Q9BRA2|TXD17_HUMAN Thioredoxin domain-containing protein 17 OS=Homo sapiens GN=TXNDC17 PE=1 SV=1;>tr|I3L2R6|I3L2R6_HUMAN Thioredoxin domain-containing protein 17 OS=Homo sapiens GN=TXNDC17 PE=4 SV=1;>tr|I3L3M7|I3L3M7_HUMAN Thioredoxin domain-containing	7	7	7	11909000	66287000	38133000	38133000
B7Z4Q3	B7Z4Q3		LUC7L2	>tr|B7Z4Q3|B7Z4Q3_HUMAN Putative RNA-binding protein Luc7-like 2 OS=Homo sapiens GN=LUC7L2 PE=2 SV=1	26	26	0	19506000	51194000	37914000	37914000
Q9BXW7;Q9BXW7-2;A8MYZ9	Q9BXW7;Q9BXW7-2	Cat eye syndrome critical region protein 5	CECR5	>sp|Q9BXW7|CECR5_HUMAN Cat eye syndrome critical region protein 5 OS=Homo sapiens GN=CECR5 PE=1 SV=1;>sp|Q9BXW7-2|CECR5_HUMAN Isoform 1 of Cat eye syndrome critical region protein 5 OS=Homo sapiens GN=CECR5	20	20	20	16129000	53964000	37899000	37899000
P49821;G3V0I5;P49821-2;B4DE93;E9PMX3;E9PQP1;E9PLC6;E9PPR0;H0YE81;E9PJL9;E9PPS5;H0YD04;E9PPD6	P49821;G3V0I5;P49821-2;B4DE93	NADH dehydrogenase [ubiquinone] flavoprotein 1, mitochondrial	NDUFV1	>sp|P49821|NDUV1_HUMAN NADH dehydrogenase [ubiquinone] flavoprotein 1, mitochondrial OS=Homo sapiens GN=NDUFV1 PE=1 SV=4;>tr|G3V0I5|G3V0I5_HUMAN NADH dehydrogenase (Ubiquinone) flavoprotein 1, 51kDa, isoform CRA_c OS=Homo sapiens GN=NDUFV1 PE=4 SV=1;>sp|P4	28	28	28	15375000	87033000	37776000	37776000
P33121;P33121-2;E7EPM6;B7Z452;D6RER0;D6RG07	P33121;P33121-2;E7EPM6;B7Z452;D6RER0	Long-chain-fatty-acid--CoA ligase 1	ACSL1	>sp|P33121|ACSL1_HUMAN Long-chain-fatty-acid--CoA ligase 1 OS=Homo sapiens GN=ACSL1 PE=1 SV=1;>sp|P33121-2|ACSL1_HUMAN Isoform 2 of Long-chain-fatty-acid--CoA ligase 1 OS=Homo sapiens GN=ACSL1;>tr|E7EPM6|E7EPM6_HUMAN Long-chain-fatty-acid--CoA ligase 1 OS=	34	34	6	13012000	54362000	37706000	37706000
P11387;E5RGR2;E5RFE3;E5RGR4;E5RGE7;H0YC03;H0YBR3	P11387	DNA topoisomerase 1	TOP1	>sp|P11387|TOP1_HUMAN DNA topoisomerase 1 OS=Homo sapiens GN=TOP1 PE=1 SV=2	56	56	50	12171000	37701000	38566000	37701000
P35244	P35244	Replication protein A 14 kDa subunit	RPA3	>sp|P35244|RFA3_HUMAN Replication protein A 14 kDa subunit OS=Homo sapiens GN=RPA3 PE=1 SV=1	7	7	3	8216200	57769000	37633000	37633000
J3KN00;Q9P0J0;B4DF76;E7ENQ6;K7EJE1;B4DEZ3	J3KN00;Q9P0J0;B4DF76;E7ENQ6;K7EJE1;B4DEZ3	NADH dehydrogenase [ubiquinone] 1 alpha subcomplex subunit 13	NDUFA13	>tr|J3KN00|J3KN00_HUMAN NADH dehydrogenase (Ubiquinone) 1 alpha subcomplex, 13 OS=Homo sapiens GN=NDUFA13 PE=4 SV=1;>sp|Q9P0J0|NDUAD_HUMAN NADH dehydrogenase [ubiquinone] 1 alpha subcomplex subunit 13 OS=Homo sapiens GN=NDUFA13 PE=1 SV=3;>tr|B4DF76|B4DF76_	11	11	11	21552000	61490000	37584000	37584000
P68400;E7EU96;P68400-2	P68400;E7EU96;P68400-2	Casein kinase II subunit alpha	CSNK2A1	>sp|P68400|CSK21_HUMAN Casein kinase II subunit alpha OS=Homo sapiens GN=CSNK2A1 PE=1 SV=1;>tr|E7EU96|E7EU96_HUMAN Casein kinase II subunit alpha OS=Homo sapiens GN=CSNK2A1 PE=4 SV=1;>sp|P68400-2|CSK21_HUMAN Isoform 2 of Casein kinase II subunit alpha OS=H	21	20	20	11238000	74908000	37550000	37550000
Q5U5X0;D6R994;D6RBV5	Q5U5X0;D6R994	LYR motif-containing protein 7	LYRM7	>sp|Q5U5X0|LYRM7_HUMAN LYR motif-containing protein 7 OS=Homo sapiens GN=LYRM7 PE=1 SV=1;>tr|D6R994|D6R994_HUMAN LYR motif-containing protein 7 OS=Homo sapiens GN=LYRM7 PE=4 SV=1	8	8	8	9689400	40024000	37408000	37408000
Q96EY8;J3KN55;F5H4Z7;F5GY93;F5H079	Q96EY8;J3KN55;F5H4Z7	Cob(I)yrinic acid a,c-diamide adenosyltransferase, mitochondrial	MMAB	>sp|Q96EY8|MMAB_HUMAN Cob(I)yrinic acid a,c-diamide adenosyltransferase, mitochondrial OS=Homo sapiens GN=MMAB PE=1 SV=1;>tr|J3KN55|J3KN55_HUMAN Cob(I)yrinic acid a,c-diamide adenosyltransferase, mitochondrial OS=Homo sapiens GN=MMAB PE=4 SV=1;>tr|F5H4Z7|F	9	9	9	18422000	37219000	41978000	37219000
B0QY89;Q9Y262;J3KN35;G8JLH4;B0QY90;C9K0Q7;C9JHP4;H7C3A0;H0Y7E6	B0QY89;Q9Y262;J3KN35;G8JLH4;B0QY90	Eukaryotic translation initiation factor 3 subunit L	EIF3EIP;EIF3L	>tr|B0QY89|B0QY89_HUMAN Eukaryotic translation initiation factor 3 subunit L OS=Homo sapiens GN=EIF3EIP PE=4 SV=1;>sp|Q9Y262|EIF3L_HUMAN Eukaryotic translation initiation factor 3 subunit L OS=Homo sapiens GN=EIF3L PE=1 SV=1;>tr|J3KN35|J3KN35_HUMAN Eukaryo	32	32	32	15189000	38309000	37194000	37194000
P46977;E9PNQ1;E9PI32;E9PN73;E9PIJ8;H0YET6	P46977;E9PNQ1	Dolichyl-diphosphooligosaccharide--protein glycosyltransferase subunit STT3A	STT3A	>sp|P46977|STT3A_HUMAN Dolichyl-diphosphooligosaccharide--protein glycosyltransferase subunit STT3A OS=Homo sapiens GN=STT3A PE=1 SV=2;>tr|E9PNQ1|E9PNQ1_HUMAN Dolichyl-diphosphooligosaccharide--protein glycosyltransferase subunit STT3A OS=Homo sapiens GN=S	23	23	21	13067000	78685000	37021000	37021000
Q9UDW1;Q9UDW1-2	Q9UDW1;Q9UDW1-2	Cytochrome b-c1 complex subunit 9	UQCR10	>sp|Q9UDW1|QCR9_HUMAN Cytochrome b-c1 complex subunit 9 OS=Homo sapiens GN=UQCR10 PE=1 SV=3;>sp|Q9UDW1-2|QCR9_HUMAN Isoform 2 of Cytochrome b-c1 complex subunit 9 OS=Homo sapiens GN=UQCR10	3	3	3	21863000	86582000	37015000	37015000
Q9Y224;G3V4C6;H0YJB9;G3V4E7;P53708	Q9Y224;G3V4C6	UPF0568 protein C14orf166	C14orf166	>sp|Q9Y224|CN166_HUMAN UPF0568 protein C14orf166 OS=Homo sapiens GN=C14orf166 PE=1 SV=1;>tr|G3V4C6|G3V4C6_HUMAN UPF0568 protein C14orf166 OS=Homo sapiens GN=C14orf166 PE=4 SV=1	20	20	20	22316000	50036000	36964000	36964000
Q9Y3D6	Q9Y3D6	Mitochondrial fission 1 protein	FIS1	>sp|Q9Y3D6|FIS1_HUMAN Mitochondrial fission 1 protein OS=Homo sapiens GN=FIS1 PE=1 SV=2	6	6	6	36942000	37696000	34158000	36942000
Q9UJS0-2;Q9UJS0;F5GX33	Q9UJS0-2;Q9UJS0;F5GX33	Calcium-binding mitochondrial carrier protein Aralar2	SLC25A13	>sp|Q9UJS0-2|CMC2_HUMAN Isoform 2 of Calcium-binding mitochondrial carrier protein Aralar2 OS=Homo sapiens GN=SLC25A13;>sp|Q9UJS0|CMC2_HUMAN Calcium-binding mitochondrial carrier protein Aralar2 OS=Homo sapiens GN=SLC25A13 PE=1 SV=2;>tr|F5GX33|F5GX33_HUMAN	35	35	29	8599400	51647000	36776000	36776000
O43143	O43143	Putative pre-mRNA-splicing factor ATP-dependent RNA helicase DHX15	DHX15	>sp|O43143|DHX15_HUMAN Putative pre-mRNA-splicing factor ATP-dependent RNA helicase DHX15 OS=Homo sapiens GN=DHX15 PE=1 SV=2	54	54	53	15126000	70404000	36497000	36497000
O75352;J3QRD5;J3QW43;B4DT74;J3KT75;I3L295;J3QS48;I3L1D2;J3QQZ4;J3KTK8;I3L4E0;J3KSI4;I3L261;I3L405	O75352;J3QRD5;J3QW43;B4DT74;J3KT75;I3L295;J3QS48;I3L1D2;J3QQZ4;J3KTK8;I3L4E0;J3KSI4	Mannose-P-dolichol utilization defect 1 protein	MPDU1	>sp|O75352|MPU1_HUMAN Mannose-P-dolichol utilization defect 1 protein OS=Homo sapiens GN=MPDU1 PE=1 SV=2;>tr|J3QRD5|J3QRD5_HUMAN Mannose-P-dolichol utilization defect 1 protein (Fragment) OS=Homo sapiens GN=MPDU1 PE=4 SV=1;>tr|J3QW43|J3QW43_HUMAN Mannose-P	5	5	5	9928100	36493000	37029000	36493000
Q92945	Q92945	Far upstream element-binding protein 2	KHSRP	>sp|Q92945|FUBP2_HUMAN Far upstream element-binding protein 2 OS=Homo sapiens GN=KHSRP PE=1 SV=4	45	45	40	16680000	70942000	36175000	36175000
Q7Z7H5;Q7Z7H5-3;Q7Z7H5-2;F8W7F7	Q7Z7H5;Q7Z7H5-3;Q7Z7H5-2;F8W7F7	Transmembrane emp24 domain-containing protein 4	TMED4	>sp|Q7Z7H5|TMED4_HUMAN Transmembrane emp24 domain-containing protein 4 OS=Homo sapiens GN=TMED4 PE=1 SV=1;>sp|Q7Z7H5-3|TMED4_HUMAN Isoform 3 of Transmembrane emp24 domain-containing protein 4 OS=Homo sapiens GN=TMED4;>sp|Q7Z7H5-2|TMED4_HUMAN Isoform 2 of T	12	10	10	3580700	39695000	36145000	36145000
P35222;B4DGU4;P35222-2;E7EMJ5;E7EV28;E9PDF9;C9IZ65	P35222;B4DGU4	Catenin beta-1	CTNNB1	>sp|P35222|CTNB1_HUMAN Catenin beta-1 OS=Homo sapiens GN=CTNNB1 PE=1 SV=1;>tr|B4DGU4|B4DGU4_HUMAN Catenin beta-1 OS=Homo sapiens GN=CTNNB1 PE=2 SV=1	41	40	36	20571000	71518000	36135000	36135000
O60701;B4DN25;O60701-2	O60701;B4DN25;O60701-2	UDP-glucose 6-dehydrogenase	UGDH	>sp|O60701|UGDH_HUMAN UDP-glucose 6-dehydrogenase OS=Homo sapiens GN=UGDH PE=1 SV=1;>tr|B4DN25|B4DN25_HUMAN UDP-glucose 6-dehydrogenase OS=Homo sapiens GN=UGDH PE=2 SV=1;>sp|O60701-2|UGDH_HUMAN Isoform 2 of UDP-glucose 6-dehydrogenase OS=Homo sapiens GN=UG	39	39	28	11792000	48089000	36111000	36111000
Q13185;B8ZZ43;C9JMM0	Q13185	Chromobox protein homolog 3	CBX3	>sp|Q13185|CBX3_HUMAN Chromobox protein homolog 3 OS=Homo sapiens GN=CBX3 PE=1 SV=4	15	14	13	20306000	129180000	35896000	35896000
P61289-2;P61289;K7ESG5;B3KQ25;B7Z8D3;K7EKR3;K7EPX6;K7EMD0	P61289-2;P61289;K7ESG5;B3KQ25	Proteasome activator complex subunit 3	PSME3	>sp|P61289-2|PSME3_HUMAN Isoform 2 of Proteasome activator complex subunit 3 OS=Homo sapiens GN=PSME3;>sp|P61289|PSME3_HUMAN Proteasome activator complex subunit 3 OS=Homo sapiens GN=PSME3 PE=1 SV=1;>tr|K7ESG5|K7ESG5_HUMAN Proteasome activator complex subu	20	20	8	17935000	45445000	35787000	35787000
P98179	P98179	Putative RNA-binding protein 3	RBM3	>sp|P98179|RBM3_HUMAN Putative RNA-binding protein 3 OS=Homo sapiens GN=RBM3 PE=1 SV=1	8	8	8	8185500	48971000	35765000	35765000
J3KQ32;Q9NTK5;Q9NTK5-3;C9JTK6	J3KQ32;Q9NTK5;Q9NTK5-3	Obg-like ATPase 1	OLA1	>tr|J3KQ32|J3KQ32_HUMAN Obg-like ATPase 1 OS=Homo sapiens GN=OLA1 PE=4 SV=1;>sp|Q9NTK5|OLA1_HUMAN Obg-like ATPase 1 OS=Homo sapiens GN=OLA1 PE=1 SV=2;>sp|Q9NTK5-3|OLA1_HUMAN Isoform 3 of Obg-like ATPase 1 OS=Homo sapiens GN=OLA1	36	36	18	17491000	55686000	35622000	35622000
O43809;H3BND3;H3BV41	O43809;H3BND3	Cleavage and polyadenylation specificity factor subunit 5	NUDT21	>sp|O43809|CPSF5_HUMAN Cleavage and polyadenylation specificity factor subunit 5 OS=Homo sapiens GN=NUDT21 PE=1 SV=1;>tr|H3BND3|H3BND3_HUMAN Cleavage and polyadenylation-specificity factor subunit 5 (Fragment) OS=Homo sapiens GN=NUDT21 PE=4 SV=1	19	19	19	11215000	61446000	35574000	35574000
Q9NSD9;F5H6Y1;REV__Q6ZSS7	Q9NSD9;F5H6Y1	Phenylalanine--tRNA ligase beta subunit	FARSB	>sp|Q9NSD9|SYFB_HUMAN Phenylalanine--tRNA ligase beta subunit OS=Homo sapiens GN=FARSB PE=1 SV=3;>tr|F5H6Y1|F5H6Y1_HUMAN Phenylalanine--tRNA ligase beta subunit OS=Homo sapiens GN=FARSB PE=4 SV=1	33	33	31	15487000	56941000	35569000	35569000
B4DXJ1;P55735;E7ERC8	B4DXJ1;P55735	Protein SEC13 homolog	SEC13	>tr|B4DXJ1|B4DXJ1_HUMAN Protein SEC13 homolog OS=Homo sapiens GN=SEC13 PE=2 SV=1;>sp|P55735|SEC13_HUMAN Protein SEC13 homolog OS=Homo sapiens GN=SEC13 PE=1 SV=3	19	19	2	18835000	105540000	35556000	35556000
P53004;C9J1E1	P53004	Biliverdin reductase A	BLVRA	>sp|P53004|BIEA_HUMAN Biliverdin reductase A OS=Homo sapiens GN=BLVRA PE=1 SV=2	18	18	18	14980000	47717000	35417000	35417000
O96000;Q96II6;H3BPJ9;H3BV16	O96000;Q96II6;H3BPJ9;H3BV16	NADH dehydrogenase [ubiquinone] 1 beta subcomplex subunit 10	NDUFB10	>sp|O96000|NDUBA_HUMAN NADH dehydrogenase [ubiquinone] 1 beta subcomplex subunit 10 OS=Homo sapiens GN=NDUFB10 PE=1 SV=3;>tr|Q96II6|Q96II6_HUMAN NADH dehydrogenase (Ubiquinone) 1 beta subcomplex, 10, 22kDa, isoform CRA_a OS=Homo sapiens GN=NDUFB10 PE=2 SV=	14	14	14	15280000	53417000	35413000	35413000
Q14166;B1AH89	Q14166;B1AH89	Tubulin--tyrosine ligase-like protein 12	TTLL12	>sp|Q14166|TTL12_HUMAN Tubulin--tyrosine ligase-like protein 12 OS=Homo sapiens GN=TTLL12 PE=1 SV=2;>tr|B1AH89|B1AH89_HUMAN Tubulin tyrosine ligase-like family, member 12 OS=Homo sapiens GN=TTLL12 PE=4 SV=1	32	32	32	14571000	67540000	35237000	35237000
P13473-3;P13473;P13473-2;B4E2S7;B7Z2R9;H0YCG2	P13473-3;P13473;P13473-2;B4E2S7;B7Z2R9;H0YCG2	Lysosome-associated membrane glycoprotein 2	LAMP2	>sp|P13473-3|LAMP2_HUMAN Isoform LAMP-2C of Lysosome-associated membrane glycoprotein 2 OS=Homo sapiens GN=LAMP2;>sp|P13473|LAMP2_HUMAN Lysosome-associated membrane glycoprotein 2 OS=Homo sapiens GN=LAMP2 PE=1 SV=2;>sp|P13473-2|LAMP2_HUMAN Isoform LAMP-2B	7	7	7	28354000	66069000	35175000	35175000
O43181;H0Y9M8	O43181;H0Y9M8	NADH dehydrogenase [ubiquinone] iron-sulfur protein 4, mitochondrial	NDUFS4	>sp|O43181|NDUS4_HUMAN NADH dehydrogenase [ubiquinone] iron-sulfur protein 4, mitochondrial OS=Homo sapiens GN=NDUFS4 PE=1 SV=1;>tr|H0Y9M8|H0Y9M8_HUMAN NADH dehydrogenase [ubiquinone] iron-sulfur protein 4, mitochondrial (Fragment) OS=Homo sapiens GN=NDUFS	7	7	7	12996000	55215000	35141000	35141000
H7BY58;J3KP72;P22061-2;P22061;B7Z972;F8WAX2;F8WAV5;F8WDT3;C9J0F2;H7C4X2	H7BY58;J3KP72;P22061-2;P22061;B7Z972	Protein-L-isoaspartate O-methyltransferase;Protein-L-isoaspartate(D-aspartate) O-methyltransferase	PCMT1	>tr|H7BY58|H7BY58_HUMAN Protein-L-isoaspartate O-methyltransferase OS=Homo sapiens GN=PCMT1 PE=3 SV=1;>tr|J3KP72|J3KP72_HUMAN Protein-L-isoaspartate O-methyltransferase OS=Homo sapiens GN=PCMT1 PE=3 SV=1;>sp|P22061-2|PIMT_HUMAN Isoform 2 of Protein-L-isoas	18	18	18	7438400	36845000	35113000	35113000
P23193;P23193-2;E5RIS7;E5RJ93;B7Z4S1;E5RFI1;E5RK46;Q15560;Q5JRI7	P23193;P23193-2;E5RIS7	Transcription elongation factor A protein 1	TCEA1	>sp|P23193|TCEA1_HUMAN Transcription elongation factor A protein 1 OS=Homo sapiens GN=TCEA1 PE=1 SV=2;>sp|P23193-2|TCEA1_HUMAN Isoform 2 of Transcription elongation factor A protein 1 OS=Homo sapiens GN=TCEA1;>tr|E5RIS7|E5RIS7_HUMAN Transcription elongatio	19	19	19	14256000	40071000	35113000	35113000
P28331-2;P28331;P28331-4;E7ENF3;P28331-3;B4DJ81;C9JPQ5;F8WDL5	P28331-2;P28331;P28331-4;E7ENF3;P28331-3;B4DJ81	NADH-ubiquinone oxidoreductase 75 kDa subunit, mitochondrial	NDUFS1	>sp|P28331-2|NDUS1_HUMAN Isoform 2 of NADH-ubiquinone oxidoreductase 75 kDa subunit, mitochondrial OS=Homo sapiens GN=NDUFS1;>sp|P28331|NDUS1_HUMAN NADH-ubiquinone oxidoreductase 75 kDa subunit, mitochondrial OS=Homo sapiens GN=NDUFS1 PE=1 SV=3;>sp|P28331-	43	43	43	19922000	77097000	35083000	35083000
H0YI09;Q9H8H3;F8VQX6	H0YI09;Q9H8H3;F8VQX6	Methyltransferase-like protein 7A	METTL7A	>tr|H0YI09|H0YI09_HUMAN Methyltransferase-like protein 7A (Fragment) OS=Homo sapiens GN=METTL7A PE=4 SV=1;>sp|Q9H8H3|MET7A_HUMAN Methyltransferase-like protein 7A OS=Homo sapiens GN=METTL7A PE=1 SV=1;>tr|F8VQX6|F8VQX6_HUMAN Methyltransferase-like protein 7	9	9	9	10653000	49833000	35020000	35020000
P10155;Q5LJ99;Q5LJA0;Q5LJ98;P10155-2;G5E9R9;H0Y9N5;D6RE09;D6RDN1	P10155;Q5LJ99;Q5LJA0;Q5LJ98	60 kDa SS-A/Ro ribonucleoprotein	TROVE2	>sp|P10155|RO60_HUMAN 60 kDa SS-A/Ro ribonucleoprotein OS=Homo sapiens GN=TROVE2 PE=1 SV=2;>tr|Q5LJ99|Q5LJ99_HUMAN 60 kDa SS-A/Ro ribonucleoprotein OS=Homo sapiens GN=TROVE2 PE=2 SV=1;>tr|Q5LJA0|Q5LJA0_HUMAN 60 kDa SS-A/Ro ribonucleoprotein OS=Homo sapiens	24	24	24	10900000	48383000	35016000	35016000
Q9P015;E5RHF4;E5RIZ4	Q9P015;E5RHF4	39S ribosomal protein L15, mitochondrial	MRPL15	>sp|Q9P015|RM15_HUMAN 39S ribosomal protein L15, mitochondrial OS=Homo sapiens GN=MRPL15 PE=1 SV=1;>tr|E5RHF4|E5RHF4_HUMAN 39S ribosomal protein L15, mitochondrial (Fragment) OS=Homo sapiens GN=MRPL15 PE=3 SV=1	19	19	18	9582400	34992000	41636000	34992000
Q567Q0	Q567Q0		PPIA	>tr|Q567Q0|Q567Q0_HUMAN Peptidyl-prolyl cis-trans isomerase A OS=Homo sapiens GN=PPIA PE=2 SV=1	16	2	2	19885000	34936000	42658000	34936000
P07288;G3XAE3;G3V0H4;C9JXH3	P07288;G3XAE3;G3V0H4	Prostate-specific antigen	KLK3	>sp|P07288|KLK3_HUMAN Prostate-specific antigen OS=Homo sapiens GN=KLK3 PE=1 SV=2;>tr|G3XAE3|G3XAE3_HUMAN Kallikrein 3, (Prostate specific antigen), isoform CRA_n OS=Homo sapiens GN=KLK3 PE=3 SV=1;>tr|G3V0H4|G3V0H4_HUMAN Kallikrein 3, (Prostate specific an	9	9	8	14964000	94225000	34908000	34908000
P53618;E9PP73;E9PKQ1;E9PP63	P53618;E9PP73	Coatomer subunit beta	COPB1	>sp|P53618|COPB_HUMAN Coatomer subunit beta OS=Homo sapiens GN=COPB1 PE=1 SV=3;>tr|E9PP73|E9PP73_HUMAN Coatomer subunit beta (Fragment) OS=Homo sapiens GN=COPB1 PE=4 SV=1	56	56	56	13366000	57670000	34845000	34845000
Q9NNW7;D3YTF9;F5H2V0;Q9NNW7-2;E7ENA2;F5H1L4;D3YTF8;Q9NNW7-3;E7EWK1;Q9NNW7-4	Q9NNW7;D3YTF9;F5H2V0;Q9NNW7-2;E7ENA2;F5H1L4;D3YTF8;Q9NNW7-3;E7EWK1;Q9NNW7-4	Thioredoxin reductase 2, mitochondrial	TXNRD2	>sp|Q9NNW7|TRXR2_HUMAN Thioredoxin reductase 2, mitochondrial OS=Homo sapiens GN=TXNRD2 PE=1 SV=3;>tr|D3YTF9|D3YTF9_HUMAN Thioredoxin reductase 2, mitochondrial OS=Homo sapiens GN=TXNRD2 PE=3 SV=1;>tr|F5H2V0|F5H2V0_HUMAN Thioredoxin reductase 2, mitochondr	21	20	20	15200000	50437000	34784000	34784000
Q9NX40;G8JLN7;Q9NX40-2;Q9NX40-3;D6RIT9;D6RG39;D6RBN5;D6RC55;D6RA54;D6RDI5;D6RBC5;D6R9T5;D6R918;D6RF07	Q9NX40;G8JLN7;Q9NX40-2;Q9NX40-3;D6RIT9;D6RG39;D6RBN5;D6RC55;D6RA54;D6RDI5;D6RBC5	OCIA domain-containing protein 1	OCIAD1	>sp|Q9NX40|OCAD1_HUMAN OCIA domain-containing protein 1 OS=Homo sapiens GN=OCIAD1 PE=1 SV=1;>tr|G8JLN7|G8JLN7_HUMAN OCIA domain-containing protein 1 OS=Homo sapiens GN=OCIAD1 PE=4 SV=1;>sp|Q9NX40-2|OCAD1_HUMAN Isoform 2 of OCIA domain-containing protein 1	14	14	5	13678000	34777000	61630000	34777000
Q16881;B7Z904;Q16881-4;B7Z2S5;Q16881-6;E7EW10;E9PNQ6;Q16881-2;E2QRB9;Q16881-5;B2R5P6;E9PIR7;E9PKD3;E9PIZ5;E9PKI4;E9PLT3;E9PQI3;E9PRI8;E9PJU2	Q16881;B7Z904;Q16881-4;B7Z2S5;Q16881-6;E7EW10;E9PNQ6;Q16881-2;E2QRB9;Q16881-5;B2R5P6;E9PIR7	Thioredoxin reductase 1, cytoplasmic	TXNRD1	>sp|Q16881|TRXR1_HUMAN Thioredoxin reductase 1, cytoplasmic OS=Homo sapiens GN=TXNRD1 PE=1 SV=3;>tr|B7Z904|B7Z904_HUMAN Thioredoxin reductase 1 OS=Homo sapiens GN=TXNRD1 PE=2 SV=1;>sp|Q16881-4|TRXR1_HUMAN Isoform 4 of Thioredoxin reductase 1, cytoplasmic O	38	38	0	9819600	51001000	34644000	34644000
Q9UBQ0;F8VXU5;H3BLV8;Q9UBQ0-2;Q05DG7	Q9UBQ0;F8VXU5;H3BLV8;Q9UBQ0-2	Vacuolar protein sorting-associated protein 29	VPS29	>sp|Q9UBQ0|VPS29_HUMAN Vacuolar protein sorting-associated protein 29 OS=Homo sapiens GN=VPS29 PE=1 SV=1;>tr|F8VXU5|F8VXU5_HUMAN Vacuolar protein sorting-associated protein 29 OS=Homo sapiens GN=VPS29 PE=4 SV=1;>tr|H3BLV8|H3BLV8_HUMAN Vacuolar protein sort	11	11	11	19362000	34538000	40613000	34538000
P50897;E9PMG2;P50897-2;Q5T0S4;E9PK48;E9PP28;E9PSE5	P50897;E9PMG2;P50897-2;Q5T0S4	Palmitoyl-protein thioesterase 1	PPT1	>sp|P50897|PPT1_HUMAN Palmitoyl-protein thioesterase 1 OS=Homo sapiens GN=PPT1 PE=1 SV=1;>tr|E9PMG2|E9PMG2_HUMAN Palmitoyl-protein thioesterase 1 (Fragment) OS=Homo sapiens GN=PPT1 PE=4 SV=1;>sp|P50897-2|PPT1_HUMAN Isoform 2 of Palmitoyl-protein thioestera	10	10	10	20225000	71334000	34502000	34502000
B4DHX5;E7EQC1;P22570;B4DX24;P22570-2;B7Z7G2;G3V0F2;J3QKZ8;J3QQW7;J3KS64	B4DHX5;E7EQC1;P22570;B4DX24;P22570-2;B7Z7G2;G3V0F2	NADPH:adrenodoxin oxidoreductase, mitochondrial	FDXR	>tr|B4DHX5|B4DHX5_HUMAN NADPH:adrenodoxin oxidoreductase, mitochondrial OS=Homo sapiens GN=FDXR PE=2 SV=1;>tr|E7EQC1|E7EQC1_HUMAN NADPH:adrenodoxin oxidoreductase, mitochondrial OS=Homo sapiens GN=FDXR PE=3 SV=1;>sp|P22570|ADRO_HUMAN NADPH:adrenodoxin oxid	34	34	1	12057000	36755000	34273000	34273000
Q9UJZ1;B4E1K7;F2Z2I8	Q9UJZ1;B4E1K7	Stomatin-like protein 2	STOML2	>sp|Q9UJZ1|STML2_HUMAN Stomatin-like protein 2 OS=Homo sapiens GN=STOML2 PE=1 SV=1;>tr|B4E1K7|B4E1K7_HUMAN Stomatin-like protein 2 OS=Homo sapiens GN=STOML2 PE=2 SV=1	20	20	20	21230000	66430000	34222000	34222000
Q99729-3;Q99729-2;D6RBZ0;D6RD18;D6R9P3;Q99729-4;Q99729	Q99729-3;Q99729-2;D6RBZ0;D6RD18;D6R9P3;Q99729-4;Q99729	Heterogeneous nuclear ribonucleoprotein A/B	HNRNPAB	>sp|Q99729-3|ROAA_HUMAN Isoform 3 of Heterogeneous nuclear ribonucleoprotein A/B OS=Homo sapiens GN=HNRNPAB;>sp|Q99729-2|ROAA_HUMAN Isoform 2 of Heterogeneous nuclear ribonucleoprotein A/B OS=Homo sapiens GN=HNRNPAB;>tr|D6RBZ0|D6RBZ0_HUMAN Heterogeneous nu	23	23	23	19626000	34171000	42366000	34171000
P62854;Q5JNZ5;F8VZW7	P62854;Q5JNZ5;F8VZW7	40S ribosomal protein S26;Putative 40S ribosomal protein S26-like 1	RPS26;RPS26P11	>sp|P62854|RS26_HUMAN 40S ribosomal protein S26 OS=Homo sapiens GN=RPS26 PE=1 SV=3;>sp|Q5JNZ5|RS26L_HUMAN Putative 40S ribosomal protein S26-like 1 OS=Homo sapiens GN=RPS26P11 PE=5 SV=1;>tr|F8VZW7|F8VZW7_HUMAN Protein LOC100996747 OS=Homo sapiens GN=LOC100	8	8	8	34083000	8106700	155960000	34083000
Q99643;Q99643-3;Q99643-5	Q99643;Q99643-3;Q99643-5	Succinate dehydrogenase cytochrome b560 subunit, mitochondrial	SDHC	>sp|Q99643|C560_HUMAN Succinate dehydrogenase cytochrome b560 subunit, mitochondrial OS=Homo sapiens GN=SDHC PE=1 SV=1;>sp|Q99643-3|C560_HUMAN Isoform 3 of Succinate dehydrogenase cytochrome b560 subunit, mitochondrial OS=Homo sapiens GN=SDHC;>sp|Q99643-5|	2	2	2	10594000	56783000	34058000	34058000
Q16891;Q16891-3;B9A067;D6RAW4	Q16891;Q16891-3;B9A067	Mitochondrial inner membrane protein	IMMT	>sp|Q16891|IMMT_HUMAN Mitochondrial inner membrane protein OS=Homo sapiens GN=IMMT PE=1 SV=1;>sp|Q16891-3|IMMT_HUMAN Isoform 3 of Mitochondrial inner membrane protein OS=Homo sapiens GN=IMMT;>tr|B9A067|B9A067_HUMAN Mitochondrial inner membrane protein OS=H	62	62	2	19084000	33979000	50004000	33979000
K7ELC2;P62841;K7EM56;K7EQJ5;K7EJ78	K7ELC2;P62841;K7EM56;K7EQJ5;K7EJ78	40S ribosomal protein S15	RPS15	>tr|K7ELC2|K7ELC2_HUMAN 40S ribosomal protein S15 OS=Homo sapiens GN=RPS15 PE=4 SV=1;>sp|P62841|RS15_HUMAN 40S ribosomal protein S15 OS=Homo sapiens GN=RPS15 PE=1 SV=2;>tr|K7EM56|K7EM56_HUMAN 40S ribosomal protein S15 (Fragment) OS=Homo sapiens GN=RPS15 PE	8	8	8	4808100	84961000	33935000	33935000
P35270;REV__Q16649	P35270	Sepiapterin reductase	SPR	>sp|P35270|SPRE_HUMAN Sepiapterin reductase OS=Homo sapiens GN=SPR PE=1 SV=1	16	16	16	15129000	47902000	33924000	33924000
P60033;A6NMH8;H0YDJ9;H0YDL9;E9PRJ8;E9PIF1;E9PJK1;H0YEE2;E9PQV4;E9PM31	P60033;A6NMH8;H0YDJ9;H0YDL9;E9PRJ8;E9PIF1;E9PJK1	CD81 antigen	CD81	>sp|P60033|CD81_HUMAN CD81 antigen OS=Homo sapiens GN=CD81 PE=1 SV=1;>tr|A6NMH8|A6NMH8_HUMAN CD81 antigen OS=Homo sapiens GN=CD81 PE=4 SV=1;>tr|H0YDJ9|H0YDJ9_HUMAN CD81 antigen (Fragment) OS=Homo sapiens GN=CD81 PE=4 SV=1;>tr|H0YDL9|H0YDL9_HUMAN CD81 antig	7	7	7	5307100	52043000	33868000	33868000
O95202;O95202-3;O95202-2;REV__F8W7A7;REV__Q5BJE1;REV__J3KS92;REV__Q5BJE1-2;REV__Q5BJE1-3;REV__P58335;REV__P58335-4;REV__J3KPY9;REV__P58335-2;REV__P58335-3	O95202	LETM1 and EF-hand domain-containing protein 1, mitochondrial	LETM1	>sp|O95202|LETM1_HUMAN LETM1 and EF-hand domain-containing protein 1, mitochondrial OS=Homo sapiens GN=LETM1 PE=1 SV=1	53	53	52	15282000	43253000	33758000	33758000
O43920	O43920	NADH dehydrogenase [ubiquinone] iron-sulfur protein 5	NDUFS5	>sp|O43920|NDUS5_HUMAN NADH dehydrogenase [ubiquinone] iron-sulfur protein 5 OS=Homo sapiens GN=NDUFS5 PE=1 SV=3	8	8	8	4049200	96793000	33742000	33742000
Q9H7B2;Q5VXN0;Q5VXM9	Q9H7B2;Q5VXN0;Q5VXM9	Ribosome production factor 2 homolog	RPF2;BXDC1	>sp|Q9H7B2|RPF2_HUMAN Ribosome production factor 2 homolog OS=Homo sapiens GN=RPF2 PE=1 SV=2;>tr|Q5VXN0|Q5VXN0_HUMAN Brix domain containing 1 (Fragment) OS=Homo sapiens GN=BXDC1 PE=2 SV=1;>tr|Q5VXM9|Q5VXM9_HUMAN Brix domain containing 1 (Fragment) OS=Homo	19	19	19	20291000	60040000	33733000	33733000
Q96HS1;Q96HS1-2;F5GXG4	Q96HS1;Q96HS1-2	Serine/threonine-protein phosphatase PGAM5, mitochondrial	PGAM5	>sp|Q96HS1|PGAM5_HUMAN Serine/threonine-protein phosphatase PGAM5, mitochondrial OS=Homo sapiens GN=PGAM5 PE=1 SV=2;>sp|Q96HS1-2|PGAM5_HUMAN Isoform 2 of Serine/threonine-protein phosphatase PGAM5, mitochondrial OS=Homo sapiens GN=PGAM5	21	21	21	15093000	48903000	33701000	33701000
Q9Y2B0;H0YI18	Q9Y2B0	Protein canopy homolog 2	CNPY2	>sp|Q9Y2B0|CNPY2_HUMAN Protein canopy homolog 2 OS=Homo sapiens GN=CNPY2 PE=1 SV=1	12	12	2	31469000	44118000	33504000	33504000
P21912	P21912	Succinate dehydrogenase [ubiquinone] iron-sulfur subunit, mitochondrial	SDHB	>sp|P21912|DHSB_HUMAN Succinate dehydrogenase [ubiquinone] iron-sulfur subunit, mitochondrial OS=Homo sapiens GN=SDHB PE=1 SV=3	18	18	18	9946400	39448000	33374000	33374000
Q07666;Q07666-2;Q07666-3;Q5VWX1	Q07666;Q07666-2;Q07666-3	KH domain-containing, RNA-binding, signal transduction-associated protein 1	KHDRBS1	>sp|Q07666|KHDR1_HUMAN KH domain-containing, RNA-binding, signal transduction-associated protein 1 OS=Homo sapiens GN=KHDRBS1 PE=1 SV=1;>sp|Q07666-2|KHDR1_HUMAN Isoform 2 of KH domain-containing, RNA-binding, signal transduction-associated protein 1 OS=Hom	19	19	16	23794000	67472000	33359000	33359000
Q9BQG0-2;Q9BQG0;I3L1L3;I3L2H8;I3L311;REV__Q13976-2;REV__Q13976;REV__Q5SQU3;REV__B1ALS0;REV__H7C5M0	Q9BQG0-2;Q9BQG0;I3L1L3	Myb-binding protein 1A	MYBBP1A	>sp|Q9BQG0-2|MBB1A_HUMAN Isoform 2 of Myb-binding protein 1A OS=Homo sapiens GN=MYBBP1A;>sp|Q9BQG0|MBB1A_HUMAN Myb-binding protein 1A OS=Homo sapiens GN=MYBBP1A PE=1 SV=2;>tr|I3L1L3|I3L1L3_HUMAN Myb-binding protein 1A (Fragment) OS=Homo sapiens GN=MYBBP1A	73	73	73	12054000	43895000	33343000	33343000
Q13283;F5H4D6;E5RIZ6;E5RJU8;Q5HYE9;E5RH42;E5RIF8;E5RI46;E5RH00	Q13283;F5H4D6	Ras GTPase-activating protein-binding protein 1	G3BP1	>sp|Q13283|G3BP1_HUMAN Ras GTPase-activating protein-binding protein 1 OS=Homo sapiens GN=G3BP1 PE=1 SV=1;>tr|F5H4D6|F5H4D6_HUMAN Ras GTPase-activating protein-binding protein 1 OS=Homo sapiens GN=G3BP1 PE=4 SV=1	28	28	24	10094000	33277000	36142000	33277000
P43897-2;P43897;F8W6R3;C9JT21;F8VS27;F5H2T7;F8VPA7;C9JG32;P43897-3;F8WCK2	P43897-2;P43897;F8W6R3;C9JT21	Elongation factor Ts, mitochondrial;Elongation factor Ts	TSFM	>sp|P43897-2|EFTS_HUMAN Isoform 2 of Elongation factor Ts, mitochondrial OS=Homo sapiens GN=TSFM;>sp|P43897|EFTS_HUMAN Elongation factor Ts, mitochondrial OS=Homo sapiens GN=TSFM PE=1 SV=2;>tr|F8W6R3|F8W6R3_HUMAN Elongation factor Ts, mitochondrial OS=Homo	14	14	14	12652000	33199000	34742000	33199000
Q15907	Q15907	Ras-related protein Rab-11B	RAB11B	>sp|Q15907|RB11B_HUMAN Ras-related protein Rab-11B OS=Homo sapiens GN=RAB11B PE=1 SV=4	16	16	2	21366000	48177000	33171000	33171000
P15559-3;H3BRK3;B4DLR8	P15559-3;H3BRK3;B4DLR8		NQO1	>sp|P15559-3|NQO1_HUMAN Isoform 3 of NAD(P)H dehydrogenase [quinone] 1 OS=Homo sapiens GN=NQO1;>tr|H3BRK3|H3BRK3_HUMAN NAD(P)H dehydrogenase [quinone] 1 OS=Homo sapiens GN=NQO1 PE=4 SV=1;>tr|B4DLR8|B4DLR8_HUMAN NAD(P)H dehydrogenase [quinone] 1 OS=Homo sap	13	13	2	12811000	38359000	33065000	33065000
Q00577	Q00577	Transcriptional activator protein Pur-alpha	PURA	>sp|Q00577|PURA_HUMAN Transcriptional activator protein Pur-alpha OS=Homo sapiens GN=PURA PE=1 SV=2	14	12	11	4986300	32991000	34353000	32991000
P62191;G3V4X1	P62191	26S protease regulatory subunit 4	PSMC1	>sp|P62191|PRS4_HUMAN 26S protease regulatory subunit 4 OS=Homo sapiens GN=PSMC1 PE=1 SV=1	35	35	5	9501000	39412000	32951000	32951000
Q9H845;H0Y8Z9	Q9H845;H0Y8Z9	Acyl-CoA dehydrogenase family member 9, mitochondrial	ACAD9	>sp|Q9H845|ACAD9_HUMAN Acyl-CoA dehydrogenase family member 9, mitochondrial OS=Homo sapiens GN=ACAD9 PE=1 SV=1;>tr|H0Y8Z9|H0Y8Z9_HUMAN Acyl-CoA dehydrogenase family member 9, mitochondrial (Fragment) OS=Homo sapiens GN=ACAD9 PE=4 SV=1	30	30	27	11486000	32932000	37920000	32932000
Q9UHX1-2;Q9UHX1;Q9UHX1-4;Q9UHX1-3;H0YEM1;E9PN18;E9PMU7;H0YCP8;E9PL19	Q9UHX1-2;Q9UHX1;Q9UHX1-4;Q9UHX1-3	Poly(U)-binding-splicing factor PUF60	PUF60	>sp|Q9UHX1-2|PUF60_HUMAN Isoform 2 of Poly(U)-binding-splicing factor PUF60 OS=Homo sapiens GN=PUF60;>sp|Q9UHX1|PUF60_HUMAN Poly(U)-binding-splicing factor PUF60 OS=Homo sapiens GN=PUF60 PE=1 SV=1;>sp|Q9UHX1-4|PUF60_HUMAN Isoform 4 of Poly(U)-binding-splic	34	34	1	8412000	40687000	32886000	32886000
Q9Y285;K7ER00;B4E363;K7EPH2;K7ER16;K7EK06;K7ERS0	Q9Y285;K7ER00;B4E363;K7EPH2;K7ER16	Phenylalanine--tRNA ligase alpha subunit	FARSA	>sp|Q9Y285|SYFA_HUMAN Phenylalanine--tRNA ligase alpha subunit OS=Homo sapiens GN=FARSA PE=1 SV=3;>tr|K7ER00|K7ER00_HUMAN Phenylalanine--tRNA ligase alpha subunit OS=Homo sapiens GN=FARSA PE=4 SV=1;>tr|B4E363|B4E363_HUMAN Phenylalanine--tRNA ligase alpha s	30	30	30	11846000	47320000	32873000	32873000
Q8NFT2;Q8NFT2-2;G5E9C6;B5MC02;C9JLP2;C9JHX5	Q8NFT2;Q8NFT2-2;G5E9C6;B5MC02	Metalloreductase STEAP2	STEAP2	>sp|Q8NFT2|STEA2_HUMAN Metalloreductase STEAP2 OS=Homo sapiens GN=STEAP2 PE=1 SV=3;>sp|Q8NFT2-2|STEA2_HUMAN Isoform 2 of Metalloreductase STEAP2 OS=Homo sapiens GN=STEAP2;>tr|G5E9C6|G5E9C6_HUMAN Metalloreductase STEAP2 OS=Homo sapiens GN=STEAP2 PE=4 SV=1;>	17	17	17	17652000	57945000	32820000	32820000
O43678;D6RJD6	O43678;D6RJD6	NADH dehydrogenase [ubiquinone] 1 alpha subcomplex subunit 2	NDUFA2	>sp|O43678|NDUA2_HUMAN NADH dehydrogenase [ubiquinone] 1 alpha subcomplex subunit 2 OS=Homo sapiens GN=NDUFA2 PE=1 SV=3;>tr|D6RJD6|D6RJD6_HUMAN NADH dehydrogenase [ubiquinone] 1 alpha subcomplex subunit 2 OS=Homo sapiens GN=NDUFA2 PE=4 SV=1	7	7	7	8485300	32676000	47930000	32676000
Q15008;C9IZE4;Q6UV22;E9PHI9;C9J0E9;C9J7B7;H7C531	Q15008;C9IZE4;Q6UV22;E9PHI9	26S proteasome non-ATPase regulatory subunit 6	PSMD6	>sp|Q15008|PSMD6_HUMAN 26S proteasome non-ATPase regulatory subunit 6 OS=Homo sapiens GN=PSMD6 PE=1 SV=1;>tr|C9IZE4|C9IZE4_HUMAN 26S proteasome non-ATPase regulatory subunit 6 OS=Homo sapiens GN=PSMD6 PE=4 SV=1;>tr|Q6UV22|Q6UV22_HUMAN 26S proteasome non-AT	35	35	35	10439000	57854000	32657000	32657000
P43487;C9JXG8;H7C137;C9JGV6;C9JJ34;C9JDM3;B3KUP2;C9JIC6	P43487;C9JXG8;H7C137	Ran-specific GTPase-activating protein	RANBP1	>sp|P43487|RANG_HUMAN Ran-specific GTPase-activating protein OS=Homo sapiens GN=RANBP1 PE=1 SV=1;>tr|C9JXG8|C9JXG8_HUMAN Ran-specific GTPase-activating protein (Fragment) OS=Homo sapiens GN=RANBP1 PE=4 SV=2;>tr|H7C137|H7C137_HUMAN Ran-specific GTPase-activ	16	16	15	32586000	60533000	28320000	32586000
Q9UHQ9;H7C0R7	Q9UHQ9;H7C0R7	NADH-cytochrome b5 reductase 1	CYB5R1	>sp|Q9UHQ9|NB5R1_HUMAN NADH-cytochrome b5 reductase 1 OS=Homo sapiens GN=CYB5R1 PE=1 SV=1;>tr|H7C0R7|H7C0R7_HUMAN NADH-cytochrome b5 reductase 1 (Fragment) OS=Homo sapiens GN=CYB5R1 PE=4 SV=1	17	17	17	18049000	50419000	32564000	32564000
P54578;J3QRZ5;B7Z4N8;A6NJA2;REV__Q9DHD6;REV__O43704;REV__D6RD70;J3KS55;J3QQT6	P54578;J3QRZ5;B7Z4N8;A6NJA2	Ubiquitin carboxyl-terminal hydrolase 14;Ubiquitin carboxyl-terminal hydrolase	USP14	>sp|P54578|UBP14_HUMAN Ubiquitin carboxyl-terminal hydrolase 14 OS=Homo sapiens GN=USP14 PE=1 SV=3;>tr|J3QRZ5|J3QRZ5_HUMAN Ubiquitin carboxyl-terminal hydrolase OS=Homo sapiens GN=USP14 PE=3 SV=1;>tr|B7Z4N8|B7Z4N8_HUMAN Ubiquitin carboxyl-terminal hydrolas	42	42	40	15297000	74076000	32542000	32542000
Q9HB71;Q5R370;Q9HB71-2;B2ZWH1	Q9HB71;Q5R370	Calcyclin-binding protein	CACYBP	>sp|Q9HB71|CYBP_HUMAN Calcyclin-binding protein OS=Homo sapiens GN=CACYBP PE=1 SV=2;>tr|Q5R370|Q5R370_HUMAN Calcyclin binding protein OS=Homo sapiens GN=CACYBP PE=2 SV=1	31	31	30	12663000	71091000	32478000	32478000
Q5T9B7;P00568;H0Y4J6;H0YID2;Q9Y6K8;Q9Y6K8-3;Q9Y6K8-2	Q5T9B7;P00568;H0Y4J6	Adenylate kinase isoenzyme 1	AK1	>tr|Q5T9B7|Q5T9B7_HUMAN Adenylate kinase OS=Homo sapiens GN=AK1 PE=2 SV=1;>sp|P00568|KAD1_HUMAN Adenylate kinase isoenzyme 1 OS=Homo sapiens GN=AK1 PE=1 SV=3;>tr|H0Y4J6|H0Y4J6_HUMAN Adenylate kinase isoenzyme 1 (Fragment) OS=Homo sapiens GN=AK1 PE=3 SV=1	16	16	16	11751000	32328000	34207000	32328000
P78540	P78540	Arginase-2, mitochondrial	ARG2	>sp|P78540|ARGI2_HUMAN Arginase-2, mitochondrial OS=Homo sapiens GN=ARG2 PE=1 SV=1	13	13	13	9005200	36706000	32193000	32193000
F5H0B0;H0YC42	F5H0B0		TPD52	>tr|F5H0B0|F5H0B0_HUMAN Tumor protein D52 OS=Homo sapiens GN=TPD52 PE=4 SV=1	17	17	0	18261000	78099000	32050000	32050000
Q53H96;F8WEI0	Q53H96	Pyrroline-5-carboxylate reductase 3	PYCRL	>sp|Q53H96|P5CR3_HUMAN Pyrroline-5-carboxylate reductase 3 OS=Homo sapiens GN=PYCRL PE=1 SV=2	11	11	2	9384800	71859000	32040000	32040000
P12235	P12235	ADP/ATP translocase 1	SLC25A4	>sp|P12235|ADT1_HUMAN ADP/ATP translocase 1 OS=Homo sapiens GN=SLC25A4 PE=1 SV=4	23	5	5	10010000	43858000	31932000	31932000
O15173	O15173	Membrane-associated progesterone receptor component 2	PGRMC2	>sp|O15173|PGRC2_HUMAN Membrane-associated progesterone receptor component 2 OS=Homo sapiens GN=PGRMC2 PE=1 SV=1	14	12	12	9578200	56289000	31882000	31882000
O14979;O14979-2;O14979-3	O14979;O14979-2;O14979-3	Heterogeneous nuclear ribonucleoprotein D-like	HNRPDL	>sp|O14979|HNRDL_HUMAN Heterogeneous nuclear ribonucleoprotein D-like OS=Homo sapiens GN=HNRPDL PE=1 SV=3;>sp|O14979-2|HNRDL_HUMAN Isoform 2 of Heterogeneous nuclear ribonucleoprotein D-like OS=Homo sapiens GN=HNRPDL;>sp|O14979-3|HNRDL_HUMAN Isoform 3 of H	19	18	18	8728700	43171000	31863000	31863000
Q9UKM9;Q9UKM9-2;Q5QPL9;Q5QPM1;Q5QPM0;Q5QPM2	Q9UKM9;Q9UKM9-2;Q5QPL9;Q5QPM1;Q5QPM0	RNA-binding protein Raly	RALY	>sp|Q9UKM9|RALY_HUMAN RNA-binding protein Raly OS=Homo sapiens GN=RALY PE=1 SV=1;>sp|Q9UKM9-2|RALY_HUMAN Isoform 1 of RNA-binding protein Raly OS=Homo sapiens GN=RALY;>tr|Q5QPL9|Q5QPL9_HUMAN RNA binding protein, autoantigenic (HnRNP-associated with lethal	24	24	24	13092000	31599000	37550000	31599000
Q86WA6;Q86WA6-2;B4DML3;Q49AI2;H7C0M3	Q86WA6;Q86WA6-2	Valacyclovir hydrolase	BPHL	>sp|Q86WA6|BPHL_HUMAN Valacyclovir hydrolase OS=Homo sapiens GN=BPHL PE=1 SV=1;>sp|Q86WA6-2|BPHL_HUMAN Isoform 2 of Valacyclovir hydrolase OS=Homo sapiens GN=BPHL	15	15	15	21046000	61429000	31478000	31478000
Q9BVC6	Q9BVC6	Transmembrane protein 109	TMEM109	>sp|Q9BVC6|TM109_HUMAN Transmembrane protein 109 OS=Homo sapiens GN=TMEM109 PE=1 SV=1	4	4	4	6628300	61552000	31461000	31461000
Q14980;Q14980-3;Q9BTE9;F5H4J1;F5H6Y5;F5H763;F5H0Z7;F5H3L6;F5H2F3;F5GZW1;F5H1L0;F8W6T3;F5H068;F5H073;F5GWK2;Q9ILI6;REV__H3BMJ4;REV__Q569K6;Q05482;Q775Q2;Q8V2M9;REV__Q8N9W4;REV__Q8N9W4-2;P06727;REV__F8WBV9;F5GWA2;F5H4Y4;F5H7R5	Q14980;Q14980-3	Nuclear mitotic apparatus protein 1	NUMA1	>sp|Q14980|NUMA1_HUMAN Nuclear mitotic apparatus protein 1 OS=Homo sapiens GN=NUMA1 PE=1 SV=2;>sp|Q14980-3|NUMA1_HUMAN Isoform Numa-m of Nuclear mitotic apparatus protein 1 OS=Homo sapiens GN=NUMA1	130	130	0	16295000	41523000	31440000	31440000
P11766;H0YAG8;D6RFE4;D6R9G2;D6RAY0	P11766;H0YAG8	Alcohol dehydrogenase class-3	ADH5	>sp|P11766|ADHX_HUMAN Alcohol dehydrogenase class-3 OS=Homo sapiens GN=ADH5 PE=1 SV=4;>tr|H0YAG8|H0YAG8_HUMAN Alcohol dehydrogenase class-3 (Fragment) OS=Homo sapiens GN=ADH5 PE=3 SV=1	26	26	26	10677000	34803000	31399000	31399000
O75394	O75394	39S ribosomal protein L33, mitochondrial	MRPL33	>sp|O75394|RM33_HUMAN 39S ribosomal protein L33, mitochondrial OS=Homo sapiens GN=MRPL33 PE=1 SV=1	3	3	2	7776500	33139000	31384000	31384000
P45973;G3V1X9;F8VNY3	P45973;G3V1X9	Chromobox protein homolog 5	CBX5	>sp|P45973|CBX5_HUMAN Chromobox protein homolog 5 OS=Homo sapiens GN=CBX5 PE=1 SV=1;>tr|G3V1X9|G3V1X9_HUMAN Chromobox homolog 5 (HP1 alpha homolog, Drosophila), isoform CRA_a OS=Homo sapiens GN=CBX5 PE=4 SV=1	19	19	18	19970000	81416000	31350000	31350000
P47755;F8W9N7;B4DG50;C9JUG7;F8WED3	P47755;F8W9N7	F-actin-capping protein subunit alpha-2	CAPZA2	>sp|P47755|CAZA2_HUMAN F-actin-capping protein subunit alpha-2 OS=Homo sapiens GN=CAPZA2 PE=1 SV=3;>tr|F8W9N7|F8W9N7_HUMAN F-actin-capping protein subunit alpha-2 OS=Homo sapiens GN=CAPZA2 PE=4 SV=1	21	21	17	4991800	31295000	32181000	31295000
Q00765;E2QRG8;H0Y8J8;B7Z681;B7Z510;B7Z332	Q00765;E2QRG8	Receptor expression-enhancing protein 5	REEP5	>sp|Q00765|REEP5_HUMAN Receptor expression-enhancing protein 5 OS=Homo sapiens GN=REEP5 PE=1 SV=3;>tr|E2QRG8|E2QRG8_HUMAN Receptor expression-enhancing protein 5 (Fragment) OS=Homo sapiens GN=REEP5 PE=4 SV=1	10	10	10	20273000	43188000	31279000	31279000
Q8N4H5;F8W8Z9;F6S928;Q5JRT7;H0YFG9;H3BUX3	Q8N4H5;F8W8Z9;F6S928;Q5JRT7	Mitochondrial import receptor subunit TOM5 homolog	TOMM5	>sp|Q8N4H5|TOM5_HUMAN Mitochondrial import receptor subunit TOM5 homolog OS=Homo sapiens GN=TOMM5 PE=1 SV=1;>tr|F8W8Z9|F8W8Z9_HUMAN Mitochondrial import receptor subunit TOM5 homolog OS=Homo sapiens GN=TOMM5 PE=4 SV=1;>tr|F6S928|F6S928_HUMAN Mitochondrial	7	7	7	12330000	50369000	31243000	31243000
P23381;P23381-2;G3V3Y5;G3V3H8;G3V277;G3V456;G3V5U1;G3V227;G3V3P2;G3V423;G3V2Y7;G3V3X0;G3V3S7;G3V5W1;H0YJP3;G3V4N8;G3V4C7;G3V2C0;G3V339;G3V313;G3V4S4;G3V4N0;G3V3R3;G3V2F2;G3V4Q0;G3V4A3;P78534;G3V5H5	P23381;P23381-2	Tryptophan--tRNA ligase, cytoplasmic;T1-TrpRS;T2-TrpRS	WARS	>sp|P23381|SYWC_HUMAN Tryptophan--tRNA ligase, cytoplasmic OS=Homo sapiens GN=WARS PE=1 SV=2;>sp|P23381-2|SYWC_HUMAN Isoform 2 of Tryptophan--tRNA ligase, cytoplasmic OS=Homo sapiens GN=WARS	33	33	33	5211100	36269000	31179000	31179000
P31153	P31153	S-adenosylmethionine synthase isoform type-2	MAT2A	>sp|P31153|METK2_HUMAN S-adenosylmethionine synthase isoform type-2 OS=Homo sapiens GN=MAT2A PE=1 SV=1	25	25	7	8221600	46690000	31169000	31169000
P17980;E9PM69;E9PKD5;E9PMD8;E9PN50;E9PS45;E9PLG2	P17980;E9PM69;E9PKD5;E9PMD8;E9PN50	26S protease regulatory subunit 6A	PSMC3	>sp|P17980|PRS6A_HUMAN 26S protease regulatory subunit 6A OS=Homo sapiens GN=PSMC3 PE=1 SV=3;>tr|E9PM69|E9PM69_HUMAN 26S protease regulatory subunit 6A OS=Homo sapiens GN=PSMC3 PE=3 SV=1;>tr|E9PKD5|E9PKD5_HUMAN 26S protease regulatory subunit 6A (Fragment)	34	34	29	10562000	36857000	31067000	31067000
O00571;O00571-2;B4E3C4;B4DLA0;Q9NQI0;D6RDK4;Q9NQI0-2;E9PCD8;D6RCM4;H0Y960	O00571;O00571-2	ATP-dependent RNA helicase DDX3X	DDX3X	>sp|O00571|DDX3X_HUMAN ATP-dependent RNA helicase DDX3X OS=Homo sapiens GN=DDX3X PE=1 SV=3;>sp|O00571-2|DDX3X_HUMAN Isoform 2 of ATP-dependent RNA helicase DDX3X OS=Homo sapiens GN=DDX3X	48	48	19	19635000	60842000	31040000	31040000
E9PRY8;P29692-2;H0YCK7;E9PQR8;E9PRL0;E9PN71;E9PN56;E9PJV8;E9PPY1;E9PNC8;E9PKH7;E9PLA1;E9PLT8;E9PM66;E9PLS6;E9PI93;E9PIP5;E9PJ84;E9PL21;E9PLL8	E9PRY8;P29692-2		EEF1D	>tr|E9PRY8|E9PRY8_HUMAN Elongation factor 1-delta OS=Homo sapiens GN=EEF1D PE=3 SV=1;>sp|P29692-2|EF1D_HUMAN Isoform 2 of Elongation factor 1-delta OS=Homo sapiens GN=EEF1D	35	35	6	14711000	35996000	30945000	30945000
Q7L5N1;E7EM64;H7C3T0	Q7L5N1;E7EM64	COP9 signalosome complex subunit 6	COPS6	>sp|Q7L5N1|CSN6_HUMAN COP9 signalosome complex subunit 6 OS=Homo sapiens GN=COPS6 PE=1 SV=1;>tr|E7EM64|E7EM64_HUMAN COP9 signalosome complex subunit 6 OS=Homo sapiens GN=COPS6 PE=4 SV=1	18	18	18	10916000	33374000	30857000	30857000
P27338;B7Z242;B7Z5H3	P27338;B7Z242;B7Z5H3	Amine oxidase [flavin-containing] B	MAOB	>sp|P27338|AOFB_HUMAN Amine oxidase [flavin-containing] B OS=Homo sapiens GN=MAOB PE=1 SV=3;>tr|B7Z242|B7Z242_HUMAN Amine oxidase [flavin-containing] B OS=Homo sapiens GN=MAOB PE=2 SV=1;>tr|B7Z5H3|B7Z5H3_HUMAN Amine oxidase [flavin-containing] B OS=Homo sa	17	15	14	18107000	30579000	89901000	30579000
Q12904-2;Q12904;D6R937	Q12904-2;Q12904	Aminoacyl tRNA synthase complex-interacting multifunctional protein 1;Endothelial monocyte-activating polypeptide 2	AIMP1	>sp|Q12904-2|AIMP1_HUMAN Isoform 2 of Aminoacyl tRNA synthase complex-interacting multifunctional protein 1 OS=Homo sapiens GN=AIMP1;>sp|Q12904|AIMP1_HUMAN Aminoacyl tRNA synthase complex-interacting multifunctional protein 1 OS=Homo sapiens GN=AIMP1 PE=1	22	22	22	8896200	78022000	30548000	30548000
Q9Y2Q3-2;Q9Y2Q3;Q9Y2Q3-3;E9PFN5;Q9Y2Q3-4;C9JNT3	Q9Y2Q3-2;Q9Y2Q3;Q9Y2Q3-3;E9PFN5;Q9Y2Q3-4;C9JNT3	Glutathione S-transferase kappa 1	GSTK1	>sp|Q9Y2Q3-2|GSTK1_HUMAN Isoform 2 of Glutathione S-transferase kappa 1 OS=Homo sapiens GN=GSTK1;>sp|Q9Y2Q3|GSTK1_HUMAN Glutathione S-transferase kappa 1 OS=Homo sapiens GN=GSTK1 PE=1 SV=3;>sp|Q9Y2Q3-3|GSTK1_HUMAN Isoform 3 of Glutathione S-transferase kap	13	13	13	6999300	44699000	30508000	30508000
P23368;P23368-2;REV__Q8WU10;REV__B3KWN8;REV__F5GWZ0	P23368;P23368-2	NAD-dependent malic enzyme, mitochondrial	ME2	>sp|P23368|MAOM_HUMAN NAD-dependent malic enzyme, mitochondrial OS=Homo sapiens GN=ME2 PE=1 SV=1;>sp|P23368-2|MAOM_HUMAN Isoform 2 of NAD-dependent malic enzyme, mitochondrial OS=Homo sapiens GN=ME2	30	30	29	11327000	40642000	30431000	30431000
Q16181;E7EPK1;E7ES33;B4DNE4;H0YFF6;H0Y3Y4;F5GZE5;Q5JXL7;Q6ZU15;Q5W161;F2Z3D3	Q16181;E7EPK1;E7ES33;B4DNE4;H0YFF6;H0Y3Y4	Septin-7	41524	>sp|Q16181|SEPT7_HUMAN Septin-7 OS=Homo sapiens GN=SEPT7 PE=1 SV=2;>tr|E7EPK1|E7EPK1_HUMAN Septin-7 OS=Homo sapiens GN=SEPT7 PE=3 SV=1;>tr|E7ES33|E7ES33_HUMAN Septin-7 OS=Homo sapiens GN=SEPT7 PE=3 SV=2;>tr|B4DNE4|B4DNE4_HUMAN Septin-7 OS=Homo sapiens GN=S	30	30	1	8512600	37060000	30335000	30335000
J3KR44;Q96FW1;F5H6Q1;F5GYN4;F5GYJ8;F5H3F0;Q96FW1-2	J3KR44;Q96FW1;F5H6Q1;F5GYN4;F5GYJ8;F5H3F0;Q96FW1-2	Ubiquitin thioesterase OTUB1	OTUB1	>tr|J3KR44|J3KR44_HUMAN Ubiquitin thioesterase OTUB1 OS=Homo sapiens GN=OTUB1 PE=4 SV=1;>sp|Q96FW1|OTUB1_HUMAN Ubiquitin thioesterase OTUB1 OS=Homo sapiens GN=OTUB1 PE=1 SV=2;>tr|F5H6Q1|F5H6Q1_HUMAN Ubiquitin thioesterase OTUB1 OS=Homo sapiens GN=OTUB1 PE=	15	15	15	22456000	66086000	30308000	30308000
J3KPM8;K7EN75;P14854;K7EQD3	J3KPM8;K7EN75;P14854	Cytochrome c oxidase subunit 6B1	COX6B1	>tr|J3KPM8|J3KPM8_HUMAN Cytochrome c oxidase subunit 6B1 OS=Homo sapiens GN=COX6B1 PE=4 SV=1;>tr|K7EN75|K7EN75_HUMAN Cytochrome c oxidase subunit 6B1 OS=Homo sapiens GN=COX6B1 PE=4 SV=1;>sp|P14854|CX6B1_HUMAN Cytochrome c oxidase subunit 6B1 OS=Homo sapien	10	10	10	13383000	184400000	30296000	30296000
O00217;E9PPW7;E9PKH6;F8W9K7;E9PN51;H0YDT4	O00217;E9PPW7;E9PKH6;F8W9K7;E9PN51	NADH dehydrogenase [ubiquinone] iron-sulfur protein 8, mitochondrial	NDUFS8	>sp|O00217|NDUS8_HUMAN NADH dehydrogenase [ubiquinone] iron-sulfur protein 8, mitochondrial OS=Homo sapiens GN=NDUFS8 PE=1 SV=1;>tr|E9PPW7|E9PPW7_HUMAN NADH dehydrogenase [ubiquinone] iron-sulfur protein 8, mitochondrial (Fragment) OS=Homo sapiens GN=NDUFS	9	9	9	11485000	67364000	30060000	30060000
Q9UHE8;B5MCI2;C9JE84;C9JL51;Q6NZ63;H7C0D8	Q9UHE8	Metalloreductase STEAP1	STEAP1	>sp|Q9UHE8|STEA1_HUMAN Metalloreductase STEAP1 OS=Homo sapiens GN=STEAP1 PE=1 SV=1	13	13	13	15840000	65718000	30053000	30053000
P25787;C9JCK5;Q6MZI6;H3BT36;H7C402	P25787;C9JCK5	Proteasome subunit alpha type-2	PSMA2	>sp|P25787|PSA2_HUMAN Proteasome subunit alpha type-2 OS=Homo sapiens GN=PSMA2 PE=1 SV=2;>tr|C9JCK5|C9JCK5_HUMAN Proteasome subunit alpha type-2 OS=Homo sapiens GN=PSMA2 PE=4 SV=1	19	19	19	10101000	55437000	30045000	30045000
Q9Y678;H0Y8X7;D6RG17;H0Y8G2	Q9Y678	Coatomer subunit gamma-1	COPG1	>sp|Q9Y678|COPG1_HUMAN Coatomer subunit gamma-1 OS=Homo sapiens GN=COPG1 PE=1 SV=1	52	52	47	9862000	42014000	29915000	29915000
Q9Y3B7;Q9Y3B7-2;A6NLT0;E9PQB6;H0YCD5	Q9Y3B7;Q9Y3B7-2;A6NLT0	39S ribosomal protein L11, mitochondrial	MRPL11	>sp|Q9Y3B7|RM11_HUMAN 39S ribosomal protein L11, mitochondrial OS=Homo sapiens GN=MRPL11 PE=1 SV=1;>sp|Q9Y3B7-2|RM11_HUMAN Isoform 2 of 39S ribosomal protein L11, mitochondrial OS=Homo sapiens GN=MRPL11;>tr|A6NLT0|A6NLT0_HUMAN 39S ribosomal protein L11, mi	18	18	18	9614300	39072000	29898000	29898000
Q9Y266	Q9Y266	Nuclear migration protein nudC	NUDC	>sp|Q9Y266|NUDC_HUMAN Nuclear migration protein nudC OS=Homo sapiens GN=NUDC PE=1 SV=1	37	37	37	15438000	38573000	29851000	29851000
Q9Y6H1;Q5T1J5	Q9Y6H1;Q5T1J5	Coiled-coil-helix-coiled-coil-helix domain-containing protein 2, mitochondrial;Putative coiled-coil-helix-coiled-coil-helix domain-containing protein CHCHD2P9, mitochondrial	CHCHD2;CHCHD2P9	>sp|Q9Y6H1|CHCH2_HUMAN Coiled-coil-helix-coiled-coil-helix domain-containing protein 2, mitochondrial OS=Homo sapiens GN=CHCHD2 PE=1 SV=1;>sp|Q5T1J5|CHCH9_HUMAN Putative coiled-coil-helix-coiled-coil-helix domain-containing protein CHCHD2P9, mitochondrial	5	5	5	16710000	29558000	44777000	29558000
O75083;O75083-3;D6RD66	O75083;O75083-3;D6RD66	WD repeat-containing protein 1	WDR1	>sp|O75083|WDR1_HUMAN WD repeat-containing protein 1 OS=Homo sapiens GN=WDR1 PE=1 SV=4;>sp|O75083-3|WDR1_HUMAN Isoform 2 of WD repeat-containing protein 1 OS=Homo sapiens GN=WDR1;>tr|D6RD66|D6RD66_HUMAN WD repeat-containing protein 1 (Fragment) OS=Homo sap	47	47	47	7594800	36454000	29489000	29489000
P68366;C9JJQ8;C9JDS9;C9JDL2	P68366	Tubulin alpha-4A chain	TUBA4A	>sp|P68366|TBA4A_HUMAN Tubulin alpha-4A chain OS=Homo sapiens GN=TUBA4A PE=1 SV=1	33	6	1	18265000	41533000	29454000	29454000
P20674;H3BNX8;H3BV69;H3BRM5;H3BRI0	P20674;H3BNX8;H3BV69;H3BRM5	Cytochrome c oxidase subunit 5A, mitochondrial	COX5A	>sp|P20674|COX5A_HUMAN Cytochrome c oxidase subunit 5A, mitochondrial OS=Homo sapiens GN=COX5A PE=1 SV=2;>tr|H3BNX8|H3BNX8_HUMAN Cytochrome c oxidase subunit 5A, mitochondrial OS=Homo sapiens GN=COX5A PE=4 SV=1;>tr|H3BV69|H3BV69_HUMAN Cytochrome c oxidase	12	12	12	28317000	72796000	29451000	29451000
Q8TCT9;Q8TCT9-5	Q8TCT9;Q8TCT9-5	Minor histocompatibility antigen H13	HM13	>sp|Q8TCT9|HM13_HUMAN Minor histocompatibility antigen H13 OS=Homo sapiens GN=HM13 PE=1 SV=1;>sp|Q8TCT9-5|HM13_HUMAN Isoform 5 of Minor histocompatibility antigen H13 OS=Homo sapiens GN=HM13	12	12	2	8742700	32596000	29285000	29285000
P11908-2;P11908;H7C540;H7C518;D3YTJ7;A6NMS2	P11908-2;P11908	Ribose-phosphate pyrophosphokinase 2	PRPS2	>sp|P11908-2|PRPS2_HUMAN Isoform 2 of Ribose-phosphate pyrophosphokinase 2 OS=Homo sapiens GN=PRPS2;>sp|P11908|PRPS2_HUMAN Ribose-phosphate pyrophosphokinase 2 OS=Homo sapiens GN=PRPS2 PE=1 SV=2	23	23	9	8368800	32944000	29227000	29227000
Q96AE4;E9PEB5	Q96AE4;E9PEB5	Far upstream element-binding protein 1	FUBP1	>sp|Q96AE4|FUBP1_HUMAN Far upstream element-binding protein 1 OS=Homo sapiens GN=FUBP1 PE=1 SV=3;>tr|E9PEB5|E9PEB5_HUMAN Far upstream element-binding protein 1 OS=Homo sapiens GN=FUBP1 PE=4 SV=1	36	31	0	13317000	42388000	29210000	29210000
Q96FJ2	Q96FJ2	Dynein light chain 2, cytoplasmic	DYNLL2	>sp|Q96FJ2|DYL2_HUMAN Dynein light chain 2, cytoplasmic OS=Homo sapiens GN=DYNLL2 PE=1 SV=1	7	7	5	29179000	164320000	19177000	29179000
Q01813;Q5VSR7;B1APP6;B1APP8;H0Y757;Q5VSR5;Q5VSR6;H0Y3Y3	Q01813;Q5VSR7	6-phosphofructokinase type C;6-phosphofructokinase	PFKP	>sp|Q01813|K6PP_HUMAN 6-phosphofructokinase type C OS=Homo sapiens GN=PFKP PE=1 SV=2;>tr|Q5VSR7|Q5VSR7_HUMAN 6-phosphofructokinase OS=Homo sapiens GN=PFKP PE=2 SV=1	45	45	38	10709000	36638000	29154000	29154000
O95139;Q5VYT2	O95139	NADH dehydrogenase [ubiquinone] 1 beta subcomplex subunit 6	NDUFB6	>sp|O95139|NDUB6_HUMAN NADH dehydrogenase [ubiquinone] 1 beta subcomplex subunit 6 OS=Homo sapiens GN=NDUFB6 PE=1 SV=3	7	7	7	10473000	43168000	29031000	29031000
O14949	O14949	Cytochrome b-c1 complex subunit 8	UQCRQ	>sp|O14949|QCR8_HUMAN Cytochrome b-c1 complex subunit 8 OS=Homo sapiens GN=UQCRQ PE=1 SV=4	7	7	7	12887000	28849000	87679000	28849000
Q6P587;B1AK40;Q6P587-2	Q6P587;B1AK40;Q6P587-2	Acylpyruvase FAHD1, mitochondrial	FAHD1	>sp|Q6P587|FAHD1_HUMAN Acylpyruvase FAHD1, mitochondrial OS=Homo sapiens GN=FAHD1 PE=1 SV=2;>tr|B1AK40|B1AK40_HUMAN Acylpyruvase FAHD1, mitochondrial OS=Homo sapiens GN=FAHD1 PE=4 SV=1;>sp|Q6P587-2|FAHD1_HUMAN Isoform 2 of Acylpyruvase FAHD1, mitochondrial	12	12	12	9935000	33013000	28679000	28679000
P61106	P61106	Ras-related protein Rab-14	RAB14	>sp|P61106|RAB14_HUMAN Ras-related protein Rab-14 OS=Homo sapiens GN=RAB14 PE=1 SV=4	15	15	15	10844000	39495000	28664000	28664000
Q9HD45;Q5TB53	Q9HD45;Q5TB53	Transmembrane 9 superfamily member 3	TM9SF3;RP11-34E5.1	>sp|Q9HD45|TM9S3_HUMAN Transmembrane 9 superfamily member 3 OS=Homo sapiens GN=TM9SF3 PE=1 SV=2;>tr|Q5TB53|Q5TB53_HUMAN SM-11044 binding protein (SMBP)(EP70-P-iso) (Fragment) OS=Homo sapiens GN=RP11-34E5.1 PE=2 SV=1	22	22	22	8304300	39473000	28636000	28636000
P36871;P36871-2;B4DPV0	P36871;P36871-2;B4DPV0	Phosphoglucomutase-1	PGM1	>sp|P36871|PGM1_HUMAN Phosphoglucomutase-1 OS=Homo sapiens GN=PGM1 PE=1 SV=3;>sp|P36871-2|PGM1_HUMAN Isoform 2 of Phosphoglucomutase-1 OS=Homo sapiens GN=PGM1;>tr|B4DPV0|B4DPV0_HUMAN Phosphoglucomutase-1 OS=Homo sapiens GN=PGM1 PE=2 SV=1	37	37	37	9978000	37427000	28612000	28612000
Q06210;Q06210-2	Q06210;Q06210-2	Glucosamine--fructose-6-phosphate aminotransferase [isomerizing] 1	GFPT1	>sp|Q06210|GFPT1_HUMAN Glutamine--fructose-6-phosphate aminotransferase [isomerizing] 1 OS=Homo sapiens GN=GFPT1 PE=1 SV=3;>sp|Q06210-2|GFPT1_HUMAN Isoform 2 of Glutamine--fructose-6-phosphate aminotransferase [isomerizing] 1 OS=Homo sapiens GN=GFPT1	44	44	38	9303200	43078000	28497000	28497000
P62714;E5RHC1;E7ESG8;E5RHP4;E5RFI3;H0YC23;H0YBN9;E5RJX4	P62714	Serine/threonine-protein phosphatase 2A catalytic subunit beta isoform	PPP2CB	>sp|P62714|PP2AB_HUMAN Serine/threonine-protein phosphatase 2A catalytic subunit beta isoform OS=Homo sapiens GN=PPP2CB PE=1 SV=1	18	18	1	12563000	90157000	28472000	28472000
Q3LXA3;H0YCY6;I3L252;E9PJG8;E9PQR1	Q3LXA3;H0YCY6	Bifunctional ATP-dependent dihydroxyacetone kinase/FAD-AMP lyase (cyclizing);ATP-dependent dihydroxyacetone kinase;FAD-AMP lyase (cyclizing)	DAK	>sp|Q3LXA3|DHAK_HUMAN Bifunctional ATP-dependent dihydroxyacetone kinase/FAD-AMP lyase (cyclizing) OS=Homo sapiens GN=DAK PE=1 SV=2;>tr|H0YCY6|H0YCY6_HUMAN FAD-AMP lyase (cyclizing) (Fragment) OS=Homo sapiens GN=DAK PE=4 SV=1	25	25	25	10565000	36760000	28462000	28462000
B4DR61;P61619;P61619-3;C9JJV4;A6NIF9;F2Z2C7;A6NK38;H7C069;H7C1Q9;H7C287	B4DR61;P61619;P61619-3	Protein transport protein Sec61 subunit alpha isoform 1	SEC61A1	>tr|B4DR61|B4DR61_HUMAN Protein transport protein Sec61 subunit alpha isoform 1 OS=Homo sapiens GN=SEC61A1 PE=2 SV=1;>sp|P61619|S61A1_HUMAN Protein transport protein Sec61 subunit alpha isoform 1 OS=Homo sapiens GN=SEC61A1 PE=1 SV=2;>sp|P61619-3|S61A1_HUMA	12	12	5	22555000	28436000	37630000	28436000
P62995;P62995-3;H7BXF3;H7C2L4;P62995-2	P62995;P62995-3;H7BXF3;H7C2L4	Transformer-2 protein homolog beta	TRA2B	>sp|P62995|TRA2B_HUMAN Transformer-2 protein homolog beta OS=Homo sapiens GN=TRA2B PE=1 SV=1;>sp|P62995-3|TRA2B_HUMAN Isoform 3 of Transformer-2 protein homolog beta OS=Homo sapiens GN=TRA2B;>tr|H7BXF3|H7BXF3_HUMAN Transformer-2 protein homolog beta (Fragm	18	18	14	4484000	28294000	30821000	28294000
P82650;G5E9V5;G5E9W7;H7C5H3;H7C5L9;Q9H3I1;H7C5F2;C9J5D8	P82650;G5E9V5;G5E9W7;H7C5H3	28S ribosomal protein S22, mitochondrial	MRPS22	>sp|P82650|RT22_HUMAN 28S ribosomal protein S22, mitochondrial OS=Homo sapiens GN=MRPS22 PE=1 SV=1;>tr|G5E9V5|G5E9V5_HUMAN 28S ribosomal protein S22, mitochondrial OS=Homo sapiens GN=MRPS22 PE=4 SV=1;>tr|G5E9W7|G5E9W7_HUMAN 28S ribosomal protein S22, mitoc	22	21	21	7342400	43462000	28287000	28287000
P35527;CON__P35527;K7EQQ3	P35527;CON__P35527;K7EQQ3	Keratin, type I cytoskeletal 9	KRT9	>sp|P35527|K1C9_HUMAN Keratin, type I cytoskeletal 9 OS=Homo sapiens GN=KRT9 PE=1 SV=3;>P35527 SWISS-PROT:P35527 Tax_Id=9606 Gene_Symbol=KRT9 Keratin, type I cytoskeletal 9;>tr|K7EQQ3|K7EQQ3_HUMAN Keratin, type I cytoskeletal 9 OS=Homo sapiens GN=KRT9 PE=4	37	36	36	28273000	29109000	18292000	28273000
P61158;B4DXW1;F5H3P5;F8WE84;F8WEW2	P61158;B4DXW1;F5H3P5	Actin-related protein 3	ACTR3	>sp|P61158|ARP3_HUMAN Actin-related protein 3 OS=Homo sapiens GN=ACTR3 PE=1 SV=3;>tr|B4DXW1|B4DXW1_HUMAN Actin-related protein 3 OS=Homo sapiens GN=ACTR3 PE=2 SV=1;>tr|F5H3P5|F5H3P5_HUMAN Actin-related protein 3 OS=Homo sapiens GN=ACTR3 PE=3 SV=1	25	25	21	15170000	30757000	28201000	28201000
P62195;A8K3Z3;J3QSA9;J3QQM1;J3KRP2;J3QLH6;J3QSE0;J3QRW1;J3QRR3;J3KTQ9	P62195;A8K3Z3;J3QSA9;J3QQM1;J3KRP2;J3QLH6	26S protease regulatory subunit 8	PSMC5	>sp|P62195|PRS8_HUMAN 26S protease regulatory subunit 8 OS=Homo sapiens GN=PSMC5 PE=1 SV=1;>tr|A8K3Z3|A8K3Z3_HUMAN 26S protease regulatory subunit 8 OS=Homo sapiens GN=PSMC5 PE=2 SV=1;>tr|J3QSA9|J3QSA9_HUMAN 26S protease regulatory subunit 8 (Fragment) OS=	32	31	31	11162000	47139000	28173000	28173000
P20073;P20073-2;B4DT77	P20073;P20073-2;B4DT77	Annexin A7;Annexin	ANXA7	>sp|P20073|ANXA7_HUMAN Annexin A7 OS=Homo sapiens GN=ANXA7 PE=1 SV=3;>sp|P20073-2|ANXA7_HUMAN Isoform 2 of Annexin A7 OS=Homo sapiens GN=ANXA7;>tr|B4DT77|B4DT77_HUMAN Annexin OS=Homo sapiens GN=ANXA7 PE=2 SV=1	22	22	21	10833000	33023000	28164000	28164000
P61981	P61981	14-3-3 protein gamma;14-3-3 protein gamma, N-terminally processed	YWHAG	>sp|P61981|1433G_HUMAN 14-3-3 protein gamma OS=Homo sapiens GN=YWHAG PE=1 SV=2	25	18	18	23245000	48076000	28159000	28159000
P50402;Q5HY57	P50402;Q5HY57	Emerin	EMD	>sp|P50402|EMD_HUMAN Emerin OS=Homo sapiens GN=EMD PE=1 SV=1;>tr|Q5HY57|Q5HY57_HUMAN Emerin OS=Homo sapiens GN=EMD PE=2 SV=1	17	17	17	13259000	32297000	28143000	28143000
F5GZS6;J3KPF3;P08195	F5GZS6;J3KPF3;P08195	4F2 cell-surface antigen heavy chain	SLC3A2	>tr|F5GZS6|F5GZS6_HUMAN 4F2 cell-surface antigen heavy chain OS=Homo sapiens GN=SLC3A2 PE=4 SV=1;>tr|J3KPF3|J3KPF3_HUMAN 4F2 cell-surface antigen heavy chain OS=Homo sapiens GN=SLC3A2 PE=4 SV=1;>sp|P08195|4F2_HUMAN 4F2 cell-surface antigen heavy chain OS=H	38	38	2	21504000	54614000	28105000	28105000
P25789;H0YN18;H0YL69;H0YMZ1;P25789-2;H0YMA1;H0YMI6;H0YKS0;H0YLC2;H0YMV3;H0YLS6	P25789;H0YN18;H0YL69;H0YMZ1;P25789-2;H0YMA1;H0YMI6;H0YKS0	Proteasome subunit alpha type-4;Proteasome subunit alpha type	PSMA4	>sp|P25789|PSA4_HUMAN Proteasome subunit alpha type-4 OS=Homo sapiens GN=PSMA4 PE=1 SV=1;>tr|H0YN18|H0YN18_HUMAN Proteasome subunit alpha type-4 OS=Homo sapiens GN=PSMA4 PE=4 SV=1;>tr|H0YL69|H0YL69_HUMAN Proteasome subunit alpha type (Fragment) OS=Homo sap	16	16	6	26197000	83601000	27953000	27953000
Q5VV89;O14880;Q5VV87	Q5VV89;O14880;Q5VV87	Microsomal glutathione S-transferase 3	MGST3	>tr|Q5VV89|Q5VV89_HUMAN Microsomal glutathione S-transferase 3 OS=Homo sapiens GN=MGST3 PE=2 SV=1;>sp|O14880|MGST3_HUMAN Microsomal glutathione S-transferase 3 OS=Homo sapiens GN=MGST3 PE=1 SV=1;>tr|Q5VV87|Q5VV87_HUMAN Microsomal glutathione S-transferase	5	5	5	6935500	68160000	27930000	27930000
Q9UMX0;H0YEZ9	Q9UMX0	Ubiquilin-1	UBQLN1	>sp|Q9UMX0|UBQL1_HUMAN Ubiquilin-1 OS=Homo sapiens GN=UBQLN1 PE=1 SV=2	18	18	2	10566000	36669000	27838000	27838000
Q16795;F5H0J3;F5GY40;H3BRM9	Q16795	NADH dehydrogenase [ubiquinone] 1 alpha subcomplex subunit 9, mitochondrial	NDUFA9	>sp|Q16795|NDUA9_HUMAN NADH dehydrogenase [ubiquinone] 1 alpha subcomplex subunit 9, mitochondrial OS=Homo sapiens GN=NDUFA9 PE=1 SV=2	22	22	22	24435000	57505000	27740000	27740000
Q9BWM7	Q9BWM7	Sideroflexin-3	SFXN3	>sp|Q9BWM7|SFXN3_HUMAN Sideroflexin-3 OS=Homo sapiens GN=SFXN3 PE=2 SV=2	16	15	15	11878000	65875000	27730000	27730000
P60953;E7ETU3;Q5JYX0;Q9H4E5;Q9H4E5-2;G3V476;G3V4H1;B1AH79;F8WET9	P60953;E7ETU3;Q5JYX0	Cell division control protein 42 homolog	CDC42	>sp|P60953|CDC42_HUMAN Cell division control protein 42 homolog OS=Homo sapiens GN=CDC42 PE=1 SV=2;>tr|E7ETU3|E7ETU3_HUMAN Cell division control protein 42 homolog OS=Homo sapiens GN=CDC42 PE=3 SV=1;>tr|Q5JYX0|Q5JYX0_HUMAN Cell division control protein 42	13	12	4	21183000	56780000	27694000	27694000
Q8IXM3	Q8IXM3	39S ribosomal protein L41, mitochondrial	MRPL41	>sp|Q8IXM3|RM41_HUMAN 39S ribosomal protein L41, mitochondrial OS=Homo sapiens GN=MRPL41 PE=1 SV=1	7	7	7	27680000	79226000	27213000	27680000
A8MXV4	A8MXV4	Nucleoside diphosphate-linked moiety X motif 19, mitochondrial	NUDT19	>sp|A8MXV4|NUD19_HUMAN Nucleoside diphosphate-linked moiety X motif 19, mitochondrial OS=Homo sapiens GN=NUDT19 PE=1 SV=1	17	17	17	9039200	53055000	27474000	27474000
P26640;B0V043;H0Y4A6;E7EVJ6;Q5SP20;B4DZ61;H0Y426;A2ABF4;B0V044;H0Y3X9	P26640;B0V043;H0Y4A6	Valine--tRNA ligase	VARS	>sp|P26640|SYVC_HUMAN Valine--tRNA ligase OS=Homo sapiens GN=VARS PE=1 SV=4;>tr|B0V043|B0V043_HUMAN Valine--tRNA ligase OS=Homo sapiens GN=VARS PE=3 SV=1;>tr|H0Y4A6|H0Y4A6_HUMAN Valine--tRNA ligase (Fragment) OS=Homo sapiens GN=VARS PE=3 SV=1	73	73	73	13339000	38700000	27425000	27425000
Q53EL6;B5ME91;Q5VZS7	Q53EL6;B5ME91	Programmed cell death protein 4	PDCD4	>sp|Q53EL6|PDCD4_HUMAN Programmed cell death protein 4 OS=Homo sapiens GN=PDCD4 PE=1 SV=2;>tr|B5ME91|B5ME91_HUMAN Programmed cell death protein 4 OS=Homo sapiens GN=PDCD4 PE=4 SV=2	22	22	22	10745000	39493000	27352000	27352000
E9PFU1	E9PFU1		PDCD6IP	>tr|E9PFU1|E9PFU1_HUMAN Programmed cell death 6-interacting protein OS=Homo sapiens GN=PDCD6IP PE=4 SV=1	59	59	1	9306400	34850000	27301000	27301000
Q96G03;F5H6V2;B4E0G8;E7ENQ8;E9PD70;H0Y921	Q96G03;F5H6V2	Phosphoglucomutase-2	PGM2	>sp|Q96G03|PGM2_HUMAN Phosphoglucomutase-2 OS=Homo sapiens GN=PGM2 PE=1 SV=4;>tr|F5H6V2|F5H6V2_HUMAN Phosphoglucomutase-2 OS=Homo sapiens GN=PGM2 PE=4 SV=1	37	37	36	10979000	29307000	27301000	27301000
O60716-3;O60716-5;O60716-7;E9PIE5;O60716-8;O60716;O60716-2;C9JZR2;O60716-4;F8WA43;O60716-6;O60716-11;O60716-13;O60716-15;O60716-16;O60716-9;O60716-10;O60716-19;O60716-21;O60716-12;O60716-14;O60716-23;O60716-24;O60716-17;O60716-18;O60716-20;O60716-22;O60716-27;O60716-29;O60716-31;O60716-32;O60716-25;O60716-26;O60716-28;O60716-30;E9PKY0;E9PRE2;H0YC95;E9PKL1	O60716-3;O60716-5;O60716-7;E9PIE5;O60716-8;O60716;O60716-2;C9JZR2;O60716-4;F8WA43;O60716-6;O60716-11;O60716-13;O60716-15;O60716-16;O60716-9;O60716-10;O60716-19;O60716-21;O60716-12;O60716-14;O60716-23;O60716-24;O60716-17;O60716-18;O60716-20;O60716-22;O60716-27;O60716-29;O60716-31;O60716-32;O60716-25;O60716-26;O60716-28;O60716-30	Catenin delta-1	CTNND1	>sp|O60716-3|CTND1_HUMAN Isoform 1AC of Catenin delta-1 OS=Homo sapiens GN=CTNND1;>sp|O60716-5|CTND1_HUMAN Isoform 1A of Catenin delta-1 OS=Homo sapiens GN=CTNND1;>sp|O60716-7|CTND1_HUMAN Isoform 1C of Catenin delta-1 OS=Homo sapiens GN=CTNND1;>tr|E9PIE5|E	42	42	42	10582000	50155000	27243000	27243000
O43488;H3BLU7;H7C5H7	O43488;H3BLU7	Aflatoxin B1 aldehyde reductase member 2	AKR7A2	>sp|O43488|ARK72_HUMAN Aflatoxin B1 aldehyde reductase member 2 OS=Homo sapiens GN=AKR7A2 PE=1 SV=3;>tr|H3BLU7|H3BLU7_HUMAN Aflatoxin B1 aldehyde reductase member 2 (Fragment) OS=Homo sapiens GN=AKR7A2 PE=4 SV=1	17	17	11	4320500	47198000	27237000	27237000
O00159-3	O00159-3			>sp|O00159-3|MYO1C_HUMAN Isoform 3 of Unconventional myosin-Ic OS=Homo sapiens GN=MYO1C	56	56	1	6657200	27188000	29761000	27188000
B7Z6Z4;G3V1V0;G8JLA2;J3KND3;P60660;P60660-2;F8W1R7;F8VZV5;F8VPF3;G3V1Y7;F8W180;F8VZU9;H0YI43;F8VXL3	B7Z6Z4;G3V1V0;G8JLA2;J3KND3;P60660;P60660-2;F8W1R7;F8VZV5;F8VPF3	Myosin light polypeptide 6	MYL6	>tr|B7Z6Z4|B7Z6Z4_HUMAN Myosin light polypeptide 6 OS=Homo sapiens GN=MYL6 PE=2 SV=1;>tr|G3V1V0|G3V1V0_HUMAN Myosin light polypeptide 6 OS=Homo sapiens GN=MYL6 PE=4 SV=1;>tr|G8JLA2|G8JLA2_HUMAN Myosin light polypeptide 6 OS=Homo sapiens GN=MYL6 PE=4 SV=1;>	14	14	10	29156000	27129000	16723000	27129000
Q9UKR5;REV__A6NIV6	Q9UKR5	Probable ergosterol biosynthetic protein 28	C14orf1	>sp|Q9UKR5|ERG28_HUMAN Probable ergosterol biosynthetic protein 28 OS=Homo sapiens GN=C14orf1 PE=1 SV=1	4	4	4	10975000	27122000	29431000	27122000
CON__Q3ZBS7	CON__Q3ZBS7			>Q3ZBS7 TREMBL:Q3ZBS7 (Bos taurus) Vitronectin	17	17	13	11832000	73536000	27111000	27111000
Q8NFU3-4	Q8NFU3-4			>sp|Q8NFU3-4|TSTD1_HUMAN Isoform 4 of Thiosulfate sulfurtransferase/rhodanese-like domain-containing protein 1 OS=Homo sapiens GN=TSTD1	6	6	1	2739800	29543000	27026000	27026000
Q9UHL4	Q9UHL4	Dipeptidyl peptidase 2	DPP7	>sp|Q9UHL4|DPP2_HUMAN Dipeptidyl peptidase 2 OS=Homo sapiens GN=DPP7 PE=1 SV=3	17	17	17	11836000	38384000	26933000	26933000
O43707;D6PXK4;F5GXS2;K7EP19;D6RH00	O43707;D6PXK4;F5GXS2	Alpha-actinin-4	ACTN4	>sp|O43707|ACTN4_HUMAN Alpha-actinin-4 OS=Homo sapiens GN=ACTN4 PE=1 SV=2;>tr|D6PXK4|D6PXK4_HUMAN Alpha actinin 4 short isoform OS=Homo sapiens GN=ACTN4 PE=2 SV=1;>tr|F5GXS2|F5GXS2_HUMAN Alpha-actinin-4 OS=Homo sapiens GN=ACTN4 PE=4 SV=1	92	92	28	16187000	72537000	26903000	26903000
Q9BRT6	Q9BRT6	Protein LLP homolog	LLPH	>sp|Q9BRT6|LLPH_HUMAN Protein LLP homolog OS=Homo sapiens GN=LLPH PE=2 SV=1	6	6	6	9326200	26523000	30702000	26523000
Q9P258	Q9P258	Protein RCC2	RCC2	>sp|Q9P258|RCC2_HUMAN Protein RCC2 OS=Homo sapiens GN=RCC2 PE=1 SV=2	33	33	33	9564000	26513000	26869000	26513000
Q6GMV3	Q6GMV3	Putative peptidyl-tRNA hydrolase PTRHD1	PTRHD1	>sp|Q6GMV3|PTRD1_HUMAN Putative peptidyl-tRNA hydrolase PTRHD1 OS=Homo sapiens GN=PTRHD1 PE=1 SV=1	10	10	10	13008000	35692000	26277000	26277000
Q8N5M1;E9PMH4;C9J2Q2	Q8N5M1;E9PMH4;C9J2Q2	ATP synthase mitochondrial F1 complex assembly factor 2	ATPAF2	>sp|Q8N5M1|ATPF2_HUMAN ATP synthase mitochondrial F1 complex assembly factor 2 OS=Homo sapiens GN=ATPAF2 PE=1 SV=1;>tr|E9PMH4|E9PMH4_HUMAN ATP synthase mitochondrial F1 complex assembly factor 2 OS=Homo sapiens GN=ATPAF2 PE=4 SV=1;>tr|C9J2Q2|C9J2Q2_HUMAN A	9	9	9	8008500	26252000	35374000	26252000
P55884-2;P55884;C9JZG1;C9JQN7	P55884-2;P55884	Eukaryotic translation initiation factor 3 subunit B	EIF3B	>sp|P55884-2|EIF3B_HUMAN Isoform 2 of Eukaryotic translation initiation factor 3 subunit B OS=Homo sapiens GN=EIF3B;>sp|P55884|EIF3B_HUMAN Eukaryotic translation initiation factor 3 subunit B OS=Homo sapiens GN=EIF3B PE=1 SV=3	41	41	41	15718000	62489000	26240000	26240000
Q6DKI1;B7Z652	Q6DKI1;B7Z652	60S ribosomal protein L7-like 1	RPL7L1	>sp|Q6DKI1|RL7L_HUMAN 60S ribosomal protein L7-like 1 OS=Homo sapiens GN=RPL7L1 PE=1 SV=1;>tr|B7Z652|B7Z652_HUMAN 60S ribosomal protein L7-like 1 OS=Homo sapiens GN=RPL7L1 PE=2 SV=1	11	11	11	8322200	35503000	26177000	26177000
P35998;B7Z5E2;C9JLS9	P35998;B7Z5E2	26S protease regulatory subunit 7	PSMC2	>sp|P35998|PRS7_HUMAN 26S protease regulatory subunit 7 OS=Homo sapiens GN=PSMC2 PE=1 SV=3;>tr|B7Z5E2|B7Z5E2_HUMAN 26S protease regulatory subunit 7 OS=Homo sapiens GN=PSMC2 PE=2 SV=1	42	42	42	13389000	48848000	25961000	25961000
P13674	P13674	Prolyl 4-hydroxylase subunit alpha-1	P4HA1	>sp|P13674|P4HA1_HUMAN Prolyl 4-hydroxylase subunit alpha-1 OS=Homo sapiens GN=P4HA1 PE=1 SV=2	29	29	2	11802000	40097000	25944000	25944000
D6REX3;O94979;O94979-2;O94979-9;O94979-8;O94979-3;O94979-4;B7ZL00;O94979-6;D6RHZ5;H7BXG7;O94979-7;O94979-5;H0YAB3;H0Y8V7;H0Y9T9;H0Y9K1;H0Y8W8;D6RCQ9;D6RE64;H0YAF5;D6RHE8;D6RBT0;H0Y9V3	D6REX3;O94979;O94979-2;O94979-9;O94979-8;O94979-3;O94979-4;B7ZL00;O94979-6;D6RHZ5;H7BXG7;O94979-7;O94979-5	Protein transport protein Sec31A	SEC31A	>tr|D6REX3|D6REX3_HUMAN Protein transport protein Sec31A OS=Homo sapiens GN=SEC31A PE=4 SV=1;>sp|O94979|SC31A_HUMAN Protein transport protein Sec31A OS=Homo sapiens GN=SEC31A PE=1 SV=3;>sp|O94979-2|SC31A_HUMAN Isoform 2 of Protein transport protein Sec31A	48	48	48	7262500	26561000	25922000	25922000
Q96RP9;C9IZ01;F8WAU4	Q96RP9;C9IZ01;F8WAU4	Elongation factor G, mitochondrial	GFM1	>sp|Q96RP9|EFGM_HUMAN Elongation factor G, mitochondrial OS=Homo sapiens GN=GFM1 PE=1 SV=2;>tr|C9IZ01|C9IZ01_HUMAN Elongation factor G, mitochondrial OS=Homo sapiens GN=GFM1 PE=4 SV=1;>tr|F8WAU4|F8WAU4_HUMAN Elongation factor G, mitochondrial OS=Homo sapie	30	30	1	9203200	32216000	25913000	25913000
P34949;H3BPB8;F5GX71;P34949-2;H3BUZ9;H3BP57;H3BPP3;H3BT48;H3BMZ9;H3BNY8;H3BQX0;H3BPM5;H3BT46;H3BU66;B4DYB8;H3BPU7;H3BUG1	P34949;H3BPB8;F5GX71;P34949-2;H3BUZ9;H3BP57;H3BPP3;H3BT48;H3BMZ9	Mannose-6-phosphate isomerase	MPI	>sp|P34949|MPI_HUMAN Mannose-6-phosphate isomerase OS=Homo sapiens GN=MPI PE=1 SV=2;>tr|H3BPB8|H3BPB8_HUMAN Mannose-6-phosphate isomerase OS=Homo sapiens GN=MPI PE=3 SV=1;>tr|F5GX71|F5GX71_HUMAN Mannose-6-phosphate isomerase OS=Homo sapiens GN=MPI PE=3 SV=	21	21	15	13024000	56127000	25854000	25854000
P12830;Q9UII8;H3BNC6;H3BVI7;J3QKP1;P22223-2	P12830;Q9UII8;H3BNC6	Cadherin-1;E-Cad/CTF1;E-Cad/CTF2;E-Cad/CTF3	CDH1	>sp|P12830|CADH1_HUMAN Cadherin-1 OS=Homo sapiens GN=CDH1 PE=1 SV=3;>tr|Q9UII8|Q9UII8_HUMAN Cadherin 1, type 1, E-cadherin (Epithelial), isoform CRA_c OS=Homo sapiens GN=CDH1 PE=2 SV=1;>tr|H3BNC6|H3BNC6_HUMAN E-Cad/CTF3 OS=Homo sapiens GN=CDH1 PE=4 SV=1	19	19	18	12222000	48795000	25845000	25845000
Q9Y333	Q9Y333	U6 snRNA-associated Sm-like protein LSm2	LSM2	>sp|Q9Y333|LSM2_HUMAN U6 snRNA-associated Sm-like protein LSm2 OS=Homo sapiens GN=LSM2 PE=1 SV=1	7	7	7	15758000	81345000	25836000	25836000
Q9Y221;Q9Y221-2;J3QLW7;J3QRD6	Q9Y221;Q9Y221-2;J3QLW7	60S ribosome subunit biogenesis protein NIP7 homolog	NIP7	>sp|Q9Y221|NIP7_HUMAN 60S ribosome subunit biogenesis protein NIP7 homolog OS=Homo sapiens GN=NIP7 PE=1 SV=1;>sp|Q9Y221-2|NIP7_HUMAN Isoform 2 of 60S ribosome subunit biogenesis protein NIP7 homolog OS=Homo sapiens GN=NIP7;>tr|J3QLW7|J3QLW7_HUMAN 60S ribos	12	12	9	6999300	30800000	25758000	25758000
Q15631;E9PGT1;H7C1D4;B7Z3X8	Q15631;E9PGT1;H7C1D4;B7Z3X8	Translin	TSN	>sp|Q15631|TSN_HUMAN Translin OS=Homo sapiens GN=TSN PE=1 SV=1;>tr|E9PGT1|E9PGT1_HUMAN Translin OS=Homo sapiens GN=TSN PE=4 SV=1;>tr|H7C1D4|H7C1D4_HUMAN Translin (Fragment) OS=Homo sapiens GN=TSN PE=4 SV=1;>tr|B7Z3X8|B7Z3X8_HUMAN Translin OS=Homo sapiens G	16	16	16	11882000	25692000	27789000	25692000
Q16698;B7Z6B8;E5RJG7;E5RJD2;E5RID6;H0YAW3	Q16698;B7Z6B8;E5RJG7;E5RJD2	2,4-dienoyl-CoA reductase, mitochondrial	DECR1	>sp|Q16698|DECR_HUMAN 2,4-dienoyl-CoA reductase, mitochondrial OS=Homo sapiens GN=DECR1 PE=1 SV=1;>tr|B7Z6B8|B7Z6B8_HUMAN 2,4-dienoyl-CoA reductase, mitochondrial OS=Homo sapiens GN=DECR1 PE=2 SV=1;>tr|E5RJG7|E5RJG7_HUMAN 2,4-dienoyl-CoA reductase, mitocho	16	16	6	9615100	32682000	25640000	25640000
Q13155;F8W950;A8MU58;F8WCL2	Q13155;F8W950;A8MU58	Aminoacyl tRNA synthase complex-interacting multifunctional protein 2	AIMP2	>sp|Q13155|AIMP2_HUMAN Aminoacyl tRNA synthase complex-interacting multifunctional protein 2 OS=Homo sapiens GN=AIMP2 PE=1 SV=2;>tr|F8W950|F8W950_HUMAN Aminoacyl tRNA synthase complex-interacting multifunctional protein 2 OS=Homo sapiens GN=AIMP2 PE=4 SV=1	15	15	15	10266000	43799000	25633000	25633000
F5HFY4;Q99733;C9J6D1;A8MXH2;E9PNJ7;E9PS34;E9PJJ2;E9PNW0;H0YCI4;E9PP22;E9PKI2	F5HFY4;Q99733;C9J6D1;A8MXH2;E9PNJ7;E9PS34;E9PJJ2;E9PNW0	Nucleosome assembly protein 1-like 4	NAP1L4b;NAP1L4	>tr|F5HFY4|F5HFY4_HUMAN Nucleosome assembly protein 1-like 4 OS=Homo sapiens GN=NAP1L4b PE=2 SV=1;>sp|Q99733|NP1L4_HUMAN Nucleosome assembly protein 1-like 4 OS=Homo sapiens GN=NAP1L4 PE=1 SV=1;>tr|C9J6D1|C9J6D1_HUMAN Nucleosome assembly protein 1-like 4 (	17	17	2	10474000	25632000	28017000	25632000
Q16540;A8MYK1;A8MVT4;A6NJD9;H7C2P7	Q16540;A8MYK1;A8MVT4;A6NJD9;H7C2P7	39S ribosomal protein L23, mitochondrial	MRPL23	>sp|Q16540|RM23_HUMAN 39S ribosomal protein L23, mitochondrial OS=Homo sapiens GN=MRPL23 PE=1 SV=1;>tr|A8MYK1|A8MYK1_HUMAN 39S ribosomal protein L23, mitochondrial OS=Homo sapiens GN=MRPL23 PE=4 SV=1;>tr|A8MVT4|A8MVT4_HUMAN 39S ribosomal protein L23, mitoc	9	9	9	8115900	26609000	25625000	25625000
P11216;H0Y4Z6	P11216	Glycogen phosphorylase, brain form	PYGB	>sp|P11216|PYGB_HUMAN Glycogen phosphorylase, brain form OS=Homo sapiens GN=PYGB PE=1 SV=5	68	68	54	11762000	41709000	25611000	25611000
Q13200;E7EW34;E9PCS3;C9JPC0;H7C2Q3;H7C1H2;F8WBS8;P11215	Q13200;E7EW34;E9PCS3	26S proteasome non-ATPase regulatory subunit 2	PSMD2	>sp|Q13200|PSMD2_HUMAN 26S proteasome non-ATPase regulatory subunit 2 OS=Homo sapiens GN=PSMD2 PE=1 SV=3;>tr|E7EW34|E7EW34_HUMAN 26S proteasome non-ATPase regulatory subunit 2 OS=Homo sapiens GN=PSMD2 PE=4 SV=1;>tr|E9PCS3|E9PCS3_HUMAN 26S proteasome non-AT	63	63	63	10614000	35018000	25539000	25539000
P68402;P68402-4;P68402-2;P68402-3;J3KNE3	P68402;P68402-4;P68402-2;P68402-3	Platelet-activating factor acetylhydrolase IB subunit beta	PAFAH1B2	>sp|P68402|PA1B2_HUMAN Platelet-activating factor acetylhydrolase IB subunit beta OS=Homo sapiens GN=PAFAH1B2 PE=1 SV=1;>sp|P68402-4|PA1B2_HUMAN Isoform 4 of Platelet-activating factor acetylhydrolase IB subunit beta OS=Homo sapiens GN=PAFAH1B2;>sp|P68402-	13	13	13	25536000	41854000	20439000	25536000
P49915;F8W720	P49915;F8W720	GMP synthase [glutamine-hydrolyzing]	GMPS	>sp|P49915|GUAA_HUMAN GMP synthase [glutamine-hydrolyzing] OS=Homo sapiens GN=GMPS PE=1 SV=1;>tr|F8W720|F8W720_HUMAN GMP synthase [glutamine-hydrolyzing] OS=Homo sapiens GN=GMPS PE=4 SV=1	51	51	51	7157300	32061000	25511000	25511000
O14579;A6NE29;O14579-2	O14579;A6NE29;O14579-2	Coatomer subunit epsilon	COPE	>sp|O14579|COPE_HUMAN Coatomer subunit epsilon OS=Homo sapiens GN=COPE PE=1 SV=3;>tr|A6NE29|A6NE29_HUMAN Coatomer protein complex, subunit epsilon, isoform CRA_e OS=Homo sapiens GN=COPE PE=4 SV=1;>sp|O14579-2|COPE_HUMAN Isoform 2 of Coatomer subunit epsilo	19	19	19	11169000	49202000	25454000	25454000
P15374;Q5TBK7	P15374;Q5TBK7	Ubiquitin carboxyl-terminal hydrolase isozyme L3	UCHL3	>sp|P15374|UCHL3_HUMAN Ubiquitin carboxyl-terminal hydrolase isozyme L3 OS=Homo sapiens GN=UCHL3 PE=1 SV=1;>tr|Q5TBK7|Q5TBK7_HUMAN Ubiquitin carboxyl-terminal esterase L3 (Ubiquitin thiolesterase) (Fragment) OS=Homo sapiens GN=UCHL3 PE=2 SV=1	14	14	14	16009000	52014000	25420000	25420000
Q8TDN6	Q8TDN6	Ribosome biogenesis protein BRX1 homolog	BRIX1	>sp|Q8TDN6|BRX1_HUMAN Ribosome biogenesis protein BRX1 homolog OS=Homo sapiens GN=BRIX1 PE=1 SV=2	25	25	25	20870000	53411000	25408000	25408000
Q14108;E7EM68;D6RDG0	Q14108;E7EM68	Lysosome membrane protein 2	SCARB2	>sp|Q14108|SCRB2_HUMAN Lysosome membrane protein 2 OS=Homo sapiens GN=SCARB2 PE=1 SV=2;>tr|E7EM68|E7EM68_HUMAN Lysosome membrane protein 2 OS=Homo sapiens GN=SCARB2 PE=4 SV=1	21	21	21	14916000	51935000	25352000	25352000
Q02127;I3NI32;I3L449;J3QRQ3;J3QRJ4	Q02127;I3NI32	Dihydroorotate dehydrogenase (quinone), mitochondrial	DHODH	>sp|Q02127|PYRD_HUMAN Dihydroorotate dehydrogenase (quinone), mitochondrial OS=Homo sapiens GN=DHODH PE=1 SV=3;>tr|I3NI32|I3NI32_HUMAN Dihydroorotate dehydrogenase (quinone), mitochondrial OS=Homo sapiens GN=DHODH PE=4 SV=1	19	19	19	8816900	29381000	25136000	25136000
B4DNJ6;Q9Y3F4;B0AZV0;H0YH33	B4DNJ6;Q9Y3F4;B0AZV0	Serine-threonine kinase receptor-associated protein	STRAP	>tr|B4DNJ6|B4DNJ6_HUMAN Serine-threonine kinase receptor-associated protein OS=Homo sapiens GN=STRAP PE=2 SV=1;>sp|Q9Y3F4|STRAP_HUMAN Serine-threonine kinase receptor-associated protein OS=Homo sapiens GN=STRAP PE=1 SV=1;>tr|B0AZV0|B0AZV0_HUMAN Serine-thre	25	25	25	11948000	53408000	25023000	25023000
Q9BZE4;B7Z7A3;B4DY13;Q5T3R7;P20221	Q9BZE4;B7Z7A3;B4DY13	Nucleolar GTP-binding protein 1	GTPBP4	>sp|Q9BZE4|NOG1_HUMAN Nucleolar GTP-binding protein 1 OS=Homo sapiens GN=GTPBP4 PE=1 SV=3;>tr|B7Z7A3|B7Z7A3_HUMAN Nucleolar GTP-binding protein 1 OS=Homo sapiens GN=GTPBP4 PE=2 SV=1;>tr|B4DY13|B4DY13_HUMAN Nucleolar GTP-binding protein 1 OS=Homo sapiens GN	46	46	45	8711300	61991000	24991000	24991000
P48637;B7Z514;B6F210	P48637;B7Z514;B6F210	Glutathione synthetase	GSS	>sp|P48637|GSHB_HUMAN Glutathione synthetase OS=Homo sapiens GN=GSS PE=1 SV=1;>tr|B7Z514|B7Z514_HUMAN Glutathione synthetase OS=Homo sapiens GN=GSS PE=2 SV=1;>tr|B6F210|B6F210_HUMAN Glutathione synthetase OS=Homo sapiens GN=GSS PE=2 SV=1	34	34	34	6163200	41766000	24930000	24930000
P00966;Q5T6L6;Q5T6L5;Q5T6L7	P00966;Q5T6L6	Argininosuccinate synthase	ASS1	>sp|P00966|ASSY_HUMAN Argininosuccinate synthase OS=Homo sapiens GN=ASS1 PE=1 SV=2;>tr|Q5T6L6|Q5T6L6_HUMAN Argininosuccinate synthase (Fragment) OS=Homo sapiens GN=ASS1 PE=2 SV=1	27	27	27	9346900	27157000	24922000	24922000
P00387-3;P00387;P00387-2;B1AHF3;F8WCX7	P00387-3;P00387;P00387-2;B1AHF3	NADH-cytochrome b5 reductase 3;NADH-cytochrome b5 reductase 3 membrane-bound form;NADH-cytochrome b5 reductase 3 soluble form	CYB5R3	>sp|P00387-3|NB5R3_HUMAN Isoform 3 of NADH-cytochrome b5 reductase 3 OS=Homo sapiens GN=CYB5R3;>sp|P00387|NB5R3_HUMAN NADH-cytochrome b5 reductase 3 OS=Homo sapiens GN=CYB5R3 PE=1 SV=3;>sp|P00387-2|NB5R3_HUMAN Isoform 2 of NADH-cytochrome b5 reductase 3 OS	23	23	23	9557400	51150000	24905000	24905000
P36405	P36405	ADP-ribosylation factor-like protein 3	ARL3	>sp|P36405|ARL3_HUMAN ADP-ribosylation factor-like protein 3 OS=Homo sapiens GN=ARL3 PE=1 SV=2	11	11	11	6166900	28986000	24891000	24891000
Q9NPE3;H0YM60	Q9NPE3	H/ACA ribonucleoprotein complex subunit 3	NOP10	>sp|Q9NPE3|NOP10_HUMAN H/ACA ribonucleoprotein complex subunit 3 OS=Homo sapiens GN=NOP10 PE=1 SV=1	6	5	5	24663000	8664300	61340000	24663000
Q92820;E5RGF0	Q92820	Gamma-glutamyl hydrolase	GGH	>sp|Q92820|GGH_HUMAN Gamma-glutamyl hydrolase OS=Homo sapiens GN=GGH PE=1 SV=2	16	16	16	4326900	49666000	24625000	24625000
Q56VL3;Q56VL3-2;J3KPI9;D6RD77;REV__P27077	Q56VL3	OCIA domain-containing protein 2	OCIAD2	>sp|Q56VL3|OCAD2_HUMAN OCIA domain-containing protein 2 OS=Homo sapiens GN=OCIAD2 PE=1 SV=1	11	11	11	21682000	24624000	47468000	24624000
P26038	P26038	Moesin	MSN	>sp|P26038|MOES_HUMAN Moesin OS=Homo sapiens GN=MSN PE=1 SV=3	74	74	58	14090000	40338000	24534000	24534000
P38606;B7Z1R5;C9JVW8;C9JA17;F8WDJ3	P38606;B7Z1R5	V-type proton ATPase catalytic subunit A	ATP6V1A	>sp|P38606|VATA_HUMAN V-type proton ATPase catalytic subunit A OS=Homo sapiens GN=ATP6V1A PE=1 SV=2;>tr|B7Z1R5|B7Z1R5_HUMAN V-type proton ATPase catalytic subunit A OS=Homo sapiens GN=ATP6V1A PE=2 SV=1	43	43	43	8128500	35798000	24516000	24516000
Q9BTZ2;Q9BTZ2-4;E2QRL8;Q9BTZ2-5;E2QRI3;D3YTE6;H0YN69;Q6PKH6-2;Q6PKH6;P0CG22;Q9BTZ2-2;Q9BTZ2-7;H7BYG2;F5GWZ1;Q9BTZ2-3;J3QST2;F6TD35;H0YKN3;H0YNP7;E9PFL3;F5H660;Q9BTZ2-6;H0YLE1	Q9BTZ2;Q9BTZ2-4;E2QRL8;Q9BTZ2-5;E2QRI3	Dehydrogenase/reductase SDR family member 4	DHRS4	>sp|Q9BTZ2|DHRS4_HUMAN Dehydrogenase/reductase SDR family member 4 OS=Homo sapiens GN=DHRS4 PE=1 SV=3;>sp|Q9BTZ2-4|DHRS4_HUMAN Isoform 4 of Dehydrogenase/reductase SDR family member 4 OS=Homo sapiens GN=DHRS4;>tr|E2QRL8|E2QRL8_HUMAN Dehydrogenase/reductase	15	15	15	13572000	24477000	29146000	24477000
Q9BTV4	Q9BTV4	Transmembrane protein 43	TMEM43	>sp|Q9BTV4|TMM43_HUMAN Transmembrane protein 43 OS=Homo sapiens GN=TMEM43 PE=1 SV=1	23	23	23	5980200	37489000	24441000	24441000
Q8WUY1;H0YAR9	Q8WUY1;H0YAR9	UPF0670 protein THEM6	THEM6	>sp|Q8WUY1|THEM6_HUMAN UPF0670 protein THEM6 OS=Homo sapiens GN=THEM6 PE=1 SV=2;>tr|H0YAR9|H0YAR9_HUMAN UPF0670 protein THEM6 (Fragment) OS=Homo sapiens GN=THEM6 PE=4 SV=1	15	15	15	8651700	30517000	24420000	24420000
Q53H82	Q53H82	Beta-lactamase-like protein 2	LACTB2	>sp|Q53H82|LACB2_HUMAN Beta-lactamase-like protein 2 OS=Homo sapiens GN=LACTB2 PE=1 SV=2	16	16	16	11705000	39371000	24317000	24317000
Q86TX2;G3V4F2	Q86TX2;G3V4F2	Acyl-coenzyme A thioesterase 1	ACOT1	>sp|Q86TX2|ACOT1_HUMAN Acyl-coenzyme A thioesterase 1 OS=Homo sapiens GN=ACOT1 PE=1 SV=1;>tr|G3V4F2|G3V4F2_HUMAN Acyl-coenzyme A thioesterase 1 OS=Homo sapiens GN=ACOT1 PE=4 SV=1	22	22	3	14534000	63254000	24317000	24317000
O43592;F8WDU6;F5GZM3;F5GYW6	O43592	Exportin-T	XPOT	>sp|O43592|XPOT_HUMAN Exportin-T OS=Homo sapiens GN=XPOT PE=1 SV=2	37	37	37	10677000	33368000	24158000	24158000
Q9NRP2;H3BPT0;H3BPP2;H3BTB6;H3BNN8;H3BQQ1;H3BP68;H3BRC3;H3BN28	Q9NRP2;H3BPT0;H3BPP2;H3BTB6;H3BNN8	COX assembly mitochondrial protein 2 homolog	CMC2	>sp|Q9NRP2|COXM2_HUMAN COX assembly mitochondrial protein 2 homolog OS=Homo sapiens GN=CMC2 PE=1 SV=1;>tr|H3BPT0|H3BPT0_HUMAN COX assembly mitochondrial protein 2 homolog OS=Homo sapiens GN=CMC2 PE=4 SV=1;>tr|H3BPP2|H3BPP2_HUMAN COX assembly mitochondrial	4	4	4	5505900	53462000	24121000	24121000
Q5VT66-2;Q5VT66;H7BYZ9;Q5VT66-3;H0YDX4	Q5VT66-2;Q5VT66;H7BYZ9;Q5VT66-3	MOSC domain-containing protein 1, mitochondrial	41334	>sp|Q5VT66-2|MOSC1_HUMAN Isoform 2 of MOSC domain-containing protein 1, mitochondrial OS=Homo sapiens GN=MARC1;>sp|Q5VT66|MOSC1_HUMAN MOSC domain-containing protein 1, mitochondrial OS=Homo sapiens GN=MARC1 PE=1 SV=1;>tr|H7BYZ9|H7BYZ9_HUMAN MOSC domain-con	9	9	8	9942600	42112000	24059000	24059000
O75643;C9JAQ9;O75643-2;B4E0P5;REV__Q9Y617;REV__Q9Y617-2	O75643	U5 small nuclear ribonucleoprotein 200 kDa helicase	SNRNP200	>sp|O75643|U520_HUMAN U5 small nuclear ribonucleoprotein 200 kDa helicase OS=Homo sapiens GN=SNRNP200 PE=1 SV=2	139	139	138	7204500	30965000	24058000	24058000
O43242;H0YGV8;F5H8K4	O43242	26S proteasome non-ATPase regulatory subunit 3	PSMD3	>sp|O43242|PSMD3_HUMAN 26S proteasome non-ATPase regulatory subunit 3 OS=Homo sapiens GN=PSMD3 PE=1 SV=2	43	43	16	13229000	34810000	24043000	24043000
Q15459;E9PAW1;H7C1L2;F8WB66;F8WC79	Q15459;E9PAW1	Splicing factor 3A subunit 1	SF3A1	>sp|Q15459|SF3A1_HUMAN Splicing factor 3A subunit 1 OS=Homo sapiens GN=SF3A1 PE=1 SV=1;>tr|E9PAW1|E9PAW1_HUMAN Splicing factor 3A subunit 1 OS=Homo sapiens GN=SF3A1 PE=4 SV=1	45	45	45	6683800	33339000	23994000	23994000
C9JWM7;F8WCF6;P59998;H7C0A3;E7ETI0;F8WDD7;F6TTL5;F8WE39;F8WDW3	C9JWM7;F8WCF6;P59998;H7C0A3;E7ETI0;F8WDD7	Actin-related protein 2/3 complex subunit 4	ARPC4;ARPC4-TTLL3	>tr|C9JWM7|C9JWM7_HUMAN Actin-related protein 2/3 complex subunit 4 OS=Homo sapiens GN=ARPC4 PE=4 SV=1;>tr|F8WCF6|F8WCF6_HUMAN Actin-related protein 2/3 complex subunit 4 OS=Homo sapiens GN=ARPC4 PE=4 SV=1;>sp|P59998|ARPC4_HUMAN Actin-related protein 2/3 c	13	13	13	4503900	42653000	23989000	23989000
Q6P2Q9;I3L0J9;I3L3Z8;I3L1T8	Q6P2Q9	Pre-mRNA-processing-splicing factor 8	PRPF8	>sp|Q6P2Q9|PRP8_HUMAN Pre-mRNA-processing-splicing factor 8 OS=Homo sapiens GN=PRPF8 PE=1 SV=2	134	134	134	6383100	40756000	23905000	23905000
B4DNW0;Q03154;C9J6I6;C9J9D8;C9JWD4;C9JYZ0;F8WC59	B4DNW0;Q03154;C9J6I6;C9J9D8;C9JWD4	Aminoacylase-1	ACY1	>tr|B4DNW0|B4DNW0_HUMAN Aminoacylase-1 OS=Homo sapiens GN=ACY1 PE=2 SV=1;>sp|Q03154|ACY1_HUMAN Aminoacylase-1 OS=Homo sapiens GN=ACY1 PE=1 SV=1;>tr|C9J6I6|C9J6I6_HUMAN Aminoacylase-1 OS=Homo sapiens GN=ACY1 PE=4 SV=1;>tr|C9J9D8|C9J9D8_HUMAN Aminoacylase-1	21	21	3	9675100	27295000	23638000	23638000
P51398;P51398-2;P51398-3	P51398;P51398-2;P51398-3	28S ribosomal protein S29, mitochondrial	DAP3	>sp|P51398|RT29_HUMAN 28S ribosomal protein S29, mitochondrial OS=Homo sapiens GN=DAP3 PE=1 SV=1;>sp|P51398-2|RT29_HUMAN Isoform 2 of 28S ribosomal protein S29, mitochondrial OS=Homo sapiens GN=DAP3;>sp|P51398-3|RT29_HUMAN Isoform 3 of 28S ribosomal protei	22	22	21	6508200	48001000	23568000	23568000
O60220	O60220	Mitochondrial import inner membrane translocase subunit Tim8 A	TIMM8A	>sp|O60220|TIM8A_HUMAN Mitochondrial import inner membrane translocase subunit Tim8 A OS=Homo sapiens GN=TIMM8A PE=1 SV=1	5	5	5	9264700	38269000	23559000	23559000
Q96IU4;F8W9U3;B4DQI4;Q96IU4-2	Q96IU4;F8W9U3;B4DQI4	Abhydrolase domain-containing protein 14B	ABHD14B	>sp|Q96IU4|ABHEB_HUMAN Alpha/beta hydrolase domain-containing protein 14B OS=Homo sapiens GN=ABHD14B PE=1 SV=1;>tr|F8W9U3|F8W9U3_HUMAN Alpha/beta hydrolase domain-containing protein 14B OS=Homo sapiens GN=ABHD14B PE=4 SV=1;>tr|B4DQI4|B4DQI4_HUMAN Alpha/bet	9	9	9	12076000	36899000	23515000	23515000
Q14165;F5H1S8;F5GX14;H0YG07;P15833	Q14165;F5H1S8	Malectin	MLEC	>sp|Q14165|MLEC_HUMAN Malectin OS=Homo sapiens GN=MLEC PE=1 SV=1;>tr|F5H1S8|F5H1S8_HUMAN Malectin (Fragment) OS=Homo sapiens GN=MLEC PE=4 SV=1	19	19	19	10762000	48869000	23477000	23477000
Q14240-2;Q14240;E7EQG2;J3KSN7	Q14240-2;Q14240;E7EQG2	Eukaryotic initiation factor 4A-II	EIF4A2	>sp|Q14240-2|IF4A2_HUMAN Isoform 2 of Eukaryotic initiation factor 4A-II OS=Homo sapiens GN=EIF4A2;>sp|Q14240|IF4A2_HUMAN Eukaryotic initiation factor 4A-II OS=Homo sapiens GN=EIF4A2 PE=1 SV=2;>tr|E7EQG2|E7EQG2_HUMAN Eukaryotic initiation factor 4A-II OS=H	29	12	1	4895500	23467000	26554000	23467000
O15371;B4DVY1;B0QYA5;B0QYA4;B0QYA6;B0QYA7;B0QYA8	O15371;B4DVY1	Eukaryotic translation initiation factor 3 subunit D	EIF3D	>sp|O15371|EIF3D_HUMAN Eukaryotic translation initiation factor 3 subunit D OS=Homo sapiens GN=EIF3D PE=1 SV=1;>tr|B4DVY1|B4DVY1_HUMAN Eukaryotic translation initiation factor 3 subunit D OS=Homo sapiens GN=EIF3D PE=2 SV=1	27	27	17	7958800	35799000	23437000	23437000
Q14152;F5H335	Q14152;F5H335	Eukaryotic translation initiation factor 3 subunit A	EIF3A	>sp|Q14152|EIF3A_HUMAN Eukaryotic translation initiation factor 3 subunit A OS=Homo sapiens GN=EIF3A PE=1 SV=1;>tr|F5H335|F5H335_HUMAN Eukaryotic translation initiation factor 3 subunit A OS=Homo sapiens GN=EIF3A PE=4 SV=1	96	96	95	9443400	30939000	23430000	23430000
P62873;F6UT28;F6X3N5;B1AKQ8	P62873;F6UT28;F6X3N5;B1AKQ8	Guanine nucleotide-binding protein G(I)/G(S)/G(T) subunit beta-1	GNB1	>sp|P62873|GBB1_HUMAN Guanine nucleotide-binding protein G(I)/G(S)/G(T) subunit beta-1 OS=Homo sapiens GN=GNB1 PE=1 SV=3;>tr|F6UT28|F6UT28_HUMAN Guanine nucleotide-binding protein G(I)/G(S)/G(T) subunit beta-1 (Fragment) OS=Homo sapiens GN=GNB1 PE=4 SV=1;>	16	16	5	17517000	60561000	23328000	23328000
P62877	P62877	E3 ubiquitin-protein ligase RBX1	RBX1	>sp|P62877|RBX1_HUMAN E3 ubiquitin-protein ligase RBX1 OS=Homo sapiens GN=RBX1 PE=1 SV=1	7	7	7	23297000	16603000	31321000	23297000
Q6P1X6;H0YF29;Q6P1X6-2;J3KNI2	Q6P1X6;H0YF29;Q6P1X6-2	UPF0598 protein C8orf82	C8orf82	>sp|Q6P1X6|CH082_HUMAN UPF0598 protein C8orf82 OS=Homo sapiens GN=C8orf82 PE=1 SV=2;>tr|H0YF29|H0YF29_HUMAN UPF0598 protein C8orf82 (Fragment) OS=Homo sapiens GN=C8orf82 PE=4 SV=1;>sp|Q6P1X6-2|CH082_HUMAN Isoform 2 of UPF0598 protein C8orf82 OS=Homo sapien	10	10	10	4445500	24399000	23291000	23291000
Q6PI48;Q9H9M6	Q6PI48	Aspartate--tRNA ligase, mitochondrial	DARS2	>sp|Q6PI48|SYDM_HUMAN Aspartate--tRNA ligase, mitochondrial OS=Homo sapiens GN=DARS2 PE=1 SV=1	33	33	33	7409400	38827000	23265000	23265000
Q99988	Q99988	Growth/differentiation factor 15	GDF15	>sp|Q99988|GDF15_HUMAN Growth/differentiation factor 15 OS=Homo sapiens GN=GDF15 PE=1 SV=3	12	12	12	11546000	24487000	23258000	23258000
P55263;P55263-2;P55263-3;B7Z800	P55263;P55263-2;P55263-3;B7Z800	Adenosine kinase	ADK	>sp|P55263|ADK_HUMAN Adenosine kinase OS=Homo sapiens GN=ADK PE=1 SV=2;>sp|P55263-2|ADK_HUMAN Isoform Short of Adenosine kinase OS=Homo sapiens GN=ADK;>sp|P55263-3|ADK_HUMAN Isoform 3 of Adenosine kinase OS=Homo sapiens GN=ADK;>tr|B7Z800|B7Z800_HUMAN Adeno	24	24	24	10335000	23253000	41250000	23253000
P28072;I3L3X7	P28072	Proteasome subunit beta type-6	PSMB6	>sp|P28072|PSB6_HUMAN Proteasome subunit beta type-6 OS=Homo sapiens GN=PSMB6 PE=1 SV=4	10	10	10	16008000	26873000	23245000	23245000
P09234;Q5TAL2	P09234	U1 small nuclear ribonucleoprotein C	SNRPC	>sp|P09234|RU1C_HUMAN U1 small nuclear ribonucleoprotein C OS=Homo sapiens GN=SNRPC PE=1 SV=1	7	7	7	15925000	58108000	23237000	23237000
P09497;P09497-2;D6RJD1;H0Y9Q6	P09497;P09497-2	Clathrin light chain B	CLTB	>sp|P09497|CLCB_HUMAN Clathrin light chain B OS=Homo sapiens GN=CLTB PE=1 SV=1;>sp|P09497-2|CLCB_HUMAN Isoform Non-brain of Clathrin light chain B OS=Homo sapiens GN=CLTB	13	13	13	18226000	36791000	23236000	23236000
P07858;E9PQM1;E9PSG5;E9PLY3;E9PHZ5;E9PNL5;E9PKQ7;E9PKD0;E9PCB3;E9PJ67;E9PR54;E9PS78;E9PL32;E9PKX0;E9PIS1	P07858	Cathepsin B;Cathepsin B light chain;Cathepsin B heavy chain	CTSB	>sp|P07858|CATB_HUMAN Cathepsin B OS=Homo sapiens GN=CTSB PE=1 SV=3	17	17	17	9032800	50098000	23163000	23163000
P80303;P80303-2;J3KQU0;E9PKG6;E9PLE9;E9PLR0;H0YEG8;E9PM22;E9PJP3;H0YD18	P80303;P80303-2;J3KQU0;E9PKG6;E9PLE9;E9PLR0	Nucleobindin-2	NUCB2	>sp|P80303|NUCB2_HUMAN Nucleobindin-2 OS=Homo sapiens GN=NUCB2 PE=1 SV=2;>sp|P80303-2|NUCB2_HUMAN Isoform 2 of Nucleobindin-2 OS=Homo sapiens GN=NUCB2;>tr|J3KQU0|J3KQU0_HUMAN Nefastin-1 OS=Homo sapiens GN=NUCB2 PE=4 SV=1;>tr|E9PKG6|E9PKG6_HUMAN Nefastin-1	24	24	24	10145000	36421000	23139000	23139000
Q9H0A0;E7ESU4;E9PMU0;E9PJN6	Q9H0A0;E7ESU4	N-acetyltransferase 10	NAT10	>sp|Q9H0A0|NAT10_HUMAN N-acetyltransferase 10 OS=Homo sapiens GN=NAT10 PE=1 SV=2;>tr|E7ESU4|E7ESU4_HUMAN N-acetyltransferase 10 OS=Homo sapiens GN=NAT10 PE=4 SV=1	57	57	57	5403100	28858000	23113000	23113000
Q13242;H0YIB4	Q13242;H0YIB4	Serine/arginine-rich splicing factor 9	SRSF9	>sp|Q13242|SRSF9_HUMAN Serine/arginine-rich splicing factor 9 OS=Homo sapiens GN=SRSF9 PE=1 SV=1;>tr|H0YIB4|H0YIB4_HUMAN Serine/arginine-rich-splicing factor 9 (Fragment) OS=Homo sapiens GN=SRSF9 PE=4 SV=1	20	19	19	14911000	54549000	23106000	23106000
Q8WW59	Q8WW59	SPRY domain-containing protein 4	SPRYD4	>sp|Q8WW59|SPRY4_HUMAN SPRY domain-containing protein 4 OS=Homo sapiens GN=SPRYD4 PE=1 SV=2	13	13	13	15106000	23093000	23898000	23093000
Q12874;E7EUT8	Q12874;E7EUT8	Splicing factor 3A subunit 3	SF3A3	>sp|Q12874|SF3A3_HUMAN Splicing factor 3A subunit 3 OS=Homo sapiens GN=SF3A3 PE=1 SV=1;>tr|E7EUT8|E7EUT8_HUMAN Splicing factor 3A subunit 3 OS=Homo sapiens GN=SF3A3 PE=4 SV=1	32	32	32	11601000	25203000	23033000	23033000
P53985;Q5T8R5;Q49A45;Q5T8R3;Q5T8R4	P53985;Q5T8R5	Monocarboxylate transporter 1	SLC16A1	>sp|P53985|MOT1_HUMAN Monocarboxylate transporter 1 OS=Homo sapiens GN=SLC16A1 PE=1 SV=3;>tr|Q5T8R5|Q5T8R5_HUMAN Monocarboxylate transporter 1 (Fragment) OS=Homo sapiens GN=SLC16A1 PE=2 SV=1	11	11	11	13180000	23006000	26946000	23006000
P60228;E5RGA2;E5RHS5;H0YBR5;H0YAW4;E5RII3;E5RJ25;H0YBP5	P60228;E5RGA2	Eukaryotic translation initiation factor 3 subunit E	EIF3E	>sp|P60228|EIF3E_HUMAN Eukaryotic translation initiation factor 3 subunit E OS=Homo sapiens GN=EIF3E PE=1 SV=1;>tr|E5RGA2|E5RGA2_HUMAN Eukaryotic translation initiation factor 3 subunit E OS=Homo sapiens GN=EIF3E PE=3 SV=1	25	25	17	7518100	22935000	24680000	22935000
Q13740;B4DTU0;Q13740-2;F5GXJ9;H7C543;Q6ZS95	Q13740;B4DTU0;Q13740-2;F5GXJ9;H7C543	CD166 antigen	ALCAM	>sp|Q13740|CD166_HUMAN CD166 antigen OS=Homo sapiens GN=ALCAM PE=1 SV=2;>tr|B4DTU0|B4DTU0_HUMAN CD166 antigen OS=Homo sapiens GN=ALCAM PE=2 SV=1;>sp|Q13740-2|CD166_HUMAN Isoform 2 of CD166 antigen OS=Homo sapiens GN=ALCAM;>tr|F5GXJ9|F5GXJ9_HUMAN CD166 anti	27	27	27	6223900	35204000	22807000	22807000
J3KPV7;P25325;B1AH49;Q07001;B4DT92;B4DKT6;C9JJV8;F8WBS0;F8WB46	J3KPV7;P25325;B1AH49	3-mercaptopyruvate sulfurtransferase;Sulfurtransferase	MPST	>tr|J3KPV7|J3KPV7_HUMAN Sulfurtransferase OS=Homo sapiens GN=MPST PE=4 SV=1;>sp|P25325|THTM_HUMAN 3-mercaptopyruvate sulfurtransferase OS=Homo sapiens GN=MPST PE=1 SV=3;>tr|B1AH49|B1AH49_HUMAN Sulfurtransferase OS=Homo sapiens GN=MPST PE=4 SV=1	18	18	17	13320000	48893000	22750000	22750000
Q9Y3C1;D6RGD3;D6RIC3;D6RC60;D6RG37	Q9Y3C1;D6RGD3;D6RIC3	Nucleolar protein 16	NOP16	>sp|Q9Y3C1|NOP16_HUMAN Nucleolar protein 16 OS=Homo sapiens GN=NOP16 PE=1 SV=2;>tr|D6RGD3|D6RGD3_HUMAN Nucleolar protein 16 OS=Homo sapiens GN=NOP16 PE=4 SV=1;>tr|D6RIC3|D6RIC3_HUMAN Nucleolar protein 16 OS=Homo sapiens GN=NOP16 PE=4 SV=1	13	13	13	6112100	33449000	22679000	22679000
P25815	P25815	Protein S100-P	S100P	>sp|P25815|S100P_HUMAN Protein S100-P OS=Homo sapiens GN=S100P PE=1 SV=2	4	4	4	22656000	6068500	26971000	22656000
Q14938-5;Q14938-3	Q14938-5;Q14938-3			>sp|Q14938-5|NFIX_HUMAN Isoform 5 of Nuclear factor 1 X-type OS=Homo sapiens GN=NFIX;>sp|Q14938-3|NFIX_HUMAN Isoform 3 of Nuclear factor 1 X-type OS=Homo sapiens GN=NFIX	16	14	2	9496500	22608000	22859000	22608000
Q86SF2;H0YAH3;E9PBY3;H0YAK0	Q86SF2;H0YAH3	N-acetylgalactosaminyltransferase 7	GALNT7	>sp|Q86SF2|GALT7_HUMAN N-acetylgalactosaminyltransferase 7 OS=Homo sapiens GN=GALNT7 PE=1 SV=1;>tr|H0YAH3|H0YAH3_HUMAN N-acetylgalactosaminyltransferase 7 (Fragment) OS=Homo sapiens GN=GALNT7 PE=3 SV=1	37	37	37	7105500	22498000	23593000	22498000
D6RER5;Q9NVA2;D6RGI3;Q9NVA2-2;D6RDU5;H0Y961;D6R9Y6;D6RDP1;H0Y9G8	D6RER5;Q9NVA2;D6RGI3;Q9NVA2-2;D6RDU5;H0Y961	Septin-11	41528	>tr|D6RER5|D6RER5_HUMAN Septin-11 OS=Homo sapiens GN=SEPT11 PE=3 SV=1;>sp|Q9NVA2|SEP11_HUMAN Septin-11 OS=Homo sapiens GN=SEPT11 PE=1 SV=3;>tr|D6RGI3|D6RGI3_HUMAN Septin 11, isoform CRA_b OS=Homo sapiens GN=SEPT11 PE=3 SV=1;>sp|Q9NVA2-2|SEP11_HUMAN Isoform	24	24	11	12968000	31331000	22490000	22490000
P52907	P52907	F-actin-capping protein subunit alpha-1	CAPZA1	>sp|P52907|CAZA1_HUMAN F-actin-capping protein subunit alpha-1 OS=Homo sapiens GN=CAPZA1 PE=1 SV=3	20	16	16	4780900	30177000	22452000	22452000
Q8N4T8;Q8N4T8-2;H0Y962;D6RGF2;D6RJF4;D6RAV8	Q8N4T8;Q8N4T8-2;H0Y962	Carbonyl reductase family member 4	CBR4	>sp|Q8N4T8|CBR4_HUMAN Carbonyl reductase family member 4 OS=Homo sapiens GN=CBR4 PE=1 SV=3;>sp|Q8N4T8-2|CBR4_HUMAN Isoform 2 of Carbonyl reductase family member 4 OS=Homo sapiens GN=CBR4;>tr|H0Y962|H0Y962_HUMAN Carbonyl reductase family member 4 (Fragment)	10	10	10	5028100	43943000	22441000	22441000
E7ESZ7;O95299;Q8WXC9;C9J6X0;H7C2X4;H7C1Y7;H7C2W5;Q8N1B9	E7ESZ7;O95299;Q8WXC9	NADH dehydrogenase [ubiquinone] 1 alpha subcomplex subunit 10, mitochondrial	NDUFA10	>tr|E7ESZ7|E7ESZ7_HUMAN NADH dehydrogenase [ubiquinone] 1 alpha subcomplex subunit 10, mitochondrial OS=Homo sapiens GN=NDUFA10 PE=4 SV=1;>sp|O95299|NDUAA_HUMAN NADH dehydrogenase [ubiquinone] 1 alpha subcomplex subunit 10, mitochondrial OS=Homo sapiens GN	20	20	20	12774000	48893000	22418000	22418000
C9JJ19;P82930;H3BP88	C9JJ19;P82930	28S ribosomal protein S34, mitochondrial	MRPS34	>tr|C9JJ19|C9JJ19_HUMAN 28S ribosomal protein S34, mitochondrial OS=Homo sapiens GN=MRPS34 PE=4 SV=2;>sp|P82930|RT34_HUMAN 28S ribosomal protein S34, mitochondrial OS=Homo sapiens GN=MRPS34 PE=1 SV=2	17	17	17	10164000	28139000	22358000	22358000
Q01130;B4DN89;J3KP15;J3QL05	Q01130;B4DN89;J3KP15;J3QL05	Serine/arginine-rich splicing factor 2	SRSF2;SFRS2	>sp|Q01130|SRSF2_HUMAN Serine/arginine-rich splicing factor 2 OS=Homo sapiens GN=SRSF2 PE=1 SV=4;>tr|B4DN89|B4DN89_HUMAN Serine/arginine-rich-splicing factor 2 OS=Homo sapiens GN=SFRS2 PE=2 SV=1;>tr|J3KP15|J3KP15_HUMAN Serine/arginine-rich-splicing factor	13	12	9	29117000	22285000	18170000	22285000
Q14554;Q9BV43;H7C4F9;C9JY10	Q14554;Q9BV43	Protein disulfide-isomerase A5	PDIA5	>sp|Q14554|PDIA5_HUMAN Protein disulfide-isomerase A5 OS=Homo sapiens GN=PDIA5 PE=1 SV=1;>tr|Q9BV43|Q9BV43_HUMAN PDIA5 protein OS=Homo sapiens GN=PDIA5 PE=2 SV=1	24	24	24	7177000	22242000	23049000	22242000
Q9NRP0;D6RH22	Q9NRP0;D6RH22	Oligosaccharyltransferase complex subunit OSTC	OSTC	>sp|Q9NRP0|OSTC_HUMAN Oligosaccharyltransferase complex subunit OSTC OS=Homo sapiens GN=OSTC PE=1 SV=1;>tr|D6RH22|D6RH22_HUMAN Oligosaccharyltransferase complex subunit OSTC OS=Homo sapiens GN=OSTC PE=4 SV=2	3	3	3	3655800	71099000	22193000	22193000
Q99720;Q99720-2;Q99720-3;Q99720-4;Q99720-5;Q5T1J1;REV__Q91FR9	Q99720;Q99720-2;Q99720-3;Q99720-4;Q99720-5	Sigma non-opioid intracellular receptor 1	SIGMAR1	>sp|Q99720|SGMR1_HUMAN Sigma non-opioid intracellular receptor 1 OS=Homo sapiens GN=SIGMAR1 PE=1 SV=1;>sp|Q99720-2|SGMR1_HUMAN Isoform 2 of Sigma non-opioid intracellular receptor 1 OS=Homo sapiens GN=SIGMAR1;>sp|Q99720-3|SGMR1_HUMAN Isoform 3 of Sigma non	6	6	6	6069000	22190000	30834000	22190000
O43681;K7ERW9	O43681	ATPase ASNA1	ASNA1	>sp|O43681|ASNA_HUMAN ATPase ASNA1 OS=Homo sapiens GN=ASNA1 PE=1 SV=2	13	13	13	7624300	38185000	22135000	22135000
P13861;Q9BUB1;H7C1L0;H7C330;C9J830;H7C4A9	P13861;Q9BUB1	cAMP-dependent protein kinase type II-alpha regulatory subunit	PRKAR2A	>sp|P13861|KAP2_HUMAN cAMP-dependent protein kinase type II-alpha regulatory subunit OS=Homo sapiens GN=PRKAR2A PE=1 SV=2;>tr|Q9BUB1|Q9BUB1_HUMAN PRKAR2A protein OS=Homo sapiens GN=PRKAR2A PE=2 SV=1	25	25	21	8658200	32752000	22068000	22068000
P49589-3;P49589;B4DKY1;P49589-2;A8MVQ3;E9PLP0;E9PRS8;C9JLN0	P49589-3;P49589;B4DKY1;P49589-2;A8MVQ3	Cysteine--tRNA ligase, cytoplasmic	CARS	>sp|P49589-3|SYCC_HUMAN Isoform 3 of Cysteine--tRNA ligase, cytoplasmic OS=Homo sapiens GN=CARS;>sp|P49589|SYCC_HUMAN Cysteine--tRNA ligase, cytoplasmic OS=Homo sapiens GN=CARS PE=1 SV=3;>tr|B4DKY1|B4DKY1_HUMAN Cysteine--tRNA ligase, cytoplasmic OS=Homo sa	44	44	44	7029300	42939000	21932000	21932000
Q3KQS4;P46087;P46087-2;Q05BA7;F5H5X6;F5GYR3;F5H709;F5GWB7;F5H359;F5H8G6	Q3KQS4;P46087;P46087-2;Q05BA7	Putative ribosomal RNA methyltransferase NOP2	NOP2	>tr|Q3KQS4|Q3KQS4_HUMAN NOP2 protein OS=Homo sapiens GN=NOP2 PE=2 SV=1;>sp|P46087|NOP2_HUMAN Putative ribosomal RNA methyltransferase NOP2 OS=Homo sapiens GN=NOP2 PE=1 SV=2;>sp|P46087-2|NOP2_HUMAN Isoform 2 of Putative ribosomal RNA methyltransferase NOP2	35	35	35	7158200	30512000	21928000	21928000
H0Y368;Q5QPK2;O60762;E9PHH5;Q5QPJ9	H0Y368;Q5QPK2;O60762;E9PHH5;Q5QPJ9	Dolichol-phosphate mannosyltransferase	DPM1	>tr|H0Y368|H0Y368_HUMAN Dolichol-phosphate mannosyltransferase (Fragment) OS=Homo sapiens GN=DPM1 PE=4 SV=1;>tr|Q5QPK2|Q5QPK2_HUMAN Dolichol-phosphate mannosyltransferase OS=Homo sapiens GN=DPM1 PE=2 SV=1;>sp|O60762|DPM1_HUMAN Dolichol-phosphate mannosyltr	18	18	18	9496000	21887000	28214000	21887000
P68032;P68133;A6NL76;Q5T8M8	P68032;P68133;A6NL76;Q5T8M8	Actin, alpha cardiac muscle 1;Actin, alpha skeletal muscle	ACTC1;ACTA1	>sp|P68032|ACTC_HUMAN Actin, alpha cardiac muscle 1 OS=Homo sapiens GN=ACTC1 PE=1 SV=1;>sp|P68133|ACTS_HUMAN Actin, alpha skeletal muscle OS=Homo sapiens GN=ACTA1 PE=1 SV=1;>tr|A6NL76|A6NL76_HUMAN Actin, alpha skeletal muscle OS=Homo sapiens GN=ACTA1 PE=3	39	11	1	21764000	30771000	2987400	21764000
Q86Y39;C9JT23;Q86Y39-2;K7EMT4;K7EP35;K7EK78;K7EQ77;K7ELJ0	Q86Y39;C9JT23;Q86Y39-2;K7EMT4;K7EP35;K7EK78;K7EQ77	NADH dehydrogenase [ubiquinone] 1 alpha subcomplex subunit 11	NDUFA11	>sp|Q86Y39|NDUAB_HUMAN NADH dehydrogenase [ubiquinone] 1 alpha subcomplex subunit 11 OS=Homo sapiens GN=NDUFA11 PE=1 SV=3;>tr|C9JT23|C9JT23_HUMAN NADH dehydrogenase [ubiquinone] 1 alpha subcomplex subunit 11 OS=Homo sapiens GN=NDUFA11 PE=4 SV=1;>sp|Q86Y39-	7	7	7	21723000	80852000	20572000	21723000
Q9NWV4;B1ARP7	Q9NWV4;B1ARP7	UPF0587 protein C1orf123	C1orf123	>sp|Q9NWV4|CA123_HUMAN UPF0587 protein C1orf123 OS=Homo sapiens GN=C1orf123 PE=1 SV=1;>tr|B1ARP7|B1ARP7_HUMAN Chromosome 1 open reading frame 123 OS=Homo sapiens GN=C1orf123 PE=4 SV=1	9	9	9	3620300	26709000	21704000	21704000
P61160;E9PF41;F5H6T1;REV__P08389;REV__P15850	P61160;E9PF41;F5H6T1	Actin-related protein 2	ACTR2	>sp|P61160|ARP2_HUMAN Actin-related protein 2 OS=Homo sapiens GN=ACTR2 PE=1 SV=1;>tr|E9PF41|E9PF41_HUMAN Actin-related protein 2 OS=Homo sapiens GN=ACTR2 PE=3 SV=1;>tr|F5H6T1|F5H6T1_HUMAN Actin-related protein 2 OS=Homo sapiens GN=ACTR2 PE=3 SV=1	23	23	23	9373200	38920000	21646000	21646000
Q14011;K7EQR7;K7EPM4;K7EMY9;K7ER40;K7ELT6;K7EJV5;K7ENX8;K7ELV6;K7ELL4;K7EQL0;K7EIF7;K7ENN6;K7EQX4	Q14011;K7EQR7;K7EPM4;K7EMY9;K7ER40;K7ELT6;K7EJV5;K7ENX8;K7ELV6	Cold-inducible RNA-binding protein	CIRBP	>sp|Q14011|CIRBP_HUMAN Cold-inducible RNA-binding protein OS=Homo sapiens GN=CIRBP PE=1 SV=1;>tr|K7EQR7|K7EQR7_HUMAN Cold-inducible RNA-binding protein OS=Homo sapiens GN=CIRBP PE=4 SV=1;>tr|K7EPM4|K7EPM4_HUMAN Cold-inducible RNA-binding protein OS=Homo sa	8	7	2	14267000	23727000	21602000	21602000
O14980;C9JKM9;C9J673;C9JV99;C9JQ02;C9IZS4;F8WF71;C9IYM2;H7BZC5;C9JF49	O14980	Exportin-1	XPO1	>sp|O14980|XPO1_HUMAN Exportin-1 OS=Homo sapiens GN=XPO1 PE=1 SV=1	54	54	54	11858000	27916000	21591000	21591000
Q9Y2W1	Q9Y2W1	Thyroid hormone receptor-associated protein 3	THRAP3	>sp|Q9Y2W1|TR150_HUMAN Thyroid hormone receptor-associated protein 3 OS=Homo sapiens GN=THRAP3 PE=1 SV=2	46	45	45	12764000	43978000	21587000	21587000
P27694;I3L4R8;I3L2M5;I3L524	P27694;I3L4R8	Replication protein A 70 kDa DNA-binding subunit	RPA1	>sp|P27694|RFA1_HUMAN Replication protein A 70 kDa DNA-binding subunit OS=Homo sapiens GN=RPA1 PE=1 SV=2;>tr|I3L4R8|I3L4R8_HUMAN Replication protein A 70 kDa DNA-binding subunit (Fragment) OS=Homo sapiens GN=RPA1 PE=4 SV=1	39	39	38	6956600	28029000	21579000	21579000
P61086;B4DIZ2;D6RDM7;C9JGP1;P61086-2;D6RFX1	P61086;B4DIZ2;D6RDM7;C9JGP1;P61086-2	Ubiquitin-conjugating enzyme E2 K	UBE2K	>sp|P61086|UBE2K_HUMAN Ubiquitin-conjugating enzyme E2 K OS=Homo sapiens GN=UBE2K PE=1 SV=3;>tr|B4DIZ2|B4DIZ2_HUMAN Ubiquitin-conjugating enzyme E2 K OS=Homo sapiens GN=UBE2K PE=2 SV=1;>tr|D6RDM7|D6RDM7_HUMAN Ubiquitin-conjugating enzyme E2 K (Fragment) OS	10	10	10	13552000	42326000	21486000	21486000
Q7L2H7;B4E2Q4;H0YCQ8;J3KNJ2;E9PN86;E9PRY0;E7ESM3;E9PRI2	Q7L2H7;B4E2Q4;H0YCQ8;J3KNJ2	Eukaryotic translation initiation factor 3 subunit M	EIF3M	>sp|Q7L2H7|EIF3M_HUMAN Eukaryotic translation initiation factor 3 subunit M OS=Homo sapiens GN=EIF3M PE=1 SV=1;>tr|B4E2Q4|B4E2Q4_HUMAN Eukaryotic translation initiation factor 3 subunit M OS=Homo sapiens GN=EIF3M PE=2 SV=1;>tr|H0YCQ8|H0YCQ8_HUMAN Eukaryoti	23	23	23	9397800	35697000	21462000	21462000
Q9Y6M9;E9PH64;E9PF49;E7EWZ0	Q9Y6M9;E9PH64;E9PF49;E7EWZ0	NADH dehydrogenase [ubiquinone] 1 beta subcomplex subunit 9	NDUFB9	>sp|Q9Y6M9|NDUB9_HUMAN NADH dehydrogenase [ubiquinone] 1 beta subcomplex subunit 9 OS=Homo sapiens GN=NDUFB9 PE=1 SV=3;>tr|E9PH64|E9PH64_HUMAN NADH dehydrogenase [ubiquinone] 1 beta subcomplex subunit 9 OS=Homo sapiens GN=NDUFB9 PE=4 SV=1;>tr|E9PF49|E9PF49	10	10	10	14456000	21413000	21684000	21413000
Q96EK6;G3V4W4;G3V5E4	Q96EK6;G3V4W4;G3V5E4	Glucosamine 6-phosphate N-acetyltransferase	GNPNAT1	>sp|Q96EK6|GNA1_HUMAN Glucosamine 6-phosphate N-acetyltransferase OS=Homo sapiens GN=GNPNAT1 PE=1 SV=1;>tr|G3V4W4|G3V4W4_HUMAN Glucosamine 6-phosphate N-acetyltransferase (Fragment) OS=Homo sapiens GN=GNPNAT1 PE=4 SV=1;>tr|G3V5E4|G3V5E4_HUMAN Glucosamine 6	10	10	10	7731300	42364000	21410000	21410000
A6NCI0;Q9Y6G3;J3KPP0	A6NCI0;Q9Y6G3;J3KPP0	39S ribosomal protein L42, mitochondrial	MRPL42	>tr|A6NCI0|A6NCI0_HUMAN 39S ribosomal protein L42, mitochondrial OS=Homo sapiens GN=MRPL42 PE=4 SV=1;>sp|Q9Y6G3|RM42_HUMAN 39S ribosomal protein L42, mitochondrial OS=Homo sapiens GN=MRPL42 PE=1 SV=1;>tr|J3KPP0|J3KPP0_HUMAN 39S ribosomal protein L42, mitoc	6	6	6	3804800	51025000	21380000	21380000
O75439;G3V0E4;E7ERZ4;F8WAZ6;F8WBE1;F8WEA6	O75439;G3V0E4;E7ERZ4	Mitochondrial-processing peptidase subunit beta	PMPCB	>sp|O75439|MPPB_HUMAN Mitochondrial-processing peptidase subunit beta OS=Homo sapiens GN=PMPCB PE=1 SV=2;>tr|G3V0E4|G3V0E4_HUMAN Mitochondrial-processing peptidase subunit beta OS=Homo sapiens GN=PMPCB PE=3 SV=1;>tr|E7ERZ4|E7ERZ4_HUMAN Mitochondrial-proces	24	24	24	7986500	33446000	21300000	21300000
Q13547;F5GXM1;Q5TEE2	Q13547;F5GXM1	Histone deacetylase 1	HDAC1	>sp|Q13547|HDAC1_HUMAN Histone deacetylase 1 OS=Homo sapiens GN=HDAC1 PE=1 SV=1;>tr|F5GXM1|F5GXM1_HUMAN Histone deacetylase 1 OS=Homo sapiens GN=HDAC1 PE=4 SV=1	26	25	19	6102700	47010000	21300000	21300000
Q9BWJ5	Q9BWJ5	Splicing factor 3B subunit 5	SF3B5	>sp|Q9BWJ5|SF3B5_HUMAN Splicing factor 3B subunit 5 OS=Homo sapiens GN=SF3B5 PE=1 SV=1	7	7	7	6372300	21177000	37820000	21177000
P63010-2;P63010;Q7Z451;K7EJT8;K7ERB2;K7EN71;K7EJX1;K7EJ01;K7EKZ5;K7ERE4	P63010-2;P63010;Q7Z451;K7EJT8	AP-2 complex subunit beta	AP2B1	>sp|P63010-2|AP2B1_HUMAN Isoform 2 of AP-2 complex subunit beta OS=Homo sapiens GN=AP2B1;>sp|P63010|AP2B1_HUMAN AP-2 complex subunit beta OS=Homo sapiens GN=AP2B1 PE=1 SV=1;>tr|Q7Z451|Q7Z451_HUMAN AP-2 complex subunit beta OS=Homo sapiens GN=AP2B1 PE=2 SV=	56	56	26	8892700	21156000	23291000	21156000
Q08257;A6NN60;A6NP24;C9JH92;Q08257-2	Q08257;A6NN60;A6NP24;C9JH92	Quinone oxidoreductase	CRYZ	>sp|Q08257|QOR_HUMAN Quinone oxidoreductase OS=Homo sapiens GN=CRYZ PE=1 SV=1;>tr|A6NN60|A6NN60_HUMAN Quinone oxidoreductase OS=Homo sapiens GN=CRYZ PE=4 SV=1;>tr|A6NP24|A6NP24_HUMAN Quinone oxidoreductase (Fragment) OS=Homo sapiens GN=CRYZ PE=4 SV=1;>tr|C	22	22	22	10382000	21816000	21103000	21103000
P50416;P50416-2;H3BUV7;H3BP22;H3BUJ0	P50416;P50416-2	Carnitine O-palmitoyltransferase 1, liver isoform	CPT1A	>sp|P50416|CPT1A_HUMAN Carnitine O-palmitoyltransferase 1, liver isoform OS=Homo sapiens GN=CPT1A PE=1 SV=2;>sp|P50416-2|CPT1A_HUMAN Isoform 2 of Carnitine O-palmitoyltransferase 1, liver isoform OS=Homo sapiens GN=CPT1A	35	35	31	9016800	27981000	21091000	21091000
Q8IZ81;D6RBS5;D6RHX2	Q8IZ81;D6RBS5	ELMO domain-containing protein 2	ELMOD2	>sp|Q8IZ81|ELMD2_HUMAN ELMO domain-containing protein 2 OS=Homo sapiens GN=ELMOD2 PE=1 SV=1;>tr|D6RBS5|D6RBS5_HUMAN ELMO domain-containing protein 2 (Fragment) OS=Homo sapiens GN=ELMOD2 PE=4 SV=1	13	13	13	3488400	27625000	21066000	21066000
Q9BYD3;K7ES61;Q9BYD3-2;K7ELF1;K7EKI4	Q9BYD3;K7ES61;Q9BYD3-2	39S ribosomal protein L4, mitochondrial	MRPL4	>sp|Q9BYD3|RM04_HUMAN 39S ribosomal protein L4, mitochondrial OS=Homo sapiens GN=MRPL4 PE=1 SV=1;>tr|K7ES61|K7ES61_HUMAN 39S ribosomal protein L4, mitochondrial (Fragment) OS=Homo sapiens GN=MRPL4 PE=4 SV=1;>sp|Q9BYD3-2|RM04_HUMAN Isoform 2 of 39S ribosoma	12	12	3	6505100	36138000	21041000	21041000
O75533;H7C341;B4DGZ4;E9PCH3;F8WC19;REV__Q4KMQ2-2;REV__E9PCT2;REV__Q4KMQ2;REV__E9PB30	O75533	Splicing factor 3B subunit 1	SF3B1	>sp|O75533|SF3B1_HUMAN Splicing factor 3B subunit 1 OS=Homo sapiens GN=SF3B1 PE=1 SV=3	75	75	75	9719200	32306000	20968000	20968000
Q13435;E9PPJ0;E9PJT3;H0YEX5;H0YDT7;E9PIL8	Q13435;E9PPJ0	Splicing factor 3B subunit 2	SF3B2	>sp|Q13435|SF3B2_HUMAN Splicing factor 3B subunit 2 OS=Homo sapiens GN=SF3B2 PE=1 SV=2;>tr|E9PPJ0|E9PPJ0_HUMAN Splicing factor 3B subunit 2 OS=Homo sapiens GN=SF3B2 PE=4 SV=1	62	62	36	10914000	20958000	23020000	20958000
Q96EL3;B9A051	Q96EL3	39S ribosomal protein L53, mitochondrial	MRPL53	>sp|Q96EL3|RM53_HUMAN 39S ribosomal protein L53, mitochondrial OS=Homo sapiens GN=MRPL53 PE=1 SV=1	5	5	5	7102100	20917000	24783000	20917000
Q969E2;Q969E2-2;Q969E2-3;C9JWM2;K7EJJ4	Q969E2;Q969E2-2;Q969E2-3;C9JWM2;K7EJJ4	Secretory carrier-associated membrane protein 4	SCAMP4	>sp|Q969E2|SCAM4_HUMAN Secretory carrier-associated membrane protein 4 OS=Homo sapiens GN=SCAMP4 PE=2 SV=1;>sp|Q969E2-2|SCAM4_HUMAN Isoform 2 of Secretory carrier-associated membrane protein 4 OS=Homo sapiens GN=SCAMP4;>sp|Q969E2-3|SCAM4_HUMAN Isoform 3 of	4	4	4	20835000	41304000	6811400	20835000
CON__P34955	CON__P34955			>P34955 SWISS-PROT:P34955 (Bos taurus) Alpha-1-antiproteinase precursor	22	22	21	18377000	36323000	20810000	20810000
Q9Y5Z4;Q9Y5Z4-2;Q5THN1;C9IZA0	Q9Y5Z4;Q9Y5Z4-2	Heme-binding protein 2	HEBP2	>sp|Q9Y5Z4|HEBP2_HUMAN Heme-binding protein 2 OS=Homo sapiens GN=HEBP2 PE=1 SV=1;>sp|Q9Y5Z4-2|HEBP2_HUMAN Isoform 2 of Heme-binding protein 2 OS=Homo sapiens GN=HEBP2	8	8	8	20792000	22791000	17827000	20792000
Q9NPJ3;F5H2L4	Q9NPJ3;F5H2L4	Acyl-coenzyme A thioesterase 13	ACOT13	>sp|Q9NPJ3|ACO13_HUMAN Acyl-coenzyme A thioesterase 13 OS=Homo sapiens GN=ACOT13 PE=1 SV=1;>tr|F5H2L4|F5H2L4_HUMAN Acyl-coenzyme A thioesterase 13 OS=Homo sapiens GN=ACOT13 PE=4 SV=1	8	8	8	20733000	6244900	58636000	20733000
Q15393;Q15393-3;Q15393-2;I3L4G7;J3QL37;J3QRB2;H3BMB0;B1NKR4;P11231;J3QKV4	Q15393	Splicing factor 3B subunit 3	SF3B3	>sp|Q15393|SF3B3_HUMAN Splicing factor 3B subunit 3 OS=Homo sapiens GN=SF3B3 PE=1 SV=4	64	64	63	8259100	28619000	20690000	20690000
Q9NX24;D6RCB9;D6RC52;J3QSY4;H0YC83	Q9NX24;D6RCB9;D6RC52	H/ACA ribonucleoprotein complex subunit 2	NHP2	>sp|Q9NX24|NHP2_HUMAN H/ACA ribonucleoprotein complex subunit 2 OS=Homo sapiens GN=NHP2 PE=1 SV=1;>tr|D6RCB9|D6RCB9_HUMAN H/ACA ribonucleoprotein complex subunit 2 (Fragment) OS=Homo sapiens GN=NHP2 PE=4 SV=1;>tr|D6RC52|D6RC52_HUMAN H/ACA ribonucleoprotein	10	10	10	16246000	20647000	47652000	20647000
O60869;O60869-2	O60869;O60869-2	Endothelial differentiation-related factor 1	EDF1	>sp|O60869|EDF1_HUMAN Endothelial differentiation-related factor 1 OS=Homo sapiens GN=EDF1 PE=1 SV=1;>sp|O60869-2|EDF1_HUMAN Isoform 2 of Endothelial differentiation-related factor 1 OS=Homo sapiens GN=EDF1	13	13	13	13048000	20589000	24303000	20589000
Q9BZE1;A6NHR2;H0Y4J2	Q9BZE1	39S ribosomal protein L37, mitochondrial	MRPL37	>sp|Q9BZE1|RM37_HUMAN 39S ribosomal protein L37, mitochondrial OS=Homo sapiens GN=MRPL37 PE=1 SV=2	25	24	24	7290600	20516000	22484000	20516000
O60888-2;O60888;O60888-3	O60888-2;O60888;O60888-3	Protein CutA	CUTA	>sp|O60888-2|CUTA_HUMAN Isoform A of Protein CutA OS=Homo sapiens GN=CUTA;>sp|O60888|CUTA_HUMAN Protein CutA OS=Homo sapiens GN=CUTA PE=1 SV=2;>sp|O60888-3|CUTA_HUMAN Isoform C of Protein CutA OS=Homo sapiens GN=CUTA	6	6	1	20497000	23743000	18146000	20497000
Q5JTH9;E9PCK7;Q5JTH9-2;F5H456	Q5JTH9;E9PCK7;Q5JTH9-2;F5H456	RRP12-like protein	RRP12	>sp|Q5JTH9|RRP12_HUMAN RRP12-like protein OS=Homo sapiens GN=RRP12 PE=1 SV=2;>tr|E9PCK7|E9PCK7_HUMAN RRP12-like protein OS=Homo sapiens GN=RRP12 PE=4 SV=1;>sp|Q5JTH9-2|RRP12_HUMAN Isoform 2 of RRP12-like protein OS=Homo sapiens GN=RRP12;>tr|F5H456|F5H456_H	57	56	56	6702300	23213000	20479000	20479000
P12081;D6REN6;B4DY73;J3KNE5;B3KWE1;B4DDD8;B4E1C5;C9JWK3;E7ETE2;D6RF05	P12081;D6REN6;B4DY73;J3KNE5;B3KWE1;B4DDD8;B4E1C5;C9JWK3;E7ETE2	Histidine--tRNA ligase, cytoplasmic	HARS	>sp|P12081|SYHC_HUMAN Histidine--tRNA ligase, cytoplasmic OS=Homo sapiens GN=HARS PE=1 SV=2;>tr|D6REN6|D6REN6_HUMAN Histidine--tRNA ligase, cytoplasmic OS=Homo sapiens GN=HARS PE=4 SV=1;>tr|B4DY73|B4DY73_HUMAN Histidine--tRNA ligase, cytoplasmic OS=Homo sa	32	32	24	5797200	33123000	20477000	20477000
O43765;K7EMD6	O43765;K7EMD6	Small glutamine-rich tetratricopeptide repeat-containing protein alpha	SGTA	>sp|O43765|SGTA_HUMAN Small glutamine-rich tetratricopeptide repeat-containing protein alpha OS=Homo sapiens GN=SGTA PE=1 SV=1;>tr|K7EMD6|K7EMD6_HUMAN Small glutamine-rich tetratricopeptide repeat-containing protein alpha (Fragment) OS=Homo sapiens GN=SGTA	13	13	13	13454000	30840000	20437000	20437000
Q9NR28;Q9NR28-2;Q9NR28-3;F5H796;F5GXT8;F5GX50;H7BZK7;F5GYH3;H7BZQ7;F5H0Q4	Q9NR28;Q9NR28-2;Q9NR28-3;F5H796;F5GXT8	Diablo homolog, mitochondrial	DIABLO	>sp|Q9NR28|DBLOH_HUMAN Diablo homolog, mitochondrial OS=Homo sapiens GN=DIABLO PE=1 SV=1;>sp|Q9NR28-2|DBLOH_HUMAN Isoform 2 of Diablo homolog, mitochondrial OS=Homo sapiens GN=DIABLO;>sp|Q9NR28-3|DBLOH_HUMAN Isoform 3 of Diablo homolog, mitochondrial OS=Ho	12	12	11	10148000	27045000	20406000	20406000
P51665;B4DXI8;H3BTM8;H3BNT7;H3BQV2	P51665;B4DXI8;H3BTM8;H3BNT7	26S proteasome non-ATPase regulatory subunit 7	PSMD7	>sp|P51665|PSD7_HUMAN 26S proteasome non-ATPase regulatory subunit 7 OS=Homo sapiens GN=PSMD7 PE=1 SV=2;>tr|B4DXI8|B4DXI8_HUMAN 26S proteasome non-ATPase regulatory subunit 7 OS=Homo sapiens GN=PSMD7 PE=2 SV=1;>tr|H3BTM8|H3BTM8_HUMAN 26S proteasome non-ATP	14	14	14	9649200	20368000	22392000	20368000
Q14353;Q14353-2;K7EM34	Q14353;Q14353-2	Guanidinoacetate N-methyltransferase	GAMT	>sp|Q14353|GAMT_HUMAN Guanidinoacetate N-methyltransferase OS=Homo sapiens GN=GAMT PE=1 SV=1;>sp|Q14353-2|GAMT_HUMAN Isoform 2 of Guanidinoacetate N-methyltransferase OS=Homo sapiens GN=GAMT	8	8	8	6256700	45986000	20310000	20310000
P54920	P54920	Alpha-soluble NSF attachment protein	NAPA	>sp|P54920|SNAA_HUMAN Alpha-soluble NSF attachment protein OS=Homo sapiens GN=NAPA PE=1 SV=3	27	27	23	12049000	36801000	20260000	20260000
J3QLS3;Q9Y2R9;J3QKW2;J3QQS1;J3KSI8	J3QLS3;Q9Y2R9;J3QKW2;J3QQS1;J3KSI8	28S ribosomal protein S7, mitochondrial	MRPS7	>tr|J3QLS3|J3QLS3_HUMAN 28S ribosomal protein S7, mitochondrial OS=Homo sapiens GN=MRPS7 PE=4 SV=1;>sp|Q9Y2R9|RT07_HUMAN 28S ribosomal protein S7, mitochondrial OS=Homo sapiens GN=MRPS7 PE=1 SV=2;>tr|J3QKW2|J3QKW2_HUMAN 28S ribosomal protein S7, mitochondr	17	17	17	7739200	20248000	22053000	20248000
P31150;G5E9U5	P31150	Rab GDP dissociation inhibitor alpha	GDI1	>sp|P31150|GDIA_HUMAN Rab GDP dissociation inhibitor alpha OS=Homo sapiens GN=GDI1 PE=1 SV=2	38	25	25	12964000	43491000	20181000	20181000
P35606;B4DZI8;D6RBT6;D6R997;H0YAC7;D6RBG7;D6RCL6;D6RBZ7;H0Y938	P35606;B4DZI8	Coatomer subunit beta	COPB2	>sp|P35606|COPB2_HUMAN Coatomer subunit beta OS=Homo sapiens GN=COPB2 PE=1 SV=2;>tr|B4DZI8|B4DZI8_HUMAN Coatomer protein complex, subunit beta 2 (Beta prime), isoform CRA_b OS=Homo sapiens GN=COPB2 PE=2 SV=1	57	57	57	12190000	29140000	20155000	20155000
P20042	P20042	Eukaryotic translation initiation factor 2 subunit 2	EIF2S2	>sp|P20042|IF2B_HUMAN Eukaryotic translation initiation factor 2 subunit 2 OS=Homo sapiens GN=EIF2S2 PE=1 SV=2	40	40	40	10423000	22335000	20146000	20146000
Q8TEM1;Q8TEM1-2	Q8TEM1;Q8TEM1-2	Nuclear pore membrane glycoprotein 210	NUP210	>sp|Q8TEM1|PO210_HUMAN Nuclear pore membrane glycoprotein 210 OS=Homo sapiens GN=NUP210 PE=1 SV=3;>sp|Q8TEM1-2|PO210_HUMAN Isoform 2 of Nuclear pore membrane glycoprotein 210 OS=Homo sapiens GN=NUP210	67	67	67	7560000	26752000	20139000	20139000
P62330	P62330	ADP-ribosylation factor 6	ARF6	>sp|P62330|ARF6_HUMAN ADP-ribosylation factor 6 OS=Homo sapiens GN=ARF6 PE=1 SV=2	7	7	7	10089000	92934000	20113000	20113000
H7C2Q8;Q99848	H7C2Q8;Q99848	Probable rRNA-processing protein EBP2	EBNA1BP2	>tr|H7C2Q8|H7C2Q8_HUMAN EBNA1 binding protein 2, isoform CRA_d OS=Homo sapiens GN=EBNA1BP2 PE=4 SV=1;>sp|Q99848|EBP2_HUMAN Probable rRNA-processing protein EBP2 OS=Homo sapiens GN=EBNA1BP2 PE=1 SV=2	20	20	20	6996400	27965000	20039000	20039000
Q96G23;Q5SZE1;H0YNU7;H0YLQ6;Q5SZE4;H0YKH6;Q5SZE3;Q5SZE2	Q96G23;Q5SZE1;H0YNU7;H0YLQ6	Ceramide synthase 2	CERS2;LASS2	>sp|Q96G23|CERS2_HUMAN Ceramide synthase 2 OS=Homo sapiens GN=CERS2 PE=1 SV=1;>tr|Q5SZE1|Q5SZE1_HUMAN Ceramide synthase 2 (Fragment) OS=Homo sapiens GN=LASS2 PE=2 SV=1;>tr|H0YNU7|H0YNU7_HUMAN Ceramide synthase 2 OS=Homo sapiens GN=CERS2 PE=4 SV=1;>tr|H0YLQ	9	9	4	3044700	32806000	20016000	20016000
Q96HE7;G3V3E6;G3V5B3;G3V2H0;G3V503;REV__Q06262;REV__P57022	Q96HE7	ERO1-like protein alpha	ERO1L	>sp|Q96HE7|ERO1A_HUMAN ERO1-like protein alpha OS=Homo sapiens GN=ERO1L PE=1 SV=2	26	26	23	9530800	22673000	19990000	19990000
O75431;Q8IZ68;C9JNK6;C9JAZ1	O75431;Q8IZ68;C9JNK6;C9JAZ1	Metaxin-2	MTX2	>sp|O75431|MTX2_HUMAN Metaxin-2 OS=Homo sapiens GN=MTX2 PE=1 SV=1;>tr|Q8IZ68|Q8IZ68_HUMAN Metaxin 2 OS=Homo sapiens GN=MTX2 PE=2 SV=1;>tr|C9JNK6|C9JNK6_HUMAN Metaxin-2 OS=Homo sapiens GN=MTX2 PE=4 SV=1;>tr|C9JAZ1|C9JAZ1_HUMAN Metaxin-2 (Fragment) OS=Homo s	11	11	11	8109600	19984000	26207000	19984000
Q9H3K6;H3BVE0;H3BTW0;H3BV85;Q9H3K6-2	Q9H3K6;H3BVE0;H3BTW0;H3BV85;Q9H3K6-2	BolA-like protein 2	BOLA2;BOLA2B	>sp|Q9H3K6|BOLA2_HUMAN BolA-like protein 2 OS=Homo sapiens GN=BOLA2 PE=1 SV=1;>tr|H3BVE0|H3BVE0_HUMAN Uncharacterized protein (Fragment) OS=Homo sapiens PE=3 SV=1;>tr|H3BTW0|H3BTW0_HUMAN Uncharacterized protein (Fragment) OS=Homo sapiens PE=3 SV=1;>tr|H3BV	8	8	8	5685800	72668000	19968000	19968000
Q9H3K2;Q5VT94	Q9H3K2;Q5VT94	Growth hormone-inducible transmembrane protein	GHITM	>sp|Q9H3K2|GHITM_HUMAN Growth hormone-inducible transmembrane protein OS=Homo sapiens GN=GHITM PE=1 SV=2;>tr|Q5VT94|Q5VT94_HUMAN Growth hormone inducible transmembrane protein OS=Homo sapiens GN=GHITM PE=2 SV=1	4	4	4	12408000	27604000	19957000	19957000
G3XAN8;Q9Y5J9;E9PIR3	G3XAN8;Q9Y5J9	Mitochondrial import inner membrane translocase subunit Tim8 B	TIMM8B	>tr|G3XAN8|G3XAN8_HUMAN Mitochondrial import inner membrane translocase subunit Tim8 B OS=Homo sapiens GN=TIMM8B PE=4 SV=1;>sp|Q9Y5J9|TIM8B_HUMAN Mitochondrial import inner membrane translocase subunit Tim8 B OS=Homo sapiens GN=TIMM8B PE=1 SV=1	6	6	6	12574000	19951000	30174000	19951000
Q9BQC6	Q9BQC6	Ribosomal protein 63, mitochondrial	MRP63	>sp|Q9BQC6|RT63_HUMAN Ribosomal protein 63, mitochondrial OS=Homo sapiens GN=MRP63 PE=2 SV=1	3	3	3	9473400	19897000	28431000	19897000
Q9NRX2;E9PKV2	Q9NRX2;E9PKV2	39S ribosomal protein L17, mitochondrial	MRPL17	>sp|Q9NRX2|RM17_HUMAN 39S ribosomal protein L17, mitochondrial OS=Homo sapiens GN=MRPL17 PE=1 SV=1;>tr|E9PKV2|E9PKV2_HUMAN 39S ribosomal protein L17, mitochondrial (Fragment) OS=Homo sapiens GN=MRPL17 PE=4 SV=1	11	11	11	4428100	21823000	19896000	19896000
Q02338;E9PCG9;C9K0G7;C9JQ90;C9JM78;H7C2W1;C9JEB9	Q02338;E9PCG9;C9K0G7	D-beta-hydroxybutyrate dehydrogenase, mitochondrial	BDH1	>sp|Q02338|BDH_HUMAN D-beta-hydroxybutyrate dehydrogenase, mitochondrial OS=Homo sapiens GN=BDH1 PE=1 SV=3;>tr|E9PCG9|E9PCG9_HUMAN D-beta-hydroxybutyrate dehydrogenase, mitochondrial OS=Homo sapiens GN=BDH1 PE=3 SV=1;>tr|C9K0G7|C9K0G7_HUMAN D-beta-hydroxyb	14	14	14	9557400	34861000	19877000	19877000
Q8N0U8;E7ETM5	Q8N0U8;E7ETM5	Vitamin K epoxide reductase complex subunit 1-like protein 1	VKORC1L1	>sp|Q8N0U8|VKORL_HUMAN Vitamin K epoxide reductase complex subunit 1-like protein 1 OS=Homo sapiens GN=VKORC1L1 PE=1 SV=2;>tr|E7ETM5|E7ETM5_HUMAN Vitamin K epoxide reductase complex subunit 1-like protein 1 OS=Homo sapiens GN=VKORC1L1 PE=4 SV=1	5	5	5	7721700	25814000	19865000	19865000
P54886	P54886	Delta-1-pyrroline-5-carboxylate synthase;Glutamate 5-kinase;Gamma-glutamyl phosphate reductase	ALDH18A1	>sp|P54886|P5CS_HUMAN Delta-1-pyrroline-5-carboxylate synthase OS=Homo sapiens GN=ALDH18A1 PE=1 SV=2	48	48	1	7742800	40269000	19863000	19863000
P51553;E9PDD5;E7EQB8;G5E9Q7;E9PF84;H7C1W2;H7C1R3;H0Y5Q7	P51553;E9PDD5;E7EQB8;G5E9Q7;E9PF84;H7C1W2	Isocitrate dehydrogenase [NAD] subunit gamma, mitochondrial	IDH3G	>sp|P51553|IDH3G_HUMAN Isocitrate dehydrogenase [NAD] subunit gamma, mitochondrial OS=Homo sapiens GN=IDH3G PE=1 SV=1;>tr|E9PDD5|E9PDD5_HUMAN Isocitrate dehydrogenase [NAD] subunit gamma, mitochondrial OS=Homo sapiens GN=IDH3G PE=3 SV=1;>tr|E7EQB8|E7EQB8_H	15	15	15	4173100	34691000	19783000	19783000
Q8NBS9;Q86UY0;B2RDM2;REV__Q83445;REV__Q98636	Q8NBS9;Q86UY0;B2RDM2	Thioredoxin domain-containing protein 5	TXNDC5	>sp|Q8NBS9|TXND5_HUMAN Thioredoxin domain-containing protein 5 OS=Homo sapiens GN=TXNDC5 PE=1 SV=2;>tr|Q86UY0|Q86UY0_HUMAN TXNDC5 protein OS=Homo sapiens GN=TXNDC5 PE=2 SV=1;>tr|B2RDM2|B2RDM2_HUMAN HCG1811539, isoform CRA_b OS=Homo sapiens GN=TXNDC5 PE=2 S	28	28	28	17832000	26071000	19772000	19772000
P05556;P05556-3;P05556-4;P05556-5;P05556-2;E7EQW5;E7EUI6;E9PLR6;Q5T3E6;H7C4N8;C9JPK5;E7ERX5;E9PQJ2;Q5T3E5;C9JJP8;C9JNE0	P05556;P05556-3;P05556-4;P05556-5;P05556-2	Integrin beta-1	ITGB1	>sp|P05556|ITB1_HUMAN Integrin beta-1 OS=Homo sapiens GN=ITGB1 PE=1 SV=2;>sp|P05556-3|ITB1_HUMAN Isoform Beta-1C of Integrin beta-1 OS=Homo sapiens GN=ITGB1;>sp|P05556-4|ITB1_HUMAN Isoform Beta-1C-2 of Integrin beta-1 OS=Homo sapiens GN=ITGB1;>sp|P05556-5|	37	37	37	3769700	20462000	19748000	19748000
O75607	O75607	Nucleoplasmin-3	NPM3	>sp|O75607|NPM3_HUMAN Nucleoplasmin-3 OS=Homo sapiens GN=NPM3 PE=1 SV=3	6	6	6	8253600	34343000	19745000	19745000
Q9BT78;D6RAX7;B3KST5;D6RD63;D6REK7	Q9BT78;D6RAX7;B3KST5;D6RD63	COP9 signalosome complex subunit 4	COPS4	>sp|Q9BT78|CSN4_HUMAN COP9 signalosome complex subunit 4 OS=Homo sapiens GN=COPS4 PE=1 SV=1;>tr|D6RAX7|D6RAX7_HUMAN COP9 signalosome complex subunit 4 OS=Homo sapiens GN=COPS4 PE=4 SV=1;>tr|B3KST5|B3KST5_HUMAN COP9 constitutive photomorphogenic homolog sub	28	28	1	6471200	30533000	19718000	19718000
Q9H9J2	Q9H9J2	39S ribosomal protein L44, mitochondrial	MRPL44	>sp|Q9H9J2|RM44_HUMAN 39S ribosomal protein L44, mitochondrial OS=Homo sapiens GN=MRPL44 PE=1 SV=1	15	15	15	7080300	40440000	19703000	19703000
O94760;B4DGT0;B4DYP1;O94760-2	O94760;B4DGT0;B4DYP1;O94760-2	N(G),N(G)-dimethylarginine dimethylaminohydrolase 1	DDAH1	>sp|O94760|DDAH1_HUMAN N(G),N(G)-dimethylarginine dimethylaminohydrolase 1 OS=Homo sapiens GN=DDAH1 PE=1 SV=3;>tr|B4DGT0|B4DGT0_HUMAN N(G),N(G)-dimethylarginine dimethylaminohydrolase 1 OS=Homo sapiens GN=DDAH1 PE=2 SV=1;>tr|B4DYP1|B4DYP1_HUMAN N(G),N(G)-d	21	21	20	8785400	40969000	19694000	19694000
Q8TD30;Q8TD30-2;H3BU54;P24298	Q8TD30;Q8TD30-2	Alanine aminotransferase 2	GPT2	>sp|Q8TD30|ALAT2_HUMAN Alanine aminotransferase 2 OS=Homo sapiens GN=GPT2 PE=1 SV=1;>sp|Q8TD30-2|ALAT2_HUMAN Isoform 2 of Alanine aminotransferase 2 OS=Homo sapiens GN=GPT2	27	27	27	3645000	20948000	19656000	19656000
A0AV56;B7ZLP6;Q15424;F5H0H3;F5GZU3;B7Z2F6;K7EII0;K7ES42	A0AV56;B7ZLP6;Q15424;F5H0H3;F5GZU3;B7Z2F6	Scaffold attachment factor B1	SAFB	>tr|A0AV56|A0AV56_HUMAN SAFB protein OS=Homo sapiens GN=SAFB PE=2 SV=1;>tr|B7ZLP6|B7ZLP6_HUMAN SAFB protein OS=Homo sapiens GN=SAFB PE=2 SV=1;>sp|Q15424|SAFB1_HUMAN Scaffold attachment factor B1 OS=Homo sapiens GN=SAFB PE=1 SV=4;>tr|F5H0H3|F5H0H3_HUMAN Sca	51	51	29	6336000	20373000	19633000	19633000
P09525;Q6P452	P09525;Q6P452	Annexin A4;Annexin	ANXA4	>sp|P09525|ANXA4_HUMAN Annexin A4 OS=Homo sapiens GN=ANXA4 PE=1 SV=4;>tr|Q6P452|Q6P452_HUMAN Annexin OS=Homo sapiens GN=ANXA4 PE=2 SV=1	31	31	4	7939100	50944000	19609000	19609000
P16455	P16455	Methylated-DNA--protein-cysteine methyltransferase	MGMT	>sp|P16455|MGMT_HUMAN Methylated-DNA--protein-cysteine methyltransferase OS=Homo sapiens GN=MGMT PE=1 SV=1	10	10	10	4018400	24523000	19589000	19589000
P43686;P43686-2	P43686;P43686-2	26S protease regulatory subunit 6B	PSMC4	>sp|P43686|PRS6B_HUMAN 26S protease regulatory subunit 6B OS=Homo sapiens GN=PSMC4 PE=1 SV=2;>sp|P43686-2|PRS6B_HUMAN Isoform 2 of 26S protease regulatory subunit 6B OS=Homo sapiens GN=PSMC4	38	38	38	6511200	38928000	19587000	19587000
P62140;E7ETD8;C9JP48;C9J9S3	P62140;E7ETD8	Serine/threonine-protein phosphatase PP1-beta catalytic subunit;Serine/threonine-protein phosphatase	PPP1CB	>sp|P62140|PP1B_HUMAN Serine/threonine-protein phosphatase PP1-beta catalytic subunit OS=Homo sapiens GN=PPP1CB PE=1 SV=3;>tr|E7ETD8|E7ETD8_HUMAN Serine/threonine-protein phosphatase (Fragment) OS=Homo sapiens GN=PPP1CB PE=3 SV=1	24	7	7	6353100	21269000	19548000	19548000
Q9UBQ5;B7ZAM9;K7ERF1;K7ES31;K7EQM4;K7EK53;B4DQ48	Q9UBQ5;B7ZAM9;K7ERF1;K7ES31;K7EQM4	Eukaryotic translation initiation factor 3 subunit K	EIF3K	>sp|Q9UBQ5|EIF3K_HUMAN Eukaryotic translation initiation factor 3 subunit K OS=Homo sapiens GN=EIF3K PE=1 SV=1;>tr|B7ZAM9|B7ZAM9_HUMAN Eukaryotic translation initiation factor 3 subunit K OS=Homo sapiens GN=EIF3K PE=2 SV=1;>tr|K7ERF1|K7ERF1_HUMAN Eukaryoti	10	10	3	12321000	19548000	20105000	19548000
P21281;H0YC04;P15313;C9JL73;E5RGH6;H0YAT8;C9JNS9;C9J5E3;C9JZ02	P21281;H0YC04	V-type proton ATPase subunit B, brain isoform	ATP6V1B2	>sp|P21281|VATB2_HUMAN V-type proton ATPase subunit B, brain isoform OS=Homo sapiens GN=ATP6V1B2 PE=1 SV=3;>tr|H0YC04|H0YC04_HUMAN V-type proton ATPase subunit B, brain isoform (Fragment) OS=Homo sapiens GN=ATP6V1B2 PE=4 SV=1	28	28	28	4064000	29262000	19530000	19530000
P35659;B4DFG0;P35659-2;H0Y993;D6R9L5;D6RDA2;H0Y8X0	P35659;B4DFG0;P35659-2	Protein DEK	DEK	>sp|P35659|DEK_HUMAN Protein DEK OS=Homo sapiens GN=DEK PE=1 SV=1;>tr|B4DFG0|B4DFG0_HUMAN Protein DEK OS=Homo sapiens GN=DEK PE=2 SV=1;>sp|P35659-2|DEK_HUMAN Isoform 2 of Protein DEK OS=Homo sapiens GN=DEK	27	27	27	11480000	25338000	19489000	19489000
I3L0E3;Q9Y2R5;E9PE17	I3L0E3;Q9Y2R5;E9PE17	28S ribosomal protein S17, mitochondrial	MRPS17	>tr|I3L0E3|I3L0E3_HUMAN 28S ribosomal protein S17, mitochondrial OS=Homo sapiens GN=MRPS17 PE=4 SV=1;>sp|Q9Y2R5|RT17_HUMAN 28S ribosomal protein S17, mitochondrial OS=Homo sapiens GN=MRPS17 PE=1 SV=1;>tr|E9PE17|E9PE17_HUMAN 28S ribosomal protein S17, mitoc	8	8	7	3965200	31670000	19450000	19450000
P49756;P49756-3;P49756-2;E9PQU5;E9PSE8;P49756-4;H0YE46	P49756	RNA-binding protein 25	RBM25	>sp|P49756|RBM25_HUMAN RNA-binding protein 25 OS=Homo sapiens GN=RBM25 PE=1 SV=3	41	41	41	5012500	23326000	19356000	19356000
P82932	P82932	28S ribosomal protein S6, mitochondrial	MRPS6	>sp|P82932|RT06_HUMAN 28S ribosomal protein S6, mitochondrial OS=Homo sapiens GN=MRPS6 PE=1 SV=3	9	9	9	19353000	20171000	15300000	19353000
Q96AY3;F8WA23;H0Y827;Q9H6J3;K7ESG6;K7ELI6;C9JPC3;K7EM43	Q96AY3;F8WA23;H0Y827	Peptidyl-prolyl cis-trans isomerase FKBP10	FKBP10	>sp|Q96AY3|FKB10_HUMAN Peptidyl-prolyl cis-trans isomerase FKBP10 OS=Homo sapiens GN=FKBP10 PE=1 SV=1;>tr|F8WA23|F8WA23_HUMAN Peptidyl-prolyl cis-trans isomerase FKBP10 OS=Homo sapiens GN=FKBP10 PE=4 SV=1;>tr|H0Y827|H0Y827_HUMAN Peptidyl-prolyl cis-trans i	25	25	24	9143400	26188000	19352000	19352000
Q16531;F5GY55;B4DG00;F5H2L3;F5GZY8;F5H238;F5H6C5;F5H581;F5H4N9;F5GWI0;F5H775;F5GYG8;F5H198;F5H7A0;F5GZ34;F8WF81	Q16531;F5GY55	DNA damage-binding protein 1	DDB1	>sp|Q16531|DDB1_HUMAN DNA damage-binding protein 1 OS=Homo sapiens GN=DDB1 PE=1 SV=1;>tr|F5GY55|F5GY55_HUMAN DNA damage-binding protein 1 OS=Homo sapiens GN=DDB1 PE=4 SV=1	69	69	58	10539000	31289000	19341000	19341000
B4DRT2;Q92552;G5EA06;D6RH20;D6RJC7;E5RJ73	B4DRT2;Q92552;G5EA06;D6RH20	28S ribosomal protein S27, mitochondrial	MRPS27	>tr|B4DRT2|B4DRT2_HUMAN 28S ribosomal protein S27, mitochondrial OS=Homo sapiens GN=MRPS27 PE=2 SV=1;>sp|Q92552|RT27_HUMAN 28S ribosomal protein S27, mitochondrial OS=Homo sapiens GN=MRPS27 PE=1 SV=3;>tr|G5EA06|G5EA06_HUMAN 28S ribosomal protein S27, mitoc	25	25	25	7723500	25983000	19336000	19336000
P58546;C9JL85	P58546;C9JL85	Myotrophin	MTPN	>sp|P58546|MTPN_HUMAN Myotrophin OS=Homo sapiens GN=MTPN PE=1 SV=2;>tr|C9JL85|C9JL85_HUMAN Myotrophin OS=Homo sapiens GN=MTPN PE=4 SV=1	11	11	11	19323000	12398000	22028000	19323000
Q6YN16;Q6YN16-2;B4E136;B4DWC7	Q6YN16;Q6YN16-2;B4E136;B4DWC7	Hydroxysteroid dehydrogenase-like protein 2	HSDL2	>sp|Q6YN16|HSDL2_HUMAN Hydroxysteroid dehydrogenase-like protein 2 OS=Homo sapiens GN=HSDL2 PE=1 SV=1;>sp|Q6YN16-2|HSDL2_HUMAN Isoform 2 of Hydroxysteroid dehydrogenase-like protein 2 OS=Homo sapiens GN=HSDL2;>tr|B4E136|B4E136_HUMAN Hydroxysteroid dehydrog	31	31	31	9691100	21031000	19320000	19320000
Q9Y3C6	Q9Y3C6	Peptidyl-prolyl cis-trans isomerase-like 1	PPIL1	>sp|Q9Y3C6|PPIL1_HUMAN Peptidyl-prolyl cis-trans isomerase-like 1 OS=Homo sapiens GN=PPIL1 PE=1 SV=1	9	8	8	7601000	49415000	19297000	19297000
J3KNX3;P08237;P08237-2;F8VZQ1;F8VNX2;F8VX13;F8VSL1;F8VP00;F8VZI0;F8VW30;F8VYK8;F8VTQ3;F8VUB8;F8VSF7;F8W1J8;F8VVE3;H0YHB8	J3KNX3;P08237;P08237-2	6-phosphofructokinase, muscle type	PFKM	>tr|J3KNX3|J3KNX3_HUMAN 6-phosphofructokinase OS=Homo sapiens GN=PFKM PE=3 SV=1;>sp|P08237|K6PF_HUMAN 6-phosphofructokinase, muscle type OS=Homo sapiens GN=PFKM PE=1 SV=2;>sp|P08237-2|K6PF_HUMAN Isoform 2 of 6-phosphofructokinase, muscle type OS=Homo sapie	33	29	29	6068400	29005000	19272000	19272000
Q15286;F5H157;Q15286-2;F5H7F8	Q15286;F5H157;Q15286-2	Ras-related protein Rab-35	RAB35	>sp|Q15286|RAB35_HUMAN Ras-related protein Rab-35 OS=Homo sapiens GN=RAB35 PE=1 SV=1;>tr|F5H157|F5H157_HUMAN Ras-related protein Rab-35 (Fragment) OS=Homo sapiens GN=RAB35 PE=3 SV=1;>sp|Q15286-2|RAB35_HUMAN Isoform 2 of Ras-related protein Rab-35 OS=Homo s	13	13	11	7494700	19264000	22000000	19264000
O75367;O75367-3	O75367;O75367-3	Core histone macro-H2A.1	H2AFY	>sp|O75367|H2AY_HUMAN Core histone macro-H2A.1 OS=Homo sapiens GN=H2AFY PE=1 SV=4;>sp|O75367-3|H2AY_HUMAN Isoform 3 of Core histone macro-H2A.1 OS=Homo sapiens GN=H2AFY	24	1	1	6609700	29593000	19262000	19262000
Q15436;F5H365;F5H6C4;B3KXI2;G3V531;G3V2R6;G3V3G5;G3V1W4;G3V4V1;G3V4Q2;G3V5X8;G3V299;G3V5K1	Q15436;F5H365;F5H6C4;B3KXI2;G3V531	Protein transport protein Sec23A	SEC23A	>sp|Q15436|SC23A_HUMAN Protein transport protein Sec23A OS=Homo sapiens GN=SEC23A PE=1 SV=2;>tr|F5H365|F5H365_HUMAN Protein transport protein Sec23A OS=Homo sapiens GN=SEC23A PE=4 SV=1;>tr|F5H6C4|F5H6C4_HUMAN Protein transport protein Sec23A OS=Homo sapien	37	33	33	8434900	24807000	19236000	19236000
Q14696;B4DW84;H0YLI4	Q14696	LDLR chaperone MESD	MESDC2	>sp|Q14696|MESD_HUMAN LDLR chaperone MESD OS=Homo sapiens GN=MESDC2 PE=1 SV=2	15	15	15	11603000	28679000	19230000	19230000
P62495;B7Z7P8;Q96CG1;I3L492;D6RJE8;D6RCB3	P62495;B7Z7P8;Q96CG1	Eukaryotic peptide chain release factor subunit 1	ETF1	>sp|P62495|ERF1_HUMAN Eukaryotic peptide chain release factor subunit 1 OS=Homo sapiens GN=ETF1 PE=1 SV=3;>tr|B7Z7P8|B7Z7P8_HUMAN Eukaryotic peptide chain release factor subunit 1 OS=Homo sapiens GN=ETF1 PE=2 SV=1;>tr|Q96CG1|Q96CG1_HUMAN ETF1 protein OS=Ho	31	31	31	7961500	36809000	19183000	19183000
Q96DC8;Q96DC8-2;Q5W0J6;Q5W0J8	Q96DC8;Q96DC8-2;Q5W0J6	Enoyl-CoA hydratase domain-containing protein 3, mitochondrial	ECHDC3	>sp|Q96DC8|ECHD3_HUMAN Enoyl-CoA hydratase domain-containing protein 3, mitochondrial OS=Homo sapiens GN=ECHDC3 PE=1 SV=2;>sp|Q96DC8-2|ECHD3_HUMAN Isoform 2 of Enoyl-CoA hydratase domain-containing protein 3, mitochondrial OS=Homo sapiens GN=ECHDC3;>tr|Q5W	10	10	10	7613800	28492000	19149000	19149000
Q92506	Q92506	Estradiol 17-beta-dehydrogenase 8	HSD17B8	>sp|Q92506|DHB8_HUMAN Estradiol 17-beta-dehydrogenase 8 OS=Homo sapiens GN=HSD17B8 PE=1 SV=2	9	9	9	7320600	25365000	19130000	19130000
Q8N5Z0;Q8N5Z0-2;D6REB9;D6RFY7;D6RC56	Q8N5Z0;Q8N5Z0-2	Kynurenine/alpha-aminoadipate aminotransferase, mitochondrial	AADAT	>sp|Q8N5Z0|AADAT_HUMAN Kynurenine/alpha-aminoadipate aminotransferase, mitochondrial OS=Homo sapiens GN=AADAT PE=1 SV=2;>sp|Q8N5Z0-2|AADAT_HUMAN Isoform 2 of Kynurenine/alpha-aminoadipate aminotransferase, mitochondrial OS=Homo sapiens GN=AADAT	13	13	13	16946000	19105000	35112000	19105000
O15347;E7EQU1;E7ES08;E9PES6;P0C6E5	O15347;E7EQU1;E7ES08;E9PES6	High mobility group protein B3	HMGB3	>sp|O15347|HMGB3_HUMAN High mobility group protein B3 OS=Homo sapiens GN=HMGB3 PE=1 SV=4;>tr|E7EQU1|E7EQU1_HUMAN High mobility group protein B3 (Fragment) OS=Homo sapiens GN=HMGB3 PE=4 SV=1;>tr|E7ES08|E7ES08_HUMAN High mobility group protein B3 (Fragment)	21	20	20	9439000	34647000	19061000	19061000
Q14498;Q14498-2;Q14498-3;G3XAC6;E1P5S2;H0Y4X3;Q5QP23;Q5QP22;Q5QP21;A8MYG5;F2Z2Z5;F8WF24;F8WF73;F2Z3E6	Q14498;Q14498-2;Q14498-3;G3XAC6;E1P5S2;H0Y4X3	RNA-binding protein 39	RBM39	>sp|Q14498|RBM39_HUMAN RNA-binding protein 39 OS=Homo sapiens GN=RBM39 PE=1 SV=2;>sp|Q14498-2|RBM39_HUMAN Isoform 2 of RNA-binding protein 39 OS=Homo sapiens GN=RBM39;>sp|Q14498-3|RBM39_HUMAN Isoform 3 of RNA-binding protein 39 OS=Homo sapiens GN=RBM39;>tr	28	28	24	10383000	39446000	19058000	19058000
H0YIV9;O43716;F8VRU3;J3KMY1	H0YIV9;O43716	Glutamyl-tRNA(Gln) amidotransferase subunit C, mitochondrial	GATC	>tr|H0YIV9|H0YIV9_HUMAN Glutamyl-tRNA(Gln) amidotransferase subunit C, mitochondrial (Fragment) OS=Homo sapiens GN=GATC PE=3 SV=1;>sp|O43716|GATC_HUMAN Glutamyl-tRNA(Gln) amidotransferase subunit C, mitochondrial OS=Homo sapiens GN=GATC PE=1 SV=1	7	7	6	2615100	37534000	18988000	18988000
P17568	P17568	NADH dehydrogenase [ubiquinone] 1 beta subcomplex subunit 7	NDUFB7	>sp|P17568|NDUB7_HUMAN NADH dehydrogenase [ubiquinone] 1 beta subcomplex subunit 7 OS=Homo sapiens GN=NDUFB7 PE=1 SV=4	4	4	4	5103100	63622000	18959000	18959000
Q92734;G5E9V1;C9JJP5;C9JUE0;C9JTY3	Q92734;G5E9V1;C9JJP5;C9JUE0;C9JTY3	Protein TFG	TFG	>sp|Q92734|TFG_HUMAN Protein TFG OS=Homo sapiens GN=TFG PE=1 SV=2;>tr|G5E9V1|G5E9V1_HUMAN Protein TFG OS=Homo sapiens GN=TFG PE=4 SV=1;>tr|C9JJP5|C9JJP5_HUMAN Protein TFG (Fragment) OS=Homo sapiens GN=TFG PE=4 SV=1;>tr|C9JUE0|C9JUE0_HUMAN Protein TFG (Frag	13	13	13	5569000	18953000	26900000	18953000
Q9H3N1;G3V448	Q9H3N1	Thioredoxin-related transmembrane protein 1	TMX1	>sp|Q9H3N1|TMX1_HUMAN Thioredoxin-related transmembrane protein 1 OS=Homo sapiens GN=TMX1 PE=1 SV=1	16	16	16	9214200	18933000	21895000	18933000
Q86UE4;E5RJU9;H0YB56;H0YBJ8;H0YBE0	Q86UE4;E5RJU9	Protein LYRIC	MTDH	>sp|Q86UE4|LYRIC_HUMAN Protein LYRIC OS=Homo sapiens GN=MTDH PE=1 SV=2;>tr|E5RJU9|E5RJU9_HUMAN Protein LYRIC OS=Homo sapiens GN=MTDH PE=4 SV=1	31	31	31	9903700	33845000	18776000	18776000
Q96BM9	Q96BM9	ADP-ribosylation factor-like protein 8A	ARL8A	>sp|Q96BM9|ARL8A_HUMAN ADP-ribosylation factor-like protein 8A OS=Homo sapiens GN=ARL8A PE=1 SV=1	13	12	5	8936200	55686000	18757000	18757000
Q15139;F8WBA3;F8VZ98;H0YHL5;C9JKP8;O76039;O76039-2;Q8IVW4;E7ET86;J3KNE8;Q92772;Q8IVW4-2;C9JDA4	Q15139;F8WBA3	Serine/threonine-protein kinase D1	PRKD1	>sp|Q15139|KPCD1_HUMAN Serine/threonine-protein kinase D1 OS=Homo sapiens GN=PRKD1 PE=1 SV=2;>tr|F8WBA3|F8WBA3_HUMAN Serine/threonine-protein kinase D1 OS=Homo sapiens GN=PRKD1 PE=4 SV=1	27	27	19	7568000	42738000	18752000	18752000
Q92947;B4DK85;Q92947-2;K7EKT3;K7EKH1;K7ESA6;K7EQ99;K7ES74	Q92947;B4DK85;Q92947-2	Glutaryl-CoA dehydrogenase, mitochondrial	GCDH	>sp|Q92947|GCDH_HUMAN Glutaryl-CoA dehydrogenase, mitochondrial OS=Homo sapiens GN=GCDH PE=1 SV=1;>tr|B4DK85|B4DK85_HUMAN Glutaryl-CoA dehydrogenase, mitochondrial OS=Homo sapiens GN=GCDH PE=2 SV=1;>sp|Q92947-2|GCDH_HUMAN Isoform Short of Glutaryl-CoA dehy	14	13	13	5270800	46324000	18725000	18725000
O00519	O00519	Fatty-acid amide hydrolase 1	FAAH	>sp|O00519|FAAH1_HUMAN Fatty-acid amide hydrolase 1 OS=Homo sapiens GN=FAAH PE=1 SV=2	18	18	18	5144500	27715000	18722000	18722000
P35914;B1AK13;P35914-2;H0Y2L7;Q8TB92;Q8TB92-2;Q8TB92-5;B7Z212;B7Z4D4;G5E9S9	P35914;B1AK13;P35914-2	Hydroxymethylglutaryl-CoA lyase, mitochondrial	HMGCL	>sp|P35914|HMGCL_HUMAN Hydroxymethylglutaryl-CoA lyase, mitochondrial OS=Homo sapiens GN=HMGCL PE=1 SV=2;>tr|B1AK13|B1AK13_HUMAN 3-hydroxymethyl-3-methylglutaryl-Coenzyme A lyase OS=Homo sapiens GN=HMGCL PE=2 SV=1;>sp|P35914-2|HMGCL_HUMAN Isoform 2 of Hydr	12	12	12	4596900	21852000	18715000	18715000
CON__P13645;P13645;CON__P02535-1;CON__Q7Z3Y7;Q7Z3Y7	CON__P13645;P13645	Keratin, type I cytoskeletal 10	KRT10	>P13645 SWISS-PROT:P13645 Tax_Id=9606 Gene_Symbol=KRT10 Keratin, type I cytoskeletal 10;>sp|P13645|K1C10_HUMAN Keratin, type I cytoskeletal 10 OS=Homo sapiens GN=KRT10 PE=1 SV=6	36	33	28	18706000	26534000	10079000	18706000
Q96EP5;Q96EP5-2;K7EQ02;K7EJ88	Q96EP5;Q96EP5-2;K7EQ02;K7EJ88	DAZ-associated protein 1	DAZAP1	>sp|Q96EP5|DAZP1_HUMAN DAZ-associated protein 1 OS=Homo sapiens GN=DAZAP1 PE=1 SV=1;>sp|Q96EP5-2|DAZP1_HUMAN Isoform 2 of DAZ-associated protein 1 OS=Homo sapiens GN=DAZAP1;>tr|K7EQ02|K7EQ02_HUMAN DAZ-associated protein 1 (Fragment) OS=Homo sapiens GN=DAZA	13	13	13	16763000	47894000	18620000	18620000
P07384;E9PRM1;E9PQB3;E9PLQ6;E9PSA6;E9PJA6;E9PMC6;E9PLC9;E9PJJ3;E9PLX0;E9PL37;E9PIA9	P07384	Calpain-1 catalytic subunit	CAPN1	>sp|P07384|CAN1_HUMAN Calpain-1 catalytic subunit OS=Homo sapiens GN=CAPN1 PE=1 SV=1	43	43	43	6931800	27297000	18570000	18570000
Q6DD88;C9JUU1;F5GWF8	Q6DD88;C9JUU1	Atlastin-3	ATL3	>sp|Q6DD88|ATLA3_HUMAN Atlastin-3 OS=Homo sapiens GN=ATL3 PE=1 SV=1;>tr|C9JUU1|C9JUU1_HUMAN Atlastin-3 OS=Homo sapiens GN=ATL3 PE=4 SV=1	28	28	2	5425200	31760000	18511000	18511000
Q9H0W9;Q9H0W9-2;E9PQS1;Q9H0W9-3;E9PPB5;Q9H0W9-4;E9PJU8;E9PIP1;E9PLB3;E9PLC5;E9PSC3;E9PR95	Q9H0W9;Q9H0W9-2;E9PQS1;Q9H0W9-3;E9PPB5;Q9H0W9-4;E9PJU8;E9PIP1	Ester hydrolase C11orf54	C11orf54	>sp|Q9H0W9|CK054_HUMAN Ester hydrolase C11orf54 OS=Homo sapiens GN=C11orf54 PE=1 SV=1;>sp|Q9H0W9-2|CK054_HUMAN Isoform 2 of Ester hydrolase C11orf54 OS=Homo sapiens GN=C11orf54;>tr|E9PQS1|E9PQS1_HUMAN Ester hydrolase C11orf54 (Fragment) OS=Homo sapiens GN=	14	14	14	8476400	26668000	18502000	18502000
P50995;B4DVE7;H0Y6E1;Q5T0G9	P50995;B4DVE7	Annexin A11;Annexin	ANXA11	>sp|P50995|ANX11_HUMAN Annexin A11 OS=Homo sapiens GN=ANXA11 PE=1 SV=1;>tr|B4DVE7|B4DVE7_HUMAN Annexin OS=Homo sapiens GN=ANXA11 PE=2 SV=1	25	25	24	5249700	26979000	18475000	18475000
P09496;P09496-3;P09496-4;P09496-2;C9J8P9;F5H6N3	P09496;P09496-3;P09496-4;P09496-2;C9J8P9;F5H6N3	Clathrin light chain A	CLTA	>sp|P09496|CLCA_HUMAN Clathrin light chain A OS=Homo sapiens GN=CLTA PE=1 SV=1;>sp|P09496-3|CLCA_HUMAN Isoform 3 of Clathrin light chain A OS=Homo sapiens GN=CLTA;>sp|P09496-4|CLCA_HUMAN Isoform 4 of Clathrin light chain A OS=Homo sapiens GN=CLTA;>sp|P0949	11	11	3	18468000	9989600	20644000	18468000
Q16134;J3KND9;D6RAD5	Q16134;J3KND9	Electron transfer flavoprotein-ubiquinone oxidoreductase, mitochondrial	ETFDH	>sp|Q16134|ETFD_HUMAN Electron transfer flavoprotein-ubiquinone oxidoreductase, mitochondrial OS=Homo sapiens GN=ETFDH PE=1 SV=2;>tr|J3KND9|J3KND9_HUMAN Electron transfer flavoprotein-ubiquinone oxidoreductase, mitochondrial OS=Homo sapiens GN=ETFDH PE=4 S	23	23	23	7181600	22954000	18450000	18450000
CON__ENSEMBL:ENSBTAP00000034412	CON__ENSEMBL:ENSBTAP00000034412			>ENSEMBL:ENSBTAP00000034412 (Bos taurus) similar to C4b-binding protein alpha chain	12	12	12	6343200	22227000	18446000	18446000
Q99426;Q6FGY5;K7EP07;A8MVD5;K7EK42;K7ELT5;K7ENS2;K7EL99;K7ER04;K7EQH0	Q99426;Q6FGY5;K7EP07;A8MVD5;K7EK42;K7ELT5	Tubulin-folding cofactor B	TBCB;CKAP1	>sp|Q99426|TBCB_HUMAN Tubulin-folding cofactor B OS=Homo sapiens GN=TBCB PE=1 SV=2;>tr|Q6FGY5|Q6FGY5_HUMAN CKAP1 protein OS=Homo sapiens GN=CKAP1 PE=2 SV=1;>tr|K7EP07|K7EP07_HUMAN Tubulin-folding cofactor B (Fragment) OS=Homo sapiens GN=TBCB PE=4 SV=1;>tr|	19	19	19	13934000	18434000	33967000	18434000
O00232;O00232-2;REV__A8MT70-2;REV__A8MT70;REV__F2Z370;P0C617;J3KSK1;J3KTJ5	O00232;O00232-2	26S proteasome non-ATPase regulatory subunit 12	PSMD12	>sp|O00232|PSD12_HUMAN 26S proteasome non-ATPase regulatory subunit 12 OS=Homo sapiens GN=PSMD12 PE=1 SV=3;>sp|O00232-2|PSD12_HUMAN Isoform 2 of 26S proteasome non-ATPase regulatory subunit 12 OS=Homo sapiens GN=PSMD12	38	38	38	10567000	36097000	18404000	18404000
P11413-2;P11413-3;P11413;E9PD92	P11413-2;P11413-3;P11413	Glucose-6-phosphate 1-dehydrogenase	G6PD	>sp|P11413-2|G6PD_HUMAN Isoform Long of Glucose-6-phosphate 1-dehydrogenase OS=Homo sapiens GN=G6PD;>sp|P11413-3|G6PD_HUMAN Isoform 3 of Glucose-6-phosphate 1-dehydrogenase OS=Homo sapiens GN=G6PD;>sp|P11413|G6PD_HUMAN Glucose-6-phosphate 1-dehydrogenase O	52	52	20	4821200	18400000	19616000	18400000
P37802	P37802	Transgelin-2	TAGLN2	>sp|P37802|TAGL2_HUMAN Transgelin-2 OS=Homo sapiens GN=TAGLN2 PE=1 SV=3	21	21	20	10202000	39182000	18382000	18382000
Q96DV4;B3KN96	Q96DV4;B3KN96	39S ribosomal protein L38, mitochondrial	MRPL38	>sp|Q96DV4|RM38_HUMAN 39S ribosomal protein L38, mitochondrial OS=Homo sapiens GN=MRPL38 PE=1 SV=2;>tr|B3KN96|B3KN96_HUMAN 39S ribosomal protein L38, mitochondrial OS=Homo sapiens GN=MRPL38 PE=2 SV=1	17	17	17	5103400	32149000	18326000	18326000
Q96GC5;B4DN34;F5H702;F5H8D0	Q96GC5;B4DN34;F5H702;F5H8D0	39S ribosomal protein L48, mitochondrial	MRPL48	>sp|Q96GC5|RM48_HUMAN 39S ribosomal protein L48, mitochondrial OS=Homo sapiens GN=MRPL48 PE=1 SV=2;>tr|B4DN34|B4DN34_HUMAN 39S ribosomal protein L48, mitochondrial OS=Homo sapiens GN=MRPL48 PE=2 SV=1;>tr|F5H702|F5H702_HUMAN 39S ribosomal protein L48, mitoc	7	7	7	8229100	30761000	18307000	18307000
Q99613;H3BRV0;B5ME19;H3BPE4;H3BPE3;H3BTY8;REV__P49368;REV__P49368-2;REV__B4DUR8	Q99613;H3BRV0;B5ME19	Eukaryotic translation initiation factor 3 subunit C	EIF3C;EIF3CL	>sp|Q99613|EIF3C_HUMAN Eukaryotic translation initiation factor 3 subunit C OS=Homo sapiens GN=EIF3C PE=1 SV=1;>tr|H3BRV0|H3BRV0_HUMAN Eukaryotic translation initiation factor 3 subunit C OS=Homo sapiens GN=EIF3C PE=4 SV=1;>tr|B5ME19|B5ME19_HUMAN Eukaryoti	43	43	42	8666200	19280000	18248000	18248000
P16219;E9PE82	P16219;E9PE82	Short-chain specific acyl-CoA dehydrogenase, mitochondrial	ACADS	>sp|P16219|ACADS_HUMAN Short-chain specific acyl-CoA dehydrogenase, mitochondrial OS=Homo sapiens GN=ACADS PE=1 SV=1;>tr|E9PE82|E9PE82_HUMAN Short-chain-specific acyl-CoA dehydrogenase, mitochondrial OS=Homo sapiens GN=ACADS PE=4 SV=1	16	16	16	5596700	26185000	18199000	18199000
J3KQB0;Q9NXG2;H3BNW0	J3KQB0;Q9NXG2	THUMP domain-containing protein 1	THUMPD1	>tr|J3KQB0|J3KQB0_HUMAN THUMP domain-containing protein 1 OS=Homo sapiens GN=THUMPD1 PE=4 SV=1;>sp|Q9NXG2|THUM1_HUMAN THUMP domain-containing protein 1 OS=Homo sapiens GN=THUMPD1 PE=1 SV=2	22	22	22	10086000	18809000	18196000	18196000
Q9Y237-2;Q9Y237;F5H1P5;H0Y610;H0Y8P6;J3KMW3;H0Y4T6	Q9Y237-2;Q9Y237;F5H1P5;H0Y610;H0Y8P6;J3KMW3;H0Y4T6	Peptidyl-prolyl cis-trans isomerase NIMA-interacting 4	PIN4	>sp|Q9Y237-2|PIN4_HUMAN Isoform 2 of Peptidyl-prolyl cis-trans isomerase NIMA-interacting 4 OS=Homo sapiens GN=PIN4;>sp|Q9Y237|PIN4_HUMAN Peptidyl-prolyl cis-trans isomerase NIMA-interacting 4 OS=Homo sapiens GN=PIN4 PE=1 SV=1;>tr|F5H1P5|F5H1P5_HUMAN Pepti	8	8	8	6718200	28340000	18189000	18189000
Q15029;Q15029-2;K7EJ81;K7EP67;K7EJ74;K7EIT3;K7EIV5	Q15029;Q15029-2;K7EJ81	116 kDa U5 small nuclear ribonucleoprotein component	EFTUD2	>sp|Q15029|U5S1_HUMAN 116 kDa U5 small nuclear ribonucleoprotein component OS=Homo sapiens GN=EFTUD2 PE=1 SV=1;>sp|Q15029-2|U5S1_HUMAN Isoform 2 of 116 kDa U5 small nuclear ribonucleoprotein component OS=Homo sapiens GN=EFTUD2;>tr|K7EJ81|K7EJ81_HUMAN 116 k	58	57	57	10572000	30202000	18175000	18175000
Q9NYL4;F8VU90;Q9NYL4-2;E9PAR0;H0YHM7	Q9NYL4;F8VU90;Q9NYL4-2	Peptidyl-prolyl cis-trans isomerase FKBP11;Peptidyl-prolyl cis-trans isomerase	FKBP11	>sp|Q9NYL4|FKB11_HUMAN Peptidyl-prolyl cis-trans isomerase FKBP11 OS=Homo sapiens GN=FKBP11 PE=1 SV=1;>tr|F8VU90|F8VU90_HUMAN Peptidyl-prolyl cis-trans isomerase OS=Homo sapiens GN=FKBP11 PE=4 SV=1;>sp|Q9NYL4-2|FKB11_HUMAN Isoform 2 of Peptidyl-prolyl cis-	6	6	6	9039400	18836000	18165000	18165000
Q92843-2;Q92843;G3V2X3;G3V4B7;G3V5A9;H0YJC7;G3V3G8;G3V3B7	Q92843-2			>sp|Q92843-2|B2CL2_HUMAN Isoform 3 of Bcl-2-like protein 2 OS=Homo sapiens GN=BCL2L2	16	16	2	3990900	29636000	18143000	18143000
Q96DA6;C9JBV1;F2Z3A7;G5E9V2	Q96DA6;C9JBV1;F2Z3A7	Mitochondrial import inner membrane translocase subunit TIM14	DNAJC19	>sp|Q96DA6|TIM14_HUMAN Mitochondrial import inner membrane translocase subunit TIM14 OS=Homo sapiens GN=DNAJC19 PE=1 SV=3;>tr|C9JBV1|C9JBV1_HUMAN DnaJ (Hsp40) homolog, subfamily C, member 19, isoform CRA_a OS=Homo sapiens GN=DNAJC19 PE=4 SV=1;>tr|F2Z3A7|F2	7	7	7	16450000	18089000	35324000	18089000
P05204;Q15651-2	P05204	Non-histone chromosomal protein HMG-17	HMGN2	>sp|P05204|HMGN2_HUMAN Non-histone chromosomal protein HMG-17 OS=Homo sapiens GN=HMGN2 PE=1 SV=3	6	6	3	17208000	18060000	59209000	18060000
Q9Y3D9	Q9Y3D9	28S ribosomal protein S23, mitochondrial	MRPS23	>sp|Q9Y3D9|RT23_HUMAN 28S ribosomal protein S23, mitochondrial OS=Homo sapiens GN=MRPS23 PE=1 SV=2	16	16	4	11336000	43722000	17996000	17996000
F8VQ10;Q13838-2;Q13838;Q5STU3;H0Y7G4;H0Y7X6;B4DP52;F8VZL8;F6WLT2;F6TRA5;F6UN21;H0Y557;F6S4E6;E9PP12;F6UJC5;H0Y800;B4DIJ6;H0Y6G9;H0Y4V8;H0Y6N8;F6QYI9;F6V772;H0YCC6;H0Y6J9;E7EMX2;F6S2B7;F6U6E2;F6QWI5	F8VQ10;Q13838-2;Q13838;Q5STU3;H0Y7G4;H0Y7X6;B4DP52;F8VZL8;F6WLT2;F6TRA5;F6UN21;H0Y557;F6S4E6;E9PP12;F6UJC5;H0Y800;B4DIJ6	Spliceosome RNA helicase DDX39B	DDX39B;BAT1	>tr|F8VQ10|F8VQ10_HUMAN Spliceosome RNA helicase DDX39B OS=Homo sapiens GN=DDX39B PE=4 SV=1;>sp|Q13838-2|DX39B_HUMAN Isoform 2 of Spliceosome RNA helicase DDX39B OS=Homo sapiens GN=DDX39B;>sp|Q13838|DX39B_HUMAN Spliceosome RNA helicase DDX39B OS=Homo sapie	29	12	7	13689000	58065000	17990000	17990000
O95433;B4DUR9;H0YJG7;G3V438;G3V3W9;H0YJU2;H0YJG6;H0YJ63	O95433;B4DUR9	Activator of 90 kDa heat shock protein ATPase homolog 1	AHSA1	>sp|O95433|AHSA1_HUMAN Activator of 90 kDa heat shock protein ATPase homolog 1 OS=Homo sapiens GN=AHSA1 PE=1 SV=1;>tr|B4DUR9|B4DUR9_HUMAN Activator of 90 kDa heat shock protein ATPase homolog 1 OS=Homo sapiens GN=AHSA1 PE=2 SV=1	29	29	29	15827000	50030000	17983000	17983000
P61009	P61009	Signal peptidase complex subunit 3	SPCS3	>sp|P61009|SPCS3_HUMAN Signal peptidase complex subunit 3 OS=Homo sapiens GN=SPCS3 PE=1 SV=1	6	6	6	7206400	52292000	17983000	17983000
Q86UP2;Q86UP2-2;Q86UP2-3;G3V4Y7;B7Z6P3;H0YJZ8;G3V5G2;G3V5P0;H0YJP2;H0YJV5;G3V4L8;G3V475	Q86UP2;Q86UP2-2;Q86UP2-3	Kinectin	KTN1	>sp|Q86UP2|KTN1_HUMAN Kinectin OS=Homo sapiens GN=KTN1 PE=1 SV=1;>sp|Q86UP2-2|KTN1_HUMAN Isoform 2 of Kinectin OS=Homo sapiens GN=KTN1;>sp|Q86UP2-3|KTN1_HUMAN Isoform 3 of Kinectin OS=Homo sapiens GN=KTN1	102	102	102	6962200	32585000	17975000	17975000
P09012	P09012	U1 small nuclear ribonucleoprotein A	SNRPA	>sp|P09012|SNRPA_HUMAN U1 small nuclear ribonucleoprotein A OS=Homo sapiens GN=SNRPA PE=1 SV=3	15	15	13	16009000	17970000	71546000	17970000
O75475	O75475	PC4 and SFRS1-interacting protein	PSIP1	>sp|O75475|PSIP1_HUMAN PC4 and SFRS1-interacting protein OS=Homo sapiens GN=PSIP1 PE=1 SV=1	37	37	11	10084000	20786000	17968000	17968000
Q01518;Q5T0R1;Q5T0R2;Q5T0R3;Q5T0R4;Q5T0R5;Q5T0R6;Q5T0R7;Q5T0S3;REV__O00444;REV__O00444-3;REV__J3KR84;REV__J3KR82	Q01518	Adenylyl cyclase-associated protein 1	CAP1	>sp|Q01518|CAP1_HUMAN Adenylyl cyclase-associated protein 1 OS=Homo sapiens GN=CAP1 PE=1 SV=5	41	41	1	7746600	17962000	18752000	17962000
P53992;G5EA31	P53992;G5EA31	Protein transport protein Sec24C	SEC24C	>sp|P53992|SC24C_HUMAN Protein transport protein Sec24C OS=Homo sapiens GN=SEC24C PE=1 SV=3;>tr|G5EA31|G5EA31_HUMAN Protein transport protein Sec24C OS=Homo sapiens GN=SEC24C PE=4 SV=1	43	42	4	6631300	19327000	17944000	17944000
P63151;P63151-2;E5RFR9;Q00005-5;Q00005-4;Q00005-3;Q00005-2;Q00005;G3V149;Q9Y2T4;Q9Y2T4-2;Q9Y2T4-4;Q9Y2T4-3;E5RIY1;H0YA16;E5RJV2;E5RHQ2	P63151;P63151-2	Serine/threonine-protein phosphatase 2A 55 kDa regulatory subunit B alpha isoform	PPP2R2A	>sp|P63151|2ABA_HUMAN Serine/threonine-protein phosphatase 2A 55 kDa regulatory subunit B alpha isoform OS=Homo sapiens GN=PPP2R2A PE=1 SV=1;>sp|P63151-2|2ABA_HUMAN Isoform 2 of Serine/threonine-protein phosphatase 2A 55 kDa regulatory subunit B alpha isof	29	29	16	11011000	58073000	17929000	17929000
Q9Y2R0;K7EPV0	Q9Y2R0;K7EPV0	Coiled-coil domain-containing protein 56	CCDC56	>sp|Q9Y2R0|COA3_HUMAN Cytochrome C oxidase assembly factor 3 homolog, mitochondrial OS=Homo sapiens GN=COA3 PE=1 SV=1;>tr|K7EPV0|K7EPV0_HUMAN Cytochrome C oxidase assembly factor 3 homolog, mitochondrial OS=Homo sapiens GN=COA3 PE=4 SV=1	5	5	5	16488000	34960000	17920000	17920000
A6NFX8;Q9UKK9;A6NHE8;A6NJU6;A6NCQ0;H0YEY4;C9JYY9	A6NFX8;Q9UKK9;A6NHE8;A6NJU6;A6NCQ0	ADP-sugar pyrophosphatase	NUDT5	>tr|A6NFX8|A6NFX8_HUMAN ADP-sugar pyrophosphatase OS=Homo sapiens GN=NUDT5 PE=3 SV=1;>sp|Q9UKK9|NUDT5_HUMAN ADP-sugar pyrophosphatase OS=Homo sapiens GN=NUDT5 PE=1 SV=1;>tr|A6NHE8|A6NHE8_HUMAN ADP-sugar pyrophosphatase OS=Homo sapiens GN=NUDT5 PE=3 SV=2;>t	20	20	20	5427200	33175000	17903000	17903000
Q3ZCQ8-2;Q3ZCQ8;Q330K1;REV__P11109;REV__Q705F3;Q5UQ57	Q3ZCQ8-2;Q3ZCQ8;Q330K1	Mitochondrial import inner membrane translocase subunit TIM50	TIMM50	>sp|Q3ZCQ8-2|TIM50_HUMAN Isoform 2 of Mitochondrial import inner membrane translocase subunit TIM50 OS=Homo sapiens GN=TIMM50;>sp|Q3ZCQ8|TIM50_HUMAN Mitochondrial import inner membrane translocase subunit TIM50 OS=Homo sapiens GN=TIMM50 PE=1 SV=2;>tr|Q330K	17	17	16	13164000	24908000	17836000	17836000
Q7RTV0	Q7RTV0	PHD finger-like domain-containing protein 5A	PHF5A	>sp|Q7RTV0|PHF5A_HUMAN PHD finger-like domain-containing protein 5A OS=Homo sapiens GN=PHF5A PE=1 SV=1	8	8	8	8311500	17814000	30917000	17814000
P55036;H0Y3Y9;H0Y561	P55036	26S proteasome non-ATPase regulatory subunit 4	PSMD4	>sp|P55036|PSMD4_HUMAN 26S proteasome non-ATPase regulatory subunit 4 OS=Homo sapiens GN=PSMD4 PE=1 SV=1	17	17	2	7843400	23753000	17783000	17783000
Q15637-6;Q15637-2;Q15637;Q15637-3;Q15637-4;F8WEV5	Q15637-6;Q15637-2;Q15637;Q15637-3;Q15637-4	Splicing factor 1	SF1	>sp|Q15637-6|SF01_HUMAN Isoform 6 of Splicing factor 1 OS=Homo sapiens GN=SF1;>sp|Q15637-2|SF01_HUMAN Isoform 2 of Splicing factor 1 OS=Homo sapiens GN=SF1;>sp|Q15637|SF01_HUMAN Splicing factor 1 OS=Homo sapiens GN=SF1 PE=1 SV=4;>sp|Q15637-3|SF01_HUMAN Iso	24	24	5	10140000	30859000	17774000	17774000
P49914;H3BQ75;H3BN04;H3BMB9	P49914;H3BQ75	5-formyltetrahydrofolate cyclo-ligase	MTHFS;ST20-MTHFS	>sp|P49914|MTHFS_HUMAN 5-formyltetrahydrofolate cyclo-ligase OS=Homo sapiens GN=MTHFS PE=1 SV=2;>tr|H3BQ75|H3BQ75_HUMAN 5-formyltetrahydrofolate cyclo-ligase OS=Homo sapiens GN=MTHFS PE=4 SV=1	9	9	9	5140100	28149000	17772000	17772000
P46459;I3L0N3;I3L0L3;I3L2G1;K7EQD6;I3L4Q9;I3L338;I3L255	P46459;I3L0N3	Vesicle-fusing ATPase	NSF	>sp|P46459|NSF_HUMAN Vesicle-fusing ATPase OS=Homo sapiens GN=NSF PE=1 SV=3;>tr|I3L0N3|I3L0N3_HUMAN Vesicle-fusing ATPase OS=Homo sapiens GN=NSF PE=3 SV=1	52	52	8	6588600	20006000	17735000	17735000
Q10713;B4DKL3;Q5SXN9;Q5SXN0	Q10713;B4DKL3	Mitochondrial-processing peptidase subunit alpha	PMPCA	>sp|Q10713|MPPA_HUMAN Mitochondrial-processing peptidase subunit alpha OS=Homo sapiens GN=PMPCA PE=1 SV=2;>tr|B4DKL3|B4DKL3_HUMAN Mitochondrial-processing peptidase subunit alpha OS=Homo sapiens GN=PMPCA PE=2 SV=1	29	29	29	10570000	29565000	17679000	17679000
P17858;P17858-2	P17858;P17858-2	6-phosphofructokinase, liver type	PFKL	>sp|P17858|K6PL_HUMAN 6-phosphofructokinase, liver type OS=Homo sapiens GN=PFKL PE=1 SV=6;>sp|P17858-2|K6PL_HUMAN Isoform 2 of 6-phosphofructokinase, liver type OS=Homo sapiens GN=PFKL	35	29	28	5751800	22974000	17660000	17660000
Q9UNX3;E5RIT6;E5RHH1;J3KS10	Q9UNX3;E5RIT6	60S ribosomal protein L26-like 1	RPL26L1	>sp|Q9UNX3|RL26L_HUMAN 60S ribosomal protein L26-like 1 OS=Homo sapiens GN=RPL26L1 PE=1 SV=1;>tr|E5RIT6|E5RIT6_HUMAN 60S ribosomal protein L26-like 1 (Fragment) OS=Homo sapiens GN=RPL26L1 PE=3 SV=1	14	3	3	3768300	45854000	17651000	17651000
Q92973;Q92973-2;Q92973-3;E7EW37;B4DSC0;J3KPU5;K7ELC3;K7ENW1	Q92973;Q92973-2;Q92973-3	Transportin-1	TNPO1	>sp|Q92973|TNPO1_HUMAN Transportin-1 OS=Homo sapiens GN=TNPO1 PE=1 SV=2;>sp|Q92973-2|TNPO1_HUMAN Isoform 2 of Transportin-1 OS=Homo sapiens GN=TNPO1;>sp|Q92973-3|TNPO1_HUMAN Isoform 3 of Transportin-1 OS=Homo sapiens GN=TNPO1	38	38	23	5059400	25222000	17594000	17594000
Q5JRX3;Q5JRX3-2;H0Y7L7;B1APQ0;B1APQ1	Q5JRX3;Q5JRX3-2	Presequence protease, mitochondrial	PITRM1	>sp|Q5JRX3|PREP_HUMAN Presequence protease, mitochondrial OS=Homo sapiens GN=PITRM1 PE=1 SV=2;>sp|Q5JRX3-2|PREP_HUMAN Isoform 2 of Presequence protease, mitochondrial OS=Homo sapiens GN=PITRM1	46	46	5	6215100	25420000	17535000	17535000
P17066;P48741	P17066;P48741	Heat shock 70 kDa protein 6;Putative heat shock 70 kDa protein 7	HSPA6;HSPA7	>sp|P17066|HSP76_HUMAN Heat shock 70 kDa protein 6 OS=Homo sapiens GN=HSPA6 PE=1 SV=2;>sp|P48741|HSP77_HUMAN Putative heat shock 70 kDa protein 7 OS=Homo sapiens GN=HSPA7 PE=5 SV=2	20	6	6	15582000	41155000	17497000	17497000
O43818	O43818	U3 small nucleolar RNA-interacting protein 2	RRP9	>sp|O43818|U3IP2_HUMAN U3 small nucleolar RNA-interacting protein 2 OS=Homo sapiens GN=RRP9 PE=1 SV=1	23	23	23	6001500	23225000	17481000	17481000
Q96CS3;D6RBG6	Q96CS3	FAS-associated factor 2	FAF2	>sp|Q96CS3|FAF2_HUMAN FAS-associated factor 2 OS=Homo sapiens GN=FAF2 PE=1 SV=2	23	23	23	8630100	37602000	17450000	17450000
O95857;Q12999;F8VP43;F8VWE0;F8VS78;F8VNT7	O95857	Tetraspanin-13	TSPAN13	>sp|O95857|TSN13_HUMAN Tetraspanin-13 OS=Homo sapiens GN=TSPAN13 PE=2 SV=1	4	4	4	964570	33757000	17440000	17440000
P50583	P50583	Bis(5-nucleosyl)-tetraphosphatase [asymmetrical]	NUDT2	>sp|P50583|AP4A_HUMAN Bis(5-nucleosyl)-tetraphosphatase [asymmetrical] OS=Homo sapiens GN=NUDT2 PE=1 SV=3	11	11	11	17432000	29165000	11526000	17432000
O15145;C9JZD1;F8VR50	O15145	Actin-related protein 2/3 complex subunit 3	ARPC3	>sp|O15145|ARPC3_HUMAN Actin-related protein 2/3 complex subunit 3 OS=Homo sapiens GN=ARPC3 PE=1 SV=3	8	8	8	7169900	17408000	18117000	17408000
P82909;D6R941	P82909	28S ribosomal protein S36, mitochondrial	MRPS36	>sp|P82909|RT36_HUMAN 28S ribosomal protein S36, mitochondrial OS=Homo sapiens GN=MRPS36 PE=1 SV=2	7	7	7	6017900	19803000	17400000	17400000
Q8TBC4;Q8TBC4-2;F8W8D4;B7Z5F6;F8WF86	Q8TBC4;Q8TBC4-2;F8W8D4	NEDD8-activating enzyme E1 catalytic subunit	UBA3	>sp|Q8TBC4|UBA3_HUMAN NEDD8-activating enzyme E1 catalytic subunit OS=Homo sapiens GN=UBA3 PE=1 SV=2;>sp|Q8TBC4-2|UBA3_HUMAN Isoform 2 of NEDD8-activating enzyme E1 catalytic subunit OS=Homo sapiens GN=UBA3;>tr|F8W8D4|F8W8D4_HUMAN NEDD8-activating enzyme E	21	21	21	8838300	22989000	17395000	17395000
Q15691	Q15691	Microtubule-associated protein RP/EB family member 1	MAPRE1	>sp|Q15691|MARE1_HUMAN Microtubule-associated protein RP/EB family member 1 OS=Homo sapiens GN=MAPRE1 PE=1 SV=3	25	25	21	13069000	33784000	17333000	17333000
Q13442;F8WBW6	Q13442	28 kDa heat- and acid-stable phosphoprotein	PDAP1	>sp|Q13442|HAP28_HUMAN 28 kDa heat- and acid-stable phosphoprotein OS=Homo sapiens GN=PDAP1 PE=1 SV=1	19	19	19	4655400	41113000	17282000	17282000
O14773;O14773-2;E7EV34	O14773;O14773-2	Tripeptidyl-peptidase 1	TPP1	>sp|O14773|TPP1_HUMAN Tripeptidyl-peptidase 1 OS=Homo sapiens GN=TPP1 PE=1 SV=2;>sp|O14773-2|TPP1_HUMAN Isoform 2 of Tripeptidyl-peptidase 1 OS=Homo sapiens GN=TPP1	15	15	15	7136900	34191000	17273000	17273000
Q9BRJ2;J3QSH3;J3KSS2;J3KT99	Q9BRJ2	39S ribosomal protein L45, mitochondrial	MRPL45	>sp|Q9BRJ2|RM45_HUMAN 39S ribosomal protein L45, mitochondrial OS=Homo sapiens GN=MRPL45 PE=1 SV=2	19	19	19	5477500	18870000	17236000	17236000
P11233;H7C3P7;C9JPE8	P11233;H7C3P7	Ras-related protein Ral-A	RALA	>sp|P11233|RALA_HUMAN Ras-related protein Ral-A OS=Homo sapiens GN=RALA PE=1 SV=1;>tr|H7C3P7|H7C3P7_HUMAN Ras-related protein Ral-A (Fragment) OS=Homo sapiens GN=RALA PE=4 SV=1	7	4	4	1282400	38206000	17226000	17226000
Q5JWU6;O43399-5;O43399	Q5JWU6;O43399-5;O43399	Tumor protein D54	TPD52L2	>tr|Q5JWU6|Q5JWU6_HUMAN Tumor protein D52-like 2 OS=Homo sapiens GN=TPD52L2 PE=2 SV=1;>sp|O43399-5|TPD54_HUMAN Isoform 5 of Tumor protein D54 OS=Homo sapiens GN=TPD52L2;>sp|O43399|TPD54_HUMAN Tumor protein D54 OS=Homo sapiens GN=TPD52L2 PE=1 SV=2	16	16	3	11827000	47689000	17221000	17221000
P11269	P11269			>sp|P11269|GAG_MLVRD Gag polyprotein OS=Radiation murine leukemia virus GN=gag PE=1 SV=3	17	9	0	5561700	34508000	17202000	17202000
Q9UHD1;Q9UHD1-2;E9PHZ2;E9PPQ5;E9PSD5;E9PIZ4;E9PL00	Q9UHD1;Q9UHD1-2;E9PHZ2	Cysteine and histidine-rich domain-containing protein 1	CHORDC1	>sp|Q9UHD1|CHRD1_HUMAN Cysteine and histidine-rich domain-containing protein 1 OS=Homo sapiens GN=CHORDC1 PE=1 SV=2;>sp|Q9UHD1-2|CHRD1_HUMAN Isoform 2 of Cysteine and histidine-rich domain-containing protein 1 OS=Homo sapiens GN=CHORDC1;>tr|E9PHZ2|E9PHZ2_H	27	27	26	4693000	25381000	17193000	17193000
Q14204;H0YJ21;Q9HCL0;Q9HCL0-2;D6RIG4;B4DQ29;B4DLR6	Q14204	Cytoplasmic dynein 1 heavy chain 1	DYNC1H1	>sp|Q14204|DYHC1_HUMAN Cytoplasmic dynein 1 heavy chain 1 OS=Homo sapiens GN=DYNC1H1 PE=1 SV=5	278	278	277	6076600	25650000	17152000	17152000
P03897	P03897	NADH-ubiquinone oxidoreductase chain 3	MT-ND3	>sp|P03897|NU3M_HUMAN NADH-ubiquinone oxidoreductase chain 3 OS=Homo sapiens GN=MT-ND3 PE=1 SV=1	1	1	1	14400000	32159000	17132000	17132000
Q9UNS2;Q9UNS2-2;H7C3P9;C9JLV5;J3QKR0;K7ES36;J3KTQ1;K7ELN6;J3QS85;J3QL22	Q9UNS2;Q9UNS2-2;H7C3P9;C9JLV5	COP9 signalosome complex subunit 3	COPS3	>sp|Q9UNS2|CSN3_HUMAN COP9 signalosome complex subunit 3 OS=Homo sapiens GN=COPS3 PE=1 SV=3;>sp|Q9UNS2-2|CSN3_HUMAN Isoform 2 of COP9 signalosome complex subunit 3 OS=Homo sapiens GN=COPS3;>tr|H7C3P9|H7C3P9_HUMAN COP9 signalosome complex subunit 3 OS=Homo	20	20	20	6126100	17106000	18603000	17106000
O00410-3;O00410;H0Y8C6;O00410-2;B4E0R6;E7ETV3;H0Y3V4;C9JMV5;E7EV12;E7EQT5;E7EX05;E7EWK4;C9JZ53;E7ETV8;E7ESZ1;E7ESA1;C9JQT6;C9JZD8;C9J875;C9J5I6;C9JXE0;P16504;P16505;Q0A429	O00410-3;O00410;H0Y8C6;O00410-2;B4E0R6	Importin-5	IPO5	>sp|O00410-3|IPO5_HUMAN Isoform 3 of Importin-5 OS=Homo sapiens GN=IPO5;>sp|O00410|IPO5_HUMAN Importin-5 OS=Homo sapiens GN=IPO5 PE=1 SV=4;>tr|H0Y8C6|H0Y8C6_HUMAN Importin-5 (Fragment) OS=Homo sapiens GN=IPO5 PE=4 SV=1;>sp|O00410-2|IPO5_HUMAN Isoform 2 of	55	55	52	7684600	21737000	17101000	17101000
O60763;O60763-2;F5H4X1;F5GYR8;F5GZ76;H0Y7C0;REV__Q5VZ89;REV__Q5VZ89-6;REV__Q5VZ89-5	O60763;O60763-2;F5H4X1;F5GYR8;F5GZ76;H0Y7C0	General vesicular transport factor p115	USO1	>sp|O60763|USO1_HUMAN General vesicular transport factor p115 OS=Homo sapiens GN=USO1 PE=1 SV=2;>sp|O60763-2|USO1_HUMAN Isoform 2 of General vesicular transport factor p115 OS=Homo sapiens GN=USO1;>tr|F5H4X1|F5H4X1_HUMAN General vesicular transport factor	39	39	39	7543900	25830000	17063000	17063000
P61586;Q5JR05;C9JX21;C9JNR4;Q5JR07;Q5JR06;C9JRM1;C9J1T2;E9PLA2	P61586;Q5JR05;C9JX21;C9JNR4;Q5JR07	Transforming protein RhoA	RHOA;RHOC	>sp|P61586|RHOA_HUMAN Transforming protein RhoA OS=Homo sapiens GN=RHOA PE=1 SV=1;>tr|Q5JR05|Q5JR05_HUMAN Ras homolog gene family, member C OS=Homo sapiens GN=RHOC PE=1 SV=1;>tr|C9JX21|C9JX21_HUMAN Transforming protein RhoA OS=Homo sapiens GN=RHOA PE=3 SV=	11	3	3	4606800	17015000	21123000	17015000
D3DNT2;E7EUU4;E7EX73;G5E9S1;C9K073;C9J2Z7;C9JHW9;C9J987;C9JWH9;C9JIH5	D3DNT2;E7EUU4;E7EX73;G5E9S1		EIF4G1	>tr|D3DNT2|D3DNT2_HUMAN Eukaryotic translation initiation factor 4 gamma 1 OS=Homo sapiens GN=EIF4G1 PE=4 SV=1;>tr|E7EUU4|E7EUU4_HUMAN Eukaryotic translation initiation factor 4 gamma 1 OS=Homo sapiens GN=EIF4G1 PE=4 SV=1;>tr|E7EX73|E7EX73_HUMAN Eukaryotic	82	82	0	10346000	27934000	17010000	17010000
O60664;K7EQF4;O60664-3;K7ERZ3;O60664-2;K7EL96;K7ER39;K7EJD0	O60664;K7EQF4;O60664-3;K7ERZ3;O60664-2	Perilipin-3	PLIN3	>sp|O60664|PLIN3_HUMAN Perilipin-3 OS=Homo sapiens GN=PLIN3 PE=1 SV=3;>tr|K7EQF4|K7EQF4_HUMAN Perilipin-3 OS=Homo sapiens GN=PLIN3 PE=4 SV=1;>sp|O60664-3|PLIN3_HUMAN Isoform 3 of Perilipin-3 OS=Homo sapiens GN=PLIN3;>tr|K7ERZ3|K7ERZ3_HUMAN Perilipin-3 (Fra	24	24	24	9975000	30773000	16987000	16987000
P61201-2;P61201;B4DIH5;H0YKU5;H0YM03;H0YMC2	P61201-2;P61201;B4DIH5;H0YKU5	COP9 signalosome complex subunit 2	COPS2	>sp|P61201-2|CSN2_HUMAN Isoform 2 of COP9 signalosome complex subunit 2 OS=Homo sapiens GN=COPS2;>sp|P61201|CSN2_HUMAN COP9 signalosome complex subunit 2 OS=Homo sapiens GN=COPS2 PE=1 SV=1;>tr|B4DIH5|B4DIH5_HUMAN COP9 signalosome complex subunit 2 OS=Homo	26	26	26	7543000	26782000	16979000	16979000
Q96EY1;Q96EY1-2;E7ES32;I3L1T6	Q96EY1;Q96EY1-2	DnaJ homolog subfamily A member 3, mitochondrial	DNAJA3	>sp|Q96EY1|DNJA3_HUMAN DnaJ homolog subfamily A member 3, mitochondrial OS=Homo sapiens GN=DNAJA3 PE=1 SV=2;>sp|Q96EY1-2|DNJA3_HUMAN Isoform 2 of DnaJ homolog subfamily A member 3, mitochondrial OS=Homo sapiens GN=DNAJA3	19	19	19	5265900	33592000	16970000	16970000
P31947;P31947-2	P31947;P31947-2	14-3-3 protein sigma	SFN	>sp|P31947|1433S_HUMAN 14-3-3 protein sigma OS=Homo sapiens GN=SFN PE=1 SV=1;>sp|P31947-2|1433S_HUMAN Isoform 2 of 14-3-3 protein sigma OS=Homo sapiens GN=SFN	23	18	16	16910000	14431000	39114000	16910000
A1Z651;Q2F7J0;Q2F7J3;P03355;P03356;P26808;P26809;P26810;P31795;P10272;P21414;P31792;P08361;P16103	A1Z651;Q2F7J0;Q2F7J3;P03355			>sp|A1Z651|POL_XMRV6 Gag-Pol polyprotein OS=Xenotropic MuLV-related virus (isolate VP62) GN=gag-pol PE=1 SV=1;>sp|Q2F7J0|POL_XMRV4 Gag-Pol polyprotein OS=Xenotropic MuLV-related virus (isolate VP42) GN=gag-pol PE=3 SV=1;>sp|Q2F7J3|POL_XMRV3 Gag-Pol polypro	28	27	7	7396300	23705000	16878000	16878000
P26196	P26196	Probable ATP-dependent RNA helicase DDX6	DDX6	>sp|P26196|DDX6_HUMAN Probable ATP-dependent RNA helicase DDX6 OS=Homo sapiens GN=DDX6 PE=1 SV=2	31	31	31	9306000	24908000	16852000	16852000
Q6IAA8;F5H3Y3;F5GX19;F5H479;H0YFI1	Q6IAA8;F5H3Y3;F5GX19;F5H479;H0YFI1	Ragulator complex protein LAMTOR1	LAMTOR1	>sp|Q6IAA8|LTOR1_HUMAN Ragulator complex protein LAMTOR1 OS=Homo sapiens GN=LAMTOR1 PE=1 SV=2;>tr|F5H3Y3|F5H3Y3_HUMAN Ragulator complex protein LAMTOR1 OS=Homo sapiens GN=LAMTOR1 PE=4 SV=1;>tr|F5GX19|F5GX19_HUMAN Ragulator complex protein LAMTOR1 OS=Homo s	10	10	10	5653300	61299000	16830000	16830000
O14957	O14957	Cytochrome b-c1 complex subunit 10	UQCR11	>sp|O14957|QCR10_HUMAN Cytochrome b-c1 complex subunit 10 OS=Homo sapiens GN=UQCR11 PE=2 SV=1	2	2	2	16828000	47187000	2730300	16828000
P14324;E9PCI9	P14324;E9PCI9	Farnesyl pyrophosphate synthase	FDPS	>sp|P14324|FPPS_HUMAN Farnesyl pyrophosphate synthase OS=Homo sapiens GN=FDPS PE=1 SV=4;>tr|E9PCI9|E9PCI9_HUMAN Farnesyl pyrophosphate synthase OS=Homo sapiens GN=FDPS PE=3 SV=1	17	17	17	4555300	20554000	16822000	16822000
O43813;E9PHS0;F8WDS9;H7C2E3	O43813;E9PHS0	LanC-like protein 1	LANCL1	>sp|O43813|LANC1_HUMAN LanC-like protein 1 OS=Homo sapiens GN=LANCL1 PE=1 SV=1;>tr|E9PHS0|E9PHS0_HUMAN LanC-like protein 1 (Fragment) OS=Homo sapiens GN=LANCL1 PE=4 SV=1	14	14	14	5806200	30667000	16800000	16800000
Q9P016;Q9P016-2;E9PPQ6	Q9P016;Q9P016-2	Thymocyte nuclear protein 1	THYN1	>sp|Q9P016|THYN1_HUMAN Thymocyte nuclear protein 1 OS=Homo sapiens GN=THYN1 PE=1 SV=1;>sp|Q9P016-2|THYN1_HUMAN Isoform 2 of Thymocyte nuclear protein 1 OS=Homo sapiens GN=THYN1	12	12	12	4566900	23033000	16741000	16741000
Q9UGP8;A6PVC9	Q9UGP8	Translocation protein SEC63 homolog	SEC63	>sp|Q9UGP8|SEC63_HUMAN Translocation protein SEC63 homolog OS=Homo sapiens GN=SEC63 PE=1 SV=2	30	30	30	8950500	36094000	16732000	16732000
Q9BSH5	Q9BSH5	Haloacid dehalogenase-like hydrolase domain-containing protein 3	HDHD3	>sp|Q9BSH5|HDHD3_HUMAN Haloacid dehalogenase-like hydrolase domain-containing protein 3 OS=Homo sapiens GN=HDHD3 PE=1 SV=1	12	12	12	6339100	30412000	16705000	16705000
P11498;B4DN00;E9PRE7;E9PS68	P11498	Pyruvate carboxylase, mitochondrial	PC	>sp|P11498|PYC_HUMAN Pyruvate carboxylase, mitochondrial OS=Homo sapiens GN=PC PE=1 SV=2	50	50	50	4727000	20932000	16604000	16604000
P16104	P16104	Histone H2A.x	H2AFX	>sp|P16104|H2AX_HUMAN Histone H2A.x OS=Homo sapiens GN=H2AFX PE=1 SV=2	9	4	2	16603000	34320000	15020000	16603000
P00156	P00156	Cytochrome b	MT-CYB	>sp|P00156|CYB_HUMAN Cytochrome b OS=Homo sapiens GN=MT-CYB PE=1 SV=2	3	3	3	1828300	16577000	19943000	16577000
Q96Q11;Q96Q11-2;C9JRS7;F8W8C3;Q96Q11-3	Q96Q11;Q96Q11-2	CCA tRNA nucleotidyltransferase 1, mitochondrial	TRNT1	>sp|Q96Q11|TRNT1_HUMAN CCA tRNA nucleotidyltransferase 1, mitochondrial OS=Homo sapiens GN=TRNT1 PE=1 SV=2;>sp|Q96Q11-2|TRNT1_HUMAN Isoform 2 of CCA tRNA nucleotidyltransferase 1, mitochondrial OS=Homo sapiens GN=TRNT1	19	19	19	4919200	20985000	16569000	16569000
Q9P2R7;Q9P2R7-2;F5GXC8;F5H5G8;Q5T9Q5;Q5T9Q8	Q9P2R7;Q9P2R7-2;F5GXC8;F5H5G8;Q5T9Q5	Succinyl-CoA ligase [ADP-forming] subunit beta, mitochondrial	SUCLA2	>sp|Q9P2R7|SUCB1_HUMAN Succinyl-CoA ligase [ADP-forming] subunit beta, mitochondrial OS=Homo sapiens GN=SUCLA2 PE=1 SV=3;>sp|Q9P2R7-2|SUCB1_HUMAN Isoform 2 of Succinyl-CoA ligase [ADP-forming] subunit beta, mitochondrial OS=Homo sapiens GN=SUCLA2;>tr|F5GXC	27	27	27	8764300	24664000	16541000	16541000
Q13363;Q13363-2;D6RAX2;E7EPF8;E7ESU7;H0Y8W7;E9PGB1;H0Y9M9;E7EUB3	Q13363;Q13363-2;D6RAX2;E7EPF8;E7ESU7	C-terminal-binding protein 1	CTBP1	>sp|Q13363|CTBP1_HUMAN C-terminal-binding protein 1 OS=Homo sapiens GN=CTBP1 PE=1 SV=2;>sp|Q13363-2|CTBP1_HUMAN Isoform 2 of C-terminal-binding protein 1 OS=Homo sapiens GN=CTBP1;>tr|D6RAX2|D6RAX2_HUMAN C-terminal-binding protein 1 (Fragment) OS=Homo sapie	19	19	11	7580500	21076000	16530000	16530000
Q16775;Q16775-2;H3BPK3;H3BPQ4;H3BQW8;E7EN93;H3BV79	Q16775;Q16775-2;H3BPK3;H3BPQ4;H3BQW8	Hydroxyacylglutathione hydrolase, mitochondrial	HAGH	>sp|Q16775|GLO2_HUMAN Hydroxyacylglutathione hydrolase, mitochondrial OS=Homo sapiens GN=HAGH PE=1 SV=2;>sp|Q16775-2|GLO2_HUMAN Isoform 2 of Hydroxyacylglutathione hydrolase, mitochondrial OS=Homo sapiens GN=HAGH;>tr|H3BPK3|H3BPK3_HUMAN Hydroxyacylglutathi	11	11	11	8364900	23759000	16497000	16497000
G3V1K3;Q15165;Q15165-1;J3QT77;Q15165-3;G3XAK4	G3V1K3;Q15165;Q15165-1;J3QT77;Q15165-3	Serum paraoxonase/arylesterase 2	PON2	>tr|G3V1K3|G3V1K3_HUMAN Paraoxonase 2, isoform CRA_a OS=Homo sapiens GN=PON2 PE=4 SV=1;>sp|Q15165|PON2_HUMAN Serum paraoxonase/arylesterase 2 OS=Homo sapiens GN=PON2 PE=1 SV=3;>sp|Q15165-1|PON2_HUMAN Isoform 1 of Serum paraoxonase/arylesterase 2 OS=Homo sa	15	15	15	4133100	22730000	16470000	16470000
O76094;G5E9Z8;D6RDY6	O76094;G5E9Z8	Signal recognition particle 72 kDa protein	SRP72	>sp|O76094|SRP72_HUMAN Signal recognition particle 72 kDa protein OS=Homo sapiens GN=SRP72 PE=1 SV=3;>tr|G5E9Z8|G5E9Z8_HUMAN Signal recognition particle 72 kDa protein OS=Homo sapiens GN=SRP72 PE=4 SV=1	42	42	42	5344200	19920000	16462000	16462000
Q9GZZ1;E7EQ69;C9J5D1;Q9GZZ1-2;B0AZT5;C9J5J3;C9JZU6;F8WCK0	Q9GZZ1;E7EQ69;C9J5D1;Q9GZZ1-2;B0AZT5	N-alpha-acetyltransferase 50	NAA50	>sp|Q9GZZ1|NAA50_HUMAN N-alpha-acetyltransferase 50 OS=Homo sapiens GN=NAA50 PE=1 SV=1;>tr|E7EQ69|E7EQ69_HUMAN N-alpha-acetyltransferase 50 OS=Homo sapiens GN=NAA50 PE=4 SV=1;>tr|C9J5D1|C9J5D1_HUMAN N-alpha-acetyltransferase 50 OS=Homo sapiens GN=NAA50 PE=	18	18	18	1791300	22882000	16426000	16426000
P04632;K7ELJ7;K7EKD8;K7EIV0;K7EM73;K7EP80;K7EK10;K7ES82;Q96L46;K7EMQ1;K7ES78	P04632;K7ELJ7;K7EKD8;K7EIV0;K7EM73;K7EP80	Calpain small subunit 1	CAPNS1	>sp|P04632|CPNS1_HUMAN Calpain small subunit 1 OS=Homo sapiens GN=CAPNS1 PE=1 SV=1;>tr|K7ELJ7|K7ELJ7_HUMAN Calpain small subunit 1 OS=Homo sapiens GN=CAPNS1 PE=4 SV=1;>tr|K7EKD8|K7EKD8_HUMAN Calpain small subunit 1 OS=Homo sapiens GN=CAPNS1 PE=4 SV=1;>tr|K	11	11	11	6447900	21468000	16398000	16398000
Q96C86	Q96C86	m7GpppX diphosphatase	DCPS	>sp|Q96C86|DCPS_HUMAN m7GpppX diphosphatase OS=Homo sapiens GN=DCPS PE=1 SV=2	19	19	19	7527100	28704000	16376000	16376000
O60884;H3BMW5;I3L320	O60884	DnaJ homolog subfamily A member 2	DNAJA2	>sp|O60884|DNJA2_HUMAN DnaJ homolog subfamily A member 2 OS=Homo sapiens GN=DNAJA2 PE=1 SV=1	29	29	29	8867300	18106000	16372000	16372000
B4E040;Q6ZS74;P11234;C9J6B1;C9JQB3;C9JYR1;F8WEQ6	B4E040;Q6ZS74;P11234;C9J6B1;C9JQB3	Ras-related protein Ral-B	RALB	>tr|B4E040|B4E040_HUMAN Ras-related protein Ral-B OS=Homo sapiens GN=RALB PE=2 SV=1;>tr|Q6ZS74|Q6ZS74_HUMAN Ras-related protein Ral-B OS=Homo sapiens GN=RALB PE=2 SV=1;>sp|P11234|RALB_HUMAN Ras-related protein Ral-B OS=Homo sapiens GN=RALB PE=1 SV=1;>tr|C9	10	10	7	1880600	25705000	16307000	16307000
Q9Y3A6;B1AKT4;B1AKT3	Q9Y3A6;B1AKT4;B1AKT3	Transmembrane emp24 domain-containing protein 5	TMED5	>sp|Q9Y3A6|TMED5_HUMAN Transmembrane emp24 domain-containing protein 5 OS=Homo sapiens GN=TMED5 PE=1 SV=1;>tr|B1AKT4|B1AKT4_HUMAN Transmembrane emp24 domain-containing protein 5 OS=Homo sapiens GN=TMED5 PE=3 SV=1;>tr|B1AKT3|B1AKT3_HUMAN Transmembrane emp24	8	8	8	7136700	22540000	16307000	16307000
Q7Z7K0;H7C3D8;C9JES7	Q7Z7K0;H7C3D8;C9JES7	COX assembly mitochondrial protein homolog	CMC1	>sp|Q7Z7K0|COXM1_HUMAN COX assembly mitochondrial protein homolog OS=Homo sapiens GN=CMC1 PE=1 SV=1;>tr|H7C3D8|H7C3D8_HUMAN COX assembly mitochondrial protein homolog (Fragment) OS=Homo sapiens GN=CMC1 PE=4 SV=1;>tr|C9JES7|C9JES7_HUMAN COX assembly mitocho	5	5	5	6627800	21740000	16244000	16244000
Q08J23;D6RAS3	Q08J23	tRNA (cytosine(34)-C(5))-methyltransferase	NSUN2	>sp|Q08J23|NSUN2_HUMAN tRNA (cytosine(34)-C(5))-methyltransferase OS=Homo sapiens GN=NSUN2 PE=1 SV=2	48	48	2	7721900	36590000	16210000	16210000
Q08209-2;Q08209;Q08209-3;E7ETC2;A8W6Z8;E9PK68;E9PPC8;H0YC26	Q08209-2;Q08209;Q08209-3;E7ETC2;A8W6Z8	Serine/threonine-protein phosphatase 2B catalytic subunit alpha isoform;Serine/threonine-protein phosphatase	PPP3CA	>sp|Q08209-2|PP2BA_HUMAN Isoform 2 of Serine/threonine-protein phosphatase 2B catalytic subunit alpha isoform OS=Homo sapiens GN=PPP3CA;>sp|Q08209|PP2BA_HUMAN Serine/threonine-protein phosphatase 2B catalytic subunit alpha isoform OS=Homo sapiens GN=PPP3CA	19	19	5	7846300	34729000	16151000	16151000
Q9H4A4;A6NKB8;C9JMZ3;H7C2T3	Q9H4A4;A6NKB8	Aminopeptidase B	RNPEP	>sp|Q9H4A4|AMPB_HUMAN Aminopeptidase B OS=Homo sapiens GN=RNPEP PE=1 SV=2;>tr|A6NKB8|A6NKB8_HUMAN Aminopeptidase B OS=Homo sapiens GN=RNPEP PE=4 SV=1	32	32	32	11046000	37790000	16145000	16145000
O95167;A8MYJ8;A8MVM8;H7C2R1;F2Z2C6;H7C0D7	O95167	NADH dehydrogenase [ubiquinone] 1 alpha subcomplex subunit 3	NDUFA3	>sp|O95167|NDUA3_HUMAN NADH dehydrogenase [ubiquinone] 1 alpha subcomplex subunit 3 OS=Homo sapiens GN=NDUFA3 PE=1 SV=1	5	5	5	5030900	54145000	16138000	16138000
E7EPT4;P19404	E7EPT4;P19404	NADH dehydrogenase [ubiquinone] flavoprotein 2, mitochondrial	NDUFV2	>tr|E7EPT4|E7EPT4_HUMAN NADH dehydrogenase [ubiquinone] flavoprotein 2, mitochondrial OS=Homo sapiens GN=NDUFV2 PE=4 SV=1;>sp|P19404|NDUV2_HUMAN NADH dehydrogenase [ubiquinone] flavoprotein 2, mitochondrial OS=Homo sapiens GN=NDUFV2 PE=1 SV=2	13	13	13	7178800	22670000	16122000	16122000
Q8N183;D6RA56;H0YA50	Q8N183	Mimitin, mitochondrial	NDUFAF2	>sp|Q8N183|MIMIT_HUMAN Mimitin, mitochondrial OS=Homo sapiens GN=NDUFAF2 PE=1 SV=1	13	13	13	4144700	23517000	16053000	16053000
F5GYQ1;P61421;F8WEN9;J3QL14;H3BPS0;H3BQJ1;H3BSG7;H3BQB4;H3BTB4	F5GYQ1;P61421;F8WEN9;J3QL14	V-type proton ATPase subunit d 1	ATP6V0D1	>tr|F5GYQ1|F5GYQ1_HUMAN V-type proton ATPase subunit d 1 OS=Homo sapiens GN=ATP6V0D1 PE=4 SV=1;>sp|P61421|VA0D1_HUMAN V-type proton ATPase subunit d 1 OS=Homo sapiens GN=ATP6V0D1 PE=1 SV=1;>tr|F8WEN9|F8WEN9_HUMAN V-type proton ATPase subunit d 1 OS=Homo sa	16	16	16	5101600	20535000	16026000	16026000
Q3KQZ2;O43760;K7ELS8;K7ENG9;K7ELD9;K7EJ35	Q3KQZ2;O43760;K7ELS8;K7ENG9;K7ELD9	Synaptogyrin-2	SYNGR2	>tr|Q3KQZ2|Q3KQZ2_HUMAN SYNGR2 protein OS=Homo sapiens GN=SYNGR2 PE=2 SV=1;>sp|O43760|SNG2_HUMAN Synaptogyrin-2 OS=Homo sapiens GN=SYNGR2 PE=1 SV=1;>tr|K7ELS8|K7ELS8_HUMAN Synaptogyrin-2 (Fragment) OS=Homo sapiens GN=SYNGR2 PE=4 SV=1;>tr|K7ENG9|K7ENG9_HUMA	5	5	5	9354400	16005000	23623000	16005000
P12270;Q5SWX9;REV__Q08097;Q9E6L5	P12270	Nucleoprotein TPR	TPR	>sp|P12270|TPR_HUMAN Nucleoprotein TPR OS=Homo sapiens GN=TPR PE=1 SV=3	134	134	132	6261500	23872000	15996000	15996000
P82921	P82921	28S ribosomal protein S21, mitochondrial	MRPS21	>sp|P82921|RT21_HUMAN 28S ribosomal protein S21, mitochondrial OS=Homo sapiens GN=MRPS21 PE=1 SV=2	6	6	6	4173700	21503000	15979000	15979000
P60891;B4DNL6;B1ALA9;B1ALA7	P60891;B4DNL6;B1ALA9	Ribose-phosphate pyrophosphokinase 1;Ribose-phosphate pyrophosphokinase	PRPS1	>sp|P60891|PRPS1_HUMAN Ribose-phosphate pyrophosphokinase 1 OS=Homo sapiens GN=PRPS1 PE=1 SV=2;>tr|B4DNL6|B4DNL6_HUMAN Ribose-phosphate pyrophosphokinase OS=Homo sapiens GN=PRPS1 PE=2 SV=1;>tr|B1ALA9|B1ALA9_HUMAN Phosphoribosyl pyrophosphate synthetase 1 O	22	9	7	7939000	15894000	20085000	15894000
P45974;P45974-2;F5H571	P45974;P45974-2	Ubiquitin carboxyl-terminal hydrolase 5	USP5	>sp|P45974|UBP5_HUMAN Ubiquitin carboxyl-terminal hydrolase 5 OS=Homo sapiens GN=USP5 PE=1 SV=2;>sp|P45974-2|UBP5_HUMAN Isoform Short of Ubiquitin carboxyl-terminal hydrolase 5 OS=Homo sapiens GN=USP5	44	44	41	5471900	32065000	15859000	15859000
Q9UHG3;F8W8W4	Q9UHG3;F8W8W4	Prenylcysteine oxidase 1	PCYOX1	>sp|Q9UHG3|PCYOX_HUMAN Prenylcysteine oxidase 1 OS=Homo sapiens GN=PCYOX1 PE=1 SV=3;>tr|F8W8W4|F8W8W4_HUMAN Prenylcysteine oxidase 1 OS=Homo sapiens GN=PCYOX1 PE=4 SV=1	23	23	4	5756200	18831000	15828000	15828000
Q3ZCM7;Q5SQY0;C9JAA5;F5H0I4;A6NNZ2;I3L2F9;A6NKZ8	Q3ZCM7;Q5SQY0;C9JAA5;F5H0I4;A6NNZ2;I3L2F9;A6NKZ8	Tubulin beta-8 chain;Tubulin beta-8 chain B;Putative tubulin beta chain-like protein ENSP00000290377	TUBB8;RP11-631M21.2	>sp|Q3ZCM7|TBB8_HUMAN Tubulin beta-8 chain OS=Homo sapiens GN=TUBB8 PE=1 SV=2;>tr|Q5SQY0|Q5SQY0_HUMAN Novel protein similar to beta-tubulin 4Q (TUBB4Q) (LOC253936) OS=Homo sapiens GN=RP11-631M21.2 PE=3 SV=1;>tr|C9JAA5|C9JAA5_HUMAN Tubulin beta-8 chain OS=H	16	5	5	1167900	15826000	16510000	15826000
Q96QK1;I3L4P4;I3L4S0	Q96QK1	Vacuolar protein sorting-associated protein 35	VPS35	>sp|Q96QK1|VPS35_HUMAN Vacuolar protein sorting-associated protein 35 OS=Homo sapiens GN=VPS35 PE=1 SV=2	43	43	42	10919000	15912000	15777000	15777000
P52758;H0YB34;H0YBX3;E5RI71	P52758;H0YB34;H0YBX3;E5RI71	Ribonuclease UK114	HRSP12	>sp|P52758|UK114_HUMAN Ribonuclease UK114 OS=Homo sapiens GN=HRSP12 PE=1 SV=1;>tr|H0YB34|H0YB34_HUMAN Ribonuclease UK114 (Fragment) OS=Homo sapiens GN=HRSP12 PE=4 SV=1;>tr|H0YBX3|H0YBX3_HUMAN Ribonuclease UK114 (Fragment) OS=Homo sapiens GN=HRSP12 PE=4 SV=	7	7	7	13640000	18951000	15770000	15770000
Q9H7Z7;H7C5L1;A6NHH0	Q9H7Z7;H7C5L1;A6NHH0	Prostaglandin E synthase 2;Prostaglandin E synthase 2 truncated form	PTGES2	>sp|Q9H7Z7|PGES2_HUMAN Prostaglandin E synthase 2 OS=Homo sapiens GN=PTGES2 PE=1 SV=1;>tr|H7C5L1|H7C5L1_HUMAN Prostaglandin E synthase 2 truncated form (Fragment) OS=Homo sapiens GN=PTGES2 PE=4 SV=1;>tr|A6NHH0|A6NHH0_HUMAN Prostaglandin E synthase 2 trunca	19	19	19	10894000	51134000	15760000	15760000
Q14061;H7C4E5;C9J8T6	Q14061;H7C4E5	Cytochrome c oxidase copper chaperone	COX17	>sp|Q14061|COX17_HUMAN Cytochrome c oxidase copper chaperone OS=Homo sapiens GN=COX17 PE=1 SV=2;>tr|H7C4E5|H7C4E5_HUMAN Cytochrome c oxidase copper chaperone (Fragment) OS=Homo sapiens GN=COX17 PE=4 SV=1	5	5	5	14701000	15707000	16635000	15707000
Q09028;Q09028-3;E9PNS6;E9PIC4;E9PNS2	Q09028;Q09028-3	Histone-binding protein RBBP4	RBBP4	>sp|Q09028|RBBP4_HUMAN Histone-binding protein RBBP4 OS=Homo sapiens GN=RBBP4 PE=1 SV=3;>sp|Q09028-3|RBBP4_HUMAN Isoform 3 of Histone-binding protein RBBP4 OS=Homo sapiens GN=RBBP4	26	17	2	8609500	22640000	15679000	15679000
O00244;E5RIM7;E5RGN3	O00244;E5RIM7;E5RGN3	Copper transport protein ATOX1	ATOX1	>sp|O00244|ATOX1_HUMAN Copper transport protein ATOX1 OS=Homo sapiens GN=ATOX1 PE=1 SV=1;>tr|E5RIM7|E5RIM7_HUMAN Copper transport protein ATOX1 OS=Homo sapiens GN=ATOX1 PE=4 SV=1;>tr|E5RGN3|E5RGN3_HUMAN Copper transport protein ATOX1 OS=Homo sapiens GN=ATO	9	9	9	15674000	13365000	22400000	15674000
Q15836	Q15836	Vesicle-associated membrane protein 3	VAMP3	>sp|Q15836|VAMP3_HUMAN Vesicle-associated membrane protein 3 OS=Homo sapiens GN=VAMP3 PE=1 SV=3	9	9	4	10134000	37955000	15661000	15661000
Q01844-5;Q01844;Q01844-3;B0QYK0;B0QYK1;C9JGE3;Q01844-2;Q01844-4;F8WC90	Q01844-5;Q01844;Q01844-3;B0QYK0;B0QYK1;C9JGE3;Q01844-2	RNA-binding protein EWS	EWSR1	>sp|Q01844-5|EWS_HUMAN Isoform 5 of RNA-binding protein EWS OS=Homo sapiens GN=EWSR1;>sp|Q01844|EWS_HUMAN RNA-binding protein EWS OS=Homo sapiens GN=EWSR1 PE=1 SV=1;>sp|Q01844-3|EWS_HUMAN Isoform 3 of RNA-binding protein EWS OS=Homo sapiens GN=EWSR1;>tr|B0	9	9	2	11557000	24627000	15656000	15656000
O95478	O95478	Ribosome biogenesis protein NSA2 homolog	NSA2	>sp|O95478|NSA2_HUMAN Ribosome biogenesis protein NSA2 homolog OS=Homo sapiens GN=NSA2 PE=1 SV=1	16	16	11	8101200	15644000	31462000	15644000
Q14258	Q14258	E3 ubiquitin/ISG15 ligase TRIM25	TRIM25	>sp|Q14258|TRI25_HUMAN E3 ubiquitin/ISG15 ligase TRIM25 OS=Homo sapiens GN=TRIM25 PE=1 SV=2	32	32	32	5414800	23374000	15623000	15623000
P48556;K7EJR3;K7EJC1;K7ERW6;K7ENY6	P48556;K7EJR3;K7EJC1	26S proteasome non-ATPase regulatory subunit 8	PSMD8	>sp|P48556|PSMD8_HUMAN 26S proteasome non-ATPase regulatory subunit 8 OS=Homo sapiens GN=PSMD8 PE=1 SV=2;>tr|K7EJR3|K7EJR3_HUMAN 26S proteasome non-ATPase regulatory subunit 8 (Fragment) OS=Homo sapiens GN=PSMD8 PE=4 SV=1;>tr|K7EJC1|K7EJC1_HUMAN 26S protea	15	15	15	9068100	15618000	26130000	15618000
Q9Y3A5;F8WE72;F8WCV5	Q9Y3A5	Ribosome maturation protein SBDS	SBDS	>sp|Q9Y3A5|SBDS_HUMAN Ribosome maturation protein SBDS OS=Homo sapiens GN=SBDS PE=1 SV=4	19	19	19	8186200	17465000	15610000	15610000
P22102;P22102-2;B4DJ93;F8WD69;C9JTV6;C9JBJ1;H7C489;H7C366;H7C5I9	P22102;P22102-2	Trifunctional purine biosynthetic protein adenosine-3;Phosphoribosylamine--glycine ligase;Phosphoribosylformylglycinamidine cyclo-ligase;Phosphoribosylglycinamide formyltransferase	GART	>sp|P22102|PUR2_HUMAN Trifunctional purine biosynthetic protein adenosine-3 OS=Homo sapiens GN=GART PE=1 SV=1;>sp|P22102-2|PUR2_HUMAN Isoform Short of Trifunctional purine biosynthetic protein adenosine-3 OS=Homo sapiens GN=GART	59	59	49	5696500	20080000	15605000	15605000
Q9BYC9;B7Z746;I3L2X1	Q9BYC9	39S ribosomal protein L20, mitochondrial	MRPL20	>sp|Q9BYC9|RM20_HUMAN 39S ribosomal protein L20, mitochondrial OS=Homo sapiens GN=MRPL20 PE=1 SV=1	6	6	6	4374100	15602000	28653000	15602000
Q9BYG3;E9PFS2;C9J808;C9J6C5;H7BZL0	Q9BYG3;E9PFS2;C9J808	MKI67 FHA domain-interacting nucleolar phosphoprotein	MKI67IP	>sp|Q9BYG3|MK67I_HUMAN MKI67 FHA domain-interacting nucleolar phosphoprotein OS=Homo sapiens GN=MKI67IP PE=1 SV=1;>tr|E9PFS2|E9PFS2_HUMAN MKI67 FHA domain-interacting nucleolar phosphoprotein OS=Homo sapiens GN=MKI67IP PE=4 SV=1;>tr|C9J808|C9J808_HUMAN MKI	17	17	17	4706000	30471000	15582000	15582000
P46060;F8W7I9;H0Y4Q3;B0QYT4;B0QYT5;B0QYT6	P46060;F8W7I9	Ran GTPase-activating protein 1	RANGAP1	>sp|P46060|RAGP1_HUMAN Ran GTPase-activating protein 1 OS=Homo sapiens GN=RANGAP1 PE=1 SV=1;>tr|F8W7I9|F8W7I9_HUMAN Ran GTPase-activating protein 1 OS=Homo sapiens GN=RANGAP1 PE=4 SV=1	39	39	39	8417100	17086000	15570000	15570000
P07919;P0C9Z6	P07919	Cytochrome b-c1 complex subunit 6, mitochondrial	UQCRH	>sp|P07919|QCR6_HUMAN Cytochrome b-c1 complex subunit 6, mitochondrial OS=Homo sapiens GN=UQCRH PE=1 SV=2	6	5	5	15557000	24512000	5566300	15557000
F8VYN9;P40616;B4DWW1;B4DZG7;F8VP63;F8VP99	F8VYN9;P40616;B4DWW1;B4DZG7	ADP-ribosylation factor-like protein 1	ARL1	>tr|F8VYN9|F8VYN9_HUMAN ADP-ribosylation factor-like protein 1 OS=Homo sapiens GN=ARL1 PE=3 SV=1;>sp|P40616|ARL1_HUMAN ADP-ribosylation factor-like protein 1 OS=Homo sapiens GN=ARL1 PE=1 SV=1;>tr|B4DWW1|B4DWW1_HUMAN ADP-ribosylation factor-like protein 1 O	11	11	10	6340500	72127000	15548000	15548000
O43396;K7ER96;G3V1K0;K7EML9;K7EPB7;K7EME7;K7EKG2	O43396;K7ER96	Thioredoxin-like protein 1	TXNL1	>sp|O43396|TXNL1_HUMAN Thioredoxin-like protein 1 OS=Homo sapiens GN=TXNL1 PE=1 SV=3;>tr|K7ER96|K7ER96_HUMAN Thioredoxin-like protein 1 (Fragment) OS=Homo sapiens GN=TXNL1 PE=4 SV=1	19	19	19	13208000	48370000	15400000	15400000
Q8IY81;J3KS36;J3QSE2;J3KS74;J3QR05;J3QRS5	Q8IY81	Putative rRNA methyltransferase 3	FTSJ3	>sp|Q8IY81|RRMJ3_HUMAN pre-rRNA processing protein FTSJ3 OS=Homo sapiens GN=FTSJ3 PE=1 SV=2	34	34	34	5406800	19248000	15363000	15363000
Q9UHB9;G3V1U4;Q9UHB9-2;F5H5Y3;K7EQC2;K7EN53	Q9UHB9;G3V1U4;Q9UHB9-2;F5H5Y3	Signal recognition particle 68 kDa protein	SRP68	>sp|Q9UHB9|SRP68_HUMAN Signal recognition particle 68 kDa protein OS=Homo sapiens GN=SRP68 PE=1 SV=2;>tr|G3V1U4|G3V1U4_HUMAN Signal recognition particle 68 kDa protein OS=Homo sapiens GN=SRP68 PE=4 SV=1;>sp|Q9UHB9-2|SRP68_HUMAN Isoform 2 of Signal recognit	39	39	39	6196200	17718000	15301000	15301000
P09668;E9PKT6	P09668	Pro-cathepsin H;Cathepsin H mini chain;Cathepsin H;Cathepsin H heavy chain;Cathepsin H light chain	CTSH	>sp|P09668|CATH_HUMAN Pro-cathepsin H OS=Homo sapiens GN=CTSH PE=1 SV=4	7	7	7	2463800	15295000	19425000	15295000
Q8N131;Q8N131-2;E9PKT4	Q8N131;Q8N131-2;E9PKT4	Porimin	TMEM123	>sp|Q8N131|PORIM_HUMAN Porimin OS=Homo sapiens GN=TMEM123 PE=1 SV=1;>sp|Q8N131-2|PORIM_HUMAN Isoform 2 of Porimin OS=Homo sapiens GN=TMEM123;>tr|E9PKT4|E9PKT4_HUMAN Porimin OS=Homo sapiens GN=TMEM123 PE=4 SV=1	1	1	1	1811900	17206000	15280000	15280000
C9JIF9;P13798;H7C1U0;H7C393;C9JLK2;F8WEH5;H0YFE5	C9JIF9;P13798;H7C1U0;H7C393	Acylamino-acid-releasing enzyme	APEH	>tr|C9JIF9|C9JIF9_HUMAN Acylamino-acid-releasing enzyme OS=Homo sapiens GN=APEH PE=4 SV=1;>sp|P13798|ACPH_HUMAN Acylamino-acid-releasing enzyme OS=Homo sapiens GN=APEH PE=1 SV=4;>tr|H7C1U0|H7C1U0_HUMAN Acylamino-acid-releasing enzyme (Fragment) OS=Homo sap	24	24	24	6853200	22139000	15272000	15272000
O14561;H3BNK3;I3L505	O14561;H3BNK3;I3L505	Acyl carrier protein, mitochondrial;Acyl carrier protein	NDUFAB1	>sp|O14561|ACPM_HUMAN Acyl carrier protein, mitochondrial OS=Homo sapiens GN=NDUFAB1 PE=1 SV=3;>tr|H3BNK3|H3BNK3_HUMAN Acyl carrier protein (Fragment) OS=Homo sapiens GN=NDUFAB1 PE=3 SV=1;>tr|I3L505|I3L505_HUMAN Acyl carrier protein (Fragment) OS=Homo sapi	7	7	7	19222000	15248000	13057000	15248000
Q16563;Q16563-2;C9JYN0;H7C4J8	Q16563;Q16563-2;C9JYN0	Synaptophysin-like protein 1	SYPL1	>sp|Q16563|SYPL1_HUMAN Synaptophysin-like protein 1 OS=Homo sapiens GN=SYPL1 PE=1 SV=1;>sp|Q16563-2|SYPL1_HUMAN Isoform 2 of Synaptophysin-like protein 1 OS=Homo sapiens GN=SYPL1;>tr|C9JYN0|C9JYN0_HUMAN Synaptophysin-like protein 1 OS=Homo sapiens GN=SYPL1	8	8	8	3501000	22706000	15226000	15226000
Q15056;Q15056-2	Q15056;Q15056-2	Eukaryotic translation initiation factor 4H	EIF4H	>sp|Q15056|IF4H_HUMAN Eukaryotic translation initiation factor 4H OS=Homo sapiens GN=EIF4H PE=1 SV=5;>sp|Q15056-2|IF4H_HUMAN Isoform Short of Eukaryotic translation initiation factor 4H OS=Homo sapiens GN=EIF4H	18	18	18	4260600	37929000	15205000	15205000
Q969V3;Q969V3-2;K7EMW4;K7ELZ9;K7ENM2;K7EQ66;K7EN96	Q969V3;Q969V3-2;K7EMW4;K7ELZ9;K7ENM2	Nicalin	NCLN	>sp|Q969V3|NCLN_HUMAN Nicalin OS=Homo sapiens GN=NCLN PE=1 SV=2;>sp|Q969V3-2|NCLN_HUMAN Isoform 2 of Nicalin OS=Homo sapiens GN=NCLN;>tr|K7EMW4|K7EMW4_HUMAN Nicalin OS=Homo sapiens GN=NCLN PE=4 SV=1;>tr|K7ELZ9|K7ELZ9_HUMAN Nicalin (Fragment) OS=Homo sapien	24	24	24	5988600	24951000	15136000	15136000
Q9Y3B8;H0YGR4;F5GYG5;Q9Y3B8-2;H0YG54;H0YG83;F5GX07;H0YH58;F5H784;H0YG37;F5H6P8;Q9BTR4;F5H7P1;H0YF66	Q9Y3B8;H0YGR4;F5GYG5;Q9Y3B8-2;H0YG54;H0YG83;F5GX07;H0YH58	Oligoribonuclease, mitochondrial	REXO2	>sp|Q9Y3B8|ORN_HUMAN Oligoribonuclease, mitochondrial OS=Homo sapiens GN=REXO2 PE=1 SV=3;>tr|H0YGR4|H0YGR4_HUMAN Oligoribonuclease, mitochondrial (Fragment) OS=Homo sapiens GN=REXO2 PE=4 SV=1;>tr|F5GYG5|F5GYG5_HUMAN Oligoribonuclease, mitochondrial OS=Homo	12	12	12	3427600	15135000	23554000	15135000
P31689;B7Z5C0;P12916;REV__H0Y8C5	P31689;B7Z5C0	DnaJ homolog subfamily A member 1	DNAJA1	>sp|P31689|DNJA1_HUMAN DnaJ homolog subfamily A member 1 OS=Homo sapiens GN=DNAJA1 PE=1 SV=2;>tr|B7Z5C0|B7Z5C0_HUMAN DnaJ homolog subfamily A member 1 OS=Homo sapiens GN=DNAJA1 PE=2 SV=1	29	28	28	5121100	28766000	15119000	15119000
Q15287;H3BTC0;H3BMM9;Q15287-2;H3BV80;Q15287-3;H3BMS0;H3BPG5;H3BR57;H3BUL0;H3BNU7;H3BTY0;H3BUG0;H3BTR6;H3BP82;H3BNI3;H3BTV0;H3BRK4	Q15287;H3BTC0;H3BMM9;Q15287-2;H3BV80;Q15287-3;H3BMS0;H3BPG5;H3BR57	RNA-binding protein with serine-rich domain 1	RNPS1	>sp|Q15287|RNPS1_HUMAN RNA-binding protein with serine-rich domain 1 OS=Homo sapiens GN=RNPS1 PE=1 SV=1;>tr|H3BTC0|H3BTC0_HUMAN RNA-binding protein with serine-rich domain 1 (Fragment) OS=Homo sapiens GN=RNPS1 PE=4 SV=1;>tr|H3BMM9|H3BMM9_HUMAN RNA-binding	9	9	9	5128000	45481000	15117000	15117000
Q9GZL7	Q9GZL7	Ribosome biogenesis protein WDR12	WDR12	>sp|Q9GZL7|WDR12_HUMAN Ribosome biogenesis protein WDR12 OS=Homo sapiens GN=WDR12 PE=1 SV=2	23	23	23	5703900	18475000	15092000	15092000
Q92597;E9PDL6;B7Z446;B3KR80;E7ESM1;E5RIM2;E5RIV1;E5RGM5;E5RIR1;E5RJY1;E5RK17;E5RH82;E5RI76;E5RJ98;REV__Q6IE81;REV__Q6IE81-2;E5RG99	Q92597;E9PDL6;B7Z446;B3KR80	Protein NDRG1	NDRG1	>sp|Q92597|NDRG1_HUMAN Protein NDRG1 OS=Homo sapiens GN=NDRG1 PE=1 SV=1;>tr|E9PDL6|E9PDL6_HUMAN Protein NDRG1 OS=Homo sapiens GN=NDRG1 PE=4 SV=2;>tr|B7Z446|B7Z446_HUMAN Protein NDRG1 OS=Homo sapiens GN=NDRG1 PE=2 SV=1;>tr|B3KR80|B3KR80_HUMAN N-myc downstre	15	15	15	7352200	32931000	15089000	15089000
Q13620-1;Q13620;K4DI93	Q13620-1;Q13620;K4DI93	Cullin-4B	CUL4B	>sp|Q13620-1|CUL4B_HUMAN Isoform 2 of Cullin-4B OS=Homo sapiens GN=CUL4B;>sp|Q13620|CUL4B_HUMAN Cullin-4B OS=Homo sapiens GN=CUL4B PE=1 SV=4;>tr|K4DI93|K4DI93_HUMAN Cullin 4B, isoform CRA_e OS=Homo sapiens GN=CUL4B PE=3 SV=1	58	58	4	6787100	18956000	15086000	15086000
Q9HBH1	Q9HBH1	Peptide deformylase, mitochondrial	PDF	>sp|Q9HBH1|DEFM_HUMAN Peptide deformylase, mitochondrial OS=Homo sapiens GN=PDF PE=1 SV=1	10	10	10	3989400	24701000	15080000	15080000
Q16630-2;Q16630;F8WJN3;Q16630-3;F8W084	Q16630-2;Q16630;F8WJN3;Q16630-3	Cleavage and polyadenylation specificity factor subunit 6	CPSF6	>sp|Q16630-2|CPSF6_HUMAN Isoform 2 of Cleavage and polyadenylation specificity factor subunit 6 OS=Homo sapiens GN=CPSF6;>sp|Q16630|CPSF6_HUMAN Cleavage and polyadenylation specificity factor subunit 6 OS=Homo sapiens GN=CPSF6 PE=1 SV=2;>tr|F8WJN3|F8WJN3_H	19	19	19	6079400	28529000	15072000	15072000
O75937	O75937	DnaJ homolog subfamily C member 8	DNAJC8	>sp|O75937|DNJC8_HUMAN DnaJ homolog subfamily C member 8 OS=Homo sapiens GN=DNAJC8 PE=1 SV=2	15	15	15	9438500	15587000	15064000	15064000
O60313-2;E5KLJ5;O60313;E5KLJ9;E5KLJ6;E5KLK1;H7C141;H7C321;C9JMB8;A8MXB6;H7C3G2;C9JY58;REV__Q5SXQ8;REV__Q8IYJ2	O60313-2;E5KLJ5;O60313;E5KLJ9;E5KLJ6;E5KLK1	Dynamin-like 120 kDa protein, mitochondrial;Dynamin-like 120 kDa protein, form S1	OPA1	>sp|O60313-2|OPA1_HUMAN Isoform 2 of Dynamin-like 120 kDa protein, mitochondrial OS=Homo sapiens GN=OPA1;>tr|E5KLJ5|E5KLJ5_HUMAN Dynamin-like 120 kDa protein, mitochondrial OS=Homo sapiens GN=OPA1 PE=3 SV=1;>sp|O60313|OPA1_HUMAN Dynamin-like 120 kDa protei	60	60	60	6082500	26068000	15019000	15019000
Q15388	Q15388	Mitochondrial import receptor subunit TOM20 homolog	TOMM20	>sp|Q15388|TOM20_HUMAN Mitochondrial import receptor subunit TOM20 homolog OS=Homo sapiens GN=TOMM20 PE=1 SV=1	3	3	3	10940000	14938000	44497000	14938000
H3BP20;P06865;H3BS10;E9PGL4;H3BTD4;H3BU85;B4DKE7;H3BQ04;H3BT62;H3BVH8;H3BRP6	H3BP20;P06865;H3BS10;E9PGL4;H3BTD4;H3BU85	Beta-hexosaminidase subunit alpha	HEXA	>tr|H3BP20|H3BP20_HUMAN Beta-hexosaminidase subunit alpha OS=Homo sapiens GN=HEXA PE=4 SV=1;>sp|P06865|HEXA_HUMAN Beta-hexosaminidase subunit alpha OS=Homo sapiens GN=HEXA PE=1 SV=2;>tr|H3BS10|H3BS10_HUMAN Beta-hexosaminidase subunit alpha OS=Homo sapiens	19	19	19	7179200	27945000	14934000	14934000
Q96DI7;B4DQJ1;Q9NSS8	Q96DI7;B4DQJ1	U5 small nuclear ribonucleoprotein 40 kDa protein	SNRNP40	>sp|Q96DI7|SNR40_HUMAN U5 small nuclear ribonucleoprotein 40 kDa protein OS=Homo sapiens GN=SNRNP40 PE=1 SV=1;>tr|B4DQJ1|B4DQJ1_HUMAN U5 small nuclear ribonucleoprotein 40 kDa protein OS=Homo sapiens GN=SNRNP40 PE=2 SV=1	17	17	17	6116600	35747000	14918000	14918000
Q14197;J3KS15;J3QRF8	Q14197;J3KS15	Peptidyl-tRNA hydrolase ICT1, mitochondrial	ICT1	>sp|Q14197|ICT1_HUMAN Peptidyl-tRNA hydrolase ICT1, mitochondrial OS=Homo sapiens GN=ICT1 PE=1 SV=1;>tr|J3KS15|J3KS15_HUMAN Peptidyl-tRNA hydrolase ICT1, mitochondrial (Fragment) OS=Homo sapiens GN=ICT1 PE=4 SV=1	9	9	9	2641400	16436000	14862000	14862000
Q15126;REV__Q6ZN84-3	Q15126	Phosphomevalonate kinase	PMVK	>sp|Q15126|PMVK_HUMAN Phosphomevalonate kinase OS=Homo sapiens GN=PMVK PE=1 SV=3	13	13	12	5075600	21267000	14860000	14860000
[truncated: 3,830 more rows]
