# Supplementary material for: Detection of Viral Proteins in Human Cells Lines by Xeno-Proteomics: Elimination of the Last Valid Excuse for Not Testing Every Cellular Proteome Dataset for Viral Proteins
Source: PLoS One. 2014 Mar 11;9(3):e91433. doi: 10.1371/journal.pone.0091433 (PMC3950186; doi:10.1371/journal.pone.0091433)
Supplement: Table S5 — Viral peptides identified in proteomes of eleven cell lines by Andromeda search engine at 1% FDR threshold by matching MS/MS spectra against concatenated human-viral sequence database. (XLSX) [file pone.0091433.s006.xlsx]

## Sheet: STable 5 - Viral PSMs.csv
Sequence	Length	Modifications	Modified.sequence	Oxidation..M..Probabilities	Phospho..STY..Probabilities	Oxidation..M..Score.Diffs	Phospho..STY..Score.Diffs	Acetyl..Protein.N.term.	Oxidation..M.	Phospho..STY.	Proteins	Leading.Proteins	Leading.Razor.Protein	Gene.Names	Protein.Names	Fasta.headers	Type	Raw.file	Fraction	Experiment	MS.MS.m.z	Charge	m.z	Mass	Resolution	Uncalibrated...Calibrated.m.z..ppm.	Mass.Error..ppm.	Uncalibrated.Mass.Error..ppm.	Max.intensity.m.z.0	Retention.time	B.mixture	Retention.Length	Calibrated.Retention.Time	Calibrated.Retention.Time.Start	Calibrated.Retention.Time.Finish	Retention.Time.Calibration	Match.Time.Difference	PIF	Fraction.of.total.spectrum	Base.peak.fraction	PEP	MS.MS.Count	MS.MS.Scan.Number	Score	Delta.score	Combinatorics	Intensity	Reverse	Contaminant
ADGTLPASTLVR	12	Unmodified	_ADGTLPASTLVR_					0	0	0	P09853;P89462;P08543	P09853	P09853			>sp|P09853|RIR1_HHV23 Ribonucleoside-diphosphate reductase large subunit OS=Human herpesvirus 2 (strain 333) PE=3 SV=2;>sp|P89462|RIR1_HHV2H Ribonucleoside-diphosphate reductase large subunit OS=Human herpesvirus 2 (strain HG52) GN=UL39 PE=3 SV=1;>sp|P0854	MULTI-MSMS	20101215_Velos1_TaGe_SA_A549_01	1	A549-3	601.33	2	600.833	1199.65	47041.8	-0.93612	-0.7746	-1.7107	601.334	105.79	21.631	0.51099	105.79	105.51	106.02	0	NA	0	0	0	0.00032279	1	23436	79.82	37.61	1	556910
ADSQPFAIPYIHPTNPFAPDVTAAAGAGPR	30	Unmodified	_ADSQPFAIPYIHPTNPFAPDVTAAAGAGPR_					0	0	0	Q81871	Q81871	Q81871			>sp|Q81871|CAPSD_HEVCH Capsid protein OS=Hepatitis E virus genotype 1 (isolate Human/China/HeBei/1987) GN=ORF2 PE=3 SV=1	MULTI-MSMS	20101210_Velos1_AnWe_SA_LnCap_1	1	LanCap-3	1017.52	3	1017.18	3048.51	36400.5	2.5757	0.94281	3.5185	1017.51	103.34	21.221	1.2583	103.34	102.57	103.83	-7.6294e-06	NA	0	0	0	0.00071486	1	28849	45.957	28.616	1	7681600
AELIALTQALK	11	Unmodified	_AELIALTQALK_					0	0	0	A1Z651;Q2F7J0;Q2F7J3;P03355;P03356;P26808;P26809;P26810;P31795	A1Z651	A1Z651			>sp|A1Z651|POL_XMRV6 Gag-Pol polyprotein OS=Xenotropic MuLV-related virus (isolate VP62) GN=gag-pol PE=1 SV=1;>sp|Q2F7J0|POL_XMRV4 Gag-Pol polyprotein OS=Xenotropic MuLV-related virus (isolate VP42) GN=gag-pol PE=3 SV=1;>sp|Q2F7J3|POL_XMRV3 Gag-Pol polypro	MULTI-MSMS	20100618_Velos1_TaGe_SA_LanCap_1	1	LanCap-1	585.86	2	585.858	1169.7	27381.8	-5.1709	0.093893	-5.077	585.858	130.64	24.273	0.92274	130.64	130.22	131.14	0	NA	0	0	0	0.011009	1	27978	52.693	29.466	1	2499300
AELIALTQALK	11	Unmodified	_AELIALTQALK_					0	0	0	A1Z651;Q2F7J0;Q2F7J3;P03355;P03356;P26808;P26809;P26810;P31795	A1Z651	A1Z651			>sp|A1Z651|POL_XMRV6 Gag-Pol polyprotein OS=Xenotropic MuLV-related virus (isolate VP62) GN=gag-pol PE=1 SV=1;>sp|Q2F7J0|POL_XMRV4 Gag-Pol polyprotein OS=Xenotropic MuLV-related virus (isolate VP42) GN=gag-pol PE=3 SV=1;>sp|Q2F7J3|POL_XMRV3 Gag-Pol polypro	MULTI-MSMS	20100719_Velos1_TaGe_SA_LnCap_1	1	LanCap-2	585.86	2	585.858	1169.7	48707	0.077213	-0.69	-0.61279	585.858	107.75	20.852	0.74541	107.75	107.37	108.11	0	NA	0	0	0	0.0092454	1	25194	54.471	33.472	1	12256000
AELIALTQALK	11	Unmodified	_AELIALTQALK_					0	0	0	A1Z651;Q2F7J0;Q2F7J3;P03355;P03356;P26808;P26809;P26810;P31795	A1Z651	A1Z651			>sp|A1Z651|POL_XMRV6 Gag-Pol polyprotein OS=Xenotropic MuLV-related virus (isolate VP62) GN=gag-pol PE=1 SV=1;>sp|Q2F7J0|POL_XMRV4 Gag-Pol polyprotein OS=Xenotropic MuLV-related virus (isolate VP42) GN=gag-pol PE=3 SV=1;>sp|Q2F7J3|POL_XMRV3 Gag-Pol polypro	MULTI-MSMS	20100719_Velos1_TaGe_SA_LnCap_2	2	LanCap-2	585.86	2	585.858	1169.7	48861.2	-0.48094	-0.077784	-0.55872	585.858	115.38	22.012	0.69092	115.38	115.1	115.79	0	NA	0	0	0	0.088712	1	25983	32.159	17.698	1	4671900
AGALAGISPMFQPCVVPPK	19	Oxidation (M)	_AGALAGISPM(ox)FQPCVVPPK_	AGALAGISPM(1)FQPCVVPPK		AGALAGISPM(9.91)FQPCVVPPK		0	1	0	P00573;P07659	P00573;P07659	P00573			>sp|P00573|RPOL_BPT7 DNA-directed RNA polymerase OS=Enterobacteria phage T7 GN=1 PE=1 SV=2;>sp|P07659|RPOL_BPT3 DNA-directed RNA polymerase OS=Enterobacteria phage T3 GN=1 PE=3 SV=1	MULTI-MSMS	20101223_Velos1_TaGe_SA_RKO_02	2	RKO-3	978.51	2	978.508	1955	37167.2	2.5261	-0.37689	2.1493	978.507	198.92	90	0.282	198.92	198.78	199.06	0	NA	0	0	0	0.21158	1	19442	9.9127	3.6453	1	454750
AIEQGSMSIPYQHVNVPK	18	Oxidation (M)	_AIEQGSM(ox)SIPYQHVNVPK_	AIEQGSM(1)SIPYQHVNVPK		AIEQGSM(27.5)SIPYQHVNVPK		0	1	0	P12419;Q9PY83;P12419-2;Q9PY83-2	P12419	P12419			>sp|P12419|MUNS_REOVD Protein mu-NS OS=Reovirus type 3 (strain Dearing) GN=M3 PE=3 SV=2;>sp|Q9PY83|MUNS_REOVL Protein mu-NS OS=Reovirus type 1 (strain Lang) GN=M3 PE=1 SV=1;>sp|P12419-2|MUNS_REOVD Isoform mu-NSC of Protein mu-NS OS=Reovirus type 3 (strain	MULTI-MSMS	20100616_Velos1_TaGe_SA_MCF7_3	3	MCF7-1	672.34	3	672.007	2013	26338.7	-7.0422	0.33839	-6.7038	672.34	129.04	24.056	0.77383	129.04	128.64	129.41	0	NA	0	0	0	0.037193	1	24174	27.496	5.3419	1	5478200
AITGNVSAILAR	12	Unmodified	_AITGNVSAILAR_					0	0	0	P09853;P89462	P09853	P09853			>sp|P09853|RIR1_HHV23 Ribonucleoside-diphosphate reductase large subunit OS=Human herpesvirus 2 (strain 333) PE=3 SV=2;>sp|P89462|RIR1_HHV2H Ribonucleoside-diphosphate reductase large subunit OS=Human herpesvirus 2 (strain HG52) GN=UL39 PE=3 SV=1	MULTI-MSMS	20101223_Velos1_TaGe_SA_RKO_01	1	RKO-3	593.35	2	593.351	1184.69	47265.3	2.1455	-0.30578	1.8397	593.351	78.286	17.045	0.55841	78.286	77.994	78.552	0	NA	0	0	0	0.045043	1	9584	36.303	9.8611	1	502750
ALAATEWIR	9	Unmodified	_ALAATEWIR_					0	0	0	O72539	O72539	O72539			>sp|O72539|DPOL_ADEB2 DNA polymerase OS=Bovine adenovirus 2 GN=POL PE=3 SV=1	MULTI-MSMS	20100611_Velos1_TaGe_SA_HepG2_1	1	HepG2-1	515.78	2	515.788	1029.56	27797.1	-5.4718	1.0313	-4.4405	515.788	103.63	20.618	0.43159	103.63	103.5	103.93	0	NA	0	0	0	0.037066	1	24409	47.198	15.056	1	9998400
ALLDETK	7	Unmodified	_ALLDETK_					0	0	0	P03317;P27283	P03317	P03317			>sp|P03317|POLN_SINDV Non-structural polyprotein OS=Sindbis virus PE=1 SV=1;>sp|P27283|POLN_SINDO Non-structural polyprotein OS=Sindbis virus subtype Ockelbo (strain Edsbyn 82-5) PE=2 SV=1	MULTI-MSMS	20101210_Velos1_AnWe_SA_U2OS_2	2	U2OS-3	395.22	2	395.221	788.428	59597.8	1.0341	-0.39126	0.64288	395.221	48.359	12.058	0.63792	48.359	48.067	48.705	0	NA	0	0	0	0.020058	1	9458	86.472	23.325	1	7149600
ALLDETK	7	Unmodified	_ALLDETK_					0	0	0	P03317;P27283	P03317	P03317			>sp|P03317|POLN_SINDV Non-structural polyprotein OS=Sindbis virus PE=1 SV=1;>sp|P27283|POLN_SINDO Non-structural polyprotein OS=Sindbis virus subtype Ockelbo (strain Edsbyn 82-5) PE=2 SV=1	MULTI-MSMS	20101210_Velos1_AnWe_SA_U2OS_4	4	U2OS-3	395.22	2	395.221	788.428	58595.6	2.1024	0.20201	2.3045	395.221	45.287	11.545	0.4805	45.287	45.063	45.543	0	NA	0	0	0	0.024395	1	8091	79.451	21.64	1	1840700
ALLQSMAMTFFLITKLSMLK	20	3 Oxidation (M),Phospho (STY)	_ALLQSM(ox)AM(ox)TFFLIT(ph)KLSM(ox)LK_	ALLQSM(1)AM(1)TFFLITKLSM(1)LK	ALLQS(0.011)MAMT(0.285)FFLIT(0.352)KLS(0.352)MLK	ALLQSM(46.62)AM(46.62)TFFLITKLSM(46.62)LK	ALLQS(-15.16)MAMT(-0.92)FFLIT(0)KLS(0)MLK	0	3	1	P90211	P90211	P90211			>sp|P90211|RDRP_TMOB Replicase large subunit OS=Tobamovirus Ob PE=3 SV=1	MULTI-MSMS	20101230_Velos1_TaGe_SA_Jurkat1	1	Jurkat-3	806.08	3	805.743	2414.21	40742.6	2.8286	0.66185	3.4904	806.077	59.39	13.901	0.59217	59.39	59.084	59.676	-3.8147e-06	NA	0	0	0	0.03583	1	15555	46.621	33.194	4	12250000
ALPAGTSAQR	10	Unmodified	_ALPAGTSAQR_					0	0	0	A1Z651;Q2F7J3;P03355;P03356;P26808;P26809;P26810;P31795	A1Z651	A1Z651			>sp|A1Z651|POL_XMRV6 Gag-Pol polyprotein OS=Xenotropic MuLV-related virus (isolate VP62) GN=gag-pol PE=1 SV=1;>sp|Q2F7J3|POL_XMRV3 Gag-Pol polyprotein OS=Xenotropic MuLV-related virus (isolate VP35) GN=gag-pol PE=1 SV=1;>sp|P03355|POL_MLVMS Gag-Pol polypro	MULTI-MSMS	20100614_Velos1_TaGe_SA_K562_1	1	K562-1	486.26	2	486.267	970.52	30295.8	-5.9239	-0.20947	-6.1333	486.267	23.225	9.7364	0.25508	23.225	23.074	23.329	0	NA	0	0	0	0.0039804	1	4211	66.621	7.9452	1	43686000
ALQEDLEK	8	Unmodified	_ALQEDLEK_					0	0	0	P51520	P51520	P51520			>sp|P51520|ENV_SRV2R Envelope glycoprotein OS=Simian retrovirus SRV-2 (isolate 2R-18B1) GN=env PE=3 SV=1	MULTI-MSMS	20100719_Velos1_TaGe_SA_MCF7_02	2	MCF7-2	473.25	2	473.248	944.481	54025.7	0.58231	1.7846	2.367	473.249	52.192	12.447	0.55875	52.192	51.96	52.519	0	NA	0	0	0	0.043992	1	8305	51.346	1.3055	1	22819000
ALQEDLEK	8	Unmodified	_ALQEDLEK_					0	0	0	P51520	P51520	P51520			>sp|P51520|ENV_SRV2R Envelope glycoprotein OS=Simian retrovirus SRV-2 (isolate 2R-18B1) GN=env PE=3 SV=1	MULTI-MSMS	20100726_Velos1_TaGe_SA_HepG2_4	4	HepG2-2	473.25	2	473.248	944.481	53818	-1.7398	-0.19522	-1.935	473.248	53.83	12.695	0.48083	53.83	53.578	54.059	0	NA	0	0	0	0.050452	1	7188	49.418	1.1349	1	190790
ASQMLTCSDGNCHLLK	16	Oxidation (M)	_ASQM(ox)LTCSDGNCHLLK_	ASQM(1)LTCSDGNCHLLK		ASQM(129.93)LTCSDGNCHLLK		0	1	0	P03243;P03244	P03243	P03243			>sp|P03243|E1BL_ADE05 E1B protein, large T-antigen OS=Human adenovirus C serotype 5 PE=1 SV=1;>sp|P03244|E1BL_ADE02 E1B protein, large T-antigen OS=Human adenovirus C serotype 2 GN=E1B PE=1 SV=2	MULTI-MSMS	20100609_Velos1_TaGe_SA_293_1	1	HEK293-1	617.61	3	617.611	1849.81	27174.2	-5.3237	-0.41921	-5.743	617.611	34.365	11.246	0.48775	34.365	34.116	34.603	0	NA	0	0	0	1.4105e-13	1	6743	129.93	104.99	1	58211000
ASQMLTCSDGNCHLLK	16	Oxidation (M)	_ASQM(ox)LTCSDGNCHLLK_	ASQM(1)LTCSDGNCHLLK		ASQM(101.96)LTCSDGNCHLLK		0	1	0	P03243;P03244	P03243	P03243			>sp|P03243|E1BL_ADE05 E1B protein, large T-antigen OS=Human adenovirus C serotype 5 PE=1 SV=1;>sp|P03244|E1BL_ADE02 E1B protein, large T-antigen OS=Human adenovirus C serotype 2 GN=E1B PE=1 SV=2	MULTI-MSMS	20101227_Velos1_TaGe_SA_HEK293_01	1	HEK293-3	617.61	3	617.611	1849.81	45465.6	2.1195	-0.43575	1.6837	617.611	27.279	8.5455	0.727	27.279	26.977	27.704	-1.9073e-06	NA	0	0	0	1.3942e-08	1	6527	101.96	83.376	1	12614000
ASQMLTCSDGNCHLLK	16	Unmodified	_ASQMLTCSDGNCHLLK_					0	0	0	P03243;P03244	P03243	P03243			>sp|P03243|E1BL_ADE05 E1B protein, large T-antigen OS=Human adenovirus C serotype 5 PE=1 SV=1;>sp|P03244|E1BL_ADE02 E1B protein, large T-antigen OS=Human adenovirus C serotype 2 GN=E1B PE=1 SV=2	MULTI-MSMS	20100609_Velos1_TaGe_SA_293_1	1	HEK293-1	917.91	2	917.916	1833.82	22148.3	-5.932	-0.050784	-5.9828	917.916	47.503	13.023	0.57825	47.503	47.294	47.873	0	NA	0	0	0	5.8975e-06	1	10202	93.424	82.325	1	158450000
ASQMLTCSDGNCHLLK	16	Unmodified	_ASQMLTCSDGNCHLLK_					0	0	0	P03243;P03244	P03243	P03243			>sp|P03243|E1BL_ADE05 E1B protein, large T-antigen OS=Human adenovirus C serotype 5 PE=1 SV=1;>sp|P03244|E1BL_ADE02 E1B protein, large T-antigen OS=Human adenovirus C serotype 2 GN=E1B PE=1 SV=2	MULTI-MSMS	20100609_Velos1_TaGe_SA_293_1	1	HEK293-1	917.91	2	917.916	1833.82	22938.2	-6.1812	0.27167	-5.9096	917.917	53.071	13.776	0.45425	53.071	52.816	53.271	0	NA	0	0	0	3.5197e-05	1	11728	86.378	75.116	1	9002400
ASQMLTCSDGNCHLLK	16	Unmodified	_ASQMLTCSDGNCHLLK_					0	0	0	P03243;P03244	P03243	P03243			>sp|P03243|E1BL_ADE05 E1B protein, large T-antigen OS=Human adenovirus C serotype 5 PE=1 SV=1;>sp|P03244|E1BL_ADE02 E1B protein, large T-antigen OS=Human adenovirus C serotype 2 GN=E1B PE=1 SV=2	MULTI-MSMS	20100723_Velos1_TaGe_SA_Hek293_01	1	HEK293-2	612.28	3	612.28	1833.82	46626.2	-1.6794	-0.82594	-2.5054	612.28	54.919	12.861	0.88092	54.919	54.589	55.47	0	NA	0	0	0	0.028872	1	10371	33.915	30.489	1	1323600000
ASQMLTCSDGNCHLLK	16	Unmodified	_ASQMLTCSDGNCHLLK_					0	0	0	P03243;P03244	P03243	P03243			>sp|P03243|E1BL_ADE05 E1B protein, large T-antigen OS=Human adenovirus C serotype 5 PE=1 SV=1;>sp|P03244|E1BL_ADE02 E1B protein, large T-antigen OS=Human adenovirus C serotype 2 GN=E1B PE=1 SV=2	MULTI-MSMS	20100723_Velos1_TaGe_SA_Hek293_01	1	HEK293-2	612.28	3	612.28	1833.82	47013.8	-1.7219	-0.099333	-1.8213	612.28	57.254	13.211	0.55042	57.254	56.905	57.455	0	NA	0	0	0	0.12884	1	11096	20.939	20.939	1	65315000
ASQMLTCSDGNCHLLK	16	Unmodified	_ASQMLTCSDGNCHLLK_					0	0	0	P03243;P03244	P03243	P03243			>sp|P03243|E1BL_ADE05 E1B protein, large T-antigen OS=Human adenovirus C serotype 5 PE=1 SV=1;>sp|P03244|E1BL_ADE02 E1B protein, large T-antigen OS=Human adenovirus C serotype 2 GN=E1B PE=1 SV=2	MULTI-MSMS	20101227_Velos1_TaGe_SA_HEK293_01	1	HEK293-3	612.28	3	612.28	1833.82	46767.9	2.3343	-0.72522	1.6091	612.28	37.142	10.193	0.86983	37.142	36.831	37.7	0	NA	0	0	0	1.3779e-98	1	9553	206.06	190.79	1	579060000
ASQMLTCSDGNCHLLK	16	Unmodified	_ASQMLTCSDGNCHLLK_					0	0	0	P03243;P03244	P03243	P03243			>sp|P03243|E1BL_ADE05 E1B protein, large T-antigen OS=Human adenovirus C serotype 5 PE=1 SV=1;>sp|P03244|E1BL_ADE02 E1B protein, large T-antigen OS=Human adenovirus C serotype 2 GN=E1B PE=1 SV=2	MULTI-MSMS	20101227_Velos1_TaGe_SA_HEK293_01	1	HEK293-3	917.92	2	917.916	1833.82	38184.9	3.5669	-0.66218	2.9047	917.916	37.141	10.193	0.68858	37.141	36.865	37.554	3.8147e-06	NA	0	0	0	5.7264e-12	1	9573	111.43	93.927	1	147380000
ASQMLTCSDGNCHLLK	16	Unmodified	_ASQMLTCSDGNCHLLK_					0	0	0	P03243;P03244	P03243	P03243			>sp|P03243|E1BL_ADE05 E1B protein, large T-antigen OS=Human adenovirus C serotype 5 PE=1 SV=1;>sp|P03244|E1BL_ADE02 E1B protein, large T-antigen OS=Human adenovirus C serotype 2 GN=E1B PE=1 SV=2	MULTI-MSMS	20101227_Velos1_TaGe_SA_HEK293_01	1	HEK293-3	918.42	2	917.916	1833.82	37819.8	3.2713	0.0017178	3.273	917.916	40.9	10.817	0.38583	40.9	40.677	41.063	0	NA	0	0	0	4.1217e-05	1	10766	84.874	71.361	1	8507500
ASQMLTCSDGNCHLLK	16	Unmodified	_ASQMLTCSDGNCHLLK_					0	0	0	P03243;P03244	P03243	P03243			>sp|P03243|E1BL_ADE05 E1B protein, large T-antigen OS=Human adenovirus C serotype 5 PE=1 SV=1;>sp|P03244|E1BL_ADE02 E1B protein, large T-antigen OS=Human adenovirus C serotype 2 GN=E1B PE=1 SV=2	MULTI-MSMS	20101227_Velos1_TaGe_SA_HEK293_01	1	HEK293-3	612.28	3	612.28	1833.82	45898.2	2.046	-0.47078	1.5753	612.28	40.902	10.817	0.48825	40.902	40.643	41.131	0	NA	0	0	0	1.5076e-12	1	10769	123.63	118.65	1	43053000
ASQMLTCSDGNCHLLK	16	Unmodified	_ASQMLTCSDGNCHLLK_					0	0	0	P03243;P03244	P03243	P03243			>sp|P03243|E1BL_ADE05 E1B protein, large T-antigen OS=Human adenovirus C serotype 5 PE=1 SV=1;>sp|P03244|E1BL_ADE02 E1B protein, large T-antigen OS=Human adenovirus C serotype 2 GN=E1B PE=1 SV=2	MULTI-MSMS	20101227_Velos1_TaGe_SA_HEK293_02	2	HEK293-3	612.61	3	612.28	1833.82	46418.1	1.3395	-0.43651	0.90304	612.28	47.04	11.839	0.82133	47.04	46.53	47.351	0	NA	0	0	0	1.5395e-26	1	10410	150.59	139.21	1	7882700
ASQMLTCSDGNCHLLK	16	Unmodified	_ASQMLTCSDGNCHLLK_					0	0	0	P03243;P03244	P03243	P03243			>sp|P03243|E1BL_ADE05 E1B protein, large T-antigen OS=Human adenovirus C serotype 5 PE=1 SV=1;>sp|P03244|E1BL_ADE02 E1B protein, large T-antigen OS=Human adenovirus C serotype 2 GN=E1B PE=1 SV=2	MULTI-MSMS	20101227_Velos1_TaGe_SA_HEK293_04	4	HEK293-3	612.28	3	612.28	1833.82	45324.1	1.6038	-0.7878	0.81602	612.279	56.074	13.349	0.99892	56.074	55.514	56.513	0	NA	0	0	0	1.2079e-51	1	9853	176.32	155.23	1	1349200
ASQMLTCSDGNCHLLK	16	Unmodified	_ASQMLTCSDGNCHLLK_					0	0	0	P03243;P03244	P03243	P03243			>sp|P03243|E1BL_ADE05 E1B protein, large T-antigen OS=Human adenovirus C serotype 5 PE=1 SV=1;>sp|P03244|E1BL_ADE02 E1B protein, large T-antigen OS=Human adenovirus C serotype 2 GN=E1B PE=1 SV=2	MULTI-MSMS	20101227_Velos1_TaGe_SA_HEK293_05	5	HEK293-3	612.28	3	612.28	1833.82	46833.7	0.6116	-0.20093	0.41067	612.28	60.666	14.115	0.65467	60.666	60.291	60.946	0	NA	0	0	0	4.1305e-05	1	10513	84.842	76.867	1	334300
ASWDAPK	7	Unmodified	_ASWDAPK_					0	0	0	Q27ID8;Q2F7I8;Q2F7J1;P31793	Q27ID8	Q27ID8			>sp|Q27ID8|ENV_XMRV6 Envelope glycoprotein OS=Xenotropic MuLV-related virus (isolate VP62) GN=env PE=3 SV=1;>sp|Q2F7I8|ENV_XMRV4 Envelope glycoprotein OS=Xenotropic MuLV-related virus (isolate VP42) GN=env PE=3 SV=1;>sp|Q2F7J1|ENV_XMRV3 Envelope glycoprote	MULTI-MSMS	20100618_Velos1_TaGe_SA_LanCap_1	1	LanCap-1	387.69	2	387.693	773.371	34668.2	-5.7796	0.11642	-5.6631	387.693	21.683	9.5263	0.32933	21.683	21.447	21.777	0	NA	0	0	0	0.027169	1	3690	75.854	64.981	1	69238000
ASWDAPK	7	Unmodified	_ASWDAPK_					0	0	0	Q27ID8;Q2F7I8;Q2F7J1;P31793	Q27ID8	Q27ID8			>sp|Q27ID8|ENV_XMRV6 Envelope glycoprotein OS=Xenotropic MuLV-related virus (isolate VP62) GN=env PE=3 SV=1;>sp|Q2F7I8|ENV_XMRV4 Envelope glycoprotein OS=Xenotropic MuLV-related virus (isolate VP42) GN=env PE=3 SV=1;>sp|Q2F7J1|ENV_XMRV3 Envelope glycoprote	MULTI-MSMS	20100618_Velos1_TaGe_SA_LanCap_2	2	LanCap-1	387.69	2	387.693	773.371	34760.1	-7.9796	0.31479	-7.6648	387.693	44.282	12.588	0.66042	44.282	44.146	44.807	0	NA	0	0	0	0.013632	1	5577	102.71	91.84	1	41797000
ASWDAPK	7	Unmodified	_ASWDAPK_					0	0	0	Q27ID8;Q2F7I8;Q2F7J1;P31793	Q27ID8	Q27ID8			>sp|Q27ID8|ENV_XMRV6 Envelope glycoprotein OS=Xenotropic MuLV-related virus (isolate VP62) GN=env PE=3 SV=1;>sp|Q2F7I8|ENV_XMRV4 Envelope glycoprotein OS=Xenotropic MuLV-related virus (isolate VP42) GN=env PE=3 SV=1;>sp|Q2F7J1|ENV_XMRV3 Envelope glycoprote	MULTI-MSMS	20100618_Velos1_TaGe_SA_LanCap_3	3	LanCap-1	387.69	2	387.693	773.371	34518.3	-5.3222	-0.095368	-5.4176	387.693	49.042	13.23	0.31541	49.042	48.864	49.179	0	NA	0	0	0	0.017479	1	5645	91.065	91.065	1	5402400
ASWDAPK	7	Unmodified	_ASWDAPK_					0	0	0	Q27ID8;Q2F7I8;Q2F7J1;P31793	Q27ID8	Q27ID8			>sp|Q27ID8|ENV_XMRV6 Envelope glycoprotein OS=Xenotropic MuLV-related virus (isolate VP62) GN=env PE=3 SV=1;>sp|Q2F7I8|ENV_XMRV4 Envelope glycoprotein OS=Xenotropic MuLV-related virus (isolate VP42) GN=env PE=3 SV=1;>sp|Q2F7J1|ENV_XMRV3 Envelope glycoprote	MULTI-MSMS	20100618_Velos1_TaGe_SA_LanCap_4	4	LanCap-1	387.69	2	387.693	773.371	33676.7	-5.495	0.13207	-5.3629	387.693	56.333	14.213	0.57525	56.333	56.123	56.698	0	NA	0	0	0	0.01363	1	5413	102.72	44.058	1	2496800
ASWDAPK	7	Unmodified	_ASWDAPK_					0	0	0	Q27ID8;Q2F7I8;Q2F7J1;P31793	Q27ID8	Q27ID8			>sp|Q27ID8|ENV_XMRV6 Envelope glycoprotein OS=Xenotropic MuLV-related virus (isolate VP62) GN=env PE=3 SV=1;>sp|Q2F7I8|ENV_XMRV4 Envelope glycoprotein OS=Xenotropic MuLV-related virus (isolate VP42) GN=env PE=3 SV=1;>sp|Q2F7J1|ENV_XMRV3 Envelope glycoprote	MULTI-MSMS	20100618_Velos1_TaGe_SA_LanCap_5	5	LanCap-1	387.69	2	387.693	773.371	32942.2	-5.7988	0.70082	-5.0979	387.693	51.819	13.602	0.54925	51.819	51.601	52.15	0	NA	0	0	0	0.025937	1	5274	77.058	30.707	1	717310
ASWDAPK	7	Unmodified	_ASWDAPK_					0	0	0	Q27ID8;Q2F7I8;Q2F7J1;P31793	Q27ID8	Q27ID8			>sp|Q27ID8|ENV_XMRV6 Envelope glycoprotein OS=Xenotropic MuLV-related virus (isolate VP62) GN=env PE=3 SV=1;>sp|Q2F7I8|ENV_XMRV4 Envelope glycoprotein OS=Xenotropic MuLV-related virus (isolate VP42) GN=env PE=3 SV=1;>sp|Q2F7J1|ENV_XMRV3 Envelope glycoprote	MULTI-MSMS	20100618_Velos1_TaGe_SA_LanCap_6	6	LanCap-1	387.69	2	387.693	773.371	33882.1	-5.0323	0.38572	-4.6466	387.693	50.006	13.358	0.36742	50.006	49.813	50.181	0	NA	0	0	0	0.01363	1	4999	102.72	93.947	1	793620
ASWDAPK	7	Unmodified	_ASWDAPK_					0	0	0	Q27ID8;Q2F7I8;Q2F7J1;P31793	Q27ID8	Q27ID8			>sp|Q27ID8|ENV_XMRV6 Envelope glycoprotein OS=Xenotropic MuLV-related virus (isolate VP62) GN=env PE=3 SV=1;>sp|Q2F7I8|ENV_XMRV4 Envelope glycoprotein OS=Xenotropic MuLV-related virus (isolate VP42) GN=env PE=3 SV=1;>sp|Q2F7J1|ENV_XMRV3 Envelope glycoprote	MULTI-MSMS	20100719_Velos1_TaGe_SA_LnCap_2	2	LanCap-2	387.69	2	387.693	773.371	60858.2	-1.1165	0.9282	-0.18833	387.693	44.505	11.281	0.33634	44.505	44.37	44.706	0	NA	0	0	0	0.021465	1	6312	84.097	54.524	1	124400000
ASWDAPK	7	Unmodified	_ASWDAPK_					0	0	0	Q27ID8;Q2F7I8;Q2F7J1;P31793	Q27ID8	Q27ID8			>sp|Q27ID8|ENV_XMRV6 Envelope glycoprotein OS=Xenotropic MuLV-related virus (isolate VP62) GN=env PE=3 SV=1;>sp|Q2F7I8|ENV_XMRV4 Envelope glycoprotein OS=Xenotropic MuLV-related virus (isolate VP42) GN=env PE=3 SV=1;>sp|Q2F7J1|ENV_XMRV3 Envelope glycoprote	MULTI-MSMS	20100719_Velos1_TaGe_SA_LnCap_3	3	LanCap-2	387.69	2	387.693	773.371	61207.2	-0.24493	1.446	1.2011	387.693	45.706	11.465	0.35333	45.706	45.46	45.814	0	NA	0	0	0	0.061666	1	6572	54.611	29.613	1	20039000
ASWDAPK	7	Unmodified	_ASWDAPK_					0	0	0	Q27ID8;Q2F7I8;Q2F7J1;P31793	Q27ID8	Q27ID8			>sp|Q27ID8|ENV_XMRV6 Envelope glycoprotein OS=Xenotropic MuLV-related virus (isolate VP62) GN=env PE=3 SV=1;>sp|Q2F7I8|ENV_XMRV4 Envelope glycoprotein OS=Xenotropic MuLV-related virus (isolate VP42) GN=env PE=3 SV=1;>sp|Q2F7J1|ENV_XMRV3 Envelope glycoprote	MULTI-MSMS	20101210_Velos1_AnWe_SA_LnCap_1	1	LanCap-3	387.69	2	387.693	773.371	59023.9	0.9381	0.87495	1.8131	387.693	18.099	7.0138	0.50067	18.099	17.899	18.4	0	NA	0	0	0	0.027169	1	3893	75.854	28.809	1	84905000
ASWDAPK	7	Unmodified	_ASWDAPK_					0	0	0	Q27ID8;Q2F7I8;Q2F7J1;P31793	Q27ID8	Q27ID8			>sp|Q27ID8|ENV_XMRV6 Envelope glycoprotein OS=Xenotropic MuLV-related virus (isolate VP62) GN=env PE=3 SV=1;>sp|Q2F7I8|ENV_XMRV4 Envelope glycoprotein OS=Xenotropic MuLV-related virus (isolate VP42) GN=env PE=3 SV=1;>sp|Q2F7J1|ENV_XMRV3 Envelope glycoprote	MULTI-MSMS	20101210_Velos1_AnWe_SA_LnCap_2	2	LanCap-3	387.69	2	387.693	773.371	61077.9	0.76405	-0.20102	0.56304	387.693	43.523	11.251	0.57784	43.523	43.32	43.897	0	NA	0	0	0	0.015666	1	7661	95.541	86.769	1	27966000
ASWDAPK	7	Unmodified	_ASWDAPK_					0	0	0	Q27ID8;Q2F7I8;Q2F7J1;P31793	Q27ID8	Q27ID8			>sp|Q27ID8|ENV_XMRV6 Envelope glycoprotein OS=Xenotropic MuLV-related virus (isolate VP62) GN=env PE=3 SV=1;>sp|Q2F7I8|ENV_XMRV4 Envelope glycoprotein OS=Xenotropic MuLV-related virus (isolate VP42) GN=env PE=3 SV=1;>sp|Q2F7J1|ENV_XMRV3 Envelope glycoprote	MULTI-MSMS	20101210_Velos1_AnWe_SA_LnCap_4	4	LanCap-3	387.69	2	387.693	773.371	59113.6	2.3612	-0.60193	1.7592	387.692	41.8	10.97	1.0484	41.8	41.444	42.492	0	NA	0	0	0	0.011889	1	5477	107.67	58.463	1	1210200
ASWDAPK	7	Unmodified	_ASWDAPK_					0	0	0	Q27ID8;Q2F7I8;Q2F7J1;P31793	Q27ID8	Q27ID8			>sp|Q27ID8|ENV_XMRV6 Envelope glycoprotein OS=Xenotropic MuLV-related virus (isolate VP62) GN=env PE=3 SV=1;>sp|Q2F7I8|ENV_XMRV4 Envelope glycoprotein OS=Xenotropic MuLV-related virus (isolate VP42) GN=env PE=3 SV=1;>sp|Q2F7J1|ENV_XMRV3 Envelope glycoprote	MULTI-MSMS	20101210_Velos1_AnWe_SA_LnCap_5	5	LanCap-3	387.69	2	387.693	773.371	57141.1	2.4721	-0.6813	1.7908	387.692	39.681	10.61	0.61858	39.681	39.467	40.086	0	NA	0	0	0	0.01833	1	5573	89.55	36.084	1	467190
ATELSAPPLYKTYLSQRVSASAVTR	25	4 Phospho (STY)	_ATELS(ph)APPLYKTYLS(ph)QRVS(ph)AS(ph)AVTR_		AT(0.003)ELS(0.471)APPLY(0.446)KT(0.347)Y(0.335)LS(0.6)QRVS(0.6)AS(0.6)AVT(0.6)R		AT(-28.54)ELS(0.29)APPLY(-0.29)KT(-6.03)Y(-6.28)LS(0)QRVS(0)AS(0)AVT(0)R	0	0	4	A8E1C4	A8E1C4	A8E1C4			>sp|A8E1C4|DEN_MUHVK Deneddylase M48 OS=Murid herpesvirus 1 (strain K181) GN=M48 PE=3 SV=1	MULTI-MSMS	20100609_Velos1_TaGe_SA_GAMG_5	5	GAMG-1	758.34	4	758.086	3028.32	24614.8	-2.6888	1.0536	-1.6351	758.338	89.997	18.773	1.1642	89.997	89.683	90.847	0	NA	0	0	0	0.054495	1	8735	31.176	17.608	126	4625100
ATELSAPPLYKTYLSQRVSASAVTR	25	4 Phospho (STY)	_ATELSAPPLYKTYLS(ph)QRVS(ph)AS(ph)AVT(ph)R_		AT(0.001)ELS(0.162)APPLY(0.468)KT(0.489)Y(0.468)LS(0.523)QRVS(0.523)AS(0.523)AVT(0.843)R		AT(-37.78)ELS(-9.23)APPLY(-3.18)KT(-2.85)Y(-3.18)LS(2.85)QRVS(2.85)AS(2.85)AVT(9.23)R	0	0	4	A8E1C4	A8E1C4	A8E1C4			>sp|A8E1C4|DEN_MUHVK Deneddylase M48 OS=Murid herpesvirus 1 (strain K181) GN=M48 PE=3 SV=1	MULTI-MSMS	20100611_Velos1_TaGe_SA_HepG2_5	5	HepG2-1	758.34	4	758.086	3028.32	24301.1	-3.0091	1.3101	-1.6991	758.338	89.831	18.743	1.5941	89.831	89.409	91.003	-7.6294e-06	NA	0	0	0	0.072029	1	8796	40.407	21.91	126	4966200
ATELSAPPLYKTYLSQRVSASAVTR	25	4 Phospho (STY)	_ATELS(ph)APPLYKT(ph)YLS(ph)QRVS(ph)ASAVTR_		ATELS(0.506)APPLY(0.483)KT(0.506)Y(0.483)LS(0.506)QRVS(0.506)AS(0.506)AVT(0.506)R		AT(-35.28)ELS(0)APPLY(-0.35)KT(0)Y(-0.35)LS(0)QRVS(0)AS(0)AVT(0)R	0	0	4	A8E1C4	A8E1C4	A8E1C4			>sp|A8E1C4|DEN_MUHVK Deneddylase M48 OS=Murid herpesvirus 1 (strain K181) GN=M48 PE=3 SV=1	MULTI-MSMS	20101210_Velos1_AnWe_SA_LnCap_6	6	LanCap-3	758.34	4	758.086	3028.32	42314.2	1.6984	1.2223	2.9206	758.338	64.921	14.817	1.0397	64.921	64.449	65.489	0	NA	0	0	0	0.081212	1	10753	38.933	14.288	126	10848000
ATELSAPPLYKTYLSQRVSASAVTR	25	4 Phospho (STY)	_ATELSAPPLYKT(ph)YLS(ph)QRVS(ph)AS(ph)AVTR_		AT(0.002)ELS(0.181)APPLY(0.476)KT(0.51)Y(0.486)LS(0.51)QRVS(0.611)AS(0.611)AVT(0.611)R		AT(-31.09)ELS(-6.21)APPLY(-1.07)KT(0.36)Y(-0.36)LS(0.36)QRVS(0)AS(0)AVT(0)R	0	0	4	A8E1C4	A8E1C4	A8E1C4			>sp|A8E1C4|DEN_MUHVK Deneddylase M48 OS=Murid herpesvirus 1 (strain K181) GN=M48 PE=3 SV=1	MULTI-MSMS	20101223_Velos1_TaGe_SA_RKO_05	5	RKO-3	758.34	4	758.086	3028.32	42615.7	3.4362	-0.26057	3.1757	758.337	80.998	17.497	2.4173	80.998	80.123	82.54	0	NA	0	0	0	0.12714	1	8504	32.337	25.608	126	12740000
ATELSAPPLYKTYLSQRVSASAVTR	25	4 Phospho (STY)	_ATELS(ph)APPLYKT(ph)YLS(ph)QRVS(ph)ASAVTR_		ATELS(0.521)APPLY(0.478)KT(0.505)Y(0.478)LS(0.505)QRVS(0.505)AS(0.505)AVT(0.505)R		AT(-32.5)ELS(0.4)APPLY(-0.4)KT(0)Y(-0.4)LS(0)QRVS(0)AS(0)AVT(0)R	0	0	4	A8E1C4	A8E1C4	A8E1C4			>sp|A8E1C4|DEN_MUHVK Deneddylase M48 OS=Murid herpesvirus 1 (strain K181) GN=M48 PE=3 SV=1	MULTI-MSMS	20101230_Velos1_TaGe_SA_Jurkat6	6	Jurkat-3	758.34	4	758.086	3028.32	42171.5	2.1237	1.1025	3.2262	758.337	76.17	16.696	0.5425	76.17	75.848	76.39	0	NA	0	0	0	0.087918	1	13831	37.856	8.1109	126	15674000
AWPVFEHNILTR	12	Unmodified	_AWPVFEHNILTR_					0	0	0	P03243;P03244	P03243	P03243			>sp|P03243|E1BL_ADE05 E1B protein, large T-antigen OS=Human adenovirus C serotype 5 PE=1 SV=1;>sp|P03244|E1BL_ADE02 E1B protein, large T-antigen OS=Human adenovirus C serotype 2 GN=E1B PE=1 SV=2	MULTI-MSMS	20100609_Velos1_TaGe_SA_293_1	1	HEK293-1	494.93	3	494.933	1481.78	30375.1	-3.8257	-0.31164	-4.1373	494.933	111.76	21.713	0.94534	111.76	111.22	112.17	0	NA	0	0	0	0.00010142	1	26255	92.925	81.663	1	17035000
AWPVFEHNILTR	12	Unmodified	_AWPVFEHNILTR_					0	0	0	P03243;P03244	P03243	P03243			>sp|P03243|E1BL_ADE05 E1B protein, large T-antigen OS=Human adenovirus C serotype 5 PE=1 SV=1;>sp|P03244|E1BL_ADE02 E1B protein, large T-antigen OS=Human adenovirus C serotype 2 GN=E1B PE=1 SV=2	MULTI-MSMS	20100609_Velos1_TaGe_SA_293_2	2	HEK293-1	494.93	3	494.933	1481.78	30115.4	-5.0324	-0.65974	-5.6921	494.933	127.06	23.786	0.53458	127.06	126.73	127.27	0	NA	0	0	0	3.6072e-05	1	19304	116.54	110.06	1	3047400
AWPVFEHNILTR	12	Unmodified	_AWPVFEHNILTR_					0	0	0	P03243;P03244	P03243	P03243			>sp|P03243|E1BL_ADE05 E1B protein, large T-antigen OS=Human adenovirus C serotype 5 PE=1 SV=1;>sp|P03244|E1BL_ADE02 E1B protein, large T-antigen OS=Human adenovirus C serotype 2 GN=E1B PE=1 SV=2	MULTI-MSMS	20100723_Velos1_TaGe_SA_Hek293_01	1	HEK293-2	495.27	3	494.933	1481.78	53463.2	-1.3418	-0.12134	-1.4631	494.933	97.531	19.309	1.1164	97.531	96.852	97.968	0	NA	0	0	0	0.0023338	1	22923	62.924	55.885	1	46228000
AWPVFEHNILTR	12	Unmodified	_AWPVFEHNILTR_					0	0	0	P03243;P03244	P03243	P03243			>sp|P03243|E1BL_ADE05 E1B protein, large T-antigen OS=Human adenovirus C serotype 5 PE=1 SV=1;>sp|P03244|E1BL_ADE02 E1B protein, large T-antigen OS=Human adenovirus C serotype 2 GN=E1B PE=1 SV=2	MULTI-MSMS	20100723_Velos1_TaGe_SA_Hek293_05	5	HEK293-2	494.93	3	494.933	1481.78	52392.3	1.3432	0.88022	2.2234	495.268	119.96	22.701	1.8112	119.96	119.03	120.84	0	NA	0	0	0	0.0053264	2	23430	55.261	47.896	1	1756900
AWPVFEHNILTR	12	Unmodified	_AWPVFEHNILTR_					0	0	0	P03243;P03244	P03243	P03243			>sp|P03243|E1BL_ADE05 E1B protein, large T-antigen OS=Human adenovirus C serotype 5 PE=1 SV=1;>sp|P03244|E1BL_ADE02 E1B protein, large T-antigen OS=Human adenovirus C serotype 2 GN=E1B PE=1 SV=2	MULTI-MSMS	20101227_Velos1_TaGe_SA_HEK293_01	1	HEK293-3	495.27	3	494.933	1481.78	53518.9	2.0801	0.077941	2.1581	494.933	91.665	19.28	1.1393	91.665	91.085	92.224	0	NA	0	0	0	0.00013163	1	25485	88.187	78.135	1	10879000
AWPVFEHNILTR	12	Unmodified	_AWPVFEHNILTR_					0	0	0	P03243;P03244	P03243	P03243			>sp|P03243|E1BL_ADE05 E1B protein, large T-antigen OS=Human adenovirus C serotype 5 PE=1 SV=1;>sp|P03244|E1BL_ADE02 E1B protein, large T-antigen OS=Human adenovirus C serotype 2 GN=E1B PE=1 SV=2	MULTI-MSMS	20101227_Velos1_TaGe_SA_HEK293_06	6	HEK293-3	495.27	3	494.933	1481.78	52289	0.90702	0.22266	1.1297	495.268	113.23	22.872	1.0327	113.23	112.52	113.56	0	NA	0	0	0	0.00066039	1	21669	75.088	75.088	1	1879900
AYSISYEGK	9	Unmodified	_AYSISYEGK_					0	0	0	P0C9B1;P0C9B2;Q89581;P0C9B3;Q89926	P0C9B1	P0C9B1			>sp|P0C9B1|VF706_ASFP4 Putative ATP-dependent RNA helicase Q706L OS=African swine fever virus (isolate Tick/South Africa/Pretoriuskop Pr4/1996) GN=Pret-134 PE=3 SV=1;>sp|P0C9B2|VF706_ASFWA Putative ATP-dependent RNA helicase Q706L OS=African swine fever vi	MULTI-MSMS	20100609_Velos1_TaGe_SA_GAMG_2	2	GAMG-1	509.24	2	509.248	1016.48	30016.8	-4.5845	-0.34491	-4.9294	509.246	62.43	15.042	1.2545	62.43	62.009	63.264	0	NA	0	0	0	0.01895	1	6407	54.982	19.038	1	4710400
AYSISYEGK	9	Unmodified	_AYSISYEGK_					0	0	0	P0C9B1;P0C9B2;Q89581;P0C9B3;Q89926	P0C9B1	P0C9B1			>sp|P0C9B1|VF706_ASFP4 Putative ATP-dependent RNA helicase Q706L OS=African swine fever virus (isolate Tick/South Africa/Pretoriuskop Pr4/1996) GN=Pret-134 PE=3 SV=1;>sp|P0C9B2|VF706_ASFWA Putative ATP-dependent RNA helicase Q706L OS=African swine fever vi	MULTI-MSMS	20100611_Velos1_TaGe_SA_Hela_2	2	HeLa-1	509.24	2	509.248	1016.48	29154.4	-5.8387	-2.2453	-8.084	509.246	62.975	15.115	0.6395	62.975	62.735	63.375	0	NA	0	0	0	0.035985	1	6655	47.603	17.039	1	2453300
AYSISYEGK	9	Unmodified	_AYSISYEGK_					0	0	0	P0C9B1;P0C9B2;Q89581;P0C9B3;Q89926	P0C9B1	P0C9B1			>sp|P0C9B1|VF706_ASFP4 Putative ATP-dependent RNA helicase Q706L OS=African swine fever virus (isolate Tick/South Africa/Pretoriuskop Pr4/1996) GN=Pret-134 PE=3 SV=1;>sp|P0C9B2|VF706_ASFWA Putative ATP-dependent RNA helicase Q706L OS=African swine fever vi	MULTI-MSMS	20100611_Velos1_TaGe_SA_HepG2_2	2	HepG2-1	509.24	2	509.248	1016.48	30324.6	-6.2955	-0.58278	-6.8783	509.248	58.798	14.549	0.51025	58.798	58.546	59.057	0	NA	0	0	0	0.016741	1	6596	56.729	19.538	1	13025000
AYSISYEGK	9	Unmodified	_AYSISYEGK_					0	0	0	P0C9B1;P0C9B2;Q89581;P0C9B3;Q89926	P0C9B1	P0C9B1			>sp|P0C9B1|VF706_ASFP4 Putative ATP-dependent RNA helicase Q706L OS=African swine fever virus (isolate Tick/South Africa/Pretoriuskop Pr4/1996) GN=Pret-134 PE=3 SV=1;>sp|P0C9B2|VF706_ASFWA Putative ATP-dependent RNA helicase Q706L OS=African swine fever vi	MULTI-MSMS	20101210_Velos1_AnWe_SA_MCF7_2	2	MCF7-3	509.25	2	509.248	1016.48	52501.7	2.243	-0.22203	2.021	509.248	54.431	13.071	0.34266	54.431	54.286	54.628	0	NA	0	0	0	0.035985	1	10301	47.603	10.412	1	12658000
CNPLVLEFTDAGK	13	Unmodified	_CNPLVLEFTDAGK_					0	0	0	Q27ID8;Q2F7I8;Q2F7J1;P03388;P03389;P15073	Q27ID8;P15073	Q27ID8			>sp|Q27ID8|ENV_XMRV6 Envelope glycoprotein OS=Xenotropic MuLV-related virus (isolate VP62) GN=env PE=3 SV=1;>sp|Q2F7I8|ENV_XMRV4 Envelope glycoprotein OS=Xenotropic MuLV-related virus (isolate VP42) GN=env PE=3 SV=1;>sp|Q2F7J1|ENV_XMRV3 Envelope glycoprote	MULTI-MSMS	20100618_Velos1_TaGe_SA_LanCap_1	1	LanCap-1	732.86	2	732.364	1462.71	24268.6	-5.6655	-0.18137	-5.8469	732.364	132.59	24.533	1.3114	132.59	132.19	133.5	0	NA	0	0	0	5.874e-05	1	28287	92.039	92.039	1	24825000
CNPLVLEFTDAGK	13	Unmodified	_CNPLVLEFTDAGK_					0	0	0	Q27ID8;Q2F7I8;Q2F7J1;P03388;P03389;P15073	Q27ID8;P15073	Q27ID8			>sp|Q27ID8|ENV_XMRV6 Envelope glycoprotein OS=Xenotropic MuLV-related virus (isolate VP62) GN=env PE=3 SV=1;>sp|Q2F7I8|ENV_XMRV4 Envelope glycoprotein OS=Xenotropic MuLV-related virus (isolate VP42) GN=env PE=3 SV=1;>sp|Q2F7J1|ENV_XMRV3 Envelope glycoprote	MULTI-MSMS	20100618_Velos1_TaGe_SA_LanCap_2	2	LanCap-1	732.35	2	732.364	1462.71	24487.7	-5.3568	-0.65722	-6.014	732.364	134.78	24.826	2.1422	134.78	134.14	136.28	0	NA	0	0	0	8.2675e-05	2	24066	86.291	78.95	1	49487000
CNPLVLEFTDAGK	13	Unmodified	_CNPLVLEFTDAGK_					0	0	0	Q27ID8;Q2F7I8;Q2F7J1;P03388;P03389;P15073	Q27ID8;P15073	Q27ID8			>sp|Q27ID8|ENV_XMRV6 Envelope glycoprotein OS=Xenotropic MuLV-related virus (isolate VP62) GN=env PE=3 SV=1;>sp|Q2F7I8|ENV_XMRV4 Envelope glycoprotein OS=Xenotropic MuLV-related virus (isolate VP42) GN=env PE=3 SV=1;>sp|Q2F7J1|ENV_XMRV3 Envelope glycoprote	MULTI-MSMS	20100618_Velos1_TaGe_SA_LanCap_3	3	LanCap-1	732.36	2	732.364	1462.71	24808.7	-6.146	-0.49675	-6.6427	732.363	134.75	24.821	1.3462	134.75	134.16	135.5	0	NA	0	0	0	3.5897e-05	1	22319	98.337	85.894	1	8855900
CNPLVLEFTDAGK	13	Unmodified	_CNPLVLEFTDAGK_					0	0	0	Q27ID8;Q2F7I8;Q2F7J1;P03388;P03389;P15073	Q27ID8;P15073	Q27ID8			>sp|Q27ID8|ENV_XMRV6 Envelope glycoprotein OS=Xenotropic MuLV-related virus (isolate VP62) GN=env PE=3 SV=1;>sp|Q2F7I8|ENV_XMRV4 Envelope glycoprotein OS=Xenotropic MuLV-related virus (isolate VP42) GN=env PE=3 SV=1;>sp|Q2F7J1|ENV_XMRV3 Envelope glycoprote	MULTI-MSMS	20100618_Velos1_TaGe_SA_LanCap_4	4	LanCap-1	732.86	2	732.364	1462.71	24958.2	-5.5465	-0.56907	-6.1156	732.363	137.36	25.173	0.92967	137.36	136.92	137.85	0	NA	0	0	0	0.00094632	1	18991	68.277	67.279	1	2173700
CNPLVLEFTDAGK	13	Unmodified	_CNPLVLEFTDAGK_					0	0	0	Q27ID8;Q2F7I8;Q2F7J1;P03388;P03389;P15073	Q27ID8;P15073	Q27ID8			>sp|Q27ID8|ENV_XMRV6 Envelope glycoprotein OS=Xenotropic MuLV-related virus (isolate VP62) GN=env PE=3 SV=1;>sp|Q2F7I8|ENV_XMRV4 Envelope glycoprotein OS=Xenotropic MuLV-related virus (isolate VP42) GN=env PE=3 SV=1;>sp|Q2F7J1|ENV_XMRV3 Envelope glycoprote	MULTI-MSMS	20100618_Velos1_TaGe_SA_LanCap_5	5	LanCap-1	732.36	2	732.364	1462.71	24286.1	-4.3824	-0.10634	-4.4887	732.363	138.62	25.352	0.66167	138.62	138.1	138.76	0	NA	0	0	0	0.0020814	1	18216	60.401	60.401	1	1059500
CNPLVLEFTDAGK	13	Unmodified	_CNPLVLEFTDAGK_					0	0	0	Q27ID8;Q2F7I8;Q2F7J1;P03388;P03389;P15073	Q27ID8;P15073	Q27ID8			>sp|Q27ID8|ENV_XMRV6 Envelope glycoprotein OS=Xenotropic MuLV-related virus (isolate VP62) GN=env PE=3 SV=1;>sp|Q2F7I8|ENV_XMRV4 Envelope glycoprotein OS=Xenotropic MuLV-related virus (isolate VP42) GN=env PE=3 SV=1;>sp|Q2F7J1|ENV_XMRV3 Envelope glycoprote	MULTI-MSMS	20100719_Velos1_TaGe_SA_LnCap_1	1	LanCap-2	732.36	2	732.364	1462.71	43269.6	-0.93717	-0.22928	-1.1664	732.363	111.27	21.384	1.278	111.27	110.7	111.98	7.6294e-06	NA	0	0	0	0.00025271	1	26042	77.185	77.185	1	259450000
CNPLVLEFTDAGK	13	Unmodified	_CNPLVLEFTDAGK_					0	0	0	Q27ID8;Q2F7I8;Q2F7J1;P03388;P03389;P15073	Q27ID8;P15073	Q27ID8			>sp|Q27ID8|ENV_XMRV6 Envelope glycoprotein OS=Xenotropic MuLV-related virus (isolate VP62) GN=env PE=3 SV=1;>sp|Q2F7I8|ENV_XMRV4 Envelope glycoprotein OS=Xenotropic MuLV-related virus (isolate VP42) GN=env PE=3 SV=1;>sp|Q2F7J1|ENV_XMRV3 Envelope glycoprote	MULTI-MSMS	20100719_Velos1_TaGe_SA_LnCap_2	2	LanCap-2	732.36	2	732.364	1462.71	43320.4	-0.94243	-0.21834	-1.1608	732.364	117.79	22.376	1.4157	117.79	116.99	118.4	-7.6294e-06	NA	0	0	0	0.0055913	1	26541	52.576	52.576	1	365650000
CNPLVLEFTDAGK	13	Unmodified	_CNPLVLEFTDAGK_					0	0	0	Q27ID8;Q2F7I8;Q2F7J1;P03388;P03389;P15073	Q27ID8;P15073	Q27ID8			>sp|Q27ID8|ENV_XMRV6 Envelope glycoprotein OS=Xenotropic MuLV-related virus (isolate VP62) GN=env PE=3 SV=1;>sp|Q2F7I8|ENV_XMRV4 Envelope glycoprotein OS=Xenotropic MuLV-related virus (isolate VP42) GN=env PE=3 SV=1;>sp|Q2F7J1|ENV_XMRV3 Envelope glycoprote	MULTI-MSMS	20100719_Velos1_TaGe_SA_LnCap_2	2	LanCap-2	488.91	3	488.578	1462.71	53429.6	-0.3664	0.04153	-0.32486	488.578	117.79	22.376	0.76058	117.79	117.47	118.23	-7.6294e-06	NA	0	0	0	0.0012705	1	26584	65.563	65.563	1	7806900
CNPLVLEFTDAGK	13	Unmodified	_CNPLVLEFTDAGK_					0	0	0	Q27ID8;Q2F7I8;Q2F7J1;P03388;P03389;P15073	Q27ID8;P15073	Q27ID8			>sp|Q27ID8|ENV_XMRV6 Envelope glycoprotein OS=Xenotropic MuLV-related virus (isolate VP62) GN=env PE=3 SV=1;>sp|Q2F7I8|ENV_XMRV4 Envelope glycoprotein OS=Xenotropic MuLV-related virus (isolate VP42) GN=env PE=3 SV=1;>sp|Q2F7J1|ENV_XMRV3 Envelope glycoprote	MULTI-MSMS	20100719_Velos1_TaGe_SA_LnCap_3	3	LanCap-2	732.36	2	732.364	1462.71	42919	-1.357	-0.65606	-2.0131	732.363	119.32	22.603	2.3962	119.32	118.22	120.62	0	NA	0	0	0	0.0040994	1	25690	55.314	47.25	1	39755000
CNPLVLEFTDAGK	13	Unmodified	_CNPLVLEFTDAGK_					0	0	0	Q27ID8;Q2F7I8;Q2F7J1;P03388;P03389;P15073	Q27ID8;P15073	Q27ID8			>sp|Q27ID8|ENV_XMRV6 Envelope glycoprotein OS=Xenotropic MuLV-related virus (isolate VP62) GN=env PE=3 SV=1;>sp|Q2F7I8|ENV_XMRV4 Envelope glycoprotein OS=Xenotropic MuLV-related virus (isolate VP42) GN=env PE=3 SV=1;>sp|Q2F7J1|ENV_XMRV3 Envelope glycoprote	MULTI-MSMS	20101210_Velos1_AnWe_SA_LnCap_1	1	LanCap-3	732.36	2	732.364	1462.71	43761	1.6542	0.47201	2.1262	732.364	103.1	21.184	1.3811	103.1	102.52	103.9	0	NA	0	0	0	1.1254e-06	1	28738	131.06	122.02	1	75914000
CNPLVLEFTDAGK	13	Unmodified	_CNPLVLEFTDAGK_					0	0	0	Q27ID8;Q2F7I8;Q2F7J1;P03388;P03389;P15073	Q27ID8;P15073	Q27ID8			>sp|Q27ID8|ENV_XMRV6 Envelope glycoprotein OS=Xenotropic MuLV-related virus (isolate VP62) GN=env PE=3 SV=1;>sp|Q2F7I8|ENV_XMRV4 Envelope glycoprotein OS=Xenotropic MuLV-related virus (isolate VP42) GN=env PE=3 SV=1;>sp|Q2F7J1|ENV_XMRV3 Envelope glycoprote	MULTI-MSMS	20101210_Velos1_AnWe_SA_LnCap_1	1	LanCap-3	488.58	3	488.578	1462.71	52297.1	0.62455	0.41032	1.0349	488.578	103.1	21.184	0.92042	103.1	102.65	103.57	0	NA	0	0	0	6.9479e-05	1	28791	89.46	82.17	1	10571000
CNPLVLEFTDAGK	13	Unmodified	_CNPLVLEFTDAGK_					0	0	0	Q27ID8;Q2F7I8;Q2F7J1;P03388;P03389;P15073	Q27ID8;P15073	Q27ID8			>sp|Q27ID8|ENV_XMRV6 Envelope glycoprotein OS=Xenotropic MuLV-related virus (isolate VP62) GN=env PE=3 SV=1;>sp|Q2F7I8|ENV_XMRV4 Envelope glycoprotein OS=Xenotropic MuLV-related virus (isolate VP42) GN=env PE=3 SV=1;>sp|Q2F7J1|ENV_XMRV3 Envelope glycoprote	MULTI-MSMS	20101210_Velos1_AnWe_SA_LnCap_2	2	LanCap-3	732.37	2	732.364	1462.71	42743.4	1.7909	-0.26413	1.5268	732.364	108.51	22.085	1.0645	108.51	107.99	109.05	0	NA	0	0	0	2.1485e-13	2	26259	155.86	148.1	1	165670000
CNPLVLEFTDAGK	13	Unmodified	_CNPLVLEFTDAGK_					0	0	0	Q27ID8;Q2F7I8;Q2F7J1;P03388;P03389;P15073	Q27ID8;P15073	Q27ID8			>sp|Q27ID8|ENV_XMRV6 Envelope glycoprotein OS=Xenotropic MuLV-related virus (isolate VP62) GN=env PE=3 SV=1;>sp|Q2F7I8|ENV_XMRV4 Envelope glycoprotein OS=Xenotropic MuLV-related virus (isolate VP42) GN=env PE=3 SV=1;>sp|Q2F7J1|ENV_XMRV3 Envelope glycoprote	MULTI-MSMS	20101210_Velos1_AnWe_SA_LnCap_2	2	LanCap-3	488.58	3	488.578	1462.71	53446.6	0.77767	0.14613	0.9238	488.578	108.48	22.078	0.76907	108.48	108.07	108.84	0	NA	0	0	0	2.8211e-05	1	26282	117.03	117.03	1	6945000
CNPLVLEFTDAGK	13	Unmodified	_CNPLVLEFTDAGK_					0	0	0	Q27ID8;Q2F7I8;Q2F7J1;P03388;P03389;P15073	Q27ID8;P15073	Q27ID8			>sp|Q27ID8|ENV_XMRV6 Envelope glycoprotein OS=Xenotropic MuLV-related virus (isolate VP62) GN=env PE=3 SV=1;>sp|Q2F7I8|ENV_XMRV4 Envelope glycoprotein OS=Xenotropic MuLV-related virus (isolate VP42) GN=env PE=3 SV=1;>sp|Q2F7J1|ENV_XMRV3 Envelope glycoprote	MULTI-MSMS	20101210_Velos1_AnWe_SA_LnCap_3	3	LanCap-3	732.36	2	732.364	1462.71	42254.2	2.3517	-0.037404	2.3143	732.363	106.8	21.803	1.5881	106.8	105.91	107.5	0	NA	0	0	0	1.1254e-06	1	24810	131.06	131.06	1	20148000
CNPLVLEFTDAGK	13	Unmodified	_CNPLVLEFTDAGK_					0	0	0	Q27ID8;Q2F7I8;Q2F7J1;P03388;P03389;P15073	Q27ID8;P15073	Q27ID8			>sp|Q27ID8|ENV_XMRV6 Envelope glycoprotein OS=Xenotropic MuLV-related virus (isolate VP62) GN=env PE=3 SV=1;>sp|Q2F7I8|ENV_XMRV4 Envelope glycoprotein OS=Xenotropic MuLV-related virus (isolate VP42) GN=env PE=3 SV=1;>sp|Q2F7J1|ENV_XMRV3 Envelope glycoprote	MULTI-MSMS	20101210_Velos1_AnWe_SA_LnCap_4	4	LanCap-3	732.36	2	732.364	1462.71	41303.2	2.4141	-0.16233	2.2518	732.363	109.61	22.267	1.0334	109.61	108.99	110.02	0	NA	0	0	0	2.5569e-05	1	20305	115.34	115.34	1	4114800
CNPLVLEFTDAGK	13	Unmodified	_CNPLVLEFTDAGK_					0	0	0	Q27ID8;Q2F7I8;Q2F7J1;P03388;P03389;P15073	Q27ID8;P15073	Q27ID8			>sp|Q27ID8|ENV_XMRV6 Envelope glycoprotein OS=Xenotropic MuLV-related virus (isolate VP62) GN=env PE=3 SV=1;>sp|Q2F7I8|ENV_XMRV4 Envelope glycoprotein OS=Xenotropic MuLV-related virus (isolate VP42) GN=env PE=3 SV=1;>sp|Q2F7J1|ENV_XMRV3 Envelope glycoprote	MULTI-MSMS	20101210_Velos1_AnWe_SA_LnCap_5	5	LanCap-3	488.58	3	488.578	1462.71	52453.6	1.3776	-0.14422	1.2334	488.578	108.56	22.09	0.24825	108.56	108.42	108.67	-7.6294e-06	NA	0	0	0	0.062375	1	20515	32.43	24.298	1	192820
CNPLVLEFTDAGKR	14	Unmodified	_CNPLVLEFTDAGKR_					0	0	0	Q27ID8;Q2F7I8;Q2F7J1	Q27ID8	Q27ID8			>sp|Q27ID8|ENV_XMRV6 Envelope glycoprotein OS=Xenotropic MuLV-related virus (isolate VP62) GN=env PE=3 SV=1;>sp|Q2F7I8|ENV_XMRV4 Envelope glycoprotein OS=Xenotropic MuLV-related virus (isolate VP42) GN=env PE=3 SV=1;>sp|Q2F7J1|ENV_XMRV3 Envelope glycoprote	MSMS	20100719_Velos1_TaGe_SA_LnCap_1	1	LanCap-2	540.61	3	540.612	1618.81	NA	NA	NA	NA	NA	83.909	17.246	1	83.909	83.409	84.409	0	NA	0	0	0	1.121e-06	1	18569	95.428	8.6721	1	NA
CRPCECGGK	9	Unmodified	_CRPCECGGK_					0	0	0	P03243;P03244;P03243-2;P03244-2	P03243	P03243			>sp|P03243|E1BL_ADE05 E1B protein, large T-antigen OS=Human adenovirus C serotype 5 PE=1 SV=1;>sp|P03244|E1BL_ADE02 E1B protein, large T-antigen OS=Human adenovirus C serotype 2 GN=E1B PE=1 SV=2;>sp|P03243-2|E1BL_ADE05 Isoform E1B-156R of E1B protein, larg	MULTI-MSMS	20100609_Velos1_TaGe_SA_293_1	1	HEK293-1	562.22	2	562.226	1122.44	28569.6	-4.0916	0.36491	-3.7267	562.226	4.8189	7.2431	2.0165	4.8189	3.8304	5.8469	0	NA	0	0	0	0.014252	1	294	73.985	73.985	1	24147
CRPCECGGK	9	Unmodified	_CRPCECGGK_					0	0	0	P03243;P03244;P03243-2;P03244-2	P03243	P03243			>sp|P03243|E1BL_ADE05 E1B protein, large T-antigen OS=Human adenovirus C serotype 5 PE=1 SV=1;>sp|P03244|E1BL_ADE02 E1B protein, large T-antigen OS=Human adenovirus C serotype 2 GN=E1B PE=1 SV=2;>sp|P03243-2|E1BL_ADE05 Isoform E1B-156R of E1B protein, larg	MULTI-MSMS	20101227_Velos1_TaGe_SA_HEK293_01	1	HEK293-3	562.23	2	562.226	1122.44	46337.7	3.4615	-0.17157	3.2899	562.226	8.5342	5.4235	0.42783	8.5342	8.2524	8.6802	0	NA	0	0	0	0.014347	1	841	73.885	73.885	1	143790
CSLHLGNR	8	Unmodified	_CSLHLGNR_					0	0	0	P03243;P03244	P03243	P03243			>sp|P03243|E1BL_ADE05 E1B protein, large T-antigen OS=Human adenovirus C serotype 5 PE=1 SV=1;>sp|P03244|E1BL_ADE02 E1B protein, large T-antigen OS=Human adenovirus C serotype 2 GN=E1B PE=1 SV=2	MULTI-MSMS	20100609_Velos1_TaGe_SA_293_1	1	HEK293-1	478.74	2	478.74	955.466	30141.7	-5.0734	-0.79019	-5.8636	478.74	19.024	9.1687	0.57675	19.024	18.726	19.303	0	NA	0	0	0	0.00089057	1	2649	176.66	122.11	1	83200000
CSLHLGNR	8	Unmodified	_CSLHLGNR_					0	0	0	P03243;P03244	P03243	P03243			>sp|P03243|E1BL_ADE05 E1B protein, large T-antigen OS=Human adenovirus C serotype 5 PE=1 SV=1;>sp|P03244|E1BL_ADE02 E1B protein, large T-antigen OS=Human adenovirus C serotype 2 GN=E1B PE=1 SV=2	MULTI-MSMS	20100609_Velos1_TaGe_SA_293_1	1	HEK293-1	319.49	3	319.496	955.466	36830.8	-4.3326	-0.98878	-5.3213	319.496	19.032	9.1687	0.37375	19.032	18.888	19.262	0	NA	0	0	0	0.0058119	1	2651	86.833	59.579	1	50796000
CSLHLGNR	8	Unmodified	_CSLHLGNR_					0	0	0	P03243;P03244	P03243	P03243			>sp|P03243|E1BL_ADE05 E1B protein, large T-antigen OS=Human adenovirus C serotype 5 PE=1 SV=1;>sp|P03244|E1BL_ADE02 E1B protein, large T-antigen OS=Human adenovirus C serotype 2 GN=E1B PE=1 SV=2	MULTI-MSMS	20100609_Velos1_TaGe_SA_293_5	5	HEK293-1	319.49	3	319.496	955.466	37897.2	-5.1667	0.69469	-4.472	319.496	50.684	13.45	0.49483	50.684	50.413	50.908	0	NA	0	0	0	0.038662	1	3308	52.937	34.901	1	285940
CSLHLGNR	8	Unmodified	_CSLHLGNR_					0	0	0	P03243;P03244	P03243	P03243			>sp|P03243|E1BL_ADE05 E1B protein, large T-antigen OS=Human adenovirus C serotype 5 PE=1 SV=1;>sp|P03244|E1BL_ADE02 E1B protein, large T-antigen OS=Human adenovirus C serotype 2 GN=E1B PE=1 SV=2	MSMS	20100609_Velos1_TaGe_SA_293_6	6	HEK293-1	319.5	3	319.496	955.466	NA	NA	NA	NA	NA	47.861	13.069	1	47.861	47.361	48.361	0	NA	0	0	0	0.029662	1	3065	70.525	46.756	1	NA
CSLHLGNR	8	Unmodified	_CSLHLGNR_					0	0	0	P03243;P03244	P03243	P03243			>sp|P03243|E1BL_ADE05 E1B protein, large T-antigen OS=Human adenovirus C serotype 5 PE=1 SV=1;>sp|P03244|E1BL_ADE02 E1B protein, large T-antigen OS=Human adenovirus C serotype 2 GN=E1B PE=1 SV=2	MULTI-MSMS	20100723_Velos1_TaGe_SA_Hek293_01	1	HEK293-2	478.74	2	478.74	955.466	53834.4	-0.58666	0.26336	-0.32331	478.74	41.981	10.901	0.54884	41.981	41.753	42.302	0	NA	0	0	0	0.0037093	1	6499	96.19	72.036	1	282510000
CSLHLGNR	8	Unmodified	_CSLHLGNR_					0	0	0	P03243;P03244	P03243	P03243			>sp|P03243|E1BL_ADE05 E1B protein, large T-antigen OS=Human adenovirus C serotype 5 PE=1 SV=1;>sp|P03244|E1BL_ADE02 E1B protein, large T-antigen OS=Human adenovirus C serotype 2 GN=E1B PE=1 SV=2	MULTI-MSMS	20100723_Velos1_TaGe_SA_Hek293_01	1	HEK293-2	319.5	3	319.496	955.466	65541.8	-0.14142	0.08101	-0.060413	319.496	41.98	10.901	0.36633	41.98	41.789	42.155	0	NA	0	0	0	0.01565	1	6508	67.981	67.981	1	85734000
CSLHLGNR	8	Unmodified	_CSLHLGNR_					0	0	0	P03243;P03244	P03243	P03243			>sp|P03243|E1BL_ADE05 E1B protein, large T-antigen OS=Human adenovirus C serotype 5 PE=1 SV=1;>sp|P03244|E1BL_ADE02 E1B protein, large T-antigen OS=Human adenovirus C serotype 2 GN=E1B PE=1 SV=2	MULTI-MSMS	20101227_Velos1_TaGe_SA_HEK293_01	1	HEK293-3	319.5	3	319.496	955.466	66462.3	2.2032	-0.67702	1.5261	319.496	16.145	6.6912	0.34525	16.145	15.956	16.301	0	NA	0	0	0	0.0091799	1	2982	77.923	45.082	1	149230000
CSLHLGNR	8	Unmodified	_CSLHLGNR_					0	0	0	P03243;P03244	P03243	P03243			>sp|P03243|E1BL_ADE05 E1B protein, large T-antigen OS=Human adenovirus C serotype 5 PE=1 SV=1;>sp|P03244|E1BL_ADE02 E1B protein, large T-antigen OS=Human adenovirus C serotype 2 GN=E1B PE=1 SV=2	MSMS	20101227_Velos1_TaGe_SA_HEK293_01	1	HEK293-3	478.74	2	478.74	955.466	NA	NA	NA	NA	NA	16.129	6.6881	1	16.129	15.629	16.629	0	NA	0	0	0	3.2122e-08	1	2993	169.06	136.22	1	NA
CTLGILSEGNSR	12	Unmodified	_CTLGILSEGNSR_					0	0	0	P03243;P03244	P03243	P03243			>sp|P03243|E1BL_ADE05 E1B protein, large T-antigen OS=Human adenovirus C serotype 5 PE=1 SV=1;>sp|P03244|E1BL_ADE02 E1B protein, large T-antigen OS=Human adenovirus C serotype 2 GN=E1B PE=1 SV=2	MSMS	20100609_Velos1_TaGe_SA_293_1	1	HEK293-1	653.82	2	653.825	1305.63	NA	NA	NA	NA	NA	63.749	15.219	1	63.749	63.249	64.249	0	NA	0	0	0	1.2475e-05	1	14481	107.97	67.812	1	NA
CTLGILSEGNSR	12	Unmodified	_CTLGILSEGNSR_					0	0	0	P03243;P03244	P03243	P03243			>sp|P03243|E1BL_ADE05 E1B protein, large T-antigen OS=Human adenovirus C serotype 5 PE=1 SV=1;>sp|P03244|E1BL_ADE02 E1B protein, large T-antigen OS=Human adenovirus C serotype 2 GN=E1B PE=1 SV=2	MULTI-MSMS	20100723_Velos1_TaGe_SA_Hek293_01	1	HEK293-2	653.82	2	653.825	1305.63	45238.1	-1.148	-0.12407	-1.2721	653.825	65.729	14.493	0.89191	65.729	65.077	65.969	0	NA	0	0	0	7.1994e-07	1	13586	140.24	133.27	1	528240000
CTLGILSEGNSR	12	Unmodified	_CTLGILSEGNSR_					0	0	0	P03243;P03244	P03243	P03243			>sp|P03243|E1BL_ADE05 E1B protein, large T-antigen OS=Human adenovirus C serotype 5 PE=1 SV=1;>sp|P03244|E1BL_ADE02 E1B protein, large T-antigen OS=Human adenovirus C serotype 2 GN=E1B PE=1 SV=2	MULTI-MSMS	20101227_Velos1_TaGe_SA_HEK293_01	1	HEK293-3	653.83	2	653.825	1305.63	43866.5	2.1197	-0.20186	1.9178	653.825	52.172	12.698	1.0437	52.172	51.588	52.631	0	NA	0	0	0	1.8505e-14	1	14161	163.78	163.78	1	112800000
DAFFCLR	7	Unmodified	_DAFFCLR_					0	0	0	A1Z651;Q2F7J0;Q2F7J3;P03355;P03356;P26808;P26809;P26810;P21414	A1Z651	A1Z651			>sp|A1Z651|POL_XMRV6 Gag-Pol polyprotein OS=Xenotropic MuLV-related virus (isolate VP62) GN=gag-pol PE=1 SV=1;>sp|Q2F7J0|POL_XMRV4 Gag-Pol polyprotein OS=Xenotropic MuLV-related virus (isolate VP42) GN=gag-pol PE=3 SV=1;>sp|Q2F7J3|POL_XMRV3 Gag-Pol polypro	MULTI-MSMS	20100719_Velos1_TaGe_SA_LnCap_1	1	LanCap-2	464.72	2	464.721	927.427	55856.9	-0.66425	-0.029328	-0.69358	464.721	96.266	19.117	0.66467	96.266	95.906	96.57	7.6294e-06	NA	0	0	0	0.043938	1	22077	62.714	62.714	1	4282000
DAVTTLSNESISQTFQIHPFR	21	Unmodified	_DAVTTLSNESISQTFQIHPFR_					0	0	0	A8E1C4	A8E1C4	A8E1C4			>sp|A8E1C4|DEN_MUHVK Deneddylase M48 OS=Murid herpesvirus 1 (strain K181) GN=M48 PE=3 SV=1	MULTI-MSMS	20101222_Velos1_TaGe_SA_K562_03	3	K562-3	798.41	3	797.736	2390.19	40635.6	1.3223	-0.27081	1.0515	798.07	107.91	21.984	0.49483	107.91	107.66	108.15	0	NA	0	0	0	0.066485	1	13415	23.447	13.048	1	1339500
DDKLTALLAQLDSLTR	16	Unmodified	_DDKLTALLAQLDSLTR_					0	0	0	P03281;P03282	P03281	P03281			>sp|P03281|HEX9_ADE05 Hexon-associated protein OS=Human adenovirus C serotype 5 GN=PIX PE=1 SV=1;>sp|P03282|HEX9_ADE02 Hexon-associated protein OS=Human adenovirus C serotype 2 GN=PIX PE=3 SV=2	MULTI-MSMS	20100723_Velos1_TaGe_SA_Hek293_06	6	HEK293-2	592	3	591.663	1771.97	48484.7	1.5711	0.37142	1.9425	591.664	206.32	95	0.64024	206.32	206	206.64	1.5259e-05	NA	0	0	0	4.6578e-05	2	39702	91.355	84.297	1	923430
DHVFVSMPR	9	Phospho (STY)	_DHVFVS(ph)MPR_		DHVFVS(1)MPR		DHVFVS(133.23)MPR	0	0	1	Q6UDF4	Q6UDF4	Q6UDF4			>sp|Q6UDF4|GE_PSHV1 Envelope glycoprotein E OS=Psittacid herpesvirus 1 (isolate Amazon parrot/-/97-0001/1997) GN=US8 PE=3 SV=1	MULTI-MSMS	20100609_Velos1_TaGe_SA_293_3	3	HEK293-1	584.25	2	584.254	1166.49	27457.4	-6.9638	1.4852	-5.4786	584.255	59.404	14.632	0.41375	59.404	59.183	59.597	0	NA	0	0	0	0.011266	1	5177	133.23	83.194	1	6249700
DHVFVSMPR	9	Phospho (STY)	_DHVFVS(ph)MPR_		DHVFVS(1)MPR		DHVFVS(133.23)MPR	0	0	1	Q6UDF4	Q6UDF4	Q6UDF4			>sp|Q6UDF4|GE_PSHV1 Envelope glycoprotein E OS=Psittacid herpesvirus 1 (isolate Amazon parrot/-/97-0001/1997) GN=US8 PE=3 SV=1	MULTI-MSMS	20100609_Velos1_TaGe_SA_GAMG_3	3	GAMG-1	584.25	2	584.254	1166.49	27278.2	-5.4678	1.1199	-4.3479	584.255	54.786	14.008	0.60725	54.786	54.377	54.984	3.8147e-06	NA	0	0	0	0.011266	1	5093	133.23	83.194	1	3211600
DHVFVSMPR	9	Phospho (STY)	_DHVFVS(ph)MPR_		DHVFVS(1)MPR		DHVFVS(120.15)MPR	0	0	1	Q6UDF4	Q6UDF4	Q6UDF4			>sp|Q6UDF4|GE_PSHV1 Envelope glycoprotein E OS=Psittacid herpesvirus 1 (isolate Amazon parrot/-/97-0001/1997) GN=US8 PE=3 SV=1	MULTI-MSMS	20100609_Velos1_TaGe_SA_GAMG_4	4	GAMG-1	584.25	2	584.254	1166.49	27500.7	-5.872	1.3842	-4.4877	584.255	54.402	13.952	0.997	54.402	54.186	55.183	0	NA	0	0	0	0.015737	1	4640	120.15	70.114	1	8906600
DHVFVSMPR	9	Phospho (STY)	_DHVFVS(ph)MPR_		DHVFVS(1)MPR		DHVFVS(80.24)MPR	0	0	1	Q6UDF4	Q6UDF4	Q6UDF4			>sp|Q6UDF4|GE_PSHV1 Envelope glycoprotein E OS=Psittacid herpesvirus 1 (isolate Amazon parrot/-/97-0001/1997) GN=US8 PE=3 SV=1	MULTI-MSMS	20100614_Velos1_TaGe_SA_K562_3	3	K562-1	584.25	2	584.254	1166.49	27043.5	-7.8751	1.5589	-6.3161	584.255	61.3	14.884	0.37408	61.3	61.086	61.46	0	NA	0	0	0	0.18775	1	7598	80.239	66.032	1	3291100
DLSSVLGQEMIDSIK	15	Oxidation (M)	_DLSSVLGQEM(ox)IDSIK_	DLSSVLGQEM(1)IDSIK		DLSSVLGQEM(43.81)IDSIK		0	1	0	Q91FW9	Q91FW9	Q91FW9			>sp|Q91FW9|VF201_IIV6 Putative Bro-N domain-containing protein 201R OS=Invertebrate iridescent virus 6 GN=IIV6-201R PE=3 SV=1	MULTI-MSMS	20100614_Velos1_TaGe_SA_K562_6	6	K562-1	551.28	3	550.947	1649.82	28695.9	-5.5594	0.62721	-4.9322	550.947	101.15	20.278	0.91641	101.15	100.76	101.67	7.6294e-06	NA	0	0	0	0.0071872	1	13888	43.813	15.951	1	17569000
DNCANELDLLAQK	13	Unmodified	_DNCANELDLLAQK_					0	0	0	P03243;P03244	P03243	P03243			>sp|P03243|E1BL_ADE05 E1B protein, large T-antigen OS=Human adenovirus C serotype 5 PE=1 SV=1;>sp|P03244|E1BL_ADE02 E1B protein, large T-antigen OS=Human adenovirus C serotype 2 GN=E1B PE=1 SV=2	MULTI-MSMS	20100609_Velos1_TaGe_SA_293_1	1	HEK293-1	752.36	2	752.359	1502.7	23574.4	-5.3212	0.46157	-4.8597	752.359	105.47	20.865	0.97433	105.47	104.89	105.87	7.6294e-06	NA	0	0	0	4.8701e-05	2	24743	94.688	80.242	1	284380000
DNCANELDLLAQK	13	Unmodified	_DNCANELDLLAQK_					0	0	0	P03243;P03244	P03243	P03243			>sp|P03243|E1BL_ADE05 E1B protein, large T-antigen OS=Human adenovirus C serotype 5 PE=1 SV=1;>sp|P03244|E1BL_ADE02 E1B protein, large T-antigen OS=Human adenovirus C serotype 2 GN=E1B PE=1 SV=2	MULTI-MSMS	20100609_Velos1_TaGe_SA_293_1	1	HEK293-1	501.91	3	501.908	1502.7	30211.2	-4.5018	0.22697	-4.2748	501.909	105.48	20.865	0.714	105.48	105.11	105.83	0	NA	0	0	0	7.3418e-11	1	24785	147.73	131.59	1	8310400
DNCANELDLLAQK	13	Unmodified	_DNCANELDLLAQK_					0	0	0	P03243;P03244	P03243	P03243			>sp|P03243|E1BL_ADE05 E1B protein, large T-antigen OS=Human adenovirus C serotype 5 PE=1 SV=1;>sp|P03244|E1BL_ADE02 E1B protein, large T-antigen OS=Human adenovirus C serotype 2 GN=E1B PE=1 SV=2	MULTI-MSMS	20100609_Velos1_TaGe_SA_293_2	2	HEK293-1	752.35	2	752.359	1502.7	24273.4	-6.4897	-0.8161	-7.3058	752.359	113.6	21.963	1.0863	113.6	113.07	114.16	-7.6294e-06	NA	0	0	0	2.2193e-05	1	16992	104.17	92.536	1	55434000
DNCANELDLLAQK	13	Unmodified	_DNCANELDLLAQK_					0	0	0	P03243;P03244	P03243	P03243			>sp|P03243|E1BL_ADE05 E1B protein, large T-antigen OS=Human adenovirus C serotype 5 PE=1 SV=1;>sp|P03244|E1BL_ADE02 E1B protein, large T-antigen OS=Human adenovirus C serotype 2 GN=E1B PE=1 SV=2	MULTI-MSMS	20100609_Velos1_TaGe_SA_293_2	2	HEK293-1	501.91	3	501.908	1502.7	30528.5	-5.5465	-0.96063	-6.5071	501.908	113.61	21.963	0.47633	113.61	113.4	113.88	0	NA	0	0	0	7.7647e-05	1	17021	87.498	72.812	1	4010100
DNCANELDLLAQK	13	Unmodified	_DNCANELDLLAQK_					0	0	0	P03243;P03244	P03243	P03243			>sp|P03243|E1BL_ADE05 E1B protein, large T-antigen OS=Human adenovirus C serotype 5 PE=1 SV=1;>sp|P03244|E1BL_ADE02 E1B protein, large T-antigen OS=Human adenovirus C serotype 2 GN=E1B PE=1 SV=2	MULTI-MSMS	20100609_Velos1_TaGe_SA_293_3	3	HEK293-1	752.36	2	752.359	1502.7	24846.1	-5.3725	-0.35257	-5.7251	752.359	114.5	22.082	1.3914	114.5	113.97	115.36	0	NA	0	0	0	3.5002e-05	1	15116	98.592	84.913	1	8926400
DNCANELDLLAQK	13	Unmodified	_DNCANELDLLAQK_					0	0	0	P03243;P03244	P03243	P03243			>sp|P03243|E1BL_ADE05 E1B protein, large T-antigen OS=Human adenovirus C serotype 5 PE=1 SV=1;>sp|P03244|E1BL_ADE02 E1B protein, large T-antigen OS=Human adenovirus C serotype 2 GN=E1B PE=1 SV=2	MULTI-MSMS	20100609_Velos1_TaGe_SA_293_4	4	HEK293-1	752.36	2	752.359	1502.7	24676.4	-4.0484	-0.64063	-4.689	752.359	114.72	22.114	1.3928	114.72	113.96	115.35	7.6294e-06	NA	0	0	0	3.7572e-05	1	12714	97.86	80.648	1	6465700
DNCANELDLLAQK	13	Unmodified	_DNCANELDLLAQK_					0	0	0	P03243;P03244	P03243	P03243			>sp|P03243|E1BL_ADE05 E1B protein, large T-antigen OS=Human adenovirus C serotype 5 PE=1 SV=1;>sp|P03244|E1BL_ADE02 E1B protein, large T-antigen OS=Human adenovirus C serotype 2 GN=E1B PE=1 SV=2	MULTI-MSMS	20100609_Velos1_TaGe_SA_293_5	5	HEK293-1	752.36	2	752.359	1502.7	24638.9	-4.7394	-0.077037	-4.8164	752.359	114.17	22.041	1.6655	114.17	113.21	114.88	0	NA	0	0	0	1.7256e-05	1	12571	108.17	95.638	1	5262400
DNCANELDLLAQK	13	Unmodified	_DNCANELDLLAQK_					0	0	0	P03243;P03244	P03243	P03243			>sp|P03243|E1BL_ADE05 E1B protein, large T-antigen OS=Human adenovirus C serotype 5 PE=1 SV=1;>sp|P03244|E1BL_ADE02 E1B protein, large T-antigen OS=Human adenovirus C serotype 2 GN=E1B PE=1 SV=2	MULTI-MSMS	20100723_Velos1_TaGe_SA_Hek293_02	2	HEK293-2	752.36	2	752.359	1502.7	42513.6	-0.0096767	-0.81624	-0.82592	752.359	101.87	19.966	0.90367	101.87	101.37	102.28	0	NA	0	0	0	0.12566	1	21582	25.908	25.908	1	46558000
DNCANELDLLAQK	13	Unmodified	_DNCANELDLLAQK_					0	0	0	P03243;P03244	P03243	P03243			>sp|P03243|E1BL_ADE05 E1B protein, large T-antigen OS=Human adenovirus C serotype 5 PE=1 SV=1;>sp|P03244|E1BL_ADE02 E1B protein, large T-antigen OS=Human adenovirus C serotype 2 GN=E1B PE=1 SV=2	MULTI-MSMS	20100723_Velos1_TaGe_SA_Hek293_02	2	HEK293-2	501.91	3	501.908	1502.7	53229.8	0.44807	0.086888	0.53496	501.908	101.88	19.966	0.599	101.88	101.51	102.11	-7.6294e-06	NA	0	0	0	0.00036112	1	21605	75.683	75.683	1	11477000
DNCANELDLLAQK	13	Unmodified	_DNCANELDLLAQK_					0	0	0	P03243;P03244	P03243	P03243			>sp|P03243|E1BL_ADE05 E1B protein, large T-antigen OS=Human adenovirus C serotype 5 PE=1 SV=1;>sp|P03244|E1BL_ADE02 E1B protein, large T-antigen OS=Human adenovirus C serotype 2 GN=E1B PE=1 SV=2	MULTI-MSMS	20100723_Velos1_TaGe_SA_Hek293_03	3	HEK293-2	752.36	2	752.359	1502.7	42724.2	-0.65282	0.38206	-0.27076	752.359	101.49	19.904	1.5525	101.49	100.82	102.37	0	NA	0	0	0	0.062323	1	21626	32.439	32.439	1	21218000
DNCANELDLLAQK	13	Unmodified	_DNCANELDLLAQK_					0	0	0	P03243;P03244	P03243	P03243			>sp|P03243|E1BL_ADE05 E1B protein, large T-antigen OS=Human adenovirus C serotype 5 PE=1 SV=1;>sp|P03244|E1BL_ADE02 E1B protein, large T-antigen OS=Human adenovirus C serotype 2 GN=E1B PE=1 SV=2	MULTI-MSMS	20101227_Velos1_TaGe_SA_HEK293_01	1	HEK293-3	501.91	3	501.908	1502.7	52242.9	1.6819	0.29772	1.9796	501.909	86.012	18.335	0.69785	86.012	85.639	86.337	0	NA	0	0	0	5.874e-05	1	23913	92.039	92.039	1	61099000
DNCANELDLLAQK	13	Unmodified	_DNCANELDLLAQK_					0	0	0	P03243;P03244	P03243	P03243			>sp|P03243|E1BL_ADE05 E1B protein, large T-antigen OS=Human adenovirus C serotype 5 PE=1 SV=1;>sp|P03244|E1BL_ADE02 E1B protein, large T-antigen OS=Human adenovirus C serotype 2 GN=E1B PE=1 SV=2	MULTI-MSMS	20101227_Velos1_TaGe_SA_HEK293_01	1	HEK293-3	752.36	2	752.359	1502.7	41697.7	2.5289	-0.55454	1.9743	752.359	86.012	18.335	1.3727	86.012	85.082	86.455	0	NA	0	0	0	8.2201e-05	1	23920	86.405	72.992	1	502510000
DNCANELDLLAQK	13	Unmodified	_DNCANELDLLAQK_					0	0	0	P03243;P03244	P03243	P03243			>sp|P03243|E1BL_ADE05 E1B protein, large T-antigen OS=Human adenovirus C serotype 5 PE=1 SV=1;>sp|P03244|E1BL_ADE02 E1B protein, large T-antigen OS=Human adenovirus C serotype 2 GN=E1B PE=1 SV=2	MULTI-MSMS	20101227_Velos1_TaGe_SA_HEK293_02	2	HEK293-3	752.36	2	752.359	1502.7	40896.7	2.1996	-0.21368	1.9859	752.359	90.833	19.137	0.88008	90.833	90.397	91.277	0	NA	0	0	0	2.7079e-05	1	21324	117.7	99.631	1	166730000
DNCANELDLLAQK	13	Unmodified	_DNCANELDLLAQK_					0	0	0	P03243;P03244	P03243	P03243			>sp|P03243|E1BL_ADE05 E1B protein, large T-antigen OS=Human adenovirus C serotype 5 PE=1 SV=1;>sp|P03244|E1BL_ADE02 E1B protein, large T-antigen OS=Human adenovirus C serotype 2 GN=E1B PE=1 SV=2	MULTI-MSMS	20101227_Velos1_TaGe_SA_HEK293_02	2	HEK293-3	501.91	3	501.908	1502.7	51925.7	1.2268	0.041844	1.2686	501.909	90.832	19.137	0.79226	90.832	90.442	91.234	0	NA	0	0	0	5.7495e-31	1	21336	178.22	178.22	1	56603000
DNCANELDLLAQK	13	Unmodified	_DNCANELDLLAQK_					0	0	0	P03243;P03244	P03243	P03243			>sp|P03243|E1BL_ADE05 E1B protein, large T-antigen OS=Human adenovirus C serotype 5 PE=1 SV=1;>sp|P03244|E1BL_ADE02 E1B protein, large T-antigen OS=Human adenovirus C serotype 2 GN=E1B PE=1 SV=2	MULTI-MSMS	20101227_Velos1_TaGe_SA_HEK293_03	3	HEK293-3	752.36	2	752.359	1502.7	41590.8	2.1237	-0.81208	1.3117	752.358	92.14	19.358	0.97425	92.14	91.574	92.548	0	NA	0	0	0	2.259e-05	1	19829	103.85	91.909	1	31483000
DNCANELDLLAQK	13	Unmodified	_DNCANELDLLAQK_					0	0	0	P03243;P03244	P03243	P03243			>sp|P03243|E1BL_ADE05 E1B protein, large T-antigen OS=Human adenovirus C serotype 5 PE=1 SV=1;>sp|P03244|E1BL_ADE02 E1B protein, large T-antigen OS=Human adenovirus C serotype 2 GN=E1B PE=1 SV=2	MULTI-MSMS	20101227_Velos1_TaGe_SA_HEK293_03	3	HEK293-3	501.91	3	501.908	1502.7	51733.2	1.1559	-0.17232	0.98363	501.908	92.152	19.358	0.83617	92.152	91.667	92.504	0	NA	0	0	0	2.1414e-05	1	19859	104.81	92.422	1	13921000
DNCANELDLLAQK	13	Unmodified	_DNCANELDLLAQK_					0	0	0	P03243;P03244	P03243	P03243			>sp|P03243|E1BL_ADE05 E1B protein, large T-antigen OS=Human adenovirus C serotype 5 PE=1 SV=1;>sp|P03244|E1BL_ADE02 E1B protein, large T-antigen OS=Human adenovirus C serotype 2 GN=E1B PE=1 SV=2	MULTI-MSMS	20101227_Velos1_TaGe_SA_HEK293_04	4	HEK293-3	501.91	3	501.908	1502.7	52132.1	1.3326	0.44352	1.7761	501.909	96.454	20.079	1.01	96.454	95.933	96.943	7.6294e-06	NA	0	0	0	0.00082088	1	17950	69.456	69.456	1	6784500
DSTVLVESAK	10	Acetyl (Protein N-term),2 Phospho (STY)	_(ac)DS(ph)TVLVES(ph)AK_		DS(0.5)T(0.5)VLVES(1)AK		DS(0)T(0)VLVES(36.95)AK	1	0	2	Q86195	Q86195	Q86195			>sp|Q86195|VP2_ROTGA Inner capsid protein VP2 OS=Rotavirus B (isolate Human/China/ADRV/1982) PE=3 SV=1	MULTI-MSMS	20100604_Velos1_TaGe_SA_A549_6	6	A549-1	625.75	2	625.751	1249.49	26222.7	-3.1794	3.4762	0.29685	625.753	75.846	16.857	0.64034	75.846	75.481	76.121	-7.6294e-06	NA	0	0	0	0.03712	1	6375	44.318	16.113	3	780930
DTSVSHLLALLPQPYGASIR	20	4 Phospho (STY)	_DTS(ph)VS(ph)HLLALLPQPY(ph)GAS(ph)IR_		DT(0.619)S(0.845)VS(0.845)HLLALLPQPY(0.845)GAS(0.845)IR		DT(-3.92)S(3.92)VS(3.92)HLLALLPQPY(3.92)GAS(3.92)IR	0	0	4	P14583;Q85437	P14583	P14583			>sp|P14583|MCE_RDVA Putative mRNA-capping enzyme P5 OS=Rice dwarf virus (isolate Akita) PE=3 SV=1;>sp|Q85437|MCE_RDVF Putative mRNA-capping enzyme P5 OS=Rice dwarf virus (isolate Fujian) PE=2 SV=1	MULTI-MSMS	20100805_Velos1_TaGe_SA_RKO_06	6	RKO-2	820.35	3	820.013	2457.02	40676.8	0.64456	-1.2136	-0.56899	820.346	66.409	14.598	0.36893	66.409	66.198	66.567	7.6294e-06	NA	0	0	0	0.12527	1	9235	3.9516	3.9516	5	147300
DVDLELFSK	9	Unmodified	_DVDLELFSK_					0	0	0	O55528;P06447;P06829;Q06996;Q9DUD8	O55528	O55528			>sp|O55528|L_SENDO RNA-directed RNA polymerase L OS=Sendai virus (strain Ohita) GN=L PE=3 SV=1;>sp|P06447|L_SENDZ RNA-directed RNA polymerase L OS=Sendai virus (strain Z) GN=L PE=1 SV=1;>sp|P06829|L_SENDE RNA-directed RNA polymerase L OS=Sendai virus (stra	MULTI-MSMS	20101222_Velos1_TaGe_SA_K562_06	6	K562-3	533.28	2	533.277	1064.54	50760.2	0.88419	-1.2643	-0.38015	533.276	122.05	24.345	1.1762	122.05	121.67	122.84	0	NA	0	0	0	0.0093253	1	14552	63.816	44.573	1	1548400
DVDLELFSK	9	Unmodified	_DVDLELFSK_					0	0	0	O55528;P06447;P06829;Q06996;Q9DUD8	O55528	O55528			>sp|O55528|L_SENDO RNA-directed RNA polymerase L OS=Sendai virus (strain Ohita) GN=L PE=3 SV=1;>sp|P06447|L_SENDZ RNA-directed RNA polymerase L OS=Sendai virus (strain Z) GN=L PE=1 SV=1;>sp|P06829|L_SENDE RNA-directed RNA polymerase L OS=Sendai virus (stra	MULTI-MSMS	20101223_Velos1_TaGe_SA_RKO_06	6	RKO-3	533.28	2	533.277	1064.54	46193.7	0.95644	-1.1111	-0.15468	533.276	124.46	24.74	0.7155	124.46	124.07	124.79	0	NA	0	0	0	0.058541	1	15152	42.001	27.507	1	338150
DVDLELFSK	9	Unmodified	_DVDLELFSK_					0	0	0	O55528;P06447;P06829;Q06996;Q9DUD8	O55528	O55528			>sp|O55528|L_SENDO RNA-directed RNA polymerase L OS=Sendai virus (strain Ohita) GN=L PE=3 SV=1;>sp|P06447|L_SENDZ RNA-directed RNA polymerase L OS=Sendai virus (strain Z) GN=L PE=1 SV=1;>sp|P06829|L_SENDE RNA-directed RNA polymerase L OS=Sendai virus (stra	MULTI-MSMS	20101224_Velos1_TaGe_SA_HeLa_04	4	HeLa-3	533.28	2	533.277	1064.54	53160.6	0.87115	-0.031919	0.83923	533.277	123.86	24.641	1.2153	123.86	123.35	124.57	-7.6294e-06	NA	0	0	0	0.0096966	1	21820	63.283	46.445	1	744100
DVDLELFSK	9	Unmodified	_DVDLELFSK_					0	0	0	O55528;P06447;P06829;Q06996;Q9DUD8	O55528	O55528			>sp|O55528|L_SENDO RNA-directed RNA polymerase L OS=Sendai virus (strain Ohita) GN=L PE=3 SV=1;>sp|P06447|L_SENDZ RNA-directed RNA polymerase L OS=Sendai virus (strain Z) GN=L PE=1 SV=1;>sp|P06829|L_SENDE RNA-directed RNA polymerase L OS=Sendai virus (stra	MULTI-MSMS	20101224_Velos1_TaGe_SA_HeLa_05	5	HeLa-3	533.28	2	533.277	1064.54	50874.1	0.67184	-0.40826	0.26357	533.276	121.8	24.3	0.6945	121.8	121.5	122.2	0	NA	0	0	0	0.022934	1	21705	52.49	33.136	1	2538500
DVDLELFSK	9	Unmodified	_DVDLELFSK_					0	0	0	O55528;P06447;P06829;Q06996;Q9DUD8	O55528	O55528			>sp|O55528|L_SENDO RNA-directed RNA polymerase L OS=Sendai virus (strain Ohita) GN=L PE=3 SV=1;>sp|P06447|L_SENDZ RNA-directed RNA polymerase L OS=Sendai virus (strain Z) GN=L PE=1 SV=1;>sp|P06829|L_SENDE RNA-directed RNA polymerase L OS=Sendai virus (stra	MULTI-MSMS	20101227_Velos1_TaGe_SA_GAMG4	4	GAMG-3	533.28	2	533.277	1064.54	51824.3	0.64027	-0.41468	0.22559	533.276	119.9	23.98	1.1676	119.9	119.41	120.57	0	NA	0	0	0	0.0023505	1	23533	83.456	46.302	1	4559300
DVDLELFSK	9	Unmodified	_DVDLELFSK_					0	0	0	O55528;P06447;P06829;Q06996;Q9DUD8	O55528	O55528			>sp|O55528|L_SENDO RNA-directed RNA polymerase L OS=Sendai virus (strain Ohita) GN=L PE=3 SV=1;>sp|P06447|L_SENDZ RNA-directed RNA polymerase L OS=Sendai virus (strain Z) GN=L PE=1 SV=1;>sp|P06829|L_SENDE RNA-directed RNA polymerase L OS=Sendai virus (stra	MULTI-MSMS	20101227_Velos1_TaGe_SA_GAMG6	6	GAMG-3	533.28	2	533.277	1064.54	51467.8	1.9238	-0.41876	1.505	533.276	116.72	23.451	0.69408	116.72	116.33	117.03	-7.6294e-06	NA	0	0	0	0.0097656	1	22914	63.184	38.308	1	6581300
EAIDSIYK	8	Unmodified	_EAIDSIYK_					0	0	0	P18050;P18551;P25218;Q6DLH8;Q6S6T9	P18050	P18050			>sp|P18050|GB_EHV1 Envelope glycoprotein B OS=Equine herpesvirus 1 (strain HVS25A) GN=gB PE=3 SV=1;>sp|P18551|GB_EHV1A Envelope glycoprotein B OS=Equine herpesvirus 1 (strain AB1) GN=gB PE=3 SV=1;>sp|P25218|GB_EHV1D Envelope glycoprotein B OS=Equine herpes	MULTI-MSMS	20100726_Velos1_TaGe_SA_HepG2_4	4	HepG2-2	469.74	2	469.745	937.476	54708.9	-0.3809	-0.92431	-1.3052	469.745	63.273	14.126	0.71608	63.273	62.977	63.694	0	NA	0	0	0	0.090228	1	8964	41.029	0.96186	1	2044400
EDEVEEAR	8	Unmodified	_EDEVEEAR_					0	0	0	P09505;P29044;P29045;P09505-2;P29044-2;P29045-2	P09505	P09505			>sp|P09505|RDRP_BYDVP Putative RNA-directed RNA polymerase OS=Barley yellow dwarf virus (isolate PAV) GN=ORF1/ORF2 PE=3 SV=2;>sp|P29044|RDRP_BYDV1 Putative RNA-directed RNA polymerase OS=Barley yellow dwarf virus (isolate MAV-PS1) GN=ORF1/ORF2 PE=3 SV=1;>s	MULTI-MSMS	20100604_Velos1_TaGe_SA_A549_5	5	A549-1	488.72	2	488.715	975.415	30508.4	-0.56179	0.19448	-0.36731	488.715	32.403	10.979	2.3346	32.403	31.105	33.439	0	NA	0	0	0	0.0083865	1	2009	79.906	0	1	36465
EDEVEEAR	8	Unmodified	_EDEVEEAR_					0	0	0	P09505;P29044;P29045;P09505-2;P29044-2;P29045-2	P09505	P09505			>sp|P09505|RDRP_BYDVP Putative RNA-directed RNA polymerase OS=Barley yellow dwarf virus (isolate PAV) GN=ORF1/ORF2 PE=3 SV=2;>sp|P29044|RDRP_BYDV1 Putative RNA-directed RNA polymerase OS=Barley yellow dwarf virus (isolate MAV-PS1) GN=ORF1/ORF2 PE=3 SV=1;>s	MULTI-MSMS	20100604_Velos1_TaGe_SA_A549_6	6	A549-1	488.71	2	488.715	975.415	30477.8	-0.33713	-0.57188	-0.90901	488.714	28.522	10.456	1.6868	28.522	27.652	29.339	0	NA	0	0	0	0.013115	1	1811	71.379	0	1	24543
EDEVEEAR	8	Unmodified	_EDEVEEAR_					0	0	0	P09505;P29044;P29045;P09505-2;P29044-2;P29045-2	P09505	P09505			>sp|P09505|RDRP_BYDVP Putative RNA-directed RNA polymerase OS=Barley yellow dwarf virus (isolate PAV) GN=ORF1/ORF2 PE=3 SV=2;>sp|P29044|RDRP_BYDV1 Putative RNA-directed RNA polymerase OS=Barley yellow dwarf virus (isolate MAV-PS1) GN=ORF1/ORF2 PE=3 SV=1;>s	MULTI-MSMS	20100609_Velos1_TaGe_SA_GAMG_5	5	GAMG-1	488.72	2	488.715	975.415	30674	-0.34471	2.0289	1.6841	488.715	27.476	10.315	0.948	27.476	26.77	27.718	0	NA	0	0	0	0.015412	1	1690	68.224	0	1	18345
EDEVEEAR	8	Unmodified	_EDEVEEAR_					0	0	0	P09505;P29044;P29045;P09505-2;P29044-2;P29045-2	P09505	P09505			>sp|P09505|RDRP_BYDVP Putative RNA-directed RNA polymerase OS=Barley yellow dwarf virus (isolate PAV) GN=ORF1/ORF2 PE=3 SV=2;>sp|P29044|RDRP_BYDV1 Putative RNA-directed RNA polymerase OS=Barley yellow dwarf virus (isolate MAV-PS1) GN=ORF1/ORF2 PE=3 SV=1;>s	MULTI-MSMS	20100609_Velos1_TaGe_SA_GAMG_5	5	GAMG-1	488.71	2	488.715	975.415	30673.9	-0.82088	0.086365	-0.73452	488.715	30.164	10.672	4.4618	30.164	27.718	32.18	1.9073e-06	NA	0	0	0	0.0042242	1	1831	92.439	0	1	35853
EDEVEEAR	8	Unmodified	_EDEVEEAR_					0	0	0	P09505;P29044;P29045;P09505-2;P29044-2;P29045-2	P09505	P09505			>sp|P09505|RDRP_BYDVP Putative RNA-directed RNA polymerase OS=Barley yellow dwarf virus (isolate PAV) GN=ORF1/ORF2 PE=3 SV=2;>sp|P29044|RDRP_BYDV1 Putative RNA-directed RNA polymerase OS=Barley yellow dwarf virus (isolate MAV-PS1) GN=ORF1/ORF2 PE=3 SV=1;>s	MSMS	20100609_Velos1_TaGe_SA_GAMG_5	5	GAMG-1	488.72	2	488.715	975.415	NA	NA	NA	NA	NA	28.93	10.508	1	28.93	28.43	29.43	0	NA	0	0	0	0.017244	1	1761	79.906	0	1	NA
EDEVEEAR	8	Unmodified	_EDEVEEAR_					0	0	0	P09505;P29044;P29045;P09505-2;P29044-2;P29045-2	P09505	P09505			>sp|P09505|RDRP_BYDVP Putative RNA-directed RNA polymerase OS=Barley yellow dwarf virus (isolate PAV) GN=ORF1/ORF2 PE=3 SV=2;>sp|P29044|RDRP_BYDV1 Putative RNA-directed RNA polymerase OS=Barley yellow dwarf virus (isolate MAV-PS1) GN=ORF1/ORF2 PE=3 SV=1;>s	MULTI-MSMS	20100609_Velos1_TaGe_SA_GAMG_6	6	GAMG-1	488.72	2	488.715	975.415	30511.9	-0.22933	-0.19262	-0.42195	488.714	28.873	10.495	2.8682	28.873	27.348	30.216	1.9073e-06	NA	0	0	0	0.0081738	2	1826	80.438	0	1	26815
EDEVEEAR	8	Unmodified	_EDEVEEAR_					0	0	0	P09505;P29044;P29045;P09505-2;P29044-2;P29045-2	P09505	P09505			>sp|P09505|RDRP_BYDVP Putative RNA-directed RNA polymerase OS=Barley yellow dwarf virus (isolate PAV) GN=ORF1/ORF2 PE=3 SV=2;>sp|P29044|RDRP_BYDV1 Putative RNA-directed RNA polymerase OS=Barley yellow dwarf virus (isolate MAV-PS1) GN=ORF1/ORF2 PE=3 SV=1;>s	MULTI-MSMS	20100611_Velos1_TaGe_SA_Hela_5	5	HeLa-1	488.71	2	488.715	975.415	30516.2	-2.4446	0.52941	-1.9152	488.714	30.823	10.773	1.8413	30.823	29.757	31.598	0	NA	0	0	0	0.0081738	1	1901	80.438	0	1	38998
EDEVEEAR	8	Unmodified	_EDEVEEAR_					0	0	0	P09505;P29044;P29045;P09505-2;P29044-2;P29045-2	P09505	P09505			>sp|P09505|RDRP_BYDVP Putative RNA-directed RNA polymerase OS=Barley yellow dwarf virus (isolate PAV) GN=ORF1/ORF2 PE=3 SV=2;>sp|P29044|RDRP_BYDV1 Putative RNA-directed RNA polymerase OS=Barley yellow dwarf virus (isolate MAV-PS1) GN=ORF1/ORF2 PE=3 SV=1;>s	MULTI-MSMS	20100611_Velos1_TaGe_SA_Hela_6	6	HeLa-1	488.71	2	488.715	975.415	30539	-3.8356	0.73106	-3.1046	488.715	31.177	10.811	1.684	31.177	30.159	31.843	0	NA	0	0	0	0.0028996	1	1973	105.57	0	1	86992
EDEVEEAR	8	Unmodified	_EDEVEEAR_					0	0	0	P09505;P29044;P29045;P09505-2;P29044-2;P29045-2	P09505	P09505			>sp|P09505|RDRP_BYDVP Putative RNA-directed RNA polymerase OS=Barley yellow dwarf virus (isolate PAV) GN=ORF1/ORF2 PE=3 SV=2;>sp|P29044|RDRP_BYDV1 Putative RNA-directed RNA polymerase OS=Barley yellow dwarf virus (isolate MAV-PS1) GN=ORF1/ORF2 PE=3 SV=1;>s	MULTI-MSMS	20100611_Velos1_TaGe_SA_HepG2_6	6	HepG2-1	488.72	2	488.715	975.415	30192.9	-0.26151	-0.406	-0.66751	488.714	29.418	10.574	1.988	29.418	28.263	30.251	0	NA	0	0	0	0.057892	1	1985	47.198	0	1	7511.3
EDEVEEAR	8	Unmodified	_EDEVEEAR_					0	0	0	P09505;P29044;P29045;P09505-2;P29044-2;P29045-2	P09505	P09505			>sp|P09505|RDRP_BYDVP Putative RNA-directed RNA polymerase OS=Barley yellow dwarf virus (isolate PAV) GN=ORF1/ORF2 PE=3 SV=2;>sp|P29044|RDRP_BYDV1 Putative RNA-directed RNA polymerase OS=Barley yellow dwarf virus (isolate MAV-PS1) GN=ORF1/ORF2 PE=3 SV=1;>s	MULTI-MSMS	20101210_Velos1_AnWe_SA_MCF7_6	6	MCF7-3	488.72	2	488.715	975.415	53139.3	1.9679	-0.086054	1.8819	488.714	20.932	7.4906	0.49958	20.932	20.631	21.131	0	NA	0	0	0	0.015412	1	2388	68.224	0	1	106800
EDEVEEAR	8	Unmodified	_EDEVEEAR_					0	0	0	P09505;P29044;P29045;P09505-2;P29044-2;P29045-2	P09505	P09505			>sp|P09505|RDRP_BYDVP Putative RNA-directed RNA polymerase OS=Barley yellow dwarf virus (isolate PAV) GN=ORF1/ORF2 PE=3 SV=2;>sp|P29044|RDRP_BYDV1 Putative RNA-directed RNA polymerase OS=Barley yellow dwarf virus (isolate MAV-PS1) GN=ORF1/ORF2 PE=3 SV=1;>s	MULTI-MSMS	20101210_Velos1_AnWe_SA_U2OS_6	6	U2OS-3	488.72	2	488.715	975.415	48259.5	3.0097	2.7513	5.761	488.714	21.201	7.5343	0.62291	21.201	20.846	21.469	1.9073e-06	NA	0	0	0	0.014235	1	2677	69.598	0	1	277880
EDEVEEAR	8	Unmodified	_EDEVEEAR_					0	0	0	P09505;P29044;P29045;P09505-2;P29044-2;P29045-2	P09505	P09505			>sp|P09505|RDRP_BYDVP Putative RNA-directed RNA polymerase OS=Barley yellow dwarf virus (isolate PAV) GN=ORF1/ORF2 PE=3 SV=2;>sp|P29044|RDRP_BYDV1 Putative RNA-directed RNA polymerase OS=Barley yellow dwarf virus (isolate MAV-PS1) GN=ORF1/ORF2 PE=3 SV=1;>s	MULTI-MSMS	20101224_Velos1_TaGe_SA_HeLa_05	5	HeLa-3	488.72	2	488.715	975.415	51839.5	2.8143	0.62564	3.4399	488.715	15.672	6.613	0.77775	15.672	15.294	16.072	0	NA	0	0	0	0.0019835	1	1551	119.27	0	1	512310
EDEVEEAR	8	Unmodified	_EDEVEEAR_					0	0	0	P09505;P29044;P29045;P09505-2;P29044-2;P29045-2	P09505	P09505			>sp|P09505|RDRP_BYDVP Putative RNA-directed RNA polymerase OS=Barley yellow dwarf virus (isolate PAV) GN=ORF1/ORF2 PE=3 SV=2;>sp|P29044|RDRP_BYDV1 Putative RNA-directed RNA polymerase OS=Barley yellow dwarf virus (isolate MAV-PS1) GN=ORF1/ORF2 PE=3 SV=1;>s	MULTI-MSMS	20101224_Velos1_TaGe_SA_HeLa_06	6	HeLa-3	488.72	2	488.715	975.415	53075.1	3.6767	-0.38297	3.2938	488.714	16.35	6.7247	0.66091	16.35	16.016	16.677	0	NA	0	0	0	0.013213	1	1367	71.223	0	1	117920
EDEVEEAR	8	Unmodified	_EDEVEEAR_					0	0	0	P09505;P29044;P29045;P09505-2;P29044-2;P29045-2	P09505	P09505			>sp|P09505|RDRP_BYDVP Putative RNA-directed RNA polymerase OS=Barley yellow dwarf virus (isolate PAV) GN=ORF1/ORF2 PE=3 SV=2;>sp|P29044|RDRP_BYDV1 Putative RNA-directed RNA polymerase OS=Barley yellow dwarf virus (isolate MAV-PS1) GN=ORF1/ORF2 PE=3 SV=1;>s	MULTI-MSMS	20101227_Velos1_TaGe_SA_GAMG5	5	GAMG-3	488.72	2	488.715	975.415	51466.9	3.815	0.020367	3.8354	488.715	15.177	6.5324	0.63067	15.177	14.765	15.396	0	NA	0	0	0	0.0009449	1	1740	133.55	0	1	480840
EDYKWEFEELLK	12	Unmodified	_EDYKWEFEELLK_					0	0	0	P03246;P03247	P03246	P03246			>sp|P03246|E1BS_ADE05 E1B protein, small T-antigen OS=Human adenovirus C serotype 5 PE=1 SV=1;>sp|P03247|E1BS_ADE02 E1B protein, small T-antigen OS=Human adenovirus C serotype 2 GN=E1B PE=1 SV=2	MULTI-MSMS	20100723_Velos1_TaGe_SA_Hek293_06	6	HEK293-2	543.6	3	543.6	1627.78	51366.6	-1.3963	0.18245	-1.2138	543.934	147.19	26.825	0.82742	147.19	146.87	147.69	0	NA	0	0	0	0.098722	1	26160	40.725	31.191	1	7879800
EECCFYADHTGVVR	14	Unmodified	_EECCFYADHTGVVR_					0	0	0	Q27ID8;Q2F7I8;P31794	Q27ID8	Q27ID8			>sp|Q27ID8|ENV_XMRV6 Envelope glycoprotein OS=Xenotropic MuLV-related virus (isolate VP62) GN=env PE=3 SV=1;>sp|Q2F7I8|ENV_XMRV4 Envelope glycoprotein OS=Xenotropic MuLV-related virus (isolate VP42) GN=env PE=3 SV=1;>sp|P31794|ENV_MLVRK Envelope glycoprote	MULTI-MSMS	20100618_Velos1_TaGe_SA_LanCap_1	1	LanCap-1	581.91	3	581.58	1741.72	27597	-6.6665	-0.34631	-7.0128	581.914	52.282	13.665	0.43475	52.282	52.063	52.497	0	NA	0	0	0	0.00095196	1	11430	66.215	21.1	1	14004000
EECCFYADHTGVVR	14	Unmodified	_EECCFYADHTGVVR_					0	0	0	Q27ID8;Q2F7I8;P31794	Q27ID8	Q27ID8			>sp|Q27ID8|ENV_XMRV6 Envelope glycoprotein OS=Xenotropic MuLV-related virus (isolate VP62) GN=env PE=3 SV=1;>sp|Q2F7I8|ENV_XMRV4 Envelope glycoprotein OS=Xenotropic MuLV-related virus (isolate VP42) GN=env PE=3 SV=1;>sp|P31794|ENV_MLVRK Envelope glycoprote	MULTI-MSMS	20100618_Velos1_TaGe_SA_LanCap_2	2	LanCap-1	581.58	3	581.58	1741.72	27745.5	-7.4108	-0.6288	-8.0396	581.58	68.433	15.852	0.951	68.433	68.129	69.08	0	NA	0	0	0	3.7445e-07	1	11191	128.31	47.791	1	82086000
EECCFYADHTGVVR	14	Unmodified	_EECCFYADHTGVVR_					0	0	0	Q27ID8;Q2F7I8;P31794	Q27ID8	Q27ID8			>sp|Q27ID8|ENV_XMRV6 Envelope glycoprotein OS=Xenotropic MuLV-related virus (isolate VP62) GN=env PE=3 SV=1;>sp|Q2F7I8|ENV_XMRV4 Envelope glycoprotein OS=Xenotropic MuLV-related virus (isolate VP42) GN=env PE=3 SV=1;>sp|P31794|ENV_MLVRK Envelope glycoprote	MULTI-MSMS	20100618_Velos1_TaGe_SA_LanCap_2	2	LanCap-1	871.86	2	871.867	1741.72	22577	-8.0141	0.57886	-7.4352	871.867	68.432	15.852	0.55783	68.432	68.129	68.687	7.6294e-06	NA	0	0	0	7.8439e-05	1	11206	85.837	19.833	1	19141000
EECCFYADHTGVVR	14	Unmodified	_EECCFYADHTGVVR_					0	0	0	Q27ID8;Q2F7I8;P31794	Q27ID8	Q27ID8			>sp|Q27ID8|ENV_XMRV6 Envelope glycoprotein OS=Xenotropic MuLV-related virus (isolate VP62) GN=env PE=3 SV=1;>sp|Q2F7I8|ENV_XMRV4 Envelope glycoprotein OS=Xenotropic MuLV-related virus (isolate VP42) GN=env PE=3 SV=1;>sp|P31794|ENV_MLVRK Envelope glycoprote	MULTI-MSMS	20100618_Velos1_TaGe_SA_LanCap_3	3	LanCap-1	581.91	3	581.58	1741.72	27672.5	-7.9095	-0.3806	-8.2901	581.581	70.87	16.185	1.2972	70.87	70.376	71.673	0	NA	0	0	0	0.00094427	1	10449	66.285	34.896	1	92503000
EECCFYADHTGVVR	14	Unmodified	_EECCFYADHTGVVR_					0	0	0	Q27ID8;Q2F7I8;P31794	Q27ID8	Q27ID8			>sp|Q27ID8|ENV_XMRV6 Envelope glycoprotein OS=Xenotropic MuLV-related virus (isolate VP62) GN=env PE=3 SV=1;>sp|Q2F7I8|ENV_XMRV4 Envelope glycoprotein OS=Xenotropic MuLV-related virus (isolate VP42) GN=env PE=3 SV=1;>sp|P31794|ENV_MLVRK Envelope glycoprote	MULTI-MSMS	20100618_Velos1_TaGe_SA_LanCap_3	3	LanCap-1	872.36	2	871.867	1741.72	22557.7	-8.5309	0.45262	-8.0783	871.867	70.867	16.185	0.96858	70.867	70.425	71.394	0	NA	0	0	0	0.013879	1	10492	44.457	11.723	1	14571000
EECCFYADHTGVVR	14	Unmodified	_EECCFYADHTGVVR_					0	0	0	Q27ID8;Q2F7I8;P31794	Q27ID8	Q27ID8			>sp|Q27ID8|ENV_XMRV6 Envelope glycoprotein OS=Xenotropic MuLV-related virus (isolate VP62) GN=env PE=3 SV=1;>sp|Q2F7I8|ENV_XMRV4 Envelope glycoprotein OS=Xenotropic MuLV-related virus (isolate VP42) GN=env PE=3 SV=1;>sp|P31794|ENV_MLVRK Envelope glycoprote	MULTI-MSMS	20100618_Velos1_TaGe_SA_LanCap_4	4	LanCap-1	581.58	3	581.58	1741.72	27837.5	-8.0036	-0.07844	-8.082	581.58	76.145	16.899	0.74367	76.145	75.745	76.488	0	NA	0	0	0	8.0194e-05	1	8875	85.457	45.433	1	13522000
EECCFYADHTGVVR	14	Unmodified	_EECCFYADHTGVVR_					0	0	0	Q27ID8;Q2F7I8;P31794	Q27ID8	Q27ID8			>sp|Q27ID8|ENV_XMRV6 Envelope glycoprotein OS=Xenotropic MuLV-related virus (isolate VP62) GN=env PE=3 SV=1;>sp|Q2F7I8|ENV_XMRV4 Envelope glycoprotein OS=Xenotropic MuLV-related virus (isolate VP42) GN=env PE=3 SV=1;>sp|P31794|ENV_MLVRK Envelope glycoprote	MULTI-MSMS	20100618_Velos1_TaGe_SA_LanCap_4	4	LanCap-1	871.86	2	871.867	1741.72	22775.5	-8.7027	0.67747	-8.0253	871.868	76.142	16.899	0.56941	76.142	75.855	76.424	0	NA	0	0	0	2.7618e-06	1	8902	105	42.96	1	3400200
EECCFYADHTGVVR	14	Unmodified	_EECCFYADHTGVVR_					0	0	0	Q27ID8;Q2F7I8;P31794	Q27ID8	Q27ID8			>sp|Q27ID8|ENV_XMRV6 Envelope glycoprotein OS=Xenotropic MuLV-related virus (isolate VP62) GN=env PE=3 SV=1;>sp|Q2F7I8|ENV_XMRV4 Envelope glycoprotein OS=Xenotropic MuLV-related virus (isolate VP42) GN=env PE=3 SV=1;>sp|P31794|ENV_MLVRK Envelope glycoprote	MULTI-MSMS	20100618_Velos1_TaGe_SA_LanCap_5	5	LanCap-1	581.58	3	581.58	1741.72	27473.5	-5.078	-0.89075	-5.9687	581.58	75.339	16.788	0.73941	75.339	74.787	75.526	0	NA	0	0	0	5.07e-14	1	8798	141.32	51.686	1	5621400
EECCFYADHTGVVR	14	Unmodified	_EECCFYADHTGVVR_					0	0	0	Q27ID8;Q2F7I8;P31794	Q27ID8	Q27ID8			>sp|Q27ID8|ENV_XMRV6 Envelope glycoprotein OS=Xenotropic MuLV-related virus (isolate VP62) GN=env PE=3 SV=1;>sp|Q2F7I8|ENV_XMRV4 Envelope glycoprotein OS=Xenotropic MuLV-related virus (isolate VP42) GN=env PE=3 SV=1;>sp|P31794|ENV_MLVRK Envelope glycoprote	MULTI-MSMS	20100618_Velos1_TaGe_SA_LanCap_6	6	LanCap-1	581.58	3	581.58	1741.72	27530.4	-3.8958	-0.22807	-4.1238	581.58	74.429	16.666	0.50641	74.429	74.188	74.695	0	NA	0	0	0	8.0367e-05	1	8796	85.42	36.11	1	1502700
EECCFYADHTGVVR	14	Unmodified	_EECCFYADHTGVVR_					0	0	0	Q27ID8;Q2F7I8;P31794	Q27ID8	Q27ID8			>sp|Q27ID8|ENV_XMRV6 Envelope glycoprotein OS=Xenotropic MuLV-related virus (isolate VP62) GN=env PE=3 SV=1;>sp|Q2F7I8|ENV_XMRV4 Envelope glycoprotein OS=Xenotropic MuLV-related virus (isolate VP42) GN=env PE=3 SV=1;>sp|P31794|ENV_MLVRK Envelope glycoprote	MULTI-MSMS	20100719_Velos1_TaGe_SA_LnCap_1	1	LanCap-2	581.91	3	581.58	1741.72	48548.5	-0.86403	-0.47838	-1.3424	581.58	54.453	12.786	0.40342	54.453	54.279	54.683	0	NA	0	0	0	0.0027012	1	9939	57.434	38.612	1	570500000
EECCFYADHTGVVR	14	Unmodified	_EECCFYADHTGVVR_					0	0	0	Q27ID8;Q2F7I8;P31794	Q27ID8	Q27ID8			>sp|Q27ID8|ENV_XMRV6 Envelope glycoprotein OS=Xenotropic MuLV-related virus (isolate VP62) GN=env PE=3 SV=1;>sp|Q2F7I8|ENV_XMRV4 Envelope glycoprotein OS=Xenotropic MuLV-related virus (isolate VP42) GN=env PE=3 SV=1;>sp|P31794|ENV_MLVRK Envelope glycoprote	MULTI-MSMS	20100719_Velos1_TaGe_SA_LnCap_1	1	LanCap-2	871.87	2	871.867	1741.72	39627.5	-0.89383	-0.05493	-0.94876	872.368	54.455	12.786	0.36658	54.455	54.279	54.646	0	NA	0	0	0	0.00017539	1	9945	78.486	39.687	1	202590000
EECCFYADHTGVVR	14	Unmodified	_EECCFYADHTGVVR_					0	0	0	Q27ID8;Q2F7I8;P31794	Q27ID8	Q27ID8			>sp|Q27ID8|ENV_XMRV6 Envelope glycoprotein OS=Xenotropic MuLV-related virus (isolate VP62) GN=env PE=3 SV=1;>sp|Q2F7I8|ENV_XMRV4 Envelope glycoprotein OS=Xenotropic MuLV-related virus (isolate VP42) GN=env PE=3 SV=1;>sp|P31794|ENV_MLVRK Envelope glycoprote	MULTI-MSMS	20100719_Velos1_TaGe_SA_LnCap_2	2	LanCap-2	581.58	3	581.58	1741.72	48344.5	-0.84077	-0.14592	-0.9867	581.581	58.137	13.346	0.99425	58.137	57.932	58.926	0	NA	0	0	0	6.0923e-05	1	10204	89.629	55.944	1	295160000
EECCFYADHTGVVR	14	Unmodified	_EECCFYADHTGVVR_					0	0	0	Q27ID8;Q2F7I8;P31794	Q27ID8	Q27ID8			>sp|Q27ID8|ENV_XMRV6 Envelope glycoprotein OS=Xenotropic MuLV-related virus (isolate VP62) GN=env PE=3 SV=1;>sp|Q2F7I8|ENV_XMRV4 Envelope glycoprotein OS=Xenotropic MuLV-related virus (isolate VP42) GN=env PE=3 SV=1;>sp|P31794|ENV_MLVRK Envelope glycoprote	MULTI-MSMS	20100719_Velos1_TaGe_SA_LnCap_2	2	LanCap-2	871.87	2	871.867	1741.72	39480.5	-0.73066	0.63615	-0.094509	871.867	58.133	13.346	0.3835	58.133	57.972	58.355	-3.8147e-06	NA	0	0	0	1.0114e-06	1	10219	109.22	54.696	1	35949000
EECCFYADHTGVVR	14	Unmodified	_EECCFYADHTGVVR_					0	0	0	Q27ID8;Q2F7I8;P31794	Q27ID8	Q27ID8			>sp|Q27ID8|ENV_XMRV6 Envelope glycoprotein OS=Xenotropic MuLV-related virus (isolate VP62) GN=env PE=3 SV=1;>sp|Q2F7I8|ENV_XMRV4 Envelope glycoprotein OS=Xenotropic MuLV-related virus (isolate VP42) GN=env PE=3 SV=1;>sp|P31794|ENV_MLVRK Envelope glycoprote	MULTI-MSMS	20100719_Velos1_TaGe_SA_LnCap_3	3	LanCap-2	581.58	3	581.58	1741.72	47943.7	-1.2822	-0.91037	-2.1926	581.58	59.133	13.495	1.7086	59.133	58.547	60.256	-3.8147e-06	NA	0	0	0	0.0021216	2	10390	59.227	45.144	1	321290000
EECCFYADHTGVVR	14	Unmodified	_EECCFYADHTGVVR_					0	0	0	Q27ID8;Q2F7I8;P31794	Q27ID8	Q27ID8			>sp|Q27ID8|ENV_XMRV6 Envelope glycoprotein OS=Xenotropic MuLV-related virus (isolate VP62) GN=env PE=3 SV=1;>sp|Q2F7I8|ENV_XMRV4 Envelope glycoprotein OS=Xenotropic MuLV-related virus (isolate VP42) GN=env PE=3 SV=1;>sp|P31794|ENV_MLVRK Envelope glycoprote	MULTI-MSMS	20100719_Velos1_TaGe_SA_LnCap_3	3	LanCap-2	871.87	2	871.867	1741.72	40277	-1.3858	-0.24111	-1.6269	871.867	59.132	13.495	0.74059	59.132	58.789	59.529	0	NA	0	0	0	1.2685e-05	1	10214	99.531	57.887	1	33904000
EECCFYADHTGVVR	14	Unmodified	_EECCFYADHTGVVR_					0	0	0	Q27ID8;Q2F7I8;P31794	Q27ID8	Q27ID8			>sp|Q27ID8|ENV_XMRV6 Envelope glycoprotein OS=Xenotropic MuLV-related virus (isolate VP62) GN=env PE=3 SV=1;>sp|Q2F7I8|ENV_XMRV4 Envelope glycoprotein OS=Xenotropic MuLV-related virus (isolate VP42) GN=env PE=3 SV=1;>sp|P31794|ENV_MLVRK Envelope glycoprote	MULTI-MSMS	20100719_Velos1_TaGe_SA_LnCap_4	4	LanCap-2	581.58	3	581.58	1741.72	48116.9	-0.71085	-0.55518	-1.266	581.58	60.904	13.765	0.61925	60.904	60.558	61.177	0	NA	0	0	0	0.00018346	1	10187	77.912	52.976	1	63880000
EECCFYADHTGVVR	14	Unmodified	_EECCFYADHTGVVR_					0	0	0	Q27ID8;Q2F7I8;P31794	Q27ID8	Q27ID8			>sp|Q27ID8|ENV_XMRV6 Envelope glycoprotein OS=Xenotropic MuLV-related virus (isolate VP62) GN=env PE=3 SV=1;>sp|Q2F7I8|ENV_XMRV4 Envelope glycoprotein OS=Xenotropic MuLV-related virus (isolate VP42) GN=env PE=3 SV=1;>sp|P31794|ENV_MLVRK Envelope glycoprote	MULTI-MSMS	20100719_Velos1_TaGe_SA_LnCap_4	4	LanCap-2	871.87	2	871.867	1741.72	40116.1	-0.74618	0.019307	-0.72687	871.867	60.908	13.765	0.36766	60.908	60.685	61.052	3.8147e-06	NA	0	0	0	6.805e-05	1	10193	88.087	55.353	1	8095400
EECCFYADHTGVVR	14	Unmodified	_EECCFYADHTGVVR_					0	0	0	Q27ID8;Q2F7I8;P31794	Q27ID8	Q27ID8			>sp|Q27ID8|ENV_XMRV6 Envelope glycoprotein OS=Xenotropic MuLV-related virus (isolate VP62) GN=env PE=3 SV=1;>sp|Q2F7I8|ENV_XMRV4 Envelope glycoprotein OS=Xenotropic MuLV-related virus (isolate VP42) GN=env PE=3 SV=1;>sp|P31794|ENV_MLVRK Envelope glycoprote	MULTI-MSMS	20100719_Velos1_TaGe_SA_LnCap_5	5	LanCap-2	581.91	3	581.58	1741.72	48564.7	-0.58915	0.40457	-0.18458	581.581	62.145	13.952	0.66933	62.145	61.672	62.341	-3.8147e-06	NA	0	0	0	1.3635e-06	1	10278	109.84	52.893	1	9722700
EECCFYADHTGVVR	14	Unmodified	_EECCFYADHTGVVR_					0	0	0	Q27ID8;Q2F7I8;P31794	Q27ID8	Q27ID8			>sp|Q27ID8|ENV_XMRV6 Envelope glycoprotein OS=Xenotropic MuLV-related virus (isolate VP62) GN=env PE=3 SV=1;>sp|Q2F7I8|ENV_XMRV4 Envelope glycoprotein OS=Xenotropic MuLV-related virus (isolate VP42) GN=env PE=3 SV=1;>sp|P31794|ENV_MLVRK Envelope glycoprote	MULTI-MSMS	20101210_Velos1_AnWe_SA_LnCap_1	1	LanCap-3	872.37	2	871.867	1741.72	36989.4	2.9892	-0.16473	2.8245	871.867	37.912	10.32	0.53167	37.912	37.652	38.183	0	NA	0	0	0	1.0578e-17	1	10261	149.69	42.527	1	29208000
EECCFYADHTGVVR	14	Unmodified	_EECCFYADHTGVVR_					0	0	0	Q27ID8;Q2F7I8;P31794	Q27ID8	Q27ID8			>sp|Q27ID8|ENV_XMRV6 Envelope glycoprotein OS=Xenotropic MuLV-related virus (isolate VP62) GN=env PE=3 SV=1;>sp|Q2F7I8|ENV_XMRV4 Envelope glycoprotein OS=Xenotropic MuLV-related virus (isolate VP42) GN=env PE=3 SV=1;>sp|P31794|ENV_MLVRK Envelope glycoprote	MULTI-MSMS	20101210_Velos1_AnWe_SA_LnCap_2	2	LanCap-3	581.92	3	581.58	1741.72	47103.6	0.96314	-0.12069	0.84246	581.581	63.05	14.511	0.42417	63.05	62.869	63.293	3.8147e-06	NA	0	0	0	2.715e-70	1	13342	204.86	69.88	1	250680000
EECCFYADHTGVVR	14	Unmodified	_EECCFYADHTGVVR_					0	0	0	Q27ID8;Q2F7I8;P31794	Q27ID8	Q27ID8			>sp|Q27ID8|ENV_XMRV6 Envelope glycoprotein OS=Xenotropic MuLV-related virus (isolate VP62) GN=env PE=3 SV=1;>sp|Q2F7I8|ENV_XMRV4 Envelope glycoprotein OS=Xenotropic MuLV-related virus (isolate VP42) GN=env PE=3 SV=1;>sp|P31794|ENV_MLVRK Envelope glycoprote	MULTI-MSMS	20101210_Velos1_AnWe_SA_LnCap_2	2	LanCap-3	871.87	2	871.867	1741.72	39094.1	2.0171	0.30795	2.3251	871.867	63.047	14.505	0.28375	63.047	62.906	63.189	0	NA	0	0	0	2.2439e-77	1	13357	207.66	49.26	1	15060000
EECCFYADHTGVVR	14	Unmodified	_EECCFYADHTGVVR_					0	0	0	Q27ID8;Q2F7I8;P31794	Q27ID8	Q27ID8			>sp|Q27ID8|ENV_XMRV6 Envelope glycoprotein OS=Xenotropic MuLV-related virus (isolate VP62) GN=env PE=3 SV=1;>sp|Q2F7I8|ENV_XMRV4 Envelope glycoprotein OS=Xenotropic MuLV-related virus (isolate VP42) GN=env PE=3 SV=1;>sp|P31794|ENV_MLVRK Envelope glycoprote	MULTI-MSMS	20101210_Velos1_AnWe_SA_LnCap_3	3	LanCap-3	581.58	3	581.58	1741.72	48433.9	2.6928	-0.81023	1.8826	581.581	56.238	13.371	0.96508	56.238	56.015	56.98	0	NA	0	0	0	1.1864e-36	1	11382	180.54	68.032	1	671670000
EECCFYADHTGVVR	14	Unmodified	_EECCFYADHTGVVR_					0	0	0	Q27ID8;Q2F7I8;P31794	Q27ID8	Q27ID8			>sp|Q27ID8|ENV_XMRV6 Envelope glycoprotein OS=Xenotropic MuLV-related virus (isolate VP62) GN=env PE=3 SV=1;>sp|Q2F7I8|ENV_XMRV4 Envelope glycoprotein OS=Xenotropic MuLV-related virus (isolate VP42) GN=env PE=3 SV=1;>sp|P31794|ENV_MLVRK Envelope glycoprote	MULTI-MSMS	20101210_Velos1_AnWe_SA_LnCap_3	3	LanCap-3	871.87	2	871.867	1741.72	38152.2	3.8067	-0.30641	3.5003	871.867	56.236	13.371	0.41508	56.236	56.056	56.471	0	NA	0	0	0	1.2993e-104	1	11396	235.73	79.037	1	33070000
EECCFYADHTGVVR	14	Unmodified	_EECCFYADHTGVVR_					0	0	0	Q27ID8;Q2F7I8;P31794	Q27ID8	Q27ID8			>sp|Q27ID8|ENV_XMRV6 Envelope glycoprotein OS=Xenotropic MuLV-related virus (isolate VP62) GN=env PE=3 SV=1;>sp|Q2F7I8|ENV_XMRV4 Envelope glycoprotein OS=Xenotropic MuLV-related virus (isolate VP42) GN=env PE=3 SV=1;>sp|P31794|ENV_MLVRK Envelope glycoprote	MULTI-MSMS	20101210_Velos1_AnWe_SA_LnCap_4	4	LanCap-3	581.58	3	581.58	1741.72	47470.2	1.6464	0.40068	2.047	581.581	61.758	14.29	0.69267	61.758	61.321	62.014	0	NA	0	0	0	5.0916e-22	1	9681	158.58	43.855	1	16836000
EECCFYADHTGVVR	14	Unmodified	_EECCFYADHTGVVR_					0	0	0	Q27ID8;Q2F7I8;P31794	Q27ID8	Q27ID8			>sp|Q27ID8|ENV_XMRV6 Envelope glycoprotein OS=Xenotropic MuLV-related virus (isolate VP62) GN=env PE=3 SV=1;>sp|Q2F7I8|ENV_XMRV4 Envelope glycoprotein OS=Xenotropic MuLV-related virus (isolate VP42) GN=env PE=3 SV=1;>sp|P31794|ENV_MLVRK Envelope glycoprote	MULTI-MSMS	20101210_Velos1_AnWe_SA_LnCap_6	6	LanCap-3	581.58	3	581.58	1741.72	47448.8	1.5988	0.63796	2.2367	581.581	51.219	12.534	0.50025	51.219	50.903	51.403	3.8147e-06	NA	0	0	0	8.0367e-05	1	8045	85.42	26.236	1	529930
EGGLCAALK	9	Unmodified	_EGGLCAALK_					0	0	0	Q27ID8;Q2F7I8;Q2F7J1;P31794;P03388;P08360;P26804;P03385;P03391;P11261;P08359;P06752;P15073;P21415	Q27ID8;P15073;P21415	Q27ID8			>sp|Q27ID8|ENV_XMRV6 Envelope glycoprotein OS=Xenotropic MuLV-related virus (isolate VP62) GN=env PE=3 SV=1;>sp|Q2F7I8|ENV_XMRV4 Envelope glycoprotein OS=Xenotropic MuLV-related virus (isolate VP42) GN=env PE=3 SV=1;>sp|Q2F7J1|ENV_XMRV3 Envelope glycoprote	MULTI-MSMS	20100618_Velos1_TaGe_SA_LanCap_1	1	LanCap-1	459.74	2	459.739	917.464	29986	-7.7512	-0.36274	-8.1139	459.739	37.674	11.69	0.63066	37.674	37.356	37.987	3.8147e-06	NA	0	0	0	0.0031903	1	7846	78.149	53.994	1	201070000
EGGLCAALK	9	Unmodified	_EGGLCAALK_					0	0	0	Q27ID8;Q2F7I8;Q2F7J1;P31794;P03388;P08360;P26804;P03385;P03391;P11261;P08359;P06752;P15073;P21415	Q27ID8;P15073;P21415	Q27ID8			>sp|Q27ID8|ENV_XMRV6 Envelope glycoprotein OS=Xenotropic MuLV-related virus (isolate VP62) GN=env PE=3 SV=1;>sp|Q2F7I8|ENV_XMRV4 Envelope glycoprotein OS=Xenotropic MuLV-related virus (isolate VP42) GN=env PE=3 SV=1;>sp|Q2F7J1|ENV_XMRV3 Envelope glycoprote	MULTI-MSMS	20100618_Velos1_TaGe_SA_LanCap_2	2	LanCap-1	459.74	2	459.739	917.464	30657.2	-5.7603	-0.55218	-6.3124	459.739	60.645	14.797	0.93026	60.645	60.331	61.261	0	NA	0	0	0	0.0073711	1	9319	66.621	47.841	1	34951000
EGGLCAALK	9	Unmodified	_EGGLCAALK_					0	0	0	Q27ID8;Q2F7I8;Q2F7J1;P31794;P03388;P08360;P26804;P03385;P03391;P11261;P08359;P06752;P15073;P21415	Q27ID8;P15073;P21415	Q27ID8			>sp|Q27ID8|ENV_XMRV6 Envelope glycoprotein OS=Xenotropic MuLV-related virus (isolate VP62) GN=env PE=3 SV=1;>sp|Q2F7I8|ENV_XMRV4 Envelope glycoprotein OS=Xenotropic MuLV-related virus (isolate VP42) GN=env PE=3 SV=1;>sp|Q2F7J1|ENV_XMRV3 Envelope glycoprote	MULTI-MSMS	20100618_Velos1_TaGe_SA_LanCap_3	3	LanCap-1	459.74	2	459.739	917.464	31196.1	-7.6428	-0.93484	-8.5776	459.739	64.523	15.321	0.49892	64.523	64.247	64.746	0	NA	0	0	0	0.0028596	1	9054	80.239	58.311	1	3335400
EGGLCAALK	9	Unmodified	_EGGLCAALK_					0	0	0	Q27ID8;Q2F7I8;Q2F7J1;P31794;P03388;P08360;P26804;P03385;P03391;P11261;P08359;P06752;P15073;P21415	Q27ID8;P15073;P21415	Q27ID8			>sp|Q27ID8|ENV_XMRV6 Envelope glycoprotein OS=Xenotropic MuLV-related virus (isolate VP62) GN=env PE=3 SV=1;>sp|Q2F7I8|ENV_XMRV4 Envelope glycoprotein OS=Xenotropic MuLV-related virus (isolate VP42) GN=env PE=3 SV=1;>sp|Q2F7J1|ENV_XMRV3 Envelope glycoprote	MULTI-MSMS	20100618_Velos1_TaGe_SA_LanCap_4	4	LanCap-1	459.74	2	459.739	917.464	31337.3	-6.677	2.3246	-4.3524	459.741	71.213	16.227	0.47401	71.213	70.989	71.463	0	NA	0	0	0	0.003161	1	7926	78.334	52.598	1	3253800
EGGLCAALK	9	Unmodified	_EGGLCAALK_					0	0	0	Q27ID8;Q2F7I8;Q2F7J1;P31794;P03388;P08360;P26804;P03385;P03391;P11261;P08359;P06752;P15073;P21415	Q27ID8;P15073;P21415	Q27ID8			>sp|Q27ID8|ENV_XMRV6 Envelope glycoprotein OS=Xenotropic MuLV-related virus (isolate VP62) GN=env PE=3 SV=1;>sp|Q2F7I8|ENV_XMRV4 Envelope glycoprotein OS=Xenotropic MuLV-related virus (isolate VP42) GN=env PE=3 SV=1;>sp|Q2F7J1|ENV_XMRV3 Envelope glycoprote	MULTI-MSMS	20101210_Velos1_AnWe_SA_LnCap_1	1	LanCap-3	459.74	2	459.739	917.464	55762.8	1.0193	-0.36057	0.65873	459.739	29.824	8.9717	0.53508	29.824	29.581	30.116	0	NA	0	0	0	0.0054336	1	7707	69.812	45.59	1	978520000
EGGLCAALKEECCFYADHTGVVR	23	Unmodified	_EGGLCAALKEECCFYADHTGVVR_					0	0	0	Q27ID8;Q2F7I8;P31794	Q27ID8	Q27ID8			>sp|Q27ID8|ENV_XMRV6 Envelope glycoprotein OS=Xenotropic MuLV-related virus (isolate VP62) GN=env PE=3 SV=1;>sp|Q2F7I8|ENV_XMRV4 Envelope glycoprotein OS=Xenotropic MuLV-related virus (isolate VP42) GN=env PE=3 SV=1;>sp|P31794|ENV_MLVRK Envelope glycoprote	MULTI-MSMS	20100719_Velos1_TaGe_SA_LnCap_3	3	LanCap-2	661.55	4	661.3	2641.17	45786.4	-1.8398	-0.46712	-2.3069	661.801	102.29	20.031	1.4695	102.29	101.73	103.2	0	NA	0	0	0	0.0020865	1	21272	56.488	27.43	1	22524000
EGGLCAALKEECCFYADHTGVVR	23	Unmodified	_EGGLCAALKEECCFYADHTGVVR_					0	0	0	Q27ID8;Q2F7I8;P31794	Q27ID8	Q27ID8			>sp|Q27ID8|ENV_XMRV6 Envelope glycoprotein OS=Xenotropic MuLV-related virus (isolate VP62) GN=env PE=3 SV=1;>sp|Q2F7I8|ENV_XMRV4 Envelope glycoprotein OS=Xenotropic MuLV-related virus (isolate VP42) GN=env PE=3 SV=1;>sp|P31794|ENV_MLVRK Envelope glycoprote	MULTI-MSMS	20100719_Velos1_TaGe_SA_LnCap_4	4	LanCap-2	661.55	4	661.3	2641.17	45338.8	-0.85143	-0.16358	-1.015	661.551	104.52	20.365	3.3268	104.52	103.18	106.51	0	NA	0	0	0	9.6361e-05	1	21101	75.057	43.282	1	108670000
EGGLCAALKEECCFYADHTGVVR	23	Unmodified	_EGGLCAALKEECCFYADHTGVVR_					0	0	0	Q27ID8;Q2F7I8;P31794	Q27ID8	Q27ID8			>sp|Q27ID8|ENV_XMRV6 Envelope glycoprotein OS=Xenotropic MuLV-related virus (isolate VP62) GN=env PE=3 SV=1;>sp|Q2F7I8|ENV_XMRV4 Envelope glycoprotein OS=Xenotropic MuLV-related virus (isolate VP42) GN=env PE=3 SV=1;>sp|P31794|ENV_MLVRK Envelope glycoprote	MULTI-MSMS	20100719_Velos1_TaGe_SA_LnCap_4	4	LanCap-2	881.73	3	881.398	2641.17	39825.8	-0.80172	-0.58709	-1.3888	881.732	104.47	20.359	0.74034	104.47	104.2	104.94	7.6294e-06	NA	0	0	0	1.2131e-26	1	21113	122.77	53.368	1	26998000
EGGLCAALKEECCFYADHTGVVR	23	Unmodified	_EGGLCAALKEECCFYADHTGVVR_					0	0	0	Q27ID8;Q2F7I8;P31794	Q27ID8	Q27ID8			>sp|Q27ID8|ENV_XMRV6 Envelope glycoprotein OS=Xenotropic MuLV-related virus (isolate VP62) GN=env PE=3 SV=1;>sp|Q2F7I8|ENV_XMRV4 Envelope glycoprotein OS=Xenotropic MuLV-related virus (isolate VP42) GN=env PE=3 SV=1;>sp|P31794|ENV_MLVRK Envelope glycoprote	MULTI-MSMS	20101210_Velos1_AnWe_SA_LnCap_4	4	LanCap-3	661.55	4	661.3	2641.17	44391.6	2.419	-0.32517	2.0939	661.551	95.27	19.882	2.3125	95.27	94.509	96.822	0	NA	0	0	0	8.7082e-54	1	17196	143.91	25.555	1	13159000
EISDIVR	7	Unmodified	_EISDIVR_					0	0	0	P00521	P00521	P00521			>sp|P00521|ABL_MLVAB Tyrosine-protein kinase transforming protein Abl OS=Abelson murine leukemia virus GN=ABL PE=3 SV=1	MULTI-MSMS	20100616_Velos1_TaGe_SA_RKO_2	2	RKO-1	416.23	2	416.232	830.45	34494.8	-4.5848	-1.4852	-6.0699	416.232	73.575	16.55	0.46983	73.575	73.285	73.755	0	NA	0	0	0	0.031837	1	11221	71.296	5.4925	1	2339100
ELLSIVK	7	Unmodified	_ELLSIVK_					0	0	0	P17765;P0CJ95	P17765	P17765			>sp|P17765|POLG_BYMV Genome polyprotein OS=Bean yellow mosaic virus PE=3 SV=2;>sp|P0CJ95|MVP_BYMV P3N-PIPO polyprotein OS=Bean yellow mosaic virus PE=3 SV=2	MULTI-MSMS	20100611_Velos1_TaGe_SA_Hela_1	1	HeLa-1	401.26	2	401.258	800.501	35384.3	-5.2492	0.19976	-5.0494	401.258	77.028	17.017	0.43483	77.028	76.806	77.241	0	NA	0	0	0	0.022924	1	17804	81.784	0	1	4807500
ELYIGDLR	8	Unmodified	_ELYIGDLR_					0	0	0	P14240	P14240	P14240			>sp|P14240|L_LYCVA RNA-directed RNA polymerase L OS=Lymphocytic choriomeningitis virus (strain Armstrong) GN=L PE=1 SV=1	MULTI-MSMS	20100730_Velos1_TaGe_SA_K562_1	1	K562-2	489.77	2	489.766	977.518	53691.9	-2.6249	1.6794	-0.94548	489.767	46.67	11.612	0.64566	46.67	46.338	46.984	0	NA	0	0	0	0.064132	1	9313	45.335	4.3062	1	2261700
ENEIMESQQFAANPR	15	Oxidation (M)	_ENEIM(ox)ESQQFAANPR_	ENEIM(1)ESQQFAANPR		ENEIM(24.56)ESQQFAANPR		0	1	0	P17765	P17765	P17765			>sp|P17765|POLG_BYMV Genome polyprotein OS=Bean yellow mosaic virus PE=3 SV=2	MULTI-MSMS	20100614_Velos1_TaGe_SA_Jurkat_2	2	Jurkat-1	890.9	2	890.402	1778.79	22505.8	-5.7017	-1.8198	-7.5215	890.4	109.67	21.428	0.89142	109.67	109.25	110.14	7.6294e-06	NA	0	0	0	0.069515	1	17949	24.558	11.422	1	1621500
ENELKDELSDLNVK	14	Unmodified	_ENELKDELSDLNVK_					0	0	0	A8E1C4	A8E1C4	A8E1C4			>sp|A8E1C4|DEN_MUHVK Deneddylase M48 OS=Murid herpesvirus 1 (strain K181) GN=M48 PE=3 SV=1	MULTI-MSMS	20101215_Velos1_TaGe_SA_A549_05	5	A549-3	549.62	3	549.281	1644.82	50435.6	-0.12536	0.51804	0.39268	549.281	68.551	15.423	0.74483	68.551	68.237	68.981	0	NA	0	0	0	0.20511	1	6221	30.961	28.051	1	201250
EQSKYSHGLLLK	12	Unmodified	_EQSKYSHGLLLK_					0	0	0	P03541	P03541	P03541			>sp|P03541|NCAP_PIARV Nucleoprotein OS=Pichinde arenavirus GN=N PE=1 SV=1	MULTI-MSMS	20100609_Velos1_TaGe_SA_GAMG_2	2	GAMG-1	468.59	3	468.261	1401.76	30967.1	-3.8909	-0.067067	-3.9579	468.261	69.688	16.019	0.32393	69.688	69.507	69.831	0	NA	0	0	0	0.011731	1	8017	59.198	28.993	1	3956500
EQSKYSHGLLLK	12	Unmodified	_EQSKYSHGLLLK_					0	0	0	P03541	P03541	P03541			>sp|P03541|NCAP_PIARV Nucleoprotein OS=Pichinde arenavirus GN=N PE=1 SV=1	MULTI-MSMS	20101227_Velos1_TaGe_SA_HEK293_02	2	HEK293-3	468.26	3	468.261	1401.76	53886.1	1.2397	-0.22145	1.0183	468.261	44.934	11.487	0.6065	44.934	44.702	45.309	0	NA	0	0	0	0.0008882	1	9864	81.625	35.972	1	11812000
EQSKYSHGLLLK	12	Unmodified	_EQSKYSHGLLLK_					0	0	0	P03541	P03541	P03541			>sp|P03541|NCAP_PIARV Nucleoprotein OS=Pichinde arenavirus GN=N PE=1 SV=1	MULTI-MSMS	20101227_Velos1_TaGe_SA_HEK293_02	2	HEK293-3	351.45	4	351.448	1401.76	62058.6	1.4414	-0.09901	1.3423	351.448	44.941	11.493	0.52592	44.941	44.741	45.267	0	NA	0	0	0	0.070817	1	9879	43.544	14.779	1	4579300
EQSKYSHGLLLK	12	Unmodified	_EQSKYSHGLLLK_					0	0	0	P03541	P03541	P03541			>sp|P03541|NCAP_PIARV Nucleoprotein OS=Pichinde arenavirus GN=N PE=1 SV=1	MULTI-MSMS	20101230_Velos1_TaGe_SA_Jurkat2	2	Jurkat-3	468.26	3	468.261	1401.76	54772	1.5997	0.15103	1.7507	468.261	57.613	13.603	0.73458	57.613	57.118	57.853	0	NA	0	0	0	0.019107	1	11391	54.471	25.13	1	5731100
ESETIMYNGR	10	Oxidation (M)	_ESETIM(ox)YNGR_	ESETIM(1)YNGR		ESETIM(71.45)YNGR		0	1	0	Q9E6P9	Q9E6P9	Q9E6P9			>sp|Q9E6P9|VP23_GAHVM Triplex capsid protein VP23 OS=Gallid herpesvirus 2 (strain Chicken/Md5/ATCC VR-987) GN=MDV030 PE=3 SV=1	MULTI-MSMS	20101224_Velos1_TaGe_SA_HepG2_3	3	HepG2-3	608.27	2	608.269	1214.52	46823.7	1.587	4.9791	6.5661	608.272	32.536	9.4227	0.486	32.536	32.285	32.771	0	NA	0	0	0	0.0016614	1	4420	71.451	71.451	1	219620
EVTDAVITVPAYFNDSQR	18	Unmodified	_EVTDAVITVPAYFNDSQR_					0	0	0	Q5UQ49	Q5UQ49	Q5UQ49			>sp|Q5UQ49|HSP70_MIMIV Heat shock 70 kDa protein homolog OS=Acanthamoeba polyphaga mimivirus GN=HSP70 PE=3 SV=1	MULTI-MSMS	20101222_Velos1_TaGe_SA_K562_01	1	K562-3	676.01	3	675.669	2023.99	43317.5	0.69389	2.1201	2.814	675.67	143.73	27.959	0.64151	143.73	143.29	143.93	0	NA	0	0	0	0.032468	1	21136	32.156	32.156	1	2294500
EYEAAESVK	9	Unmodified	_EYEAAESVK_					0	0	0	Q6X1D4	Q6X1D4	Q6X1D4			>sp|Q6X1D4|NCAP_KHUV Nucleoprotein OS=Khujand virus GN=N PE=3 SV=1	MULTI-MSMS	20100609_Velos1_TaGe_SA_293_3	3	HEK293-1	513.24	2	513.243	1024.47	28931.3	-4.4895	0.083184	-4.4063	513.243	54.159	13.92	0.69242	54.159	53.78	54.472	3.8147e-06	NA	0	0	0	0.00044103	1	4147	104.2	43.519	1	2447400
EYEAAESVK	9	Unmodified	_EYEAAESVK_					0	0	0	Q6X1D4	Q6X1D4	Q6X1D4			>sp|Q6X1D4|NCAP_KHUV Nucleoprotein OS=Khujand virus GN=N PE=3 SV=1	MULTI-MSMS	20100609_Velos1_TaGe_SA_293_4	4	HEK293-1	513.24	2	513.243	1024.47	29639.2	-4.2937	0.82049	-3.4732	513.243	51.566	13.573	0.52483	51.566	51.311	51.836	-3.8147e-06	NA	0	0	0	0.00090448	1	3522	95.502	24.159	1	533060
EYEAAESVK	9	Unmodified	_EYEAAESVK_					0	0	0	Q6X1D4	Q6X1D4	Q6X1D4			>sp|Q6X1D4|NCAP_KHUV Nucleoprotein OS=Khujand virus GN=N PE=3 SV=1	MULTI-MSMS	20100614_Velos1_TaGe_SA_Jurkat_3	3	Jurkat-1	513.24	2	513.243	1024.47	29903.5	-5.2835	0.69265	-4.5908	513.243	51.232	13.528	0.799	51.232	50.995	51.794	0	NA	0	0	0	0.00034305	1	5689	107.57	42.322	1	4783400
EYEAAESVK	9	Unmodified	_EYEAAESVK_					0	0	0	Q6X1D4	Q6X1D4	Q6X1D4			>sp|Q6X1D4|NCAP_KHUV Nucleoprotein OS=Khujand virus GN=N PE=3 SV=1	MULTI-MSMS	20100614_Velos1_TaGe_SA_Jurkat_3	3	Jurkat-1	513.24	2	513.243	1024.47	29566.8	-4.2013	-0.9555	-5.1568	513.242	52.81	13.738	0.54858	52.81	52.35	52.899	0	NA	0	0	0	0.0074085	1	5987	66.568	17.471	1	1739000
EYEAAESVK	9	Unmodified	_EYEAAESVK_					0	0	0	Q6X1D4	Q6X1D4	Q6X1D4			>sp|Q6X1D4|NCAP_KHUV Nucleoprotein OS=Khujand virus GN=N PE=3 SV=1	MULTI-MSMS	20100614_Velos1_TaGe_SA_Jurkat_4	4	Jurkat-1	513.24	2	513.243	1024.47	29165.7	-5.0865	-0.50732	-5.5938	513.243	48.145	13.109	0.69584	48.145	47.877	48.573	0	NA	0	0	0	0.10884	1	5021	34.532	11.461	1	459250
EYEAAESVK	9	Unmodified	_EYEAAESVK_					0	0	0	Q6X1D4	Q6X1D4	Q6X1D4			>sp|Q6X1D4|NCAP_KHUV Nucleoprotein OS=Khujand virus GN=N PE=3 SV=1	MULTI-MSMS	20100614_Velos1_TaGe_SA_Jurkat_5	5	Jurkat-1	513.24	2	513.243	1024.47	29014.9	-5.5327	-0.67711	-6.2098	513.243	51.345	13.542	0.46767	51.345	51.084	51.551	0	NA	0	0	0	0.063727	1	5167	40.994	6.9052	1	431800
EYEAAESVK	9	Unmodified	_EYEAAESVK_					0	0	0	Q6X1D4	Q6X1D4	Q6X1D4			>sp|Q6X1D4|NCAP_KHUV Nucleoprotein OS=Khujand virus GN=N PE=3 SV=1	MULTI-MSMS	20100614_Velos1_TaGe_SA_K562_2	2	K562-1	513.24	2	513.243	1024.47	28790.1	-7.4235	0.7838	-6.6397	513.243	58.606	14.523	0.58258	58.606	58.274	58.856	0	NA	0	0	0	0.014588	1	7058	58.433	15.564	1	3440800
EYEAAESVK	9	Unmodified	_EYEAAESVK_					0	0	0	Q6X1D4	Q6X1D4	Q6X1D4			>sp|Q6X1D4|NCAP_KHUV Nucleoprotein OS=Khujand virus GN=N PE=3 SV=1	MULTI-MSMS	20100614_Velos1_TaGe_SA_K562_4	4	K562-1	513.24	2	513.243	1024.47	29857.3	-4.7969	0.3192	-4.4777	513.243	51.165	13.521	0.36817	51.165	50.94	51.309	0	NA	0	0	0	0.083308	1	5537	37.191	7.7182	1	275340
EYEAAESVK	9	Unmodified	_EYEAAESVK_					0	0	0	Q6X1D4	Q6X1D4	Q6X1D4			>sp|Q6X1D4|NCAP_KHUV Nucleoprotein OS=Khujand virus GN=N PE=3 SV=1	MULTI-MSMS	20100616_Velos1_TaGe_SA_MCF7_3	3	MCF7-1	513.24	2	513.243	1024.47	29063.4	-8.1106	-0.30288	-8.4135	513.243	48.047	13.092	0.32658	48.047	47.915	48.242	0	NA	0	0	0	0.0036456	1	6436	76.1	30.764	1	10236000
EYEAAESVK	9	Unmodified	_EYEAAESVK_					0	0	0	Q6X1D4	Q6X1D4	Q6X1D4			>sp|Q6X1D4|NCAP_KHUV Nucleoprotein OS=Khujand virus GN=N PE=3 SV=1	MULTI-MSMS	20100616_Velos1_TaGe_SA_MCF7_5	5	MCF7-1	513.24	2	513.243	1024.47	29873.4	-4.5241	0.85835	-3.6658	513.243	53.512	13.833	0.4095	53.512	53.273	53.683	-3.8147e-06	NA	0	0	0	0.037095	1	5897	47.187	8.2244	1	1124400
EYEAAESVK	9	Unmodified	_EYEAAESVK_					0	0	0	Q6X1D4	Q6X1D4	Q6X1D4			>sp|Q6X1D4|NCAP_KHUV Nucleoprotein OS=Khujand virus GN=N PE=3 SV=1	MULTI-MSMS	20100618_Velos1_TaGe_SA_U2OS_3	3	U2OS-1	513.24	2	513.243	1024.47	29477.2	-8.6881	1.1549	-7.5332	513.244	50.724	13.456	0.596	50.724	50.43	51.026	0	NA	0	0	0	0.07079	1	6412	39.622	39.622	1	3580500
EYEAAESVK	9	Unmodified	_EYEAAESVK_					0	0	0	Q6X1D4	Q6X1D4	Q6X1D4			>sp|Q6X1D4|NCAP_KHUV Nucleoprotein OS=Khujand virus GN=N PE=3 SV=1	MULTI-MSMS	20100618_Velos1_TaGe_SA_U2OS_3	3	U2OS-1	513.24	2	513.243	1024.47	29900.6	-9.1861	-1.196	-10.382	513.242	51.813	13.602	0.28609	51.813	51.643	51.929	-3.8147e-06	NA	0	0	0	0.041953	1	6704	45.368	18.675	1	1564700
EYEAAESVK	9	Unmodified	_EYEAAESVK_					0	0	0	Q6X1D4	Q6X1D4	Q6X1D4			>sp|Q6X1D4|NCAP_KHUV Nucleoprotein OS=Khujand virus GN=N PE=3 SV=1	MULTI-MSMS	20100618_Velos1_TaGe_SA_U2OS_4	4	U2OS-1	513.24	2	513.243	1024.47	29453.7	-6.4678	0.9662	-5.5016	513.243	52.066	13.639	0.40075	52.066	51.84	52.241	0	NA	0	0	0	0.0076157	1	5685	66.27	17.709	1	724270
EYEAAESVK	9	Unmodified	_EYEAAESVK_					0	0	0	Q6X1D4	Q6X1D4	Q6X1D4			>sp|Q6X1D4|NCAP_KHUV Nucleoprotein OS=Khujand virus GN=N PE=3 SV=1	MULTI-MSMS	20100719_Velos1_TaGe_SA_LnCap_3	3	LanCap-2	513.24	2	513.243	1024.47	51262.8	-0.77539	-0.094745	-0.87014	513.243	46.373	11.567	0.32125	46.373	46.244	46.565	0	NA	0	0	0	0.077722	1	6761	38.276	17.406	1	9627300
EYEAAESVK	9	Unmodified	_EYEAAESVK_					0	0	0	Q6X1D4	Q6X1D4	Q6X1D4			>sp|Q6X1D4|NCAP_KHUV Nucleoprotein OS=Khujand virus GN=N PE=3 SV=1	MULTI-MSMS	20100719_Velos1_TaGe_SA_LnCap_4	4	LanCap-2	513.24	2	513.243	1024.47	52426.4	-0.27932	0.29974	0.020423	513.243	47.148	11.68	0.34116	47.148	46.9	47.241	-3.8147e-06	NA	0	0	0	0.016741	1	6577	56.729	26.043	1	4241200
EYEAAESVK	9	Unmodified	_EYEAAESVK_					0	0	0	Q6X1D4	Q6X1D4	Q6X1D4			>sp|Q6X1D4|NCAP_KHUV Nucleoprotein OS=Khujand virus GN=N PE=3 SV=1	MULTI-MSMS	20100719_Velos1_TaGe_SA_MCF7_03	3	MCF7-2	513.24	2	513.243	1024.47	52032.2	0.071425	-0.20059	-0.12917	513.243	46.514	11.585	0.29559	46.514	46.35	46.645	0	NA	0	0	0	0.078699	1	6658	38.086	7.3995	1	5038000
EYEAAESVK	9	Unmodified	_EYEAAESVK_					0	0	0	Q6X1D4	Q6X1D4	Q6X1D4			>sp|Q6X1D4|NCAP_KHUV Nucleoprotein OS=Khujand virus GN=N PE=3 SV=1	MULTI-MSMS	20100721_Velos1_TaGe_SA_U2OS_3	3	U2OS-2	513.24	2	513.243	1024.47	52711.1	-0.2302	0.59681	0.36661	513.243	46.572	11.593	0.38441	46.572	46.372	46.757	3.8147e-06	NA	0	0	0	0.039843	1	6449	46.158	10.713	1	2647500
EYEAAESVK	9	Unmodified	_EYEAAESVK_					0	0	0	Q6X1D4	Q6X1D4	Q6X1D4			>sp|Q6X1D4|NCAP_KHUV Nucleoprotein OS=Khujand virus GN=N PE=3 SV=1	MULTI-MSMS	20100723_Velos1_TaGe_SA_Hek293_03	3	HEK293-2	513.24	2	513.243	1024.47	52130.7	-0.24527	0.11793	-0.12733	513.243	46.784	11.626	0.5035	46.784	46.453	46.957	0	NA	0	0	0	0.0073711	1	7041	66.621	35.935	1	8310000
EYEAAESVK	9	Unmodified	_EYEAAESVK_					0	0	0	Q6X1D4	Q6X1D4	Q6X1D4			>sp|Q6X1D4|NCAP_KHUV Nucleoprotein OS=Khujand virus GN=N PE=3 SV=1	MULTI-MSMS	20100730_Velos1_TaGe_SA_Jurkat_03	3	Jurkat-2	513.24	2	513.243	1024.47	52142.8	0.40575	0.01376	0.41951	513.243	47.829	11.788	0.2985	47.829	47.62	47.918	0	NA	0	0	0	0.0054943	1	5971	69.598	42.295	1	1018600
EYEAAESVK	9	Unmodified	_EYEAAESVK_					0	0	0	Q6X1D4	Q6X1D4	Q6X1D4			>sp|Q6X1D4|NCAP_KHUV Nucleoprotein OS=Khujand virus GN=N PE=3 SV=1	MULTI-MSMS	20101210_Velos1_AnWe_SA_LnCap_3	3	LanCap-3	513.24	2	513.243	1024.47	52118.1	1.6444	-1.9673	-0.32292	513.243	38.676	10.449	0.79108	38.676	38.262	39.053	0	NA	0	0	0	0.00047029	1	6644	103.19	37.313	1	7550000
EYEAAESVK	9	Unmodified	_EYEAAESVK_					0	0	0	Q6X1D4	Q6X1D4	Q6X1D4			>sp|Q6X1D4|NCAP_KHUV Nucleoprotein OS=Khujand virus GN=N PE=3 SV=1	MULTI-MSMS	20101210_Velos1_AnWe_SA_LnCap_4	4	LanCap-3	513.24	2	513.243	1024.47	50431	2.8641	0.44101	3.3051	513.244	45.039	11.504	0.781	45.039	44.601	45.382	0	NA	0	0	0	0.019664	1	6133	54.416	6.7591	1	462240
EYEAAESVK	9	Unmodified	_EYEAAESVK_					0	0	0	Q6X1D4	Q6X1D4	Q6X1D4			>sp|Q6X1D4|NCAP_KHUV Nucleoprotein OS=Khujand virus GN=N PE=3 SV=1	MULTI-MSMS	20101210_Velos1_AnWe_SA_LnCap_5	5	LanCap-3	513.24	2	513.243	1024.47	50951.6	3.3551	-1.2091	2.146	513.242	42.71	11.119	0.43283	42.71	42.424	42.856	0	NA	0	0	0	0.014588	1	6173	58.433	15.564	1	511880
EYEAAESVK	9	Unmodified	_EYEAAESVK_					0	0	0	Q6X1D4	Q6X1D4	Q6X1D4			>sp|Q6X1D4|NCAP_KHUV Nucleoprotein OS=Khujand virus GN=N PE=3 SV=1	MULTI-MSMS	20101210_Velos1_AnWe_SA_MCF7_3	3	MCF7-3	513.24	2	513.243	1024.47	51611.3	2.1329	-2.0686	0.064299	513.243	42.901	11.147	0.75625	42.901	42.471	43.227	0	NA	0	0	0	0.0010269	1	7142	93.649	44.207	1	2763900
EYEAAESVK	9	Unmodified	_EYEAAESVK_					0	0	0	Q6X1D4	Q6X1D4	Q6X1D4			>sp|Q6X1D4|NCAP_KHUV Nucleoprotein OS=Khujand virus GN=N PE=3 SV=1	MULTI-MSMS	20101210_Velos1_AnWe_SA_MCF7_4	4	MCF7-3	513.25	2	513.243	1024.47	52353.2	2.0741	0.94396	3.018	513.243	38.5	10.421	0.43683	38.5	38.277	38.714	0	NA	0	0	0	0.0028254	1	6011	80.455	31.013	1	694410
EYEAAESVK	9	Unmodified	_EYEAAESVK_					0	0	0	Q6X1D4	Q6X1D4	Q6X1D4			>sp|Q6X1D4|NCAP_KHUV Nucleoprotein OS=Khujand virus GN=N PE=3 SV=1	MULTI-MSMS	20101210_Velos1_AnWe_SA_MCF7_5	5	MCF7-3	513.24	2	513.243	1024.47	50276.5	3.2867	-0.15217	3.1345	513.243	52.449	12.739	0.56433	52.449	52.125	52.69	0	NA	0	0	0	0.041953	1	5960	45.368	12.105	1	104000
EYEAAESVK	9	Unmodified	_EYEAAESVK_					0	0	0	Q6X1D4	Q6X1D4	Q6X1D4			>sp|Q6X1D4|NCAP_KHUV Nucleoprotein OS=Khujand virus GN=N PE=3 SV=1	MULTI-MSMS	20101210_Velos1_AnWe_SA_U2OS_3	3	U2OS-3	513.24	2	513.243	1024.47	51571.2	1.1785	-1.4132	-0.23479	513.243	38.187	10.365	0.60242	38.187	37.793	38.395	0	NA	0	0	0	0.025503	1	7511	51.528	41.822	1	12337000
EYEAAESVK	9	Unmodified	_EYEAAESVK_					0	0	0	Q6X1D4	Q6X1D4	Q6X1D4			>sp|Q6X1D4|NCAP_KHUV Nucleoprotein OS=Khujand virus GN=N PE=3 SV=1	MSMS	20101210_Velos1_AnWe_SA_U2OS_4	4	U2OS-3	513.24	2	513.243	1024.47	NA	NA	NA	NA	NA	44.604	11.434	1	44.604	44.104	45.104	0	NA	0	0	0	0.0065347	1	7928	83.647	34.205	1	NA
EYEAAESVK	9	Unmodified	_EYEAAESVK_					0	0	0	Q6X1D4	Q6X1D4	Q6X1D4			>sp|Q6X1D4|NCAP_KHUV Nucleoprotein OS=Khujand virus GN=N PE=3 SV=1	MULTI-MSMS	20101224_Velos1_TaGe_SA_HepG2_3	3	HepG2-3	513.24	2	513.243	1024.47	50047.1	1.3987	-0.48061	0.91809	513.243	30.698	9.1148	0.71217	30.698	30.337	31.049	0	NA	0	0	0	0.0010269	1	4012	93.649	36.471	1	1897100
EYEAAESVK	9	Unmodified	_EYEAAESVK_					0	0	0	Q6X1D4	Q6X1D4	Q6X1D4			>sp|Q6X1D4|NCAP_KHUV Nucleoprotein OS=Khujand virus GN=N PE=3 SV=1	MULTI-MSMS	20101224_Velos1_TaGe_SA_HepG2_4	4	HepG2-3	513.24	2	513.243	1024.47	49234.4	1.981	-0.69538	1.2856	513.243	30.395	9.0691	0.6875	30.395	30.152	30.84	0	NA	0	0	0	0.01895	1	3868	54.982	9.9003	1	113990
EYEAAESVK	9	Unmodified	_EYEAAESVK_					0	0	0	Q6X1D4	Q6X1D4	Q6X1D4			>sp|Q6X1D4|NCAP_KHUV Nucleoprotein OS=Khujand virus GN=N PE=3 SV=1	MULTI-MSMS	20101224_Velos1_TaGe_SA_HepG2_5	5	HepG2-3	513.24	2	513.243	1024.47	50673.9	1.134	0.20387	1.3379	513.243	31.692	9.2822	0.62442	31.692	31.377	32.001	0	NA	0	0	0	0.031137	1	4197	49.418	6.549	1	176940
EYEAAESVK	9	Unmodified	_EYEAAESVK_					0	0	0	Q6X1D4	Q6X1D4	Q6X1D4			>sp|Q6X1D4|NCAP_KHUV Nucleoprotein OS=Khujand virus GN=N PE=3 SV=1	MULTI-MSMS	20101227_Velos1_TaGe_SA_GAMG3	3	GAMG-3	513.24	2	513.243	1024.47	50876.6	1.7509	-0.9657	0.78523	513.242	25.954	8.3267	0.39992	25.954	25.745	26.145	1.9073e-06	NA	0	0	0	0.0036456	1	4280	76.1	27.003	1	4150000
EYEAAESVK	9	Unmodified	_EYEAAESVK_					0	0	0	Q6X1D4	Q6X1D4	Q6X1D4			>sp|Q6X1D4|NCAP_KHUV Nucleoprotein OS=Khujand virus GN=N PE=3 SV=1	MULTI-MSMS	20101227_Velos1_TaGe_SA_HEK293_02	2	HEK293-3	513.24	2	513.243	1024.47	51239.1	2.1503	-0.37779	1.7726	513.243	24.332	8.0548	0.55642	24.332	23.989	24.545	0	NA	0	0	0	0.022776	1	4415	52.549	20.615	1	7709100
EYEAAESVK	9	Unmodified	_EYEAAESVK_					0	0	0	Q6X1D4	Q6X1D4	Q6X1D4			>sp|Q6X1D4|NCAP_KHUV Nucleoprotein OS=Khujand virus GN=N PE=3 SV=1	MULTI-MSMS	20101227_Velos1_TaGe_SA_HEK293_03	3	HEK293-3	513.24	2	513.243	1024.47	51265.3	1.9751	0.17887	2.154	513.243	24.384	8.0659	0.45983	24.384	24.145	24.605	0	NA	0	0	0	0.00010678	1	4003	125.82	48.535	1	4103200
EYEAAESVK	9	Unmodified	_EYEAAESVK_					0	0	0	Q6X1D4	Q6X1D4	Q6X1D4			>sp|Q6X1D4|NCAP_KHUV Nucleoprotein OS=Khujand virus GN=N PE=3 SV=1	MULTI-MSMS	20101227_Velos1_TaGe_SA_HEK293_04	4	HEK293-3	513.24	2	513.243	1024.47	51381.6	1.1005	0.18063	1.2811	513.243	28.134	8.6918	0.9535	28.134	27.801	28.755	1.9073e-06	NA	0	0	0	0.021341	1	4320	53.089	14.929	1	298490
EYEAAESVK	9	Unmodified	_EYEAAESVK_					0	0	0	Q6X1D4	Q6X1D4	Q6X1D4			>sp|Q6X1D4|NCAP_KHUV Nucleoprotein OS=Khujand virus GN=N PE=3 SV=1	MULTI-MSMS	20101227_Velos1_TaGe_SA_HEK293_05	5	HEK293-3	513.24	2	513.243	1024.47	50803.6	1.7383	0.30343	2.0418	513.243	30.604	9.101	0.33391	30.604	30.414	30.747	-1.9073e-06	NA	0	0	0	0.031137	1	4715	49.418	6.549	1	97189
EYEAAESVK	9	Unmodified	_EYEAAESVK_					0	0	0	Q6X1D4	Q6X1D4	Q6X1D4			>sp|Q6X1D4|NCAP_KHUV Nucleoprotein OS=Khujand virus GN=N PE=3 SV=1	MULTI-MSMS	20101230_Velos1_TaGe_SA_Jurkat3	3	Jurkat-3	513.24	2	513.243	1024.47	50648.8	2.1439	-0.18794	1.9559	513.243	29.307	8.8879	0.81517	29.307	28.702	29.517	0	NA	0	0	0	0.0053073	1	4334	70.256	23.262	1	2283100
EYEAAESVK	9	Unmodified	_EYEAAESVK_					0	0	0	Q6X1D4	Q6X1D4	Q6X1D4			>sp|Q6X1D4|NCAP_KHUV Nucleoprotein OS=Khujand virus GN=N PE=3 SV=1	MULTI-MSMS	20101230_Velos1_TaGe_SA_Jurkat4	4	Jurkat-3	513.24	2	513.243	1024.47	51561.1	2.5874	-0.38907	2.1983	513.243	28.653	8.7771	0.76842	28.653	28.237	29.006	1.9073e-06	NA	0	0	0	0.0025355	1	4056	82.287	34.629	1	260260
FDGTMHPSVHNLLK	14	Oxidation (M)	_FDGTM(ox)HPSVHNLLK_	FDGTM(1)HPSVHNLLK		FDGTM(56.95)HPSVHNLLK		0	1	0	P17765	P17765	P17765			>sp|P17765|POLG_BYMV Genome polyprotein OS=Bean yellow mosaic virus PE=3 SV=2	MULTI-MSMS	20101215_Velos1_TaGe_SA_A549_02	2	A549-3	538.27	3	537.936	1610.79	48886.1	-0.63264	1.2162	0.58356	538.271	28.761	8.7949	0.5075	28.761	28.486	28.993	-1.9073e-06	NA	0	0	0	0.001865	1	5870	56.951	16.476	1	5461000
FDGTMHPSVHNLLK	14	Oxidation (M)	_FDGTM(ox)HPSVHNLLK_	FDGTM(1)HPSVHNLLK		FDGTM(64.65)HPSVHNLLK		0	1	0	P17765	P17765	P17765			>sp|P17765|POLG_BYMV Genome polyprotein OS=Bean yellow mosaic virus PE=3 SV=2	MULTI-MSMS	20101230_Velos1_TaGe_SA_Jurkat3	3	Jurkat-3	537.94	3	537.936	1610.79	48564.2	1.7589	1.0961	2.855	537.937	33.91	9.6554	0.39	33.91	33.709	34.099	0	NA	0	0	0	0.00073397	1	5346	64.65	18.492	1	758520
FDGTMHPSVHNLLK	14	Oxidation (M)	_FDGTM(ox)HPSVHNLLK_	FDGTM(1)HPSVHNLLK		FDGTM(26.36)HPSVHNLLK		0	1	0	P17765	P17765	P17765			>sp|P17765|POLG_BYMV Genome polyprotein OS=Bean yellow mosaic virus PE=3 SV=2	MULTI-MSMS	20101230_Velos1_TaGe_SA_Jurkat4	4	Jurkat-3	537.94	3	537.936	1610.79	48616.5	3.0594	1.2757	4.3351	537.937	34.573	9.7627	0.81942	34.573	34.219	35.038	0	NA	0	0	0	0.067923	1	5212	26.359	3.2408	1	251390
FDGTMHPSVHNLLK	14	Oxidation (M)	_FDGTM(ox)HPSVHNLLK_	FDGTM(1)HPSVHNLLK		FDGTM(25.18)HPSVHNLLK		0	1	0	P17765	P17765	P17765			>sp|P17765|POLG_BYMV Genome polyprotein OS=Bean yellow mosaic virus PE=3 SV=2	MULTI-MSMS	20101230_Velos1_TaGe_SA_Jurkat5	5	Jurkat-3	403.71	4	403.704	1610.79	58256.7	2.7178	0.53045	3.2482	403.705	36.322	10.052	1.1454	36.322	35.887	37.033	0	NA	0	0	0	0.077512	1	5419	25.178	5.9666	1	378430
FESTALFGQR	10	Unmodified	_FESTALFGQR_					0	0	0	O55528;P06447;P06829;Q06996;Q9DUD8	O55528	O55528			>sp|O55528|L_SENDO RNA-directed RNA polymerase L OS=Sendai virus (strain Ohita) GN=L PE=3 SV=1;>sp|P06447|L_SENDZ RNA-directed RNA polymerase L OS=Sendai virus (strain Z) GN=L PE=1 SV=1;>sp|P06829|L_SENDE RNA-directed RNA polymerase L OS=Sendai virus (stra	MULTI-MSMS	20101210_Velos1_AnWe_SA_MCF7_6	6	MCF7-3	578.29	2	578.293	1154.57	48324.5	2.1836	1.3895	3.5731	578.294	71.635	15.939	0.40833	71.635	71.402	71.81	0	NA	0	0	0	0.00022754	1	12519	96.331	25.108	1	1285200
FESTALFGQR	10	Unmodified	_FESTALFGQR_					0	0	0	O55528;P06447;P06829;Q06996;Q9DUD8	O55528	O55528			>sp|O55528|L_SENDO RNA-directed RNA polymerase L OS=Sendai virus (strain Ohita) GN=L PE=3 SV=1;>sp|P06447|L_SENDZ RNA-directed RNA polymerase L OS=Sendai virus (strain Z) GN=L PE=1 SV=1;>sp|P06829|L_SENDE RNA-directed RNA polymerase L OS=Sendai virus (stra	MULTI-MSMS	20101210_Velos1_AnWe_SA_U2OS_6	6	U2OS-3	578.29	2	578.293	1154.57	46773.1	2.0254	-0.52334	1.5021	578.293	72.705	16.114	0.53075	72.705	72.461	72.992	0	NA	0	0	0	0.0049679	1	13465	64.297	49.999	1	1022000
FETTRSGSYYAQDTK	15	Unmodified	_FETTRSGSYYAQDTK_					0	0	0	P36749	P36749	P36749			>sp|P36749|VL2_HPV14 Minor capsid protein L2 OS=Human papillomavirus type 14 GN=L2 PE=3 SV=1	MULTI-MSMS	20101230_Velos1_TaGe_SA_Jurkat4	4	Jurkat-3	439.21	4	439.206	1752.8	56582.8	2.067	-0.1407	1.9263	439.206	60.499	14.084	0.85708	60.499	60.095	60.952	0	NA	0	0	0	0.018595	1	10281	49.298	49.298	1	13763000
FETTRSGSYYAQDTK	15	Unmodified	_FETTRSGSYYAQDTK_					0	0	0	P36749	P36749	P36749			>sp|P36749|VL2_HPV14 Minor capsid protein L2 OS=Human papillomavirus type 14 GN=L2 PE=3 SV=1	MULTI-MSMS	20101230_Velos1_TaGe_SA_Jurkat5	5	Jurkat-3	439.46	4	439.206	1752.8	56276.7	2.335	-0.19078	2.1442	439.206	63.064	14.509	1.2604	63.064	62.608	63.868	0	NA	0	0	0	0.0012418	1	10515	67.275	67.275	1	8544200
FETTRSGSYYAQDTK	15	Unmodified	_FETTRSGSYYAQDTK_					0	0	0	P36749	P36749	P36749			>sp|P36749|VL2_HPV14 Minor capsid protein L2 OS=Human papillomavirus type 14 GN=L2 PE=3 SV=1	MULTI-MSMS	20101230_Velos1_TaGe_SA_Jurkat6	6	Jurkat-3	439.21	4	439.206	1752.8	54963.3	1.1847	-0.020884	1.1638	439.206	62.699	14.447	0.36709	62.699	62.463	62.83	-3.8147e-06	NA	0	0	0	0.069371	1	10763	38.511	34.314	1	1746600
FLWGSSQAK	9	Unmodified	_FLWGSSQAK_					0	0	0	P03246;P03247	P03246	P03246			>sp|P03246|E1BS_ADE05 E1B protein, small T-antigen OS=Human adenovirus C serotype 5 PE=1 SV=1;>sp|P03247|E1BS_ADE02 E1B protein, small T-antigen OS=Human adenovirus C serotype 2 GN=E1B PE=1 SV=2	MULTI-MSMS	20100609_Velos1_TaGe_SA_293_1	1	HEK293-1	512.27	2	512.267	1022.52	29357.2	-4.9911	-0.22376	-5.2148	512.266	51.582	13.574	0.50425	51.582	51.32	51.824	0	NA	0	0	0	0.00098327	1	11284	94.309	94.309	1	57147000
FLWGSSQAK	9	Unmodified	_FLWGSSQAK_					0	0	0	P03246;P03247	P03246	P03246			>sp|P03246|E1BS_ADE05 E1B protein, small T-antigen OS=Human adenovirus C serotype 5 PE=1 SV=1;>sp|P03247|E1BS_ADE02 E1B protein, small T-antigen OS=Human adenovirus C serotype 2 GN=E1B PE=1 SV=2	MULTI-MSMS	20100609_Velos1_TaGe_SA_293_3	3	HEK293-1	512.26	2	512.267	1022.52	29593.5	-6.1023	-0.88851	-6.9908	512.266	81.62	17.634	0.46342	81.62	81.487	81.951	0	NA	0	0	0	0.001058	1	9662	93.178	63.511	1	5385900
FLWGSSQAK	9	Unmodified	_FLWGSSQAK_					0	0	0	P03246;P03247	P03246	P03246			>sp|P03246|E1BS_ADE05 E1B protein, small T-antigen OS=Human adenovirus C serotype 5 PE=1 SV=1;>sp|P03247|E1BS_ADE02 E1B protein, small T-antigen OS=Human adenovirus C serotype 2 GN=E1B PE=1 SV=2	MULTI-MSMS	20100723_Velos1_TaGe_SA_Hek293_02	2	HEK293-2	512.27	2	512.267	1022.52	52643.4	0.34782	-0.045786	0.30204	512.266	69.299	15.035	0.509	69.299	69.091	69.6	0	NA	0	0	0	0.018846	1	13224	55.064	37.824	1	41849000
FLWGSSQAK	9	Unmodified	_FLWGSSQAK_					0	0	0	P03246;P03247	P03246	P03246			>sp|P03246|E1BS_ADE05 E1B protein, small T-antigen OS=Human adenovirus C serotype 5 PE=1 SV=1;>sp|P03247|E1BS_ADE02 E1B protein, small T-antigen OS=Human adenovirus C serotype 2 GN=E1B PE=1 SV=2	MULTI-MSMS	20100723_Velos1_TaGe_SA_Hek293_03	3	HEK293-2	512.27	2	512.267	1022.52	53008.3	0.16062	-0.26099	-0.10037	512.266	69.295	15.036	0.25583	69.295	69.179	69.435	0	NA	0	0	0	0.099193	1	13283	35.511	28.131	1	32669000
FLWGSSQAK	9	Unmodified	_FLWGSSQAK_					0	0	0	P03246;P03247	P03246	P03246			>sp|P03246|E1BS_ADE05 E1B protein, small T-antigen OS=Human adenovirus C serotype 5 PE=1 SV=1;>sp|P03247|E1BS_ADE02 E1B protein, small T-antigen OS=Human adenovirus C serotype 2 GN=E1B PE=1 SV=2	MULTI-MSMS	20100723_Velos1_TaGe_SA_Hek293_04	4	HEK293-2	512.27	2	512.267	1022.52	52771.5	1.4058	0.026188	1.432	512.266	75.288	15.938	0.89967	75.288	74.676	75.575	0	NA	0	0	0	0.035316	1	13444	47.853	33.184	1	4738800
FLWGSSQAK	9	Unmodified	_FLWGSSQAK_					0	0	0	P03246;P03247	P03246	P03246			>sp|P03246|E1BS_ADE05 E1B protein, small T-antigen OS=Human adenovirus C serotype 5 PE=1 SV=1;>sp|P03247|E1BS_ADE02 E1B protein, small T-antigen OS=Human adenovirus C serotype 2 GN=E1B PE=1 SV=2	MULTI-MSMS	20100723_Velos1_TaGe_SA_Hek293_05	5	HEK293-2	512.27	2	512.267	1022.52	54942.6	0.77108	-0.0029892	0.76809	512.267	75.492	15.972	0.33334	75.492	75.281	75.615	0	NA	0	0	0	0.10618	1	13497	34.803	34.803	1	1305100
FLWGSSQAK	9	Unmodified	_FLWGSSQAK_					0	0	0	P03246;P03247	P03246	P03246			>sp|P03246|E1BS_ADE05 E1B protein, small T-antigen OS=Human adenovirus C serotype 5 PE=1 SV=1;>sp|P03247|E1BS_ADE02 E1B protein, small T-antigen OS=Human adenovirus C serotype 2 GN=E1B PE=1 SV=2	MULTI-MSMS	20101227_Velos1_TaGe_SA_HEK293_01	1	HEK293-3	512.27	2	512.267	1022.52	52372.3	1.0888	-0.59591	0.49287	512.266	44.844	11.476	0.63925	44.844	44.526	45.166	0	NA	0	0	0	0.00030231	1	11986	108.98	71.786	1	31672000
FLWGSSQAK	9	Unmodified	_FLWGSSQAK_					0	0	0	P03246;P03247	P03246	P03246			>sp|P03246|E1BS_ADE05 E1B protein, small T-antigen OS=Human adenovirus C serotype 5 PE=1 SV=1;>sp|P03247|E1BS_ADE02 E1B protein, small T-antigen OS=Human adenovirus C serotype 2 GN=E1B PE=1 SV=2	MULTI-MSMS	20101227_Velos1_TaGe_SA_HEK293_02	2	HEK293-3	512.27	2	512.267	1022.52	52250.6	1.2428	1.5048	2.7475	512.267	57.125	13.524	0.83633	57.125	56.739	57.575	0	NA	0	0	0	0.0046285	1	13061	72.643	40.501	1	36174000
FLWGSSQAK	9	Unmodified	_FLWGSSQAK_					0	0	0	P03246;P03247	P03246	P03246			>sp|P03246|E1BS_ADE05 E1B protein, small T-antigen OS=Human adenovirus C serotype 5 PE=1 SV=1;>sp|P03247|E1BS_ADE02 E1B protein, small T-antigen OS=Human adenovirus C serotype 2 GN=E1B PE=1 SV=2	MULTI-MSMS	20101227_Velos1_TaGe_SA_HEK293_03	3	HEK293-3	512.27	2	512.267	1022.52	50065.1	1.0796	-0.34433	0.73524	512.266	59.582	13.929	1.0656	59.582	59.11	60.175	-3.8147e-06	NA	0	0	0	0.0041663	1	12425	74.269	61.741	1	7743900
FLWGSSQAK	9	Unmodified	_FLWGSSQAK_					0	0	0	P03246;P03247	P03246	P03246			>sp|P03246|E1BS_ADE05 E1B protein, small T-antigen OS=Human adenovirus C serotype 5 PE=1 SV=1;>sp|P03247|E1BS_ADE02 E1B protein, small T-antigen OS=Human adenovirus C serotype 2 GN=E1B PE=1 SV=2	MULTI-MSMS	20101227_Velos1_TaGe_SA_HEK293_04	4	HEK293-3	512.27	2	512.267	1022.52	51991.6	1.4523	-0.8967	0.55556	512.266	67.953	15.329	2.4892	67.953	66.126	68.615	0	NA	0	0	0	0.0025355	1	12282	82.287	55.845	1	1940100
FLWGSSQAK	9	Unmodified	_FLWGSSQAK_					0	0	0	P03246;P03247	P03246	P03246			>sp|P03246|E1BS_ADE05 E1B protein, small T-antigen OS=Human adenovirus C serotype 5 PE=1 SV=1;>sp|P03247|E1BS_ADE02 E1B protein, small T-antigen OS=Human adenovirus C serotype 2 GN=E1B PE=1 SV=2	MULTI-MSMS	20101227_Velos1_TaGe_SA_HEK293_05	5	HEK293-3	512.27	2	512.267	1022.52	51929.3	0.89006	-0.60951	0.28055	512.266	73.329	16.223	0.84583	73.329	72.916	73.762	-7.6294e-06	NA	0	0	0	0.0011013	1	12956	92.838	58.451	1	362450
FNIYHYVSTVKK	12	4 Phospho (STY)	_FNIY(ph)HY(ph)VS(ph)T(ph)VKK_		FNIY(1)HY(1)VS(1)T(1)VKK		FNIY(43.54)HY(43.54)VS(43.54)T(43.54)VKK	0	0	4	P20212	P20212	P20212			>sp|P20212|C84_SSV1 Uncharacterized protein C-84 OS=Sulfolobus virus-like particle SSV1 GN=c84 PE=4 SV=1	MULTI-MSMS	20100609_Velos1_TaGe_SA_293_4	4	HEK293-1	606.89	3	606.895	1817.66	27138.5	-3.9993	-1.5395	-5.5388	606.894	45.229	12.717	1.3578	45.229	44.356	45.714	0	NA	0	0	0	0.02921	1	2796	43.544	37.241	1	807420
GACEATEEAR	10	Unmodified	_GACEATEEAR_					0	0	0	P03243	P03243	P03243			>sp|P03243|E1BL_ADE05 E1B protein, large T-antigen OS=Human adenovirus C serotype 5 PE=1 SV=1	MULTI-MSMS	20101227_Velos1_TaGe_SA_HEK293_06	6	HEK293-3	547.23	2	547.233	1092.45	49623.8	1.8989	0.72159	2.6205	547.233	12.276	6.0455	0.34775	12.276	12.055	12.403	0	NA	0	0	0	0.022198	1	1177	50.353	38.863	1	70296
GCAFYCCWK	9	Unmodified	_GCAFYCCWK_					0	0	0	P03243;P03244	P03243	P03243			>sp|P03243|E1BL_ADE05 E1B protein, large T-antigen OS=Human adenovirus C serotype 5 PE=1 SV=1;>sp|P03244|E1BL_ADE02 E1B protein, large T-antigen OS=Human adenovirus C serotype 2 GN=E1B PE=1 SV=2	MULTI-MSMS	20100609_Velos1_TaGe_SA_293_2	2	HEK293-1	626.24	2	626.241	1250.47	26527.9	-6.3465	0.55017	-5.7963	626.242	83.959	17.952	0.85892	83.959	83.527	84.386	0	NA	0	0	0	0.0026524	1	11166	81.548	67.778	1	29622000
GCAFYCCWK	9	Unmodified	_GCAFYCCWK_					0	0	0	P03243;P03244	P03243	P03243			>sp|P03243|E1BL_ADE05 E1B protein, large T-antigen OS=Human adenovirus C serotype 5 PE=1 SV=1;>sp|P03244|E1BL_ADE02 E1B protein, large T-antigen OS=Human adenovirus C serotype 2 GN=E1B PE=1 SV=2	MULTI-MSMS	20100609_Velos1_TaGe_SA_293_3	3	HEK293-1	626.24	2	626.241	1250.47	25999.7	-6.544	0.23319	-6.3108	626.242	85.732	18.196	0.75291	85.732	85.475	86.228	0	NA	0	0	0	0.0049878	1	10369	71.379	71.379	1	3842000
GCAFYCCWK	9	Unmodified	_GCAFYCCWK_					0	0	0	P03243;P03244	P03243	P03243			>sp|P03243|E1BL_ADE05 E1B protein, large T-antigen OS=Human adenovirus C serotype 5 PE=1 SV=1;>sp|P03244|E1BL_ADE02 E1B protein, large T-antigen OS=Human adenovirus C serotype 2 GN=E1B PE=1 SV=2	MULTI-MSMS	20100609_Velos1_TaGe_SA_293_4	4	HEK293-1	626.24	2	626.241	1250.47	26302.8	-2.5854	-0.39205	-2.9775	626.241	86.942	18.35	0.63275	86.942	86.653	87.286	0	NA	0	0	0	0.014281	1	8866	58.676	46.1	1	859320
GCAFYCCWK	9	Unmodified	_GCAFYCCWK_					0	0	0	P03243;P03244	P03243	P03243			>sp|P03243|E1BL_ADE05 E1B protein, large T-antigen OS=Human adenovirus C serotype 5 PE=1 SV=1;>sp|P03244|E1BL_ADE02 E1B protein, large T-antigen OS=Human adenovirus C serotype 2 GN=E1B PE=1 SV=2	MULTI-MSMS	20100609_Velos1_TaGe_SA_293_5	5	HEK293-1	626.24	2	626.241	1250.47	26660	-5.1626	1.0005	-4.1621	626.242	87.793	18.471	0.44292	87.793	87.607	88.05	-7.6294e-06	NA	0	0	0	0.004338	1	8841	73.665	61.088	1	663770
GCAFYCCWK	9	Unmodified	_GCAFYCCWK_					0	0	0	P03243;P03244	P03243	P03243			>sp|P03243|E1BL_ADE05 E1B protein, large T-antigen OS=Human adenovirus C serotype 5 PE=1 SV=1;>sp|P03244|E1BL_ADE02 E1B protein, large T-antigen OS=Human adenovirus C serotype 2 GN=E1B PE=1 SV=2	MULTI-MSMS	20100723_Velos1_TaGe_SA_Hek293_02	2	HEK293-2	626.24	2	626.241	1250.47	43571.4	-0.94348	-1.3416	-2.2851	626.24	72.911	15.584	0.55566	72.911	72.678	73.234	-7.6294e-06	NA	0	0	0	0.011379	1	14176	60.973	60.973	1	183530000
GCAFYCCWK	9	Unmodified	_GCAFYCCWK_					0	0	0	P03243;P03244	P03243	P03243			>sp|P03243|E1BL_ADE05 E1B protein, large T-antigen OS=Human adenovirus C serotype 5 PE=1 SV=1;>sp|P03244|E1BL_ADE02 E1B protein, large T-antigen OS=Human adenovirus C serotype 2 GN=E1B PE=1 SV=2	MULTI-MSMS	20100723_Velos1_TaGe_SA_Hek293_03	3	HEK293-2	626.24	2	626.241	1250.47	45694.9	-0.13109	-0.3822	-0.51329	626.241	74.073	15.759	0.55642	74.073	73.828	74.384	0	NA	0	0	0	0.12136	1	14464	33.263	27.949	1	20504000
GCAFYCCWK	9	Unmodified	_GCAFYCCWK_					0	0	0	P03243;P03244	P03243	P03243			>sp|P03243|E1BL_ADE05 E1B protein, large T-antigen OS=Human adenovirus C serotype 5 PE=1 SV=1;>sp|P03244|E1BL_ADE02 E1B protein, large T-antigen OS=Human adenovirus C serotype 2 GN=E1B PE=1 SV=2	MULTI-MSMS	20101227_Velos1_TaGe_SA_HEK293_02	2	HEK293-3	626.24	2	626.241	1250.47	45283.8	2.3595	-0.51526	1.8442	626.241	61.601	14.267	0.84917	61.601	61.229	62.078	0	NA	0	0	0	0.0050323	1	14179	71.223	71.223	1	71925000
GCAFYCCWK	9	Unmodified	_GCAFYCCWK_					0	0	0	P03243;P03244	P03243	P03243			>sp|P03243|E1BL_ADE05 E1B protein, large T-antigen OS=Human adenovirus C serotype 5 PE=1 SV=1;>sp|P03244|E1BL_ADE02 E1B protein, large T-antigen OS=Human adenovirus C serotype 2 GN=E1B PE=1 SV=2	MULTI-MSMS	20101227_Velos1_TaGe_SA_HEK293_04	4	HEK293-3	626.24	2	626.241	1250.47	45592.5	1.2799	-0.24494	1.035	626.241	72.803	16.135	0.81642	72.803	72.403	73.219	0	NA	0	0	0	0.0026524	1	13230	81.548	81.548	1	1463100
GCAFYCCWK	9	Unmodified	_GCAFYCCWK_					0	0	0	P03243;P03244	P03243	P03243			>sp|P03243|E1BL_ADE05 E1B protein, large T-antigen OS=Human adenovirus C serotype 5 PE=1 SV=1;>sp|P03244|E1BL_ADE02 E1B protein, large T-antigen OS=Human adenovirus C serotype 2 GN=E1B PE=1 SV=2	MULTI-MSMS	20101227_Velos1_TaGe_SA_HEK293_05	5	HEK293-3	626.24	2	626.241	1250.47	43745.8	1.4579	-0.35939	1.0985	626.241	76.794	16.797	0.45258	76.794	76.584	77.036	0	NA	0	0	0	0.0021891	1	13636	84.476	71.899	1	493800
GFSKILATAGTFALTQK	17	4 Phospho (STY)	_GFS(ph)KILAT(ph)AGT(ph)FALT(ph)QK_		GFS(1)KILAT(1)AGT(1)FALT(1)QK		GFS(46.32)KILAT(46.32)AGT(46.32)FALT(46.32)QK	0	0	4	P14817	P14817	P14817			>sp|P14817|VG40_BPPH8 Protein 40A OS=Enterobacteria phage phi80 GN=40 PE=4 SV=1	MULTI-MSMS	20101210_Velos1_AnWe_SA_LnCap_5	5	LanCap-3	692.29	3	691.955	2072.84	43465.9	3.1449	0.92403	4.0689	692.29	56.003	13.335	0.52066	56.003	55.784	56.305	-3.8147e-06	NA	0	0	0	0.033187	1	8881	46.319	41.109	1	30198000
GFSKILATAGTFALTQK	17	4 Phospho (STY)	_GFS(ph)KILAT(ph)AGT(ph)FALT(ph)QK_		GFS(1)KILAT(1)AGT(1)FALT(1)QK		GFS(36.64)KILAT(36.64)AGT(36.64)FALT(36.64)QK	0	0	4	P14817	P14817	P14817			>sp|P14817|VG40_BPPH8 Protein 40A OS=Enterobacteria phage phi80 GN=40 PE=4 SV=1	MULTI-MSMS	20101210_Velos1_AnWe_SA_U2OS_5	5	U2OS-3	692.29	3	691.955	2072.84	42464.9	4.5308	1.0308	5.5615	691.956	53.128	12.853	0.36334	53.128	52.948	53.311	0	NA	0	0	0	0.088424	1	4424	36.638	22.383	1	15800000
GGKTVPNFQKEAFDR	15	Unmodified	_GGKTVPNFQKEAFDR_					0	0	0	Q9YQ08;O93058;P03586;P30738;Q98745	Q9YQ08	Q9YQ08			>sp|Q9YQ08|RDRP_TMVB Replicase large subunit OS=Tobacco mosaic virus (strain B935A) PE=3 SV=1;>sp|O93058|RDRP_TMVOM Replicase large subunit OS=Tobacco mosaic virus (strain OM) PE=3 SV=1;>sp|P03586|RDRP_TMV Replicase large subunit OS=Tobacco mosaic virus (s	MULTI-MSMS	20100609_Velos1_TaGe_SA_293_1	1	HEK293-1	847.43	2	847.436	1692.86	23304.2	-5.8252	1.3155	-4.5098	847.438	19.257	9.1973	0.33275	19.257	19.05	19.383	0	NA	0	0	0	0.0017883	1	2707	76.588	33.404	1	93127000
GGKTVPNFQKEAFDR	15	Unmodified	_GGKTVPNFQKEAFDR_					0	0	0	Q9YQ08;O93058;P03586;P30738;Q98745	Q9YQ08	Q9YQ08			>sp|Q9YQ08|RDRP_TMVB Replicase large subunit OS=Tobacco mosaic virus (strain B935A) PE=3 SV=1;>sp|O93058|RDRP_TMVOM Replicase large subunit OS=Tobacco mosaic virus (strain OM) PE=3 SV=1;>sp|P03586|RDRP_TMV Replicase large subunit OS=Tobacco mosaic virus (s	MULTI-MSMS	20100611_Velos1_TaGe_SA_Hela_2	2	HeLa-1	847.93	2	847.436	1692.86	23382.7	-6.289	1.5583	-4.7307	847.939	50.29	13.396	0.41142	50.29	50.109	50.52	0	NA	0	0	0	0.0017883	1	3801	76.588	27.884	1	2380900
GGKTVPNFQKEAFDR	15	Unmodified	_GGKTVPNFQKEAFDR_					0	0	0	Q9YQ08;O93058;P03586;P30738;Q98745	Q9YQ08	Q9YQ08			>sp|Q9YQ08|RDRP_TMVB Replicase large subunit OS=Tobacco mosaic virus (strain B935A) PE=3 SV=1;>sp|O93058|RDRP_TMVOM Replicase large subunit OS=Tobacco mosaic virus (strain OM) PE=3 SV=1;>sp|P03586|RDRP_TMV Replicase large subunit OS=Tobacco mosaic virus (s	MULTI-MSMS	20101224_Velos1_TaGe_SA_HeLa_01	1	HeLa-3	847.44	2	847.436	1692.86	39963.1	2.2092	0.82784	3.037	847.938	22.733	7.7895	0.28775	22.733	22.572	22.86	1.9073e-06	NA	0	0	0	0.0017883	1	4702	76.588	29.551	1	9860100
GGKTVPNFQKEAFDR	15	Unmodified	_GGKTVPNFQKEAFDR_					0	0	0	Q9YQ08;O93058;P03586;P30738;Q98745	Q9YQ08	Q9YQ08			>sp|Q9YQ08|RDRP_TMVB Replicase large subunit OS=Tobacco mosaic virus (strain B935A) PE=3 SV=1;>sp|O93058|RDRP_TMVOM Replicase large subunit OS=Tobacco mosaic virus (strain OM) PE=3 SV=1;>sp|P03586|RDRP_TMV Replicase large subunit OS=Tobacco mosaic virus (s	MULTI-MSMS	20101227_Velos1_TaGe_SA_GAMG_101230100451	1	GAMG-3	847.44	2	847.436	1692.86	39838.3	2.7329	1.3083	4.0412	847.939	24.67	8.1114	0.37942	24.67	24.467	24.846	0	NA	0	0	0	0.0085016	1	4923	63.185	18.729	1	10039000
GHATTELCYDTLAK	14	Unmodified	_GHATTELCYDTLAK_					0	0	0	O72539	O72539	O72539			>sp|O72539|DPOL_ADEB2 DNA polymerase OS=Bovine adenovirus 2 GN=POL PE=3 SV=1	MULTI-MSMS	20100609_Velos1_TaGe_SA_GAMG_6	6	GAMG-1	527.25	3	527.252	1578.73	29610.1	-3.0347	0.59284	-2.4419	527.586	92.498	19.11	1.4955	92.498	92.032	93.527	0	NA	0	0	0	0.00075553	1	8732	67.997	12.736	1	971350
GHHVDPPVYYK	11	Unmodified	_GHHVDPPVYYK_					0	0	0	P0C6V7;P0C6F3	P0C6V7	P0C6V7			>sp|P0C6V7|R1AB_BEV Replicase polyprotein 1ab OS=Berne virus GN=rep PE=1 SV=1;>sp|P0C6F3|R1A_BEV Replicase polyprotein 1a OS=Berne virus GN=1a PE=1 SV=1	MULTI-MSMS	20101230_Velos1_TaGe_SA_Jurkat2	2	Jurkat-3	656.33	2	656.328	1310.64	45185.3	2.8567	-1.284	1.5727	656.326	49.873	12.309	0.73567	49.873	49.487	50.223	0	NA	0	0	0	0.076215	1	9585	33.875	7.7578	1	3945500
GHRPGTHWEVDFTEVKPGLYGYK	23	Unmodified	_GHRPGTHWEVDFTEVKPGLYGYK_					0	0	0	A1Z651;Q2F7J0;Q2F7J3	A1Z651	A1Z651			>sp|A1Z651|POL_XMRV6 Gag-Pol polyprotein OS=Xenotropic MuLV-related virus (isolate VP62) GN=gag-pol PE=1 SV=1;>sp|Q2F7J0|POL_XMRV4 Gag-Pol polyprotein OS=Xenotropic MuLV-related virus (isolate VP42) GN=gag-pol PE=3 SV=1;>sp|Q2F7J3|POL_XMRV3 Gag-Pol polypro	MULTI-MSMS	20100719_Velos1_TaGe_SA_LnCap_4	4	LanCap-2	535.67	5	535.47	2672.31	50523.6	-0.51523	-0.25046	-0.76569	535.67	91.797	18.438	0.79992	91.797	91.432	92.232	0	NA	0	0	0	0.046309	1	17963	43.841	24.149	1	22950000
GHRPGTHWEVDFTEVKPGLYGYK	23	Unmodified	_GHRPGTHWEVDFTEVKPGLYGYK_					0	0	0	A1Z651;Q2F7J0;Q2F7J3	A1Z651	A1Z651			>sp|A1Z651|POL_XMRV6 Gag-Pol polyprotein OS=Xenotropic MuLV-related virus (isolate VP62) GN=gag-pol PE=1 SV=1;>sp|Q2F7J0|POL_XMRV4 Gag-Pol polyprotein OS=Xenotropic MuLV-related virus (isolate VP42) GN=gag-pol PE=3 SV=1;>sp|Q2F7J3|POL_XMRV3 Gag-Pol polypro	MULTI-MSMS	20100719_Velos1_TaGe_SA_LnCap_4	4	LanCap-2	669.34	4	669.086	2672.31	47041	-0.96102	0.95439	-0.0066365	669.337	91.78	18.438	0.67734	91.78	91.432	92.109	0	NA	0	0	0	0.018638	1	17977	50.858	23.731	1	5985100
GITQGPNESPSAFLER	16	Unmodified	_GITQGPNESPSAFLER_					0	0	0	P03336;P21435;Q27ID9;Q2F7I9;Q8UN02;P03332;P27460;Q2F7J2;P03334;P26805;P26807;P26806;P32594;A1Z651;Q2F7J0;Q2F7J3;P03355;P11269	P03336;A1Z651;P11269	A1Z651			>sp|P03336|GAG_MLVAV Gag polyprotein OS=AKV murine leukemia virus GN=gag PE=1 SV=3;>sp|P21435|GAG_MLVHO Gag polyprotein OS=Hortulanus murine leukemia virus GN=gag PE=3 SV=3;>sp|Q27ID9|GAG_XMRV6 Gag polyprotein OS=Xenotropic MuLV-related virus (isolate VP62	MULTI-MSMS	20100618_Velos1_TaGe_SA_LanCap_1	1	LanCap-1	851.92	2	851.923	1701.83	22919.6	-6.1499	-0.18072	-6.3307	851.923	93.713	19.275	1.9795	93.713	93.055	95.034	0	NA	0	0	0	4.6534e-12	1	20899	118.47	95.332	1	150900000
GITQGPNESPSAFLER	16	Unmodified	_GITQGPNESPSAFLER_					0	0	0	P03336;P21435;Q27ID9;Q2F7I9;Q8UN02;P03332;P27460;Q2F7J2;P03334;P26805;P26807;P26806;P32594;A1Z651;Q2F7J0;Q2F7J3;P03355;P11269	P03336;A1Z651;P11269	A1Z651			>sp|P03336|GAG_MLVAV Gag polyprotein OS=AKV murine leukemia virus GN=gag PE=1 SV=3;>sp|P21435|GAG_MLVHO Gag polyprotein OS=Hortulanus murine leukemia virus GN=gag PE=3 SV=3;>sp|Q27ID9|GAG_XMRV6 Gag polyprotein OS=Xenotropic MuLV-related virus (isolate VP62	MULTI-MSMS	20100618_Velos1_TaGe_SA_LanCap_2	2	LanCap-1	851.92	2	851.923	1701.83	22992.1	-7.0767	0.41009	-6.6666	851.924	101.73	20.357	0.28609	101.73	101.58	101.86	0	NA	0	0	0	0.0082865	1	18048	44.294	35.695	1	3914800
GITQGPNESPSAFLER	16	Unmodified	_GITQGPNESPSAFLER_					0	0	0	P03336;P21435;Q27ID9;Q2F7I9;Q8UN02;P03332;P27460;Q2F7J2;P03334;P26805;P26807;P26806;P32594;A1Z651;Q2F7J0;Q2F7J3;P03355;P11269	P03336;A1Z651;P11269	A1Z651			>sp|P03336|GAG_MLVAV Gag polyprotein OS=AKV murine leukemia virus GN=gag PE=1 SV=3;>sp|P21435|GAG_MLVHO Gag polyprotein OS=Hortulanus murine leukemia virus GN=gag PE=3 SV=3;>sp|Q27ID9|GAG_XMRV6 Gag polyprotein OS=Xenotropic MuLV-related virus (isolate VP62	MULTI-MSMS	20100719_Velos1_TaGe_SA_LnCap_1	1	LanCap-2	851.92	2	851.923	1701.83	40009.5	-2.0982	0.10733	-1.9909	851.924	77.192	16.228	0.687	77.192	76.818	77.505	0	NA	0	0	0	2.6294e-12	1	16596	121.79	102.96	1	692470000
GITQGPNESPSAFLER	16	Unmodified	_GITQGPNESPSAFLER_					0	0	0	P03336;P21435;Q27ID9;Q2F7I9;Q8UN02;P03332;P27460;Q2F7J2;P03334;P26805;P26807;P26806;P32594;A1Z651;Q2F7J0;Q2F7J3;P03355;P11269	P03336;A1Z651;P11269	A1Z651			>sp|P03336|GAG_MLVAV Gag polyprotein OS=AKV murine leukemia virus GN=gag PE=1 SV=3;>sp|P21435|GAG_MLVHO Gag polyprotein OS=Hortulanus murine leukemia virus GN=gag PE=3 SV=3;>sp|Q27ID9|GAG_XMRV6 Gag polyprotein OS=Xenotropic MuLV-related virus (isolate VP62	MULTI-MSMS	20101210_Velos1_AnWe_SA_LnCap_1	1	LanCap-3	851.93	2	851.923	1701.83	39550.3	1.613	0.43859	2.0516	851.924	70.537	15.758	0.80167	70.537	70.128	70.929	0	NA	0	0	0	1.7128e-27	1	20055	156.57	130.02	1	230960000
GLDLLFLK	8	Unmodified	_GLDLLFLK_					0	0	0	Q27ID8;Q2F7I8;Q2F7J1;P31794;P03388;P08360;P26804;P03385;P15073;P21415	Q27ID8;P15073;P21415	Q27ID8			>sp|Q27ID8|ENV_XMRV6 Envelope glycoprotein OS=Xenotropic MuLV-related virus (isolate VP62) GN=env PE=3 SV=1;>sp|Q2F7I8|ENV_XMRV4 Envelope glycoprotein OS=Xenotropic MuLV-related virus (isolate VP42) GN=env PE=3 SV=1;>sp|Q2F7J1|ENV_XMRV3 Envelope glycoprote	MULTI-MSMS	20100609_Velos1_TaGe_SA_293_1	1	HEK293-1	459.79	2	459.787	917.559	30930.9	-2.9295	-0.35039	-3.2799	459.786	187.46	77.371	0.24165	187.46	187.27	187.51	0	NA	0	0	0	0.048078	1	40964	50.127	12.568	1	1520000
GLDLLFLK	8	Unmodified	_GLDLLFLK_					0	0	0	Q27ID8;Q2F7I8;Q2F7J1;P31794;P03388;P08360;P26804;P03385;P15073;P21415	Q27ID8;P15073;P21415	Q27ID8			>sp|Q27ID8|ENV_XMRV6 Envelope glycoprotein OS=Xenotropic MuLV-related virus (isolate VP62) GN=env PE=3 SV=1;>sp|Q2F7I8|ENV_XMRV4 Envelope glycoprotein OS=Xenotropic MuLV-related virus (isolate VP42) GN=env PE=3 SV=1;>sp|Q2F7J1|ENV_XMRV3 Envelope glycoprote	MULTI-MSMS	20100611_Velos1_TaGe_SA_HepG2_1	1	HepG2-1	459.79	2	459.787	917.559	31543.9	-4.2364	0.10253	-4.1339	459.787	187.46	77.092	0.22656	187.46	187.3	187.52	0	NA	0	0	0	0.048078	1	40715	50.127	5.0452	1	2512500
GLDLLFLK	8	Unmodified	_GLDLLFLK_					0	0	0	Q27ID8;Q2F7I8;Q2F7J1;P31794;P03388;P08360;P26804;P03385;P15073;P21415	Q27ID8;P15073;P21415	Q27ID8			>sp|Q27ID8|ENV_XMRV6 Envelope glycoprotein OS=Xenotropic MuLV-related virus (isolate VP62) GN=env PE=3 SV=1;>sp|Q2F7I8|ENV_XMRV4 Envelope glycoprotein OS=Xenotropic MuLV-related virus (isolate VP42) GN=env PE=3 SV=1;>sp|Q2F7J1|ENV_XMRV3 Envelope glycoprote	MULTI-MSMS	20100618_Velos1_TaGe_SA_LanCap_2	2	LanCap-1	459.79	2	459.787	917.559	31011.8	-4.005	-0.10633	-4.1114	459.787	172.82	29.978	2.0932	172.82	172.26	174.36	0	NA	0	0	0	0.0063237	2	29741	85.064	40.617	1	14054000
GLDLLFLK	8	Unmodified	_GLDLLFLK_					0	0	0	Q27ID8;Q2F7I8;Q2F7J1;P31794;P03388;P08360;P26804;P03385;P15073;P21415	Q27ID8;P15073;P21415	Q27ID8			>sp|Q27ID8|ENV_XMRV6 Envelope glycoprotein OS=Xenotropic MuLV-related virus (isolate VP62) GN=env PE=3 SV=1;>sp|Q2F7I8|ENV_XMRV4 Envelope glycoprotein OS=Xenotropic MuLV-related virus (isolate VP42) GN=env PE=3 SV=1;>sp|Q2F7J1|ENV_XMRV3 Envelope glycoprote	MULTI-MSMS	20100618_Velos1_TaGe_SA_LanCap_3	3	LanCap-1	459.79	2	459.787	917.559	32483.7	-2.3718	-0.239	-2.6108	459.786	168.08	29.337	0.82623	168.08	167.71	168.54	0	NA	0	0	0	0.020044	1	27398	63.486	32.916	1	405160
GLDLLFLK	8	Unmodified	_GLDLLFLK_					0	0	0	Q27ID8;Q2F7I8;Q2F7J1;P31794;P03388;P08360;P26804;P03385;P15073;P21415	Q27ID8;P15073;P21415	Q27ID8			>sp|Q27ID8|ENV_XMRV6 Envelope glycoprotein OS=Xenotropic MuLV-related virus (isolate VP62) GN=env PE=3 SV=1;>sp|Q2F7I8|ENV_XMRV4 Envelope glycoprotein OS=Xenotropic MuLV-related virus (isolate VP42) GN=env PE=3 SV=1;>sp|Q2F7J1|ENV_XMRV3 Envelope glycoprote	MULTI-MSMS	20100618_Velos1_TaGe_SA_LanCap_3	3	LanCap-1	459.79	2	459.787	917.559	30953	-3.1579	0.023832	-3.1341	459.787	170.56	29.672	5.0254	170.56	169.68	174.71	0	NA	0	0	0	0.0055901	2	27657	87.616	43.169	1	50975000
GLDLLFLK	8	Unmodified	_GLDLLFLK_					0	0	0	Q27ID8;Q2F7I8;Q2F7J1;P31794;P03388;P08360;P26804;P03385;P15073;P21415	Q27ID8;P15073;P21415	Q27ID8			>sp|Q27ID8|ENV_XMRV6 Envelope glycoprotein OS=Xenotropic MuLV-related virus (isolate VP62) GN=env PE=3 SV=1;>sp|Q2F7I8|ENV_XMRV4 Envelope glycoprotein OS=Xenotropic MuLV-related virus (isolate VP42) GN=env PE=3 SV=1;>sp|Q2F7J1|ENV_XMRV3 Envelope glycoprote	MULTI-MSMS	20100618_Velos1_TaGe_SA_LanCap_4	4	LanCap-1	459.79	2	459.787	917.559	30796.2	-2.9261	-0.24092	-3.167	459.787	171.64	29.816	3.79	171.64	171.06	174.85	0	NA	0	0	0	0.0057778	2	24025	86.953	42.506	1	26252000
GLDLLFLK	8	Unmodified	_GLDLLFLK_					0	0	0	Q27ID8;Q2F7I8;Q2F7J1;P31794;P03388;P08360;P26804;P03385;P15073;P21415	Q27ID8;P15073;P21415	Q27ID8			>sp|Q27ID8|ENV_XMRV6 Envelope glycoprotein OS=Xenotropic MuLV-related virus (isolate VP62) GN=env PE=3 SV=1;>sp|Q2F7I8|ENV_XMRV4 Envelope glycoprotein OS=Xenotropic MuLV-related virus (isolate VP42) GN=env PE=3 SV=1;>sp|Q2F7J1|ENV_XMRV3 Envelope glycoprote	MULTI-MSMS	20100618_Velos1_TaGe_SA_LanCap_5	5	LanCap-1	459.79	2	459.787	917.559	31183.4	-2.3419	-0.45233	-2.7942	459.787	173.22	30.632	2.8508	173.22	172.66	175.51	0	NA	0	0	0	0.0106	1	23186	75.38	41.583	1	14065000
GLDLLFLK	8	Unmodified	_GLDLLFLK_					0	0	0	Q27ID8;Q2F7I8;Q2F7J1;P31794;P03388;P08360;P26804;P03385;P15073;P21415	Q27ID8;P15073;P21415	Q27ID8			>sp|Q27ID8|ENV_XMRV6 Envelope glycoprotein OS=Xenotropic MuLV-related virus (isolate VP62) GN=env PE=3 SV=1;>sp|Q2F7I8|ENV_XMRV4 Envelope glycoprotein OS=Xenotropic MuLV-related virus (isolate VP42) GN=env PE=3 SV=1;>sp|Q2F7J1|ENV_XMRV3 Envelope glycoprote	MULTI-MSMS	20100618_Velos1_TaGe_SA_LanCap_6	6	LanCap-1	459.79	2	459.787	917.559	31409.6	-4.2745	-0.13428	-4.4088	459.786	167.85	29.305	1.0993	167.85	167.46	168.56	0	NA	0	0	0	0.0055901	1	25003	87.616	43.169	1	13455000
GLDLLFLK	8	Unmodified	_GLDLLFLK_					0	0	0	Q27ID8;Q2F7I8;Q2F7J1;P31794;P03388;P08360;P26804;P03385;P15073;P21415	Q27ID8;P15073;P21415	Q27ID8			>sp|Q27ID8|ENV_XMRV6 Envelope glycoprotein OS=Xenotropic MuLV-related virus (isolate VP62) GN=env PE=3 SV=1;>sp|Q2F7I8|ENV_XMRV4 Envelope glycoprotein OS=Xenotropic MuLV-related virus (isolate VP42) GN=env PE=3 SV=1;>sp|Q2F7J1|ENV_XMRV3 Envelope glycoprote	MULTI-MSMS	20100719_Velos1_TaGe_SA_LnCap_2	2	LanCap-2	459.79	2	459.787	917.559	55177.7	0.015245	0.15541	0.17066	459.787	153.67	27.801	4.7488	153.67	152.5	157.25	-1.5259e-05	NA	0	0	0	0.016443	3	35200	67.169	34.329	1	383230000
GLDLLFLK	8	Unmodified	_GLDLLFLK_					0	0	0	Q27ID8;Q2F7I8;Q2F7J1;P31794;P03388;P08360;P26804;P03385;P15073;P21415	Q27ID8;P15073;P21415	Q27ID8			>sp|Q27ID8|ENV_XMRV6 Envelope glycoprotein OS=Xenotropic MuLV-related virus (isolate VP62) GN=env PE=3 SV=1;>sp|Q2F7I8|ENV_XMRV4 Envelope glycoprotein OS=Xenotropic MuLV-related virus (isolate VP42) GN=env PE=3 SV=1;>sp|Q2F7J1|ENV_XMRV3 Envelope glycoprote	MULTI-MSMS	20100719_Velos1_TaGe_SA_LnCap_3	3	LanCap-2	459.79	2	459.787	917.559	55292.2	0.21019	0.84736	1.0575	459.787	150.28	27.287	0.86467	150.28	149.79	150.65	0	NA	0	0	0	0.042288	1	33070	51.854	19.014	1	960340
GLDLLFLK	8	Unmodified	_GLDLLFLK_					0	0	0	Q27ID8;Q2F7I8;Q2F7J1;P31794;P03388;P08360;P26804;P03385;P15073;P21415	Q27ID8;P15073;P21415	Q27ID8			>sp|Q27ID8|ENV_XMRV6 Envelope glycoprotein OS=Xenotropic MuLV-related virus (isolate VP62) GN=env PE=3 SV=1;>sp|Q2F7I8|ENV_XMRV4 Envelope glycoprotein OS=Xenotropic MuLV-related virus (isolate VP42) GN=env PE=3 SV=1;>sp|Q2F7J1|ENV_XMRV3 Envelope glycoprote	MULTI-MSMS	20100719_Velos1_TaGe_SA_LnCap_3	3	LanCap-2	459.79	2	459.787	917.559	54608.6	-0.53825	0.22833	-0.30992	459.787	152.73	27.661	3.8179	152.73	150.55	154.37	0	NA	0	0	0	0.026678	3	33449	58.917	29.541	1	319710000
GLDLLFLK	8	Unmodified	_GLDLLFLK_					0	0	0	Q27ID8;Q2F7I8;Q2F7J1;P31794;P03388;P08360;P26804;P03385;P15073;P21415	Q27ID8;P15073;P21415	Q27ID8			>sp|Q27ID8|ENV_XMRV6 Envelope glycoprotein OS=Xenotropic MuLV-related virus (isolate VP62) GN=env PE=3 SV=1;>sp|Q2F7I8|ENV_XMRV4 Envelope glycoprotein OS=Xenotropic MuLV-related virus (isolate VP42) GN=env PE=3 SV=1;>sp|Q2F7J1|ENV_XMRV3 Envelope glycoprote	MULTI-MSMS	20100719_Velos1_TaGe_SA_LnCap_3	3	LanCap-2	459.79	2	459.787	917.559	55109	-0.65944	0.1464	-0.51303	459.786	155.05	28.017	2.4348	155.05	154.32	156.75	0	NA	0	0	0	0.048078	2	34144	50.127	24.187	1	5429700
GLDLLFLK	8	Unmodified	_GLDLLFLK_					0	0	0	Q27ID8;Q2F7I8;Q2F7J1;P31794;P03388;P08360;P26804;P03385;P15073;P21415	Q27ID8;P15073;P21415	Q27ID8			>sp|Q27ID8|ENV_XMRV6 Envelope glycoprotein OS=Xenotropic MuLV-related virus (isolate VP62) GN=env PE=3 SV=1;>sp|Q2F7I8|ENV_XMRV4 Envelope glycoprotein OS=Xenotropic MuLV-related virus (isolate VP42) GN=env PE=3 SV=1;>sp|Q2F7J1|ENV_XMRV3 Envelope glycoprote	MULTI-MSMS	20100719_Velos1_TaGe_SA_LnCap_3	3	LanCap-2	459.79	2	459.787	917.559	55310.5	-0.48012	-0.03462	-0.51474	459.787	157.15	28.329	1.2527	157.15	156.61	157.86	0	NA	0	0	0	0.069222	1	34563	44.395	22.867	1	998260
GLDLLFLK	8	Unmodified	_GLDLLFLK_					0	0	0	Q27ID8;Q2F7I8;Q2F7J1;P31794;P03388;P08360;P26804;P03385;P15073;P21415	Q27ID8;P15073;P21415	Q27ID8			>sp|Q27ID8|ENV_XMRV6 Envelope glycoprotein OS=Xenotropic MuLV-related virus (isolate VP62) GN=env PE=3 SV=1;>sp|Q2F7I8|ENV_XMRV4 Envelope glycoprotein OS=Xenotropic MuLV-related virus (isolate VP42) GN=env PE=3 SV=1;>sp|Q2F7J1|ENV_XMRV3 Envelope glycoprote	MULTI-MSMS	20100719_Velos1_TaGe_SA_LnCap_4	4	LanCap-2	459.79	2	459.787	917.559	55249.1	-0.073381	0.7293	0.65592	459.787	153.53	27.782	2.7434	153.53	152.58	155.32	0	NA	0	0	0	0.017515	3	32608	66.073	33.718	1	156570000
GLDLLFLK	8	Unmodified	_GLDLLFLK_					0	0	0	Q27ID8;Q2F7I8;Q2F7J1;P31794;P03388;P08360;P26804;P03385;P15073;P21415	Q27ID8;P15073;P21415	Q27ID8			>sp|Q27ID8|ENV_XMRV6 Envelope glycoprotein OS=Xenotropic MuLV-related virus (isolate VP62) GN=env PE=3 SV=1;>sp|Q2F7I8|ENV_XMRV4 Envelope glycoprotein OS=Xenotropic MuLV-related virus (isolate VP42) GN=env PE=3 SV=1;>sp|Q2F7J1|ENV_XMRV3 Envelope glycoprote	MULTI-MSMS	20100719_Velos1_TaGe_SA_LnCap_5	5	LanCap-2	459.79	2	459.787	917.559	55150.9	0.0072933	0.30128	0.30858	459.787	153.77	27.817	1.9532	153.77	153.26	155.22	0	NA	0	0	0	0.053323	1	32714	48.561	19.185	1	75548000
GLDLLFLK	8	Unmodified	_GLDLLFLK_					0	0	0	Q27ID8;Q2F7I8;Q2F7J1;P31794;P03388;P08360;P26804;P03385;P15073;P21415	Q27ID8;P15073;P21415	Q27ID8			>sp|Q27ID8|ENV_XMRV6 Envelope glycoprotein OS=Xenotropic MuLV-related virus (isolate VP62) GN=env PE=3 SV=1;>sp|Q2F7I8|ENV_XMRV4 Envelope glycoprotein OS=Xenotropic MuLV-related virus (isolate VP42) GN=env PE=3 SV=1;>sp|Q2F7J1|ENV_XMRV3 Envelope glycoprote	MULTI-MSMS	20100719_Velos1_TaGe_SA_LnCap_6	6	LanCap-2	459.79	2	459.787	917.559	55619.5	-0.71217	-0.14682	-0.85899	459.786	152.24	27.588	0.97357	152.24	151.81	152.78	0	NA	0	0	0	0.048078	1	28921	50.127	27.084	1	4745900
GLDLLFLK	8	Unmodified	_GLDLLFLK_					0	0	0	Q27ID8;Q2F7I8;Q2F7J1;P31794;P03388;P08360;P26804;P03385;P15073;P21415	Q27ID8;P15073;P21415	Q27ID8			>sp|Q27ID8|ENV_XMRV6 Envelope glycoprotein OS=Xenotropic MuLV-related virus (isolate VP62) GN=env PE=3 SV=1;>sp|Q2F7I8|ENV_XMRV4 Envelope glycoprotein OS=Xenotropic MuLV-related virus (isolate VP42) GN=env PE=3 SV=1;>sp|Q2F7J1|ENV_XMRV3 Envelope glycoprote	MULTI-MSMS	20100723_Velos1_TaGe_SA_Hek293_01	1	HEK293-2	459.79	2	459.787	917.559	56173	0.92369	0.20742	1.1311	459.787	205.22	95	1.1257	205.22	204.62	205.75	0	NA	0	0	0	0.069222	1	51927	44.395	11.785	1	4088200
GLDLLFLK	8	Unmodified	_GLDLLFLK_					0	0	0	Q27ID8;Q2F7I8;Q2F7J1;P31794;P03388;P08360;P26804;P03385;P15073;P21415	Q27ID8;P15073;P21415	Q27ID8			>sp|Q27ID8|ENV_XMRV6 Envelope glycoprotein OS=Xenotropic MuLV-related virus (isolate VP62) GN=env PE=3 SV=1;>sp|Q2F7I8|ENV_XMRV4 Envelope glycoprotein OS=Xenotropic MuLV-related virus (isolate VP42) GN=env PE=3 SV=1;>sp|Q2F7J1|ENV_XMRV3 Envelope glycoprote	MULTI-MSMS	20101210_Velos1_AnWe_SA_LnCap_2	2	LanCap-3	459.79	2	459.787	917.559	54619.8	0.35953	0.49608	0.85561	459.787	135.83	26.639	2.5232	135.83	135.39	137.91	0	NA	0	0	0	0.006271	1	32360	85.212	40.765	1	125470000
GLDLLFLK	8	Unmodified	_GLDLLFLK_					0	0	0	Q27ID8;Q2F7I8;Q2F7J1;P31794;P03388;P08360;P26804;P03385;P15073;P21415	Q27ID8;P15073;P21415	Q27ID8			>sp|Q27ID8|ENV_XMRV6 Envelope glycoprotein OS=Xenotropic MuLV-related virus (isolate VP62) GN=env PE=3 SV=1;>sp|Q2F7I8|ENV_XMRV4 Envelope glycoprotein OS=Xenotropic MuLV-related virus (isolate VP42) GN=env PE=3 SV=1;>sp|Q2F7J1|ENV_XMRV3 Envelope glycoprote	MULTI-MSMS	20101210_Velos1_AnWe_SA_LnCap_3	3	LanCap-3	459.79	2	459.787	917.559	54899.1	1.3645	-0.19852	1.166	459.788	134.53	26.426	3.3523	134.53	133.51	136.86	0	NA	0	0	0	0.0055901	2	31286	87.616	43.169	1	650320000
GLDLLFLK	8	Unmodified	_GLDLLFLK_					0	0	0	Q27ID8;Q2F7I8;Q2F7J1;P31794;P03388;P08360;P26804;P03385;P15073;P21415	Q27ID8;P15073;P21415	Q27ID8			>sp|Q27ID8|ENV_XMRV6 Envelope glycoprotein OS=Xenotropic MuLV-related virus (isolate VP62) GN=env PE=3 SV=1;>sp|Q2F7I8|ENV_XMRV4 Envelope glycoprotein OS=Xenotropic MuLV-related virus (isolate VP42) GN=env PE=3 SV=1;>sp|Q2F7J1|ENV_XMRV3 Envelope glycoprote	MULTI-MSMS	20101210_Velos1_AnWe_SA_LnCap_3	3	LanCap-3	459.79	2	459.787	917.559	54899.1	0.88916	0.44336	1.3325	459.787	137.5	26.917	1.6106	137.5	136.76	138.38	0	NA	0	0	0	0.011932	1	31658	73.26	35.702	1	2033700
GLDLLFLK	8	Unmodified	_GLDLLFLK_					0	0	0	Q27ID8;Q2F7I8;Q2F7J1;P31794;P03388;P08360;P26804;P03385;P15073;P21415	Q27ID8;P15073;P21415	Q27ID8			>sp|Q27ID8|ENV_XMRV6 Envelope glycoprotein OS=Xenotropic MuLV-related virus (isolate VP62) GN=env PE=3 SV=1;>sp|Q2F7I8|ENV_XMRV4 Envelope glycoprotein OS=Xenotropic MuLV-related virus (isolate VP42) GN=env PE=3 SV=1;>sp|Q2F7J1|ENV_XMRV3 Envelope glycoprote	MULTI-MSMS	20101210_Velos1_AnWe_SA_LnCap_3	3	LanCap-3	459.79	2	459.787	917.559	54950.1	0.39409	0.36271	0.7568	459.787	141.35	27.559	2.0831	141.35	140.49	142.58	0	NA	0	0	0	0.039401	2	32708	52.716	28.561	1	515610
GLDLLFLK	8	Unmodified	_GLDLLFLK_					0	0	0	Q27ID8;Q2F7I8;Q2F7J1;P31794;P03388;P08360;P26804;P03385;P15073;P21415	Q27ID8;P15073;P21415	Q27ID8			>sp|Q27ID8|ENV_XMRV6 Envelope glycoprotein OS=Xenotropic MuLV-related virus (isolate VP62) GN=env PE=3 SV=1;>sp|Q2F7I8|ENV_XMRV4 Envelope glycoprotein OS=Xenotropic MuLV-related virus (isolate VP42) GN=env PE=3 SV=1;>sp|Q2F7J1|ENV_XMRV3 Envelope glycoprote	MULTI-MSMS	20101210_Velos1_AnWe_SA_LnCap_3	3	LanCap-3	459.79	2	459.787	917.559	55386.8	1.3411	0.38418	1.7253	459.787	150.81	29.135	1.5342	150.81	150.08	151.62	0	NA	0	0	0	0.046469	1	34291	50.607	26.452	1	170150
GLDLLFLK	8	Unmodified	_GLDLLFLK_					0	0	0	Q27ID8;Q2F7I8;Q2F7J1;P31794;P03388;P08360;P26804;P03385;P15073;P21415	Q27ID8;P15073;P21415	Q27ID8			>sp|Q27ID8|ENV_XMRV6 Envelope glycoprotein OS=Xenotropic MuLV-related virus (isolate VP62) GN=env PE=3 SV=1;>sp|Q2F7I8|ENV_XMRV4 Envelope glycoprotein OS=Xenotropic MuLV-related virus (isolate VP42) GN=env PE=3 SV=1;>sp|Q2F7J1|ENV_XMRV3 Envelope glycoprote	MULTI-MSMS	20101210_Velos1_AnWe_SA_LnCap_3	3	LanCap-3	459.79	2	459.787	917.559	55434.5	1.6108	0.29209	1.9029	459.787	183.43	34.575	2.1343	183.43	182.07	184.2	-1.5259e-05	NA	0	0	0	0.039401	1	40371	52.716	7.6347	1	554980
GLDLLFLK	8	Unmodified	_GLDLLFLK_					0	0	0	Q27ID8;Q2F7I8;Q2F7J1;P31794;P03388;P08360;P26804;P03385;P15073;P21415	Q27ID8;P15073;P21415	Q27ID8			>sp|Q27ID8|ENV_XMRV6 Envelope glycoprotein OS=Xenotropic MuLV-related virus (isolate VP62) GN=env PE=3 SV=1;>sp|Q2F7I8|ENV_XMRV4 Envelope glycoprotein OS=Xenotropic MuLV-related virus (isolate VP42) GN=env PE=3 SV=1;>sp|Q2F7J1|ENV_XMRV3 Envelope glycoprote	MULTI-MSMS	20101210_Velos1_AnWe_SA_LnCap_4	4	LanCap-3	459.79	2	459.787	917.559	55378	1.912	0.31811	2.2301	459.788	136.91	26.818	3.4532	136.91	136.22	139.67	0	NA	0	0	0	0.006271	2	25860	85.212	47.653	1	240380000
GLDLLFLK	8	Unmodified	_GLDLLFLK_					0	0	0	Q27ID8;Q2F7I8;Q2F7J1;P31794;P03388;P08360;P26804;P03385;P15073;P21415	Q27ID8;P15073;P21415	Q27ID8			>sp|Q27ID8|ENV_XMRV6 Envelope glycoprotein OS=Xenotropic MuLV-related virus (isolate VP62) GN=env PE=3 SV=1;>sp|Q2F7I8|ENV_XMRV4 Envelope glycoprotein OS=Xenotropic MuLV-related virus (isolate VP42) GN=env PE=3 SV=1;>sp|Q2F7J1|ENV_XMRV3 Envelope glycoprote	MULTI-MSMS	20101210_Velos1_AnWe_SA_LnCap_4	4	LanCap-3	459.79	2	459.787	917.559	55532.5	2.0184	0.83064	2.8491	459.787	140.52	27.419	2.2316	140.52	139.62	141.85	0	NA	0	0	0	0.019967	1	26519	63.565	35.391	1	238680
GLDLLFLK	8	Unmodified	_GLDLLFLK_					0	0	0	Q27ID8;Q2F7I8;Q2F7J1;P31794;P03388;P08360;P26804;P03385;P15073;P21415	Q27ID8;P15073;P21415	Q27ID8			>sp|Q27ID8|ENV_XMRV6 Envelope glycoprotein OS=Xenotropic MuLV-related virus (isolate VP62) GN=env PE=3 SV=1;>sp|Q2F7I8|ENV_XMRV4 Envelope glycoprotein OS=Xenotropic MuLV-related virus (isolate VP42) GN=env PE=3 SV=1;>sp|Q2F7J1|ENV_XMRV3 Envelope glycoprote	MULTI-MSMS	20101210_Velos1_AnWe_SA_LnCap_5	5	LanCap-3	459.79	2	459.787	917.559	54530.5	0.57635	0.38675	0.9631	459.787	136.01	26.668	1.4627	136.01	135.51	136.97	0	NA	0	0	0	0.011932	1	26189	73.26	35.702	1	74003000
GLDLLFLK	8	Unmodified	_GLDLLFLK_					0	0	0	Q27ID8;Q2F7I8;Q2F7J1;P31794;P03388;P08360;P26804;P03385;P15073;P21415	Q27ID8;P15073;P21415	Q27ID8			>sp|Q27ID8|ENV_XMRV6 Envelope glycoprotein OS=Xenotropic MuLV-related virus (isolate VP62) GN=env PE=3 SV=1;>sp|Q2F7I8|ENV_XMRV4 Envelope glycoprotein OS=Xenotropic MuLV-related virus (isolate VP42) GN=env PE=3 SV=1;>sp|Q2F7J1|ENV_XMRV3 Envelope glycoprote	MSMS	20101210_Velos1_AnWe_SA_LnCap_5	5	LanCap-3	459.79	2	459.787	917.559	NA	NA	NA	NA	NA	137.23	26.872	1	137.23	136.73	137.73	0	NA	0	0	0	0.054261	1	26496	62.2	38.045	1	NA
GLDLLFLK	8	Unmodified	_GLDLLFLK_					0	0	0	Q27ID8;Q2F7I8;Q2F7J1;P31794;P03388;P08360;P26804;P03385;P15073;P21415	Q27ID8;P15073;P21415	Q27ID8			>sp|Q27ID8|ENV_XMRV6 Envelope glycoprotein OS=Xenotropic MuLV-related virus (isolate VP62) GN=env PE=3 SV=1;>sp|Q2F7I8|ENV_XMRV4 Envelope glycoprotein OS=Xenotropic MuLV-related virus (isolate VP42) GN=env PE=3 SV=1;>sp|Q2F7J1|ENV_XMRV3 Envelope glycoprote	MULTI-MSMS	20101210_Velos1_AnWe_SA_LnCap_6	6	LanCap-3	459.79	2	459.787	917.559	55334.9	1.0783	0.60949	1.6878	459.787	136.07	26.68	1.4163	136.07	135.63	137.04	0	NA	0	0	0	0.006271	1	25496	85.212	40.765	1	10257000
GLDLLFLK	8	Unmodified	_GLDLLFLK_					0	0	0	Q27ID8;Q2F7I8;Q2F7J1;P31794;P03388;P08360;P26804;P03385;P15073;P21415	Q27ID8;P15073;P21415	Q27ID8			>sp|Q27ID8|ENV_XMRV6 Envelope glycoprotein OS=Xenotropic MuLV-related virus (isolate VP62) GN=env PE=3 SV=1;>sp|Q2F7I8|ENV_XMRV4 Envelope glycoprotein OS=Xenotropic MuLV-related virus (isolate VP42) GN=env PE=3 SV=1;>sp|Q2F7J1|ENV_XMRV3 Envelope glycoprote	MULTI-MSMS	20101210_Velos1_AnWe_SA_U2OS_3	3	U2OS-3	459.79	2	459.787	917.559	56408.4	0.83556	0.38613	1.2217	459.787	134.57	26.426	0.6234	134.57	134.18	134.81	0	NA	0	0	0	0.011307	1	33571	74.255	36.697	1	2210200
GLDLLFLKEGGLCAALK	17	Unmodified	_GLDLLFLKEGGLCAALK_					0	0	0	Q27ID8;Q2F7I8;Q2F7J1;P31794;P03388;P08360;P26804;P03385;P15073;P21415	Q27ID8;P15073;P21415	Q27ID8			>sp|Q27ID8|ENV_XMRV6 Envelope glycoprotein OS=Xenotropic MuLV-related virus (isolate VP62) GN=env PE=3 SV=1;>sp|Q2F7I8|ENV_XMRV4 Envelope glycoprotein OS=Xenotropic MuLV-related virus (isolate VP42) GN=env PE=3 SV=1;>sp|Q2F7J1|ENV_XMRV3 Envelope glycoprote	MULTI-MSMS	20100719_Velos1_TaGe_SA_LnCap_4	4	LanCap-2	606.68	3	606.678	1817.01	47036.6	-0.037484	0.75894	0.72146	606.678	167.86	29.95	0.63583	167.86	167.51	168.15	-1.5259e-05	NA	0	0	0	0.060635	1	35808	37.583	12.799	1	1911200
GNDGRPTQLPNEVNSAFPLER	21	Unmodified	_GNDGRPTQLPNEVNSAFPLER_					0	0	0	P11269	P11269	P11269			>sp|P11269|GAG_MLVRD Gag polyprotein OS=Radiation murine leukemia virus GN=gag PE=1 SV=3	MULTI-MSMS	20100618_Velos1_TaGe_SA_LanCap_1	1	LanCap-1	771.38	3	771.052	2310.14	23552.6	-7.7274	0.066018	-7.6614	771.387	109.53	21.415	0.62198	109.53	109.29	109.91	0	NA	0	0	0	5.8539e-05	1	24163	82.586	74.085	1	9830900
GNDGRPTQLPNEVNSAFPLER	21	Unmodified	_GNDGRPTQLPNEVNSAFPLER_					0	0	0	P11269	P11269	P11269			>sp|P11269|GAG_MLVRD Gag polyprotein OS=Radiation murine leukemia virus GN=gag PE=1 SV=3	MULTI-MSMS	20100719_Velos1_TaGe_SA_LnCap_1	1	LanCap-2	771.39	3	771.052	2310.14	42089.4	-1.67	0.18102	-1.489	771.387	87.708	17.819	0.71533	87.708	87.279	87.994	0	NA	0	0	0	5.747e-05	1	19647	82.635	74.413	1	15795000
GNDGRPTQLPNEVNSAFPLER	21	Unmodified	_GNDGRPTQLPNEVNSAFPLER_					0	0	0	P11269	P11269	P11269			>sp|P11269|GAG_MLVRD Gag polyprotein OS=Radiation murine leukemia virus GN=gag PE=1 SV=3	MULTI-MSMS	20101210_Velos1_AnWe_SA_LnCap_1	1	LanCap-3	771.39	3	771.052	2310.14	41862.8	1.9952	0.15905	2.1542	771.387	81.446	17.576	0.4	81.446	81.198	81.598	0	NA	0	0	0	2.9126e-48	1	23045	142.23	106.11	1	11614000
GNDGRPTQLPNEVNSAFPLERPDWDYTTPEGR	32	Unmodified	_GNDGRPTQLPNEVNSAFPLERPDWDYTTPEGR_					0	0	0	P11269	P11269	P11269			>sp|P11269|GAG_MLVRD Gag polyprotein OS=Radiation murine leukemia virus GN=gag PE=1 SV=3	MULTI-MSMS	20100618_Velos1_TaGe_SA_LanCap_6	6	LanCap-1	908.43	4	907.932	3627.7	22356.1	-6.649	-0.22453	-6.8735	908.183	142.89	25.924	1.8264	142.89	142.02	143.84	0	NA	0	0	0	0.018595	1	20423	41.133	37.374	1	63363000
GNDGRPTQLPNEVNSAFPLERPDWDYTTPEGR	32	Unmodified	_GNDGRPTQLPNEVNSAFPLERPDWDYTTPEGR_					0	0	0	P11269	P11269	P11269			>sp|P11269|GAG_MLVRD Gag polyprotein OS=Radiation murine leukemia virus GN=gag PE=1 SV=3	MULTI-MSMS	20100719_Velos1_TaGe_SA_LnCap_6	6	LanCap-2	908.43	4	907.932	3627.7	38900.3	-0.68008	-0.1735	-0.85358	908.433	124.49	23.388	2.2615	124.49	123.55	125.82	0	NA	0	0	0	4.0824e-57	1	22089	127.23	119.26	1	162070000
GNDGRPTQLPNEVNSAFPLERPDWDYTTPEGR	32	Unmodified	_GNDGRPTQLPNEVNSAFPLERPDWDYTTPEGR_					0	0	0	P11269	P11269	P11269			>sp|P11269|GAG_MLVRD Gag polyprotein OS=Radiation murine leukemia virus GN=gag PE=1 SV=3	MULTI-MSMS	20100719_Velos1_TaGe_SA_LnCap_6	6	LanCap-2	1210.58	3	1210.24	3627.7	33980.7	-0.15796	-0.15077	-0.30873	1210.57	124.46	23.381	1.2094	124.46	123.89	125.1	7.6294e-06	NA	0	0	0	0.0015331	2	22200	65.69	58.198	1	19748000
GNDGRPTQLPNEVNSAFPLERPDWDYTTPEGR	32	Unmodified	_GNDGRPTQLPNEVNSAFPLERPDWDYTTPEGR_					0	0	0	P11269	P11269	P11269			>sp|P11269|GAG_MLVRD Gag polyprotein OS=Radiation murine leukemia virus GN=gag PE=1 SV=3	MULTI-MSMS	20100719_Velos1_TaGe_SA_LnCap_6	6	LanCap-2	908.43	4	907.932	3627.7	39527.1	-0.39354	-0.24751	-0.64105	908.182	128.51	23.998	1.0122	128.51	127.99	129	0	NA	0	0	0	6.3623e-26	1	23106	105.98	99.027	1	33080000
GNDGRPTQLPNEVNSAFPLERPDWDYTTPEGR	32	Unmodified	_GNDGRPTQLPNEVNSAFPLERPDWDYTTPEGR_					0	0	0	P11269	P11269	P11269			>sp|P11269|GAG_MLVRD Gag polyprotein OS=Radiation murine leukemia virus GN=gag PE=1 SV=3	MULTI-MSMS	20100719_Velos1_TaGe_SA_LnCap_6	6	LanCap-2	1210.91	3	1210.24	3627.7	34433.5	0.12101	-0.37699	-0.25597	1210.57	128.52	23.998	0.58057	128.52	128.19	128.77	0	NA	0	0	0	4.7754e-07	1	23124	78.836	68.442	1	4882200
GNDGRPTQLPNEVNSAFPLERPDWDYTTPEGR	32	Unmodified	_GNDGRPTQLPNEVNSAFPLERPDWDYTTPEGR_					0	0	0	P11269	P11269	P11269			>sp|P11269|GAG_MLVRD Gag polyprotein OS=Radiation murine leukemia virus GN=gag PE=1 SV=3	MULTI-MSMS	20101210_Velos1_AnWe_SA_LnCap_6	6	LanCap-3	908.44	4	907.932	3627.7	38542.5	2.5744	0.17087	2.7453	908.433	112.37	22.729	1.1565	112.37	111.76	112.92	0	NA	0	0	0	9.7581e-135	1	20595	173.24	173.24	1	45589000
GNDGRPTQLPNEVNSAFPLERPDWDYTTPEGR	32	Unmodified	_GNDGRPTQLPNEVNSAFPLERPDWDYTTPEGR_					0	0	0	P11269	P11269	P11269			>sp|P11269|GAG_MLVRD Gag polyprotein OS=Radiation murine leukemia virus GN=gag PE=1 SV=3	MULTI-MSMS	20101210_Velos1_AnWe_SA_LnCap_6	6	LanCap-3	908.19	4	907.932	3627.7	38255	2.4723	0.24375	2.7161	908.183	116.02	23.34	0.8515	116.02	115.45	116.3	0	NA	0	0	0	3.1939e-174	1	21382	182.72	182.72	1	3604200
GPRPQTSLLTLDD	13	Unmodified	_GPRPQTSLLTLDD_					0	0	0	P03336;P21435;Q8UN02;P03332;P03334;P11269	P03336;P11269	P11269			>sp|P03336|GAG_MLVAV Gag polyprotein OS=AKV murine leukemia virus GN=gag PE=1 SV=3;>sp|P21435|GAG_MLVHO Gag polyprotein OS=Hortulanus murine leukemia virus GN=gag PE=3 SV=3;>sp|Q8UN02|GAG80_MLVMN Glycosylated Gag polyprotein OS=Moloney murine leukemia viru	MULTI-MSMS	20100618_Velos1_TaGe_SA_LanCap_1	1	LanCap-1	706.87	2	706.873	1411.73	24379.7	-6.1846	0.9057	-5.2789	706.873	90.764	18.871	0.85066	90.764	90.241	91.092	7.6294e-06	NA	0	0	0	0.0015148	2	20351	74.46	57.687	1	4451800
GPRPQTSLLTLDD	13	Unmodified	_GPRPQTSLLTLDD_					0	0	0	P03336;P21435;Q8UN02;P03332;P03334;P11269	P03336;P11269	P11269			>sp|P03336|GAG_MLVAV Gag polyprotein OS=AKV murine leukemia virus GN=gag PE=1 SV=3;>sp|P21435|GAG_MLVHO Gag polyprotein OS=Hortulanus murine leukemia virus GN=gag PE=3 SV=3;>sp|Q8UN02|GAG80_MLVMN Glycosylated Gag polyprotein OS=Moloney murine leukemia viru	MULTI-MSMS	20100618_Velos1_TaGe_SA_LanCap_2	2	LanCap-1	706.87	2	706.873	1411.73	21963.3	-6.383	-2.1458	-8.5288	706.871	100.33	20.165	0.44766	100.33	99.998	100.45	0	NA	0	0	0	0.0025179	1	17764	70.412	59.199	1	6641900
GPRPQTSLLTLDD	13	Unmodified	_GPRPQTSLLTLDD_					0	0	0	P03336;P21435;Q8UN02;P03332;P03334;P11269	P03336;P11269	P11269			>sp|P03336|GAG_MLVAV Gag polyprotein OS=AKV murine leukemia virus GN=gag PE=1 SV=3;>sp|P21435|GAG_MLVHO Gag polyprotein OS=Hortulanus murine leukemia virus GN=gag PE=3 SV=3;>sp|Q8UN02|GAG80_MLVMN Glycosylated Gag polyprotein OS=Moloney murine leukemia viru	MULTI-MSMS	20100719_Velos1_TaGe_SA_LnCap_1	1	LanCap-2	706.87	2	706.873	1411.73	43859.1	-2.3256	0.023524	-2.302	706.873	76.798	16.17	0.72583	76.798	76.516	77.242	0	NA	0	0	0	0.00032386	1	16508	84.718	78.77	1	110650000
GPRPQTSLLTLDD	13	Unmodified	_GPRPQTSLLTLDD_					0	0	0	P03336;P21435;Q8UN02;P03332;P03334;P11269	P03336;P11269	P11269			>sp|P03336|GAG_MLVAV Gag polyprotein OS=AKV murine leukemia virus GN=gag PE=1 SV=3;>sp|P21435|GAG_MLVHO Gag polyprotein OS=Hortulanus murine leukemia virus GN=gag PE=3 SV=3;>sp|Q8UN02|GAG80_MLVMN Glycosylated Gag polyprotein OS=Moloney murine leukemia viru	MULTI-MSMS	20101210_Velos1_AnWe_SA_LnCap_1	1	LanCap-3	706.87	2	706.873	1411.73	43355.2	1.7403	0.47293	2.2133	706.873	68.874	15.478	0.51675	68.874	68.625	69.142	0	NA	0	0	0	7.6905e-05	1	19617	113.65	98.311	1	54469000
GPYTVLLTTPTALK	14	Unmodified	_GPYTVLLTTPTALK_					0	0	0	A1Z651;Q2F7J0;Q2F7J3;P03355;P03356;P26808;P26809;P26810;P31795;P08361;P16103	A1Z651	A1Z651			>sp|A1Z651|POL_XMRV6 Gag-Pol polyprotein OS=Xenotropic MuLV-related virus (isolate VP62) GN=gag-pol PE=1 SV=1;>sp|Q2F7J0|POL_XMRV4 Gag-Pol polyprotein OS=Xenotropic MuLV-related virus (isolate VP42) GN=gag-pol PE=3 SV=1;>sp|Q2F7J3|POL_XMRV3 Gag-Pol polypro	MULTI-MSMS	20101210_Velos1_AnWe_SA_LnCap_2	2	LanCap-3	737.93	2	737.929	1473.84	43971.5	1.621	0.30499	1.926	737.93	108.96	22.164	0.34025	108.96	108.75	109.09	0	NA	0	0	0	8.0367e-05	1	26443	85.42	75.299	1	1181900
GQGPCFDSSVGSGSIQGATPGGR	23	Unmodified	_GQGPCFDSSVGSGSIQGATPGGR_					0	0	0	Q27ID8;Q2F7I8;Q2F7J1	Q27ID8	Q27ID8			>sp|Q27ID8|ENV_XMRV6 Envelope glycoprotein OS=Xenotropic MuLV-related virus (isolate VP62) GN=env PE=3 SV=1;>sp|Q2F7I8|ENV_XMRV4 Envelope glycoprotein OS=Xenotropic MuLV-related virus (isolate VP42) GN=env PE=3 SV=1;>sp|Q2F7J1|ENV_XMRV3 Envelope glycoprote	MULTI-MSMS	20100618_Velos1_TaGe_SA_LanCap_1	1	LanCap-1	1090.49	2	1090	2177.98	20319.3	-8.0572	0.015845	-8.0414	1090.5	78.326	17.189	1.5989	78.326	77.615	79.214	0	NA	0	0	0	1.3059e-05	1	17499	76.733	71.023	1	63657000
GQGPCFDSSVGSGSIQGATPGGR	23	Unmodified	_GQGPCFDSSVGSGSIQGATPGGR_					0	0	0	Q27ID8;Q2F7I8;Q2F7J1	Q27ID8	Q27ID8			>sp|Q27ID8|ENV_XMRV6 Envelope glycoprotein OS=Xenotropic MuLV-related virus (isolate VP62) GN=env PE=3 SV=1;>sp|Q2F7I8|ENV_XMRV4 Envelope glycoprotein OS=Xenotropic MuLV-related virus (isolate VP42) GN=env PE=3 SV=1;>sp|Q2F7J1|ENV_XMRV3 Envelope glycoprote	MULTI-MSMS	20100618_Velos1_TaGe_SA_LanCap_1	1	LanCap-1	727.33	3	726.999	2177.98	25011.8	-8.1929	-0.12717	-8.3201	727.333	78.334	17.195	1.2535	78.334	77.757	79.011	0	NA	0	0	0	0.00022131	2	17517	62.684	56.326	1	12466000
GQGPCFDSSVGSGSIQGATPGGR	23	Unmodified	_GQGPCFDSSVGSGSIQGATPGGR_					0	0	0	Q27ID8;Q2F7I8;Q2F7J1	Q27ID8	Q27ID8			>sp|Q27ID8|ENV_XMRV6 Envelope glycoprotein OS=Xenotropic MuLV-related virus (isolate VP62) GN=env PE=3 SV=1;>sp|Q2F7I8|ENV_XMRV4 Envelope glycoprotein OS=Xenotropic MuLV-related virus (isolate VP42) GN=env PE=3 SV=1;>sp|Q2F7J1|ENV_XMRV3 Envelope glycoprote	MULTI-MSMS	20100618_Velos1_TaGe_SA_LanCap_1	1	LanCap-1	1090.49	2	1090	2177.98	21000	-7.2423	-0.32289	-7.5652	1090.5	81.313	17.594	0.56084	81.313	81.052	81.613	0	NA	0	0	0	0.00025246	1	18267	61.222	51.473	1	3836100
GQGPCFDSSVGSGSIQGATPGGR	23	Unmodified	_GQGPCFDSSVGSGSIQGATPGGR_					0	0	0	Q27ID8;Q2F7I8;Q2F7J1	Q27ID8	Q27ID8			>sp|Q27ID8|ENV_XMRV6 Envelope glycoprotein OS=Xenotropic MuLV-related virus (isolate VP62) GN=env PE=3 SV=1;>sp|Q2F7I8|ENV_XMRV4 Envelope glycoprotein OS=Xenotropic MuLV-related virus (isolate VP42) GN=env PE=3 SV=1;>sp|Q2F7J1|ENV_XMRV3 Envelope glycoprote	MULTI-MSMS	20100719_Velos1_TaGe_SA_LnCap_1	1	LanCap-2	1090.5	2	1090	2177.98	34944.6	1.776	-0.2634	1.5126	1090.5	65.977	14.532	0.67058	65.977	65.702	66.373	0	NA	0	0	0	1.262e-16	1	13342	101.94	86.433	1	746380000
GQGPCFDSSVGSGSIQGATPGGR	23	Unmodified	_GQGPCFDSSVGSGSIQGATPGGR_					0	0	0	Q27ID8;Q2F7I8;Q2F7J1	Q27ID8	Q27ID8			>sp|Q27ID8|ENV_XMRV6 Envelope glycoprotein OS=Xenotropic MuLV-related virus (isolate VP62) GN=env PE=3 SV=1;>sp|Q2F7I8|ENV_XMRV4 Envelope glycoprotein OS=Xenotropic MuLV-related virus (isolate VP42) GN=env PE=3 SV=1;>sp|Q2F7J1|ENV_XMRV3 Envelope glycoprote	MULTI-MSMS	20100719_Velos1_TaGe_SA_LnCap_2	2	LanCap-2	1090.5	2	1090	2177.98	35597.7	-0.4505	0.23865	-0.21185	1090.5	71.231	15.326	0.50517	71.231	70.969	71.474	0	NA	0	0	0	0.00032055	1	13895	60.278	51.335	1	21104000
GQGPCFDSSVGSGSIQGATPGGR	23	Unmodified	_GQGPCFDSSVGSGSIQGATPGGR_					0	0	0	Q27ID8;Q2F7I8;Q2F7J1	Q27ID8	Q27ID8			>sp|Q27ID8|ENV_XMRV6 Envelope glycoprotein OS=Xenotropic MuLV-related virus (isolate VP62) GN=env PE=3 SV=1;>sp|Q2F7I8|ENV_XMRV4 Envelope glycoprotein OS=Xenotropic MuLV-related virus (isolate VP42) GN=env PE=3 SV=1;>sp|Q2F7J1|ENV_XMRV3 Envelope glycoprote	MULTI-MSMS	20100719_Velos1_TaGe_SA_LnCap_3	3	LanCap-2	1090.5	2	1090	2177.98	36163.2	-0.84778	-0.63771	-1.4855	1090.5	72.862	15.574	0.39674	72.862	72.639	73.035	0	NA	0	0	0	0.0020947	1	13780	49.125	41.806	1	6312200
GQGPCFDSSVGSGSIQGATPGGR	23	Unmodified	_GQGPCFDSSVGSGSIQGATPGGR_					0	0	0	Q27ID8;Q2F7I8;Q2F7J1	Q27ID8	Q27ID8			>sp|Q27ID8|ENV_XMRV6 Envelope glycoprotein OS=Xenotropic MuLV-related virus (isolate VP62) GN=env PE=3 SV=1;>sp|Q2F7I8|ENV_XMRV4 Envelope glycoprotein OS=Xenotropic MuLV-related virus (isolate VP42) GN=env PE=3 SV=1;>sp|Q2F7J1|ENV_XMRV3 Envelope glycoprote	MULTI-MSMS	20100719_Velos1_TaGe_SA_LnCap_3	3	LanCap-2	727.33	3	726.999	2177.98	45183	-1.0588	-0.6599	-1.7187	727.333	72.872	15.574	0.35066	72.872	72.639	72.989	0	NA	0	0	0	0.0027454	1	13802	46.982	33.355	1	2437600
GQGPCFDSSVGSGSIQGATPGGR	23	Unmodified	_GQGPCFDSSVGSGSIQGATPGGR_					0	0	0	Q27ID8;Q2F7I8;Q2F7J1	Q27ID8	Q27ID8			>sp|Q27ID8|ENV_XMRV6 Envelope glycoprotein OS=Xenotropic MuLV-related virus (isolate VP62) GN=env PE=3 SV=1;>sp|Q2F7I8|ENV_XMRV4 Envelope glycoprotein OS=Xenotropic MuLV-related virus (isolate VP42) GN=env PE=3 SV=1;>sp|Q2F7J1|ENV_XMRV3 Envelope glycoprote	MULTI-MSMS	20100719_Velos1_TaGe_SA_LnCap_4	4	LanCap-2	1090.5	2	1090	2177.98	35674.6	-0.66807	-0.12117	-0.78923	1090.5	74.609	15.839	0.60308	74.609	74.266	74.869	0	NA	0	0	0	0.00046529	1	13691	58.457	53.003	1	7951200
GQGPCFDSSVGSGSIQGATPGGR	23	Unmodified	_GQGPCFDSSVGSGSIQGATPGGR_					0	0	0	Q27ID8;Q2F7I8;Q2F7J1	Q27ID8	Q27ID8			>sp|Q27ID8|ENV_XMRV6 Envelope glycoprotein OS=Xenotropic MuLV-related virus (isolate VP62) GN=env PE=3 SV=1;>sp|Q2F7I8|ENV_XMRV4 Envelope glycoprotein OS=Xenotropic MuLV-related virus (isolate VP42) GN=env PE=3 SV=1;>sp|Q2F7J1|ENV_XMRV3 Envelope glycoprote	MULTI-MSMS	20100719_Velos1_TaGe_SA_LnCap_4	4	LanCap-2	727.33	3	726.999	2177.98	42705.8	-0.66436	-1.1748	-1.8391	727.333	74.599	15.839	0.46458	74.599	74.364	74.828	0	NA	0	0	0	0.00035739	1	13692	59.814	50.062	1	6911800
GQGPCFDSSVGSGSIQGATPGGR	23	Unmodified	_GQGPCFDSSVGSGSIQGATPGGR_					0	0	0	Q27ID8;Q2F7I8;Q2F7J1	Q27ID8	Q27ID8			>sp|Q27ID8|ENV_XMRV6 Envelope glycoprotein OS=Xenotropic MuLV-related virus (isolate VP62) GN=env PE=3 SV=1;>sp|Q2F7I8|ENV_XMRV4 Envelope glycoprotein OS=Xenotropic MuLV-related virus (isolate VP42) GN=env PE=3 SV=1;>sp|Q2F7J1|ENV_XMRV3 Envelope glycoprote	MULTI-MSMS	20100719_Velos1_TaGe_SA_LnCap_5	5	LanCap-2	1090.5	2	1090	2177.98	35927.7	-0.32628	0.19128	-0.135	1090.5	75.354	15.952	0.60684	75.354	75.136	75.743	0	NA	0	0	0	2.3665e-18	1	13534	109.08	109.08	1	20490000
GQGPCFDSSVGSGSIQGATPGGR	23	Unmodified	_GQGPCFDSSVGSGSIQGATPGGR_					0	0	0	Q27ID8;Q2F7I8;Q2F7J1	Q27ID8	Q27ID8			>sp|Q27ID8|ENV_XMRV6 Envelope glycoprotein OS=Xenotropic MuLV-related virus (isolate VP62) GN=env PE=3 SV=1;>sp|Q2F7I8|ENV_XMRV4 Envelope glycoprotein OS=Xenotropic MuLV-related virus (isolate VP42) GN=env PE=3 SV=1;>sp|Q2F7J1|ENV_XMRV3 Envelope glycoprote	MULTI-MSMS	20101210_Velos1_AnWe_SA_LnCap_1	1	LanCap-3	1090.5	2	1090	2177.98	35424.9	2.2358	-0.010234	2.2255	1090.5	56.371	13.394	0.85758	56.371	55.945	56.802	0	NA	0	0	0	1.5623e-54	1	15930	146.06	134.91	1	131200000
GQGPCFDSSVGSGSIQGATPGGR	23	Unmodified	_GQGPCFDSSVGSGSIQGATPGGR_					0	0	0	Q27ID8;Q2F7I8;Q2F7J1	Q27ID8	Q27ID8			>sp|Q27ID8|ENV_XMRV6 Envelope glycoprotein OS=Xenotropic MuLV-related virus (isolate VP62) GN=env PE=3 SV=1;>sp|Q2F7I8|ENV_XMRV4 Envelope glycoprotein OS=Xenotropic MuLV-related virus (isolate VP42) GN=env PE=3 SV=1;>sp|Q2F7J1|ENV_XMRV3 Envelope glycoprote	MULTI-MSMS	20101210_Velos1_AnWe_SA_LnCap_1	1	LanCap-3	727.33	3	726.999	2177.98	43080.8	1.8363	0.18618	2.0224	727.334	56.38	13.4	0.78058	56.38	55.985	56.766	0	NA	0	0	0	7.012e-81	1	15951	161.51	161.51	1	95761000
GQGPCFDSSVGSGSIQGATPGGR	23	Unmodified	_GQGPCFDSSVGSGSIQGATPGGR_					0	0	0	Q27ID8;Q2F7I8;Q2F7J1	Q27ID8	Q27ID8			>sp|Q27ID8|ENV_XMRV6 Envelope glycoprotein OS=Xenotropic MuLV-related virus (isolate VP62) GN=env PE=3 SV=1;>sp|Q2F7I8|ENV_XMRV4 Envelope glycoprotein OS=Xenotropic MuLV-related virus (isolate VP42) GN=env PE=3 SV=1;>sp|Q2F7J1|ENV_XMRV3 Envelope glycoprote	MULTI-MSMS	20101210_Velos1_AnWe_SA_LnCap_2	2	LanCap-3	1090.5	2	1090	2177.98	35758.1	2.3296	-0.1055	2.2241	1090.5	72.78	16.128	0.31584	72.78	72.607	72.923	0	NA	0	0	0	5.1484e-07	1	16433	84.762	78.202	1	8648500
GQGPCFDSSVGSGSIQGATPGGR	23	Unmodified	_GQGPCFDSSVGSGSIQGATPGGR_					0	0	0	Q27ID8;Q2F7I8;Q2F7J1	Q27ID8	Q27ID8			>sp|Q27ID8|ENV_XMRV6 Envelope glycoprotein OS=Xenotropic MuLV-related virus (isolate VP62) GN=env PE=3 SV=1;>sp|Q2F7I8|ENV_XMRV4 Envelope glycoprotein OS=Xenotropic MuLV-related virus (isolate VP42) GN=env PE=3 SV=1;>sp|Q2F7J1|ENV_XMRV3 Envelope glycoprote	MULTI-MSMS	20101210_Velos1_AnWe_SA_LnCap_4	4	LanCap-3	727.34	3	726.999	2177.98	42986.2	3.0599	0.13105	3.1909	727.334	71.995	16.003	0.35008	71.995	71.792	72.142	0	NA	0	0	0	1.6586e-139	1	12024	195.05	184.22	1	2370800
GQGPCFDSSVGSGSIQGATPGGR	23	Unmodified	_GQGPCFDSSVGSGSIQGATPGGR_					0	0	0	Q27ID8;Q2F7I8;Q2F7J1	Q27ID8	Q27ID8			>sp|Q27ID8|ENV_XMRV6 Envelope glycoprotein OS=Xenotropic MuLV-related virus (isolate VP62) GN=env PE=3 SV=1;>sp|Q2F7I8|ENV_XMRV4 Envelope glycoprotein OS=Xenotropic MuLV-related virus (isolate VP42) GN=env PE=3 SV=1;>sp|Q2F7J1|ENV_XMRV3 Envelope glycoprote	MULTI-MSMS	20101210_Velos1_AnWe_SA_LnCap_5	5	LanCap-3	1090.5	2	1090	2177.98	36195.3	3.0746	-0.60371	2.4709	1090.5	70.718	15.787	0.29526	70.718	70.539	70.834	0	NA	0	0	0	1.2389e-21	1	12175	115.55	106.3	1	970210
GQTVTTPLSLTLEHWGDVQR	20	Acetyl (Protein N-term)	_(ac)GQTVTTPLSLTLEHWGDVQR_					1	0	0	P11269	P11269	P11269			>sp|P11269|GAG_MLVRD Gag polyprotein OS=Radiation murine leukemia virus GN=gag PE=1 SV=3	MULTI-MSMS	20100719_Velos1_TaGe_SA_LnCap_1	1	LanCap-2	1141.09	2	1140.58	2279.15	34910.7	0.58914	0.070312	0.65945	1141.09	172.94	30.716	0.93942	172.94	172.46	173.4	0	NA	0	0	0	5.0766e-06	2	41025	85.146	79.693	1	5015300
GQTVTTPLSLTLEHWGDVQR	20	Acetyl (Protein N-term)	_(ac)GQTVTTPLSLTLEHWGDVQR_					1	0	0	P11269	P11269	P11269			>sp|P11269|GAG_MLVRD Gag polyprotein OS=Radiation murine leukemia virus GN=gag PE=1 SV=3	MULTI-MSMS	20100719_Velos1_TaGe_SA_LnCap_1	1	LanCap-2	761.06	3	760.725	2279.15	42941.8	0.29962	-0.44163	-0.14201	761.06	172.93	30.716	1.0472	172.93	172.41	173.46	0	NA	0	0	0	0.00010432	1	41055	75.55	67.519	1	2107600
GQTVTTPLSLTLEHWGDVQR	20	Acetyl (Protein N-term)	_(ac)GQTVTTPLSLTLEHWGDVQR_					1	0	0	P11269	P11269	P11269			>sp|P11269|GAG_MLVRD Gag polyprotein OS=Radiation murine leukemia virus GN=gag PE=1 SV=3	MULTI-MSMS	20100719_Velos1_TaGe_SA_LnCap_2	2	LanCap-2	760.73	3	760.725	2279.15	42527.1	-1.2033	0.033257	-1.1701	761.06	175.67	31.132	0.88193	175.67	175.15	176.03	0	NA	0	0	0	4.2621e-06	1	40041	86.479	78.655	1	2578900
GQTVTTPLSLTLEHWGDVQR	20	Acetyl (Protein N-term)	_(ac)GQTVTTPLSLTLEHWGDVQR_					1	0	0	P11269	P11269	P11269			>sp|P11269|GAG_MLVRD Gag polyprotein OS=Radiation murine leukemia virus GN=gag PE=1 SV=3	MULTI-MSMS	20100719_Velos1_TaGe_SA_LnCap_2	2	LanCap-2	1141.09	2	1140.58	2279.15	35861.4	-0.82777	0.1555	-0.67227	1141.09	175.66	31.132	0.76834	175.66	175.2	175.97	0	NA	0	0	0	0.00010432	1	40053	75.55	71.023	1	1514900
GQTVTTPLSLTLEHWGDVQR	20	Acetyl (Protein N-term)	_(ac)GQTVTTPLSLTLEHWGDVQR_					1	0	0	P11269	P11269	P11269			>sp|P11269|GAG_MLVRD Gag polyprotein OS=Radiation murine leukemia virus GN=gag PE=1 SV=3	MULTI-MSMS	20101210_Velos1_AnWe_SA_LnCap_2	2	LanCap-3	761.06	3	760.725	2279.15	42870.2	1.5356	-0.0054121	1.5302	761.06	156.34	30.06	0.62141	156.34	156.05	156.67	1.5259e-05	NA	0	0	0	5.3877e-10	1	36475	108.18	99.237	1	543400
GQTVTTPLSLTLEHWGDVQR	20	Unmodified	_GQTVTTPLSLTLEHWGDVQR_					0	0	0	P11269	P11269	P11269			>sp|P11269|GAG_MLVRD Gag polyprotein OS=Radiation murine leukemia virus GN=gag PE=1 SV=3	MSMS	20100719_Velos1_TaGe_SA_LnCap_1	1	LanCap-2	746.72	3	746.722	2237.14	NA	NA	NA	NA	NA	131.8	24.494	1	131.8	131.3	132.3	0	NA	0	0	0	6.0834e-26	1	31562	113.53	99.059	1	NA
GQTVTTPLSLTLEHWGDVQR	20	Unmodified	_GQTVTTPLSLTLEHWGDVQR_					0	0	0	P11269	P11269	P11269			>sp|P11269|GAG_MLVRD Gag polyprotein OS=Radiation murine leukemia virus GN=gag PE=1 SV=3	MULTI-MSMS	20100719_Velos1_TaGe_SA_LnCap_2	2	LanCap-2	747.06	3	746.722	2237.14	42513.2	-2.2189	-0.27106	-2.49	747.056	138.29	25.476	1.1017	138.29	137.66	138.77	0	NA	0	0	0	2.3799e-13	1	31753	112.74	100.07	1	6013300
GSFCYPCCCTTDDVGTAVISDFK	23	6 Phospho (STY)	_GS(ph)FCY(ph)PCCCT(ph)T(ph)DDVGT(ph)AVIS(ph)DFK_		GS(1)FCY(1)PCCCT(1)T(1)DDVGT(1)AVIS(1)DFK		GS(0.39)FCY(0.39)PCCCT(0.39)T(0.39)DDVGT(0.39)AVIS(0.39)DFK	0	0	6	P17765;P0CJ95	P17765	P17765			>sp|P17765|POLG_BYMV Genome polyprotein OS=Bean yellow mosaic virus PE=3 SV=2;>sp|P0CJ95|MVP_BYMV P3N-PIPO polyprotein OS=Bean yellow mosaic virus PE=3 SV=2	MULTI-MSMS	20101227_Velos1_TaGe_SA_HEK293_06	6	HEK293-3	393.49	8	393.366	3138.87	56673.2	2.9902	0.6229	3.6131	393.491	20.161	7.3632	0.29041	20.161	19.974	20.265	0	NA	0	0	0	0.085253	1	2579	0.38594	0.29514	1	119940
GTTYGMCDSAFTFSK	15	Oxidation (M),5 Phospho (STY)	_GT(ph)T(ph)YGM(ox)CDS(ph)AFT(ph)FS(ph)K_	GTTYGM(1)CDSAFTFSK	GT(0.834)T(0.834)Y(0.83)GMCDS(0.834)AFT(0.834)FS(0.834)K	GTTYGM(3.83)CDSAFTFSK	GT(0.11)T(0.11)Y(-0.11)GMCDS(0.11)AFT(0.11)FS(0.11)K	0	1	5	P09732	P09732	P09732			>sp|P09732|POLG_STEVM Genome polyprotein (Fragment) OS=St. louis encephalitis virus (strain MS1-7) PE=1 SV=2	MULTI-MSMS	20101230_Velos1_TaGe_SA_Jurkat5	5	Jurkat-3	418.71	5	418.511	2087.52	58028.3	2.9557	-1.6241	1.3317	418.711	28.164	8.6962	0.41125	28.164	27.983	28.394	1.9073e-06	NA	0	0	0	0.08649	1	3885	3.8325	0.7716	6	116000
GTVLPEGSTGALR	13	Unmodified	_GTVLPEGSTGALR_					0	0	0	Q6GZN8	Q6GZN8	Q6GZN8			>sp|Q6GZN8|087L_FRG3G Uncharacterized protein 087L OS=Frog virus 3 (isolate Goorha) GN=FV3-087L PE=4 SV=1	MULTI-MSMS	20100616_Velos1_TaGe_SA_MCF7_2	2	MCF7-1	419.9	3	419.898	1256.67	32871.6	-6.8586	0.34408	-6.5145	419.898	90.692	18.865	0.60917	90.692	90.316	90.925	0	NA	0	0	0	0.047375	1	16935	34.96	13.266	1	2536400
GTVLPEGSTGALR	13	Unmodified	_GTVLPEGSTGALR_					0	0	0	Q6GZN8	Q6GZN8	Q6GZN8			>sp|Q6GZN8|087L_FRG3G Uncharacterized protein 087L OS=Frog virus 3 (isolate Goorha) GN=FV3-087L PE=4 SV=1	MULTI-MSMS	20100616_Velos1_TaGe_SA_MCF7_3	3	MCF7-1	629.34	2	629.344	1256.67	27017.8	-6.9521	-0.30574	-7.2578	629.343	89.778	18.742	1.3538	89.778	89.279	90.633	0	NA	0	0	0	0.047101	1	16116	35.006	10.715	1	77716000
GTVLPEGSTGALR	13	Unmodified	_GTVLPEGSTGALR_					0	0	0	Q6GZN8	Q6GZN8	Q6GZN8			>sp|Q6GZN8|087L_FRG3G Uncharacterized protein 087L OS=Frog virus 3 (isolate Goorha) GN=FV3-087L PE=4 SV=1	MULTI-MSMS	20100719_Velos1_TaGe_SA_MCF7_05	5	MCF7-2	629.34	2	629.344	1256.67	46443.2	-0.89777	-0.045746	-0.94352	629.344	83.584	17.198	0.767	83.584	83.204	83.971	0	NA	0	0	0	0.092847	1	14163	28.283	2.897	1	2860600
GTVLPEGSTGALR	13	Unmodified	_GTVLPEGSTGALR_					0	0	0	Q6GZN8	Q6GZN8	Q6GZN8			>sp|Q6GZN8|087L_FRG3G Uncharacterized protein 087L OS=Frog virus 3 (isolate Goorha) GN=FV3-087L PE=4 SV=1	MULTI-MSMS	20101210_Velos1_AnWe_SA_MCF7_1	1	MCF7-3	629.35	2	629.344	1256.67	44632.4	1.9074	-0.078081	1.8293	629.344	72.561	16.094	1.3871	72.561	71.96	73.347	0	NA	0	0	0	0.024313	1	19526	41.242	1.6172	1	939590000
GTVLPEGSTGALR	13	Unmodified	_GTVLPEGSTGALR_					0	0	0	Q6GZN8	Q6GZN8	Q6GZN8			>sp|Q6GZN8|087L_FRG3G Uncharacterized protein 087L OS=Frog virus 3 (isolate Goorha) GN=FV3-087L PE=4 SV=1	MULTI-MSMS	20101210_Velos1_AnWe_SA_MCF7_2	2	MCF7-3	629.34	2	629.344	1256.67	45800.7	2.3174	-0.21773	2.0997	629.343	76.797	16.801	0.41967	76.797	76.598	77.017	0	NA	0	0	0	0.045931	1	16731	35.204	3.3611	1	28490000
GVFLPYQCNLSHTK	14	Unmodified	_GVFLPYQCNLSHTK_					0	0	0	P03243;P03244	P03243	P03243			>sp|P03243|E1BL_ADE05 E1B protein, large T-antigen OS=Human adenovirus C serotype 5 PE=1 SV=1;>sp|P03244|E1BL_ADE02 E1B protein, large T-antigen OS=Human adenovirus C serotype 2 GN=E1B PE=1 SV=2	MULTI-MSMS	20100609_Velos1_TaGe_SA_293_1	1	HEK293-1	555.61	3	555.28	1662.82	28755.4	-4.3397	-0.39725	-4.737	555.28	64.759	15.353	0.96042	64.759	64.188	65.149	-7.6294e-06	NA	0	0	0	4.1952e-07	1	14705	127.71	109.3	1	93267000
GVFLPYQCNLSHTK	14	Unmodified	_GVFLPYQCNLSHTK_					0	0	0	P03243;P03244	P03243	P03243			>sp|P03243|E1BL_ADE05 E1B protein, large T-antigen OS=Human adenovirus C serotype 5 PE=1 SV=1;>sp|P03244|E1BL_ADE02 E1B protein, large T-antigen OS=Human adenovirus C serotype 2 GN=E1B PE=1 SV=2	MULTI-MSMS	20100609_Velos1_TaGe_SA_293_1	1	HEK293-1	832.41	2	832.417	1662.82	23382.1	-5.0068	1.2862	-3.7206	832.418	64.754	15.353	0.79617	64.754	64.353	65.149	0	NA	0	0	0	3.3137e-06	2	14790	120.84	104.62	1	35350000
GVFLPYQCNLSHTK	14	Unmodified	_GVFLPYQCNLSHTK_					0	0	0	P03243;P03244	P03243	P03243			>sp|P03243|E1BL_ADE05 E1B protein, large T-antigen OS=Human adenovirus C serotype 5 PE=1 SV=1;>sp|P03244|E1BL_ADE02 E1B protein, large T-antigen OS=Human adenovirus C serotype 2 GN=E1B PE=1 SV=2	MULTI-MSMS	20100723_Velos1_TaGe_SA_Hek293_01	1	HEK293-2	555.61	3	555.28	1662.82	49682.6	-1.3333	-0.37048	-1.7038	555.28	64.983	14.382	0.58775	64.983	64.674	65.261	0	NA	0	0	0	3.1068e-06	1	13383	104.17	104.17	1	487790000
GVFLPYQCNLSHTK	14	Unmodified	_GVFLPYQCNLSHTK_					0	0	0	P03243;P03244	P03243	P03243			>sp|P03243|E1BL_ADE05 E1B protein, large T-antigen OS=Human adenovirus C serotype 5 PE=1 SV=1;>sp|P03244|E1BL_ADE02 E1B protein, large T-antigen OS=Human adenovirus C serotype 2 GN=E1B PE=1 SV=2	MULTI-MSMS	20100723_Velos1_TaGe_SA_Hek293_01	1	HEK293-2	832.92	2	832.417	1662.82	40488	-1.4071	0.20471	-1.2024	832.417	64.977	14.382	0.51408	64.977	64.674	65.188	0	NA	0	0	0	0.060936	1	13384	30.998	23.628	1	256910000
GVFLPYQCNLSHTK	14	Unmodified	_GVFLPYQCNLSHTK_					0	0	0	P03243;P03244	P03243	P03243			>sp|P03243|E1BL_ADE05 E1B protein, large T-antigen OS=Human adenovirus C serotype 5 PE=1 SV=1;>sp|P03244|E1BL_ADE02 E1B protein, large T-antigen OS=Human adenovirus C serotype 2 GN=E1B PE=1 SV=2	MULTI-MSMS	20101227_Velos1_TaGe_SA_HEK293_01	1	HEK293-3	555.28	3	555.28	1662.82	49821.7	1.3307	-0.03005	1.3006	555.28	52.845	12.81	0.50152	52.845	52.595	53.096	0	NA	0	0	0	1.0204e-09	1	14422	134.61	107.9	1	201260000
GVFLPYQCNLSHTK	14	Unmodified	_GVFLPYQCNLSHTK_					0	0	0	P03243;P03244	P03243	P03243			>sp|P03243|E1BL_ADE05 E1B protein, large T-antigen OS=Human adenovirus C serotype 5 PE=1 SV=1;>sp|P03244|E1BL_ADE02 E1B protein, large T-antigen OS=Human adenovirus C serotype 2 GN=E1B PE=1 SV=2	MULTI-MSMS	20101227_Velos1_TaGe_SA_HEK293_01	1	HEK293-3	832.42	2	832.417	1662.82	39306.8	2.6351	1.637	4.2721	832.419	52.782	12.798	0.743	52.782	52.315	53.058	0	NA	0	0	0	1.9746e-06	1	14454	123.02	100.97	1	29091000
GVFLPYQCNLSHTK	14	Unmodified	_GVFLPYQCNLSHTK_					0	0	0	P03243;P03244	P03243	P03243			>sp|P03243|E1BL_ADE05 E1B protein, large T-antigen OS=Human adenovirus C serotype 5 PE=1 SV=1;>sp|P03244|E1BL_ADE02 E1B protein, large T-antigen OS=Human adenovirus C serotype 2 GN=E1B PE=1 SV=2	MULTI-MSMS	20101227_Velos1_TaGe_SA_HEK293_04	4	HEK293-3	555.28	3	555.28	1662.82	50341.4	0.85753	-0.58687	0.27065	555.28	80.858	17.481	0.63	80.858	80.586	81.216	0	NA	0	0	0	0.0036494	1	14917	54.501	35.443	1	1234000
HNMVCGNCEDR	11	Oxidation (M)	_HNM(ox)VCGNCEDR_	HNM(1)VCGNCEDR		HNM(99.22)VCGNCEDR		0	1	0	P03243;P03244	P03243	P03243			>sp|P03243|E1BL_ADE05 E1B protein, large T-antigen OS=Human adenovirus C serotype 5 PE=1 SV=1;>sp|P03244|E1BL_ADE02 E1B protein, large T-antigen OS=Human adenovirus C serotype 2 GN=E1B PE=1 SV=2	MULTI-MSMS	20100609_Velos1_TaGe_SA_293_1	1	HEK293-1	469.84	3	469.845	1406.51	31232.7	-3.9288	-0.56829	-4.497	469.845	11.598	8.1567	1.5888	11.598	10.963	12.552	0	NA	0	0	0	0.00015857	1	805	99.215	99.215	1	688230
HNMVCGNCEDR	11	Unmodified	_HNMVCGNCEDR_					0	0	0	P03243;P03244	P03243	P03243			>sp|P03243|E1BL_ADE05 E1B protein, large T-antigen OS=Human adenovirus C serotype 5 PE=1 SV=1;>sp|P03244|E1BL_ADE02 E1B protein, large T-antigen OS=Human adenovirus C serotype 2 GN=E1B PE=1 SV=2	MULTI-MSMS	20100609_Velos1_TaGe_SA_293_1	1	HEK293-1	464.51	3	464.513	1390.52	31103.1	-5.7309	-1.5543	-7.2852	464.513	14.22	8.5181	0.25025	14.22	14.112	14.362	-9.5367e-07	NA	0	0	0	1.9356e-18	1	1379	166.87	166.87	1	83795000
HNMVCGNCEDR	11	Unmodified	_HNMVCGNCEDR_					0	0	0	P03243;P03244	P03243	P03243			>sp|P03243|E1BL_ADE05 E1B protein, large T-antigen OS=Human adenovirus C serotype 5 PE=1 SV=1;>sp|P03244|E1BL_ADE02 E1B protein, large T-antigen OS=Human adenovirus C serotype 2 GN=E1B PE=1 SV=2	MULTI-MSMS	20100609_Velos1_TaGe_SA_293_1	1	HEK293-1	696.26	2	696.266	1390.52	25670.1	-6.8495	-0.056221	-6.9057	696.267	14.22	8.5181	0.20967	14.22	14.112	14.322	0	NA	0	0	0	0.0017035	1	1385	71.555	71.555	1	60823000
HNMVCGNCEDR	11	Unmodified	_HNMVCGNCEDR_					0	0	0	P03243;P03244	P03243	P03243			>sp|P03243|E1BL_ADE05 E1B protein, large T-antigen OS=Human adenovirus C serotype 5 PE=1 SV=1;>sp|P03244|E1BL_ADE02 E1B protein, large T-antigen OS=Human adenovirus C serotype 2 GN=E1B PE=1 SV=2	MULTI-MSMS	20100723_Velos1_TaGe_SA_Hek293_01	1	HEK293-2	696.27	2	696.266	1390.52	44159.3	-1.1676	0.22827	-0.93932	696.266	38.325	10.347	0.18383	38.325	38.236	38.42	0	NA	0	0	0	0.0003253	1	5418	97.163	97.163	1	105590000
HNMVCGNCEDR	11	Unmodified	_HNMVCGNCEDR_					0	0	0	P03243;P03244	P03243	P03243			>sp|P03243|E1BL_ADE05 E1B protein, large T-antigen OS=Human adenovirus C serotype 5 PE=1 SV=1;>sp|P03244|E1BL_ADE02 E1B protein, large T-antigen OS=Human adenovirus C serotype 2 GN=E1B PE=1 SV=2	MULTI-MSMS	20100723_Velos1_TaGe_SA_Hek293_01	1	HEK293-2	464.51	3	464.513	1390.52	54475.2	-0.55183	-0.89436	-1.4462	464.513	38.323	10.347	0.18383	38.323	38.236	38.42	0	NA	0	0	0	0.0031877	1	5423	64.439	64.439	1	72843000
HNMVCGNCEDR	11	Unmodified	_HNMVCGNCEDR_					0	0	0	P03243;P03244	P03243	P03243			>sp|P03243|E1BL_ADE05 E1B protein, large T-antigen OS=Human adenovirus C serotype 5 PE=1 SV=1;>sp|P03244|E1BL_ADE02 E1B protein, large T-antigen OS=Human adenovirus C serotype 2 GN=E1B PE=1 SV=2	MULTI-MSMS	20101227_Velos1_TaGe_SA_HEK293_01	1	HEK293-3	464.51	3	464.513	1390.52	55514.7	1.5502	-0.95432	0.59584	464.513	11.543	5.9245	0.20275	11.543	11.46	11.663	0	NA	0	0	0	1.7755e-21	1	1535	178.1	178.1	1	69211000
HNMVCGNCEDR	11	Unmodified	_HNMVCGNCEDR_					0	0	0	P03243;P03244	P03243	P03243			>sp|P03243|E1BL_ADE05 E1B protein, large T-antigen OS=Human adenovirus C serotype 5 PE=1 SV=1;>sp|P03244|E1BL_ADE02 E1B protein, large T-antigen OS=Human adenovirus C serotype 2 GN=E1B PE=1 SV=2	MULTI-MSMS	20101227_Velos1_TaGe_SA_HEK293_01	1	HEK293-3	696.27	2	696.266	1390.52	43680.7	2.2667	0.5225	2.7892	696.267	11.544	5.9245	0.13558	11.544	11.46	11.596	0	NA	0	0	0	0.00057977	1	1546	89.548	80.819	1	33088000
HNVASDCGCFMLVK	14	Oxidation (M)	_HNVASDCGCFM(ox)LVK_	HNVASDCGCFM(1)LVK		HNVASDCGCFM(112.02)LVK		0	1	0	P03243;P03244	P03243	P03243			>sp|P03243|E1BL_ADE05 E1B protein, large T-antigen OS=Human adenovirus C serotype 5 PE=1 SV=1;>sp|P03244|E1BL_ADE02 E1B protein, large T-antigen OS=Human adenovirus C serotype 2 GN=E1B PE=1 SV=2	MULTI-MSMS	20100609_Velos1_TaGe_SA_293_1	1	HEK293-1	827.36	2	827.363	1652.71	23806.8	-5.8573	-0.26981	-6.1271	827.363	50.795	13.467	0.82967	50.795	50.572	51.402	3.8147e-06	NA	0	0	0	1.6917e-06	1	11094	112.02	100.25	1	38228000
HNVASDCGCFMLVK	14	Oxidation (M)	_HNVASDCGCFM(ox)LVK_	HNVASDCGCFM(1)LVK		HNVASDCGCFM(73.89)LVK		0	1	0	P03243;P03244	P03243	P03243			>sp|P03243|E1BL_ADE05 E1B protein, large T-antigen OS=Human adenovirus C serotype 5 PE=1 SV=1;>sp|P03244|E1BL_ADE02 E1B protein, large T-antigen OS=Human adenovirus C serotype 2 GN=E1B PE=1 SV=2	MULTI-MSMS	20100609_Velos1_TaGe_SA_293_1	1	HEK293-1	551.91	3	551.911	1652.71	28197.3	-5.3128	0.1929	-5.1199	551.911	51.219	13.523	0.54433	51.219	50.943	51.487	0	NA	0	0	0	0.00024262	1	11207	73.887	65.353	1	13585000
HNVASDCGCFMLVK	14	Oxidation (M)	_HNVASDCGCFM(ox)LVK_	HNVASDCGCFM(1)LVK		HNVASDCGCFM(38.84)LVK		0	1	0	P03243;P03244	P03243	P03243			>sp|P03243|E1BL_ADE05 E1B protein, large T-antigen OS=Human adenovirus C serotype 5 PE=1 SV=1;>sp|P03244|E1BL_ADE02 E1B protein, large T-antigen OS=Human adenovirus C serotype 2 GN=E1B PE=1 SV=2	MULTI-MSMS	20100609_Velos1_TaGe_SA_293_1	1	HEK293-1	551.91	3	551.911	1652.71	28412.1	-5.1451	-0.74648	-5.8916	551.911	51.764	13.597	1.2907	51.764	51.444	52.735	3.8147e-06	NA	0	0	0	0.01728	1	11339	38.839	25.721	1	8887800
HNVASDCGCFMLVK	14	Unmodified	_HNVASDCGCFMLVK_					0	0	0	P03243;P03244	P03243	P03243			>sp|P03243|E1BL_ADE05 E1B protein, large T-antigen OS=Human adenovirus C serotype 5 PE=1 SV=1;>sp|P03244|E1BL_ADE02 E1B protein, large T-antigen OS=Human adenovirus C serotype 2 GN=E1B PE=1 SV=2	MULTI-MSMS	20100609_Velos1_TaGe_SA_293_1	1	HEK293-1	819.36	2	819.365	1636.72	23229.1	-5.5441	-0.24653	-5.7906	819.366	63.477	15.183	1.5062	63.477	62.846	64.353	3.8147e-06	NA	0	0	0	2.6889e-28	2	14428	169.79	156.67	1	55855000
HNVASDCGCFMLVK	14	Unmodified	_HNVASDCGCFMLVK_					0	0	0	P03243;P03244	P03243	P03243			>sp|P03243|E1BL_ADE05 E1B protein, large T-antigen OS=Human adenovirus C serotype 5 PE=1 SV=1;>sp|P03244|E1BL_ADE02 E1B protein, large T-antigen OS=Human adenovirus C serotype 2 GN=E1B PE=1 SV=2	MULTI-MSMS	20100609_Velos1_TaGe_SA_293_1	1	HEK293-1	546.58	3	546.579	1636.72	29005.8	-4.961	-0.018839	-4.9798	546.914	63.501	15.183	1.4248	63.501	62.928	64.353	3.8147e-06	NA	0	0	0	3.8121e-07	1	14332	128.22	113.79	1	65049000
HNVASDCGCFMLVK	14	Unmodified	_HNVASDCGCFMLVK_					0	0	0	P03243;P03244	P03243	P03243			>sp|P03243|E1BL_ADE05 E1B protein, large T-antigen OS=Human adenovirus C serotype 5 PE=1 SV=1;>sp|P03244|E1BL_ADE02 E1B protein, large T-antigen OS=Human adenovirus C serotype 2 GN=E1B PE=1 SV=2	MULTI-MSMS	20100723_Velos1_TaGe_SA_Hek293_01	1	HEK293-2	546.58	3	546.579	1636.72	48306.6	-0.89409	-0.19059	-1.0847	546.579	63.941	14.225	0.925	63.941	63.528	64.453	0	NA	0	0	0	0.019397	1	13063	41.996	36.525	1	164270000
HNVASDCGCFMLVK	14	Unmodified	_HNVASDCGCFMLVK_					0	0	0	P03243;P03244	P03243	P03243			>sp|P03243|E1BL_ADE05 E1B protein, large T-antigen OS=Human adenovirus C serotype 5 PE=1 SV=1;>sp|P03244|E1BL_ADE02 E1B protein, large T-antigen OS=Human adenovirus C serotype 2 GN=E1B PE=1 SV=2	MULTI-MSMS	20101227_Velos1_TaGe_SA_HEK293_01	1	HEK293-3	819.37	2	819.365	1636.72	38959	2.5946	-0.19313	2.4015	819.366	50.017	12.334	0.7775	50.017	49.7	50.478	3.8147e-06	NA	0	0	0	1.2217e-84	1	13533	216.54	196.87	1	130980000
HNVASDCGCFMLVK	14	Unmodified	_HNVASDCGCFMLVK_					0	0	0	P03243;P03244	P03243	P03243			>sp|P03243|E1BL_ADE05 E1B protein, large T-antigen OS=Human adenovirus C serotype 5 PE=1 SV=1;>sp|P03244|E1BL_ADE02 E1B protein, large T-antigen OS=Human adenovirus C serotype 2 GN=E1B PE=1 SV=2	MULTI-MSMS	20101227_Velos1_TaGe_SA_HEK293_01	1	HEK293-3	546.58	3	546.579	1636.72	49951.5	1.2936	-0.8608	0.4328	546.579	50.016	12.334	0.88217	50.016	49.7	50.582	0	NA	0	0	0	1.4666e-10	1	13543	140.33	123.55	1	235360000
HNVASDCGCFMLVK	14	Unmodified	_HNVASDCGCFMLVK_					0	0	0	P03243;P03244	P03243	P03243			>sp|P03243|E1BL_ADE05 E1B protein, large T-antigen OS=Human adenovirus C serotype 5 PE=1 SV=1;>sp|P03244|E1BL_ADE02 E1B protein, large T-antigen OS=Human adenovirus C serotype 2 GN=E1B PE=1 SV=2	MULTI-MSMS	20101227_Velos1_TaGe_SA_HEK293_02	2	HEK293-3	546.91	3	546.579	1636.72	47005.8	1.67	-0.58147	1.0885	546.579	62.573	14.426	0.68308	62.573	62.226	62.909	0	NA	0	0	0	5.8682e-18	1	14435	153.09	126.97	1	11153000
HNVASDCGCFMLVK	14	Unmodified	_HNVASDCGCFMLVK_					0	0	0	P03243;P03244	P03243	P03243			>sp|P03243|E1BL_ADE05 E1B protein, large T-antigen OS=Human adenovirus C serotype 5 PE=1 SV=1;>sp|P03244|E1BL_ADE02 E1B protein, large T-antigen OS=Human adenovirus C serotype 2 GN=E1B PE=1 SV=2	MULTI-MSMS	20101227_Velos1_TaGe_SA_HEK293_02	2	HEK293-3	819.37	2	819.365	1636.72	39230.1	2.8872	-0.12508	2.7621	819.365	62.573	14.426	0.50233	62.573	62.319	62.822	3.8147e-06	NA	0	0	0	9.5646e-57	1	14470	194.23	178.84	1	2047800
HNVASDCGCFMLVK	14	Unmodified	_HNVASDCGCFMLVK_					0	0	0	P03243;P03244	P03243	P03243			>sp|P03243|E1BL_ADE05 E1B protein, large T-antigen OS=Human adenovirus C serotype 5 PE=1 SV=1;>sp|P03244|E1BL_ADE02 E1B protein, large T-antigen OS=Human adenovirus C serotype 2 GN=E1B PE=1 SV=2	MULTI-MSMS	20101227_Velos1_TaGe_SA_HEK293_03	3	HEK293-3	546.58	3	546.579	1636.72	46819.8	1.328	-0.59887	0.7291	546.579	66.282	15.045	0.90334	66.282	65.929	66.832	7.6294e-06	NA	0	0	0	0.00063997	1	13909	69.045	47.286	1	4908700
HNVASDCGCFMLVK	14	Unmodified	_HNVASDCGCFMLVK_					0	0	0	P03243;P03244	P03243	P03243			>sp|P03243|E1BL_ADE05 E1B protein, large T-antigen OS=Human adenovirus C serotype 5 PE=1 SV=1;>sp|P03244|E1BL_ADE02 E1B protein, large T-antigen OS=Human adenovirus C serotype 2 GN=E1B PE=1 SV=2	MULTI-MSMS	20101227_Velos1_TaGe_SA_HEK293_04	4	HEK293-3	546.58	3	546.579	1636.72	50259.3	0.87029	-0.36552	0.50478	546.579	74.568	16.43	1.2374	74.568	73.913	75.151	0	NA	0	0	0	0.00018738	1	13659	77.633	66.779	1	815960
HNVASDCGCFMLVK	14	Unmodified	_HNVASDCGCFMLVK_					0	0	0	P03243;P03244	P03243	P03243			>sp|P03243|E1BL_ADE05 E1B protein, large T-antigen OS=Human adenovirus C serotype 5 PE=1 SV=1;>sp|P03244|E1BL_ADE02 E1B protein, large T-antigen OS=Human adenovirus C serotype 2 GN=E1B PE=1 SV=2	MULTI-MSMS	20101227_Velos1_TaGe_SA_HEK293_05	5	HEK293-3	546.91	3	546.579	1636.72	47935.4	0.53673	-0.044468	0.49226	546.579	78.633	17.102	0.66392	78.633	78.31	78.974	0	NA	0	0	0	1.3579e-06	1	14000	109.83	95.261	1	812040
HRPECITFQQIK	12	Unmodified	_HRPECITFQQIK_					0	0	0	P03243	P03243	P03243			>sp|P03243|E1BL_ADE05 E1B protein, large T-antigen OS=Human adenovirus C serotype 5 PE=1 SV=1	MULTI-MSMS	20100609_Velos1_TaGe_SA_293_1	1	HEK293-1	519.6	3	519.605	1555.79	29085.8	-5.9779	-0.82083	-6.7987	519.605	32.163	10.945	0.78225	32.163	31.893	32.676	0	NA	0	0	0	3.496e-19	1	6135	165.7	128.27	1	356520000
HRPECITFQQIK	12	Unmodified	_HRPECITFQQIK_					0	0	0	P03243	P03243	P03243			>sp|P03243|E1BL_ADE05 E1B protein, large T-antigen OS=Human adenovirus C serotype 5 PE=1 SV=1	MULTI-MSMS	20100609_Velos1_TaGe_SA_293_1	1	HEK293-1	390.2	4	389.956	1555.79	33745.1	-5.3222	0.031323	-5.2908	390.206	32.168	10.945	0.53617	32.168	31.934	32.47	0	NA	0	0	0	0.0032671	1	6187	72.531	63.703	1	11618000
HRPECITFQQIK	12	Unmodified	_HRPECITFQQIK_					0	0	0	P03243	P03243	P03243			>sp|P03243|E1BL_ADE05 E1B protein, large T-antigen OS=Human adenovirus C serotype 5 PE=1 SV=1	MSMS	20100609_Velos1_TaGe_SA_293_1	1	HEK293-1	778.9	2	778.904	1555.79	NA	NA	NA	NA	NA	32.346	10.97	1	32.346	31.846	32.846	0	NA	0	0	0	0.00037875	1	6227	95.273	51.669	1	NA
HRPECITFQQIK	12	Unmodified	_HRPECITFQQIK_					0	0	0	P03243	P03243	P03243			>sp|P03243|E1BL_ADE05 E1B protein, large T-antigen OS=Human adenovirus C serotype 5 PE=1 SV=1	MULTI-MSMS	20100609_Velos1_TaGe_SA_293_2	2	HEK293-1	519.94	3	519.605	1555.79	29511.8	-6.5166	-0.97031	-7.4869	519.604	65.469	15.453	0.30925	65.469	65.327	65.636	0	NA	0	0	0	4.5121e-09	1	7002	150.21	113.93	1	10245000
HRPECITFQQIK	12	Unmodified	_HRPECITFQQIK_					0	0	0	P03243	P03243	P03243			>sp|P03243|E1BL_ADE05 E1B protein, large T-antigen OS=Human adenovirus C serotype 5 PE=1 SV=1	MULTI-MSMS	20100609_Velos1_TaGe_SA_293_4	4	HEK293-1	519.6	3	519.605	1555.79	29056.7	-5.518	-1.0065	-6.5245	519.604	65.271	15.427	0.89833	65.271	64.984	65.882	0	NA	0	0	0	4.1768e-27	1	5587	177.1	145.22	1	3739600
HRPECITFQQIK	12	Unmodified	_HRPECITFQQIK_					0	0	0	P03243	P03243	P03243			>sp|P03243|E1BL_ADE05 E1B protein, large T-antigen OS=Human adenovirus C serotype 5 PE=1 SV=1	MULTI-MSMS	20100609_Velos1_TaGe_SA_293_5	5	HEK293-1	519.6	3	519.605	1555.79	29072.5	-4.7899	-1.1028	-5.8927	519.604	66.587	15.6	0.32326	66.587	66.421	66.745	0	NA	0	0	0	1.4718e-05	1	5677	130.56	105.55	1	5809800
HRPECITFQQIK	12	Unmodified	_HRPECITFQQIK_					0	0	0	P03243	P03243	P03243			>sp|P03243|E1BL_ADE05 E1B protein, large T-antigen OS=Human adenovirus C serotype 5 PE=1 SV=1	MULTI-MSMS	20100723_Velos1_TaGe_SA_Hek293_01	1	HEK293-2	519.61	3	519.605	1555.79	50922.9	1.6185	-0.59463	1.0238	519.605	48.401	11.87	0.54783	48.401	48.119	48.667	-3.8147e-06	NA	0	0	0	0.0007199	1	8421	83.182	73.11	1	1301200000
HRPECITFQQIK	12	Unmodified	_HRPECITFQQIK_					0	0	0	P03243	P03243	P03243			>sp|P03243|E1BL_ADE05 E1B protein, large T-antigen OS=Human adenovirus C serotype 5 PE=1 SV=1	MULTI-MSMS	20100723_Velos1_TaGe_SA_Hek293_04	4	HEK293-2	519.94	3	519.605	1555.79	50670.6	1.3516	-0.74538	0.60617	519.605	57.466	13.241	0.54392	57.466	57.249	57.793	-3.8147e-06	NA	0	0	0	0.00087911	1	9144	81.709	74.541	1	3756500
HRPECITFQQIK	12	Unmodified	_HRPECITFQQIK_					0	0	0	P03243	P03243	P03243			>sp|P03243|E1BL_ADE05 E1B protein, large T-antigen OS=Human adenovirus C serotype 5 PE=1 SV=1	MULTI-MSMS	20101227_Velos1_TaGe_SA_HEK293_01	1	HEK293-3	519.94	3	519.605	1555.79	51981.9	1.9053	-0.44545	1.4599	519.605	26.99	8.499	0.63194	26.99	26.762	27.394	0	NA	0	0	0	6.7552e-27	1	6428	174.46	134.9	1	515660000
HRPECITFQQIK	12	Unmodified	_HRPECITFQQIK_					0	0	0	P03243	P03243	P03243			>sp|P03243|E1BL_ADE05 E1B protein, large T-antigen OS=Human adenovirus C serotype 5 PE=1 SV=1	MULTI-MSMS	20101227_Velos1_TaGe_SA_HEK293_01	1	HEK293-3	778.91	2	778.904	1555.79	40719.6	3.1682	0.39422	3.5625	778.904	26.995	8.499	0.62758	26.995	26.803	27.43	0	NA	0	0	0	4.9011e-14	1	6439	164.11	126.5	1	50513000
HRPECITFQQIK	12	Unmodified	_HRPECITFQQIK_					0	0	0	P03243	P03243	P03243			>sp|P03243|E1BL_ADE05 E1B protein, large T-antigen OS=Human adenovirus C serotype 5 PE=1 SV=1	MULTI-MSMS	20101227_Velos1_TaGe_SA_HEK293_01	1	HEK293-3	389.96	4	389.956	1555.79	59320.6	2.1422	-0.058237	2.084	389.955	26.983	8.499	0.67067	26.983	26.654	27.325	0	NA	0	0	0	0.00027982	1	6444	101.6	76.273	1	39831000
HRPECITFQQIK	12	Unmodified	_HRPECITFQQIK_					0	0	0	P03243	P03243	P03243			>sp|P03243|E1BL_ADE05 E1B protein, large T-antigen OS=Human adenovirus C serotype 5 PE=1 SV=1	MULTI-MSMS	20101227_Velos1_TaGe_SA_HEK293_04	4	HEK293-3	519.61	3	519.605	1555.79	51215.4	0.59667	0.082288	0.67895	519.605	48.878	12.148	0.60275	48.878	48.528	49.131	-3.8147e-06	NA	0	0	0	0.00029871	1	8436	98.902	80.325	1	577290
HRPECITFQQIK	12	Unmodified	_HRPECITFQQIK_					0	0	0	P03243	P03243	P03243			>sp|P03243|E1BL_ADE05 E1B protein, large T-antigen OS=Human adenovirus C serotype 5 PE=1 SV=1	MULTI-MSMS	20101227_Velos1_TaGe_SA_HEK293_05	5	HEK293-3	519.61	3	519.605	1555.79	50843.2	1.2003	-0.40573	0.7946	519.605	53.428	12.903	0.56067	53.428	53.223	53.783	-3.8147e-06	NA	0	0	0	0.0099136	1	9080	60.364	47.216	1	305930
HYSDSVYGDTLEK	13	Unmodified	_HYSDSVYGDTLEK_					0	0	0	P06463	P06463	P06463			>sp|P06463|VE6_HPV18 Protein E6 OS=Human papillomavirus type 18 GN=E6 PE=1 SV=1	MULTI-MSMS	20101224_Velos1_TaGe_SA_HeLa_04	4	HeLa-3	505.23	3	505.232	1512.67	51623.2	3.5099	-0.036319	3.4736	505.232	49.261	12.214	0.89008	49.261	48.703	49.593	0	NA	0	0	0	0.023908	1	7652	41.401	34.11	1	202670
HYSDSVYGDTLEK	13	Unmodified	_HYSDSVYGDTLEK_					0	0	0	P06463	P06463	P06463			>sp|P06463|VE6_HPV18 Protein E6 OS=Human papillomavirus type 18 GN=E6 PE=1 SV=1	MULTI-MSMS	20101224_Velos1_TaGe_SA_HeLa_05	5	HeLa-3	505.23	3	505.232	1512.67	50786.5	3.3353	0.44702	3.7823	505.232	46.975	11.829	0.90425	46.975	46.627	47.531	0	NA	0	0	0	4.6142e-05	1	7384	95.417	85.187	1	709880
IAGLNVLR	8	Unmodified	_IAGLNVLR_					0	0	0	Q5UQ49	Q5UQ49	Q5UQ49			>sp|Q5UQ49|HSP70_MIMIV Heat shock 70 kDa protein homolog OS=Acanthamoeba polyphaga mimivirus GN=HSP70 PE=3 SV=1	MSMS	20100730_Velos1_TaGe_SA_K562_1	1	K562-2	428.27	2	428.274	854.534	NA	NA	NA	NA	NA	89.449	18.084	1	89.449	88.949	89.949	-7.6294e-06	NA	0	0	0	0.017548	1	19722	79.469	9.4701	1	NA
IASITLTQR	9	Unmodified	_IASITLTQR_					0	0	0	P27281;P33474	P27281	P27281			>sp|P27281|VP3_EHDV1 Core protein VP3 OS=Epizootic hemorrhagic disease virus 1 GN=S3 PE=3 SV=1;>sp|P33474|VP3_EHDVA Core protein VP3 OS=Epizootic hemorrhagic disease virus 2 (strain Australia) GN=S3 PE=3 SV=1	MULTI-MSMS	20100609_Velos1_TaGe_SA_GAMG_1	1	GAMG-1	501.8	2	501.801	1001.59	29084.6	-4.8246	1.27	-3.5546	501.801	52.883	13.751	0.70258	52.883	52.549	53.251	0	NA	0	0	0	0.00048687	1	11810	102.62	4.3674	1	23713000
IASITLTQR	9	Unmodified	_IASITLTQR_					0	0	0	P27281;P33474	P27281	P27281			>sp|P27281|VP3_EHDV1 Core protein VP3 OS=Epizootic hemorrhagic disease virus 1 GN=S3 PE=3 SV=1;>sp|P33474|VP3_EHDVA Core protein VP3 OS=Epizootic hemorrhagic disease virus 2 (strain Australia) GN=S3 PE=3 SV=1	MULTI-MSMS	20101210_Velos1_AnWe_SA_LnCap_1	1	LanCap-3	501.8	2	501.801	1001.59	51884.5	1.0008	-0.21324	0.78753	501.801	46.1	11.686	0.45483	46.1	45.82	46.274	0	NA	0	0	0	0.00040269	1	12845	105.52	2.997	1	36975000
IASITLTQR	9	Unmodified	_IASITLTQR_					0	0	0	P27281;P33474	P27281	P27281			>sp|P27281|VP3_EHDV1 Core protein VP3 OS=Epizootic hemorrhagic disease virus 1 GN=S3 PE=3 SV=1;>sp|P33474|VP3_EHDVA Core protein VP3 OS=Epizootic hemorrhagic disease virus 2 (strain Australia) GN=S3 PE=3 SV=1	MULTI-MSMS	20101224_Velos1_TaGe_SA_HepG2_6	6	HepG2-3	501.8	2	501.801	1001.59	52708.4	-0.17888	0.016167	-0.16272	501.801	78.296	17.052	0.39667	78.296	78.118	78.515	0	NA	0	0	0	0.0087419	1	11459	64.654	1.3334	1	236690
IASNQSVDVK	10	Unmodified	_IASNQSVDVK_					0	0	0	P03336;P21435;Q27ID9;Q2F7I9;Q2F7J2;A1Z651;Q2F7J0;Q2F7J3	P03336;A1Z651	A1Z651			>sp|P03336|GAG_MLVAV Gag polyprotein OS=AKV murine leukemia virus GN=gag PE=1 SV=3;>sp|P21435|GAG_MLVHO Gag polyprotein OS=Hortulanus murine leukemia virus GN=gag PE=3 SV=3;>sp|Q27ID9|GAG_XMRV6 Gag polyprotein OS=Xenotropic MuLV-related virus (isolate VP62	MULTI-MSMS	20100618_Velos1_TaGe_SA_LanCap_1	1	LanCap-1	530.78	2	530.785	1059.56	28578.6	-6.3554	0.11721	-6.2382	530.785	19.817	9.2743	0.65933	19.817	19.42	20.079	0	NA	0	0	0	4.8184e-06	1	3183	121.83	65.572	1	163890000
IASNQSVDVK	10	Unmodified	_IASNQSVDVK_					0	0	0	P03336;P21435;Q27ID9;Q2F7I9;Q2F7J2;A1Z651;Q2F7J0;Q2F7J3	P03336;A1Z651	A1Z651			>sp|P03336|GAG_MLVAV Gag polyprotein OS=AKV murine leukemia virus GN=gag PE=1 SV=3;>sp|P21435|GAG_MLVHO Gag polyprotein OS=Hortulanus murine leukemia virus GN=gag PE=3 SV=3;>sp|Q27ID9|GAG_XMRV6 Gag polyprotein OS=Xenotropic MuLV-related virus (isolate VP62	MULTI-MSMS	20100618_Velos1_TaGe_SA_LanCap_2	2	LanCap-1	530.78	2	530.785	1059.56	29004.5	-9.0351	-0.31935	-9.3544	530.785	42.758	12.378	0.37817	42.758	42.535	42.913	3.8147e-06	NA	0	0	0	0.00023427	1	5256	96.015	56.393	1	2681900
IASNQSVDVK	10	Unmodified	_IASNQSVDVK_					0	0	0	P03336;P21435;Q27ID9;Q2F7I9;Q2F7J2;A1Z651;Q2F7J0;Q2F7J3	P03336;A1Z651	A1Z651			>sp|P03336|GAG_MLVAV Gag polyprotein OS=AKV murine leukemia virus GN=gag PE=1 SV=3;>sp|P21435|GAG_MLVHO Gag polyprotein OS=Hortulanus murine leukemia virus GN=gag PE=3 SV=3;>sp|Q27ID9|GAG_XMRV6 Gag polyprotein OS=Xenotropic MuLV-related virus (isolate VP62	MULTI-MSMS	20100719_Velos1_TaGe_SA_LnCap_1	1	LanCap-2	530.78	2	530.785	1059.56	50608.4	-1.4098	-0.025223	-1.435	530.785	40.991	10.752	0.77341	40.991	40.761	41.534	-3.8147e-06	NA	0	0	0	0.046586	1	5902	42.395	42.395	1	527520000
IASNQSVDVK	10	Unmodified	_IASNQSVDVK_					0	0	0	P03336;P21435;Q27ID9;Q2F7I9;Q2F7J2;A1Z651;Q2F7J0;Q2F7J3	P03336;A1Z651	A1Z651			>sp|P03336|GAG_MLVAV Gag polyprotein OS=AKV murine leukemia virus GN=gag PE=1 SV=3;>sp|P21435|GAG_MLVHO Gag polyprotein OS=Hortulanus murine leukemia virus GN=gag PE=3 SV=3;>sp|Q27ID9|GAG_XMRV6 Gag polyprotein OS=Xenotropic MuLV-related virus (isolate VP62	MULTI-MSMS	20101210_Velos1_AnWe_SA_LnCap_1	1	LanCap-3	530.79	2	530.785	1059.56	50336.1	1.0563	-0.11275	0.94352	530.785	14.867	6.476	0.746	14.867	14.489	15.235	-9.5367e-07	NA	0	0	0	9.3303e-05	1	2830	104.22	59.241	1	414310000
IEDLSIR	7	Unmodified	_IEDLSIR_					0	0	0	P0C6X9;P0C6X8;P0C6Y0	P0C6X9;P0C6Y0	P0C6X9			>sp|P0C6X9|R1AB_CVMA5 Replicase polyprotein 1ab OS=Murine coronavirus (strain A59) GN=rep PE=1 SV=1;>sp|P0C6X8|R1AB_CVM2 Replicase polyprotein 1ab OS=Murine coronavirus (strain 2) GN=rep PE=3 SV=1;>sp|P0C6Y0|R1AB_CVMJH Replicase polyprotein 1ab OS=Murine c	MSMS	20100618_Velos1_TaGe_SA_LanCap_3	3	LanCap-1	423.24	2	423.24	844.465	NA	NA	NA	NA	NA	74.694	16.7	1	74.694	74.194	75.194	0	NA	0	0	0	0.018734	1	11344	102.72	4.4198	1	NA
IFEDQLLPFMSDMSSK	16	2 Oxidation (M)	_IFEDQLLPFM(ox)SDM(ox)SSK_	IFEDQLLPFM(1)SDM(1)SSK		IFEDQLLPFM(55.84)SDM(55.84)SSK		0	2	0	P14240	P14240	P14240			>sp|P14240|L_LYCVA RNA-directed RNA polymerase L OS=Lymphocytic choriomeningitis virus (strain Armstrong) GN=L PE=1 SV=1	MULTI-MSMS	20101227_Velos1_TaGe_SA_GAMG6	6	GAMG-3	480.98	4	480.725	1918.87	55352.1	1.1367	0.46276	1.5994	480.976	65.894	14.981	0.23108	65.894	65.791	66.022	0	NA	0	0	0	0.0017781	1	11984	55.841	15.816	1	513060
IGITFASITISMKSAPPVELILSER	25	Oxidation (M),2 Phospho (STY)	_IGITFAS(ph)ITISM(ox)KSAPPVELILS(ph)ER_	IGITFASITISM(1)KSAPPVELILSER	IGIT(0.001)FAS(0.305)IT(0.305)IS(0.305)MKS(0.305)APPVELILS(0.779)ER	IGITFASITISM(54.22)KSAPPVELILSER	IGIT(-28.55)FAS(0)IT(0)IS(0)MKS(0)APPVELILS(7.24)ER	0	1	2	P36336;Q9E6P6	P36336	P36336			>sp|P36336|GH_GAHVR Envelope glycoprotein H OS=Gallid herpesvirus 2 (strain RB-1b) GN=gH PE=3 SV=1;>sp|Q9E6P6|GH_GAHVM Envelope glycoprotein H OS=Gallid herpesvirus 2 (strain Chicken/Md5/ATCC VR-987) GN=MDV034 PE=3 SV=1	MULTI-MSMS	20101227_Velos1_TaGe_SA_HEK293_01	1	HEK293-3	713.36	4	713.11	2848.41	43325.9	1.6088	1.3708	2.9796	713.362	95.538	19.921	0.5395	95.538	95.264	95.804	0	NA	0	0	0	0.018427	1	26615	54.223	38.127	15	15262000
IGITFASITISMKSAPPVELILSER	25	Oxidation (M),2 Phospho (STY)	_IGITFAS(ph)IT(ph)ISM(ox)KSAPPVELILSER_	IGITFASITISM(1)KSAPPVELILSER	IGIT(0.004)FAS(0.42)IT(0.42)IS(0.403)MKS(0.403)APPVELILS(0.349)ER	IGITFASITISM(46.98)KSAPPVELILSER	IGIT(-20.78)FAS(0)IT(0)IS(0)MKS(0)APPVELILS(-0.8)ER	0	1	2	P36336;Q9E6P6	P36336	P36336			>sp|P36336|GH_GAHVR Envelope glycoprotein H OS=Gallid herpesvirus 2 (strain RB-1b) GN=gH PE=3 SV=1;>sp|Q9E6P6|GH_GAHVM Envelope glycoprotein H OS=Gallid herpesvirus 2 (strain Chicken/Md5/ATCC VR-987) GN=MDV034 PE=3 SV=1	MULTI-MSMS	20101227_Velos1_TaGe_SA_HEK293_02	2	HEK293-3	713.36	4	713.11	2848.41	42584	2.1791	0.92249	3.1015	713.361	105.42	21.571	0.53642	105.42	105.16	105.69	0	NA	0	0	0	0.10434	1	24769	46.982	25.117	15	2232100
IIEEGLK	7	Unmodified	_IIEEGLK_					0	0	0	P19288	P19288	P19288			>sp|P19288|YORD_TTV1K Uncharacterized 15.4 kDa protein OS=Thermoproteus tenax virus 1 (strain KRA1) PE=4 SV=1	MULTI-MSMS	20100609_Velos1_TaGe_SA_GAMG_2	2	GAMG-1	401.24	2	401.239	800.464	33920.2	-3.5086	-1.1065	-4.615	401.239	70.794	16.175	0.36025	70.794	70.634	70.994	0	NA	0	0	0	0.061812	1	8271	54.549	4.4228	1	1365400
IIFVSSTNSGKASTSFLYGLK	21	Phospho (STY)	_IIFVSSTNS(ph)GKASTSFLYGLK_		IIFVSSTNS(0.251)GKAS(0.193)T(0.193)S(0.193)FLY(0.17)GLK		IIFVS(-30.11)S(-30.11)T(-30.11)NS(1.14)GKAS(-1.14)T(-1.14)S(-1.14)FLY(-1.69)GLK	0	0	1	Q9E6Q2	Q9E6Q2	Q9E6Q2			>sp|Q9E6Q2|TRM3_GAHVM Tripartite terminase subunit UL15 homolog OS=Gallid herpesvirus 2 (strain Chicken/Md5/ATCC VR-987) GN=MDV027 PE=3 SV=1	MULTI-MSMS	20100609_Velos1_TaGe_SA_293_4	4	HEK293-1	767.72	3	767.391	2299.15	24256.1	-4.7112	0.39297	-4.3183	767.726	149.38	26.8	2.8253	149.38	147.86	150.68	0	NA	0	0	0	0.050683	1	17424	68.567	5.8017	8	57572000
IKEDYKWEFEELLK	14	Unmodified	_IKEDYKWEFEELLK_					0	0	0	P03246;P03247	P03246	P03246			>sp|P03246|E1BS_ADE05 E1B protein, small T-antigen OS=Human adenovirus C serotype 5 PE=1 SV=1;>sp|P03247|E1BS_ADE02 E1B protein, small T-antigen OS=Human adenovirus C serotype 2 GN=E1B PE=1 SV=2	MULTI-MSMS	20100609_Velos1_TaGe_SA_293_6	6	HEK293-1	468.5	4	468.246	1868.96	31139.3	-4.5058	0.11076	-4.395	468.246	131.37	24.367	1.2015	131.37	131.02	132.22	0	NA	0	0	0	4.9878e-06	1	15550	127.71	91.231	1	37121000
IKEDYKWEFEELLK	14	Unmodified	_IKEDYKWEFEELLK_					0	0	0	P03246;P03247	P03246	P03246			>sp|P03246|E1BS_ADE05 E1B protein, small T-antigen OS=Human adenovirus C serotype 5 PE=1 SV=1;>sp|P03247|E1BS_ADE02 E1B protein, small T-antigen OS=Human adenovirus C serotype 2 GN=E1B PE=1 SV=2	MULTI-MSMS	20100609_Velos1_TaGe_SA_293_6	6	HEK293-1	624.32	3	623.993	1868.96	26902.2	-5.0796	0.6534	-4.4262	624.327	131.39	24.367	1.2978	131.39	130.92	132.22	0	NA	0	0	0	2.042e-27	3	15560	171.08	136.17	1	44341000
IKEDYKWEFEELLK	14	Unmodified	_IKEDYKWEFEELLK_					0	0	0	P03246;P03247	P03246	P03246			>sp|P03246|E1BS_ADE05 E1B protein, small T-antigen OS=Human adenovirus C serotype 5 PE=1 SV=1;>sp|P03247|E1BS_ADE02 E1B protein, small T-antigen OS=Human adenovirus C serotype 2 GN=E1B PE=1 SV=2	MULTI-MSMS	20100609_Velos1_TaGe_SA_293_6	6	HEK293-1	935.98	2	935.485	1868.96	21927.3	-5.785	0.05094	-5.7341	935.987	131.32	24.359	0.56235	131.32	131.02	131.58	0	NA	0	0	0	5.9573e-06	1	15585	126.63	103.49	1	4200300
IKEDYKWEFEELLK	14	Unmodified	_IKEDYKWEFEELLK_					0	0	0	P03246;P03247	P03246	P03246			>sp|P03246|E1BS_ADE05 E1B protein, small T-antigen OS=Human adenovirus C serotype 5 PE=1 SV=1;>sp|P03247|E1BS_ADE02 E1B protein, small T-antigen OS=Human adenovirus C serotype 2 GN=E1B PE=1 SV=2	MULTI-MSMS	20100609_Velos1_TaGe_SA_293_6	6	HEK293-1	624.32	3	623.993	1868.96	26470.7	-4.7384	-0.26293	-5.0013	623.992	133.72	24.687	1.2023	133.72	133.08	134.28	0	NA	0	0	0	2.2898e-05	2	16013	110.84	73.189	1	2323200
IKEDYKWEFEELLK	14	Unmodified	_IKEDYKWEFEELLK_					0	0	0	P03246;P03247	P03246	P03246			>sp|P03246|E1BS_ADE05 E1B protein, small T-antigen OS=Human adenovirus C serotype 5 PE=1 SV=1;>sp|P03247|E1BS_ADE02 E1B protein, small T-antigen OS=Human adenovirus C serotype 2 GN=E1B PE=1 SV=2	MULTI-MSMS	20100609_Velos1_TaGe_SA_293_6	6	HEK293-1	624.33	3	623.993	1868.96	26823	-4.1749	-0.81574	-4.9907	623.992	134.6	24.807	0.58676	134.6	134.21	134.8	0	NA	0	0	0	0.0053508	1	16136	72.446	46.238	1	1145000
IKEDYKWEFEELLK	14	Unmodified	_IKEDYKWEFEELLK_					0	0	0	P03246;P03247	P03246	P03246			>sp|P03246|E1BS_ADE05 E1B protein, small T-antigen OS=Human adenovirus C serotype 5 PE=1 SV=1;>sp|P03247|E1BS_ADE02 E1B protein, small T-antigen OS=Human adenovirus C serotype 2 GN=E1B PE=1 SV=2	MULTI-MSMS	20100609_Velos1_TaGe_SA_293_6	6	HEK293-1	468.5	4	468.246	1868.96	31368.5	-3.9266	-0.14795	-4.0746	468.497	134.85	24.836	2.1328	134.85	134.14	136.28	0	NA	0	0	0	5.7838e-27	2	16263	166.9	131.16	1	1117300
IKEDYKWEFEELLK	14	Unmodified	_IKEDYKWEFEELLK_					0	0	0	P03246;P03247	P03246	P03246			>sp|P03246|E1BS_ADE05 E1B protein, small T-antigen OS=Human adenovirus C serotype 5 PE=1 SV=1;>sp|P03247|E1BS_ADE02 E1B protein, small T-antigen OS=Human adenovirus C serotype 2 GN=E1B PE=1 SV=2	MULTI-MSMS	20100723_Velos1_TaGe_SA_Hek293_06	6	HEK293-2	468.5	4	468.246	1868.96	54341.9	0.81021	0.35118	1.1614	468.497	129.1	24.084	2.5437	129.1	128.39	130.94	0	NA	0	0	0	0.015944	2	22019	62.68	54.338	1	39466000
IKEDYKWEFEELLK	14	Unmodified	_IKEDYKWEFEELLK_					0	0	0	P03246;P03247	P03246	P03246			>sp|P03246|E1BS_ADE05 E1B protein, small T-antigen OS=Human adenovirus C serotype 5 PE=1 SV=1;>sp|P03247|E1BS_ADE02 E1B protein, small T-antigen OS=Human adenovirus C serotype 2 GN=E1B PE=1 SV=2	MULTI-MSMS	20100723_Velos1_TaGe_SA_Hek293_06	6	HEK293-2	468.25	4	468.246	1868.96	54879.3	0.83618	-0.022241	0.81394	468.497	131.56	24.46	1.0909	131.56	130.84	131.93	0	NA	0	0	0	0.11497	1	22659	47.774	39.432	1	1535800
IKEDYKWEFEELLK	14	Unmodified	_IKEDYKWEFEELLK_					0	0	0	P03246;P03247	P03246	P03246			>sp|P03246|E1BS_ADE05 E1B protein, small T-antigen OS=Human adenovirus C serotype 5 PE=1 SV=1;>sp|P03247|E1BS_ADE02 E1B protein, small T-antigen OS=Human adenovirus C serotype 2 GN=E1B PE=1 SV=2	MULTI-MSMS	20101227_Velos1_TaGe_SA_HEK293_06	6	HEK293-3	468.5	4	468.246	1868.96	54419.7	1.1685	0.43152	1.6	468.497	118.76	23.796	0.778	118.76	118.5	119.27	0	NA	0	0	0	9.4999e-17	1	22929	151.56	117.38	1	147400000
IKEDYKWEFEELLK	14	Unmodified	_IKEDYKWEFEELLK_					0	0	0	P03246;P03247	P03246	P03246			>sp|P03246|E1BS_ADE05 E1B protein, small T-antigen OS=Human adenovirus C serotype 5 PE=1 SV=1;>sp|P03247|E1BS_ADE02 E1B protein, small T-antigen OS=Human adenovirus C serotype 2 GN=E1B PE=1 SV=2	MULTI-MSMS	20101227_Velos1_TaGe_SA_HEK293_06	6	HEK293-3	468.5	4	468.246	1868.96	54336.5	0.89407	-0.16797	0.72609	468.497	122.84	24.473	0.58908	122.84	122.48	123.07	0	NA	0	0	0	4.409e-05	1	23814	102.73	79.925	1	236000
ILDIFMMLTSR	11	2 Oxidation (M)	_ILDIFM(ox)M(ox)LTSR_	ILDIFM(1)M(1)LTSR		ILDIFM(62.3)M(62.3)LTSR		0	2	0	P0CAE0;P0CAE1;P0CAE2;Q65144;P0CAD9	P0CAE0	P0CAE0			>sp|P0CAE0|VF317_ASFM2 Uncharacterized protein F317L OS=African swine fever virus (isolate Tick/Malawi/Lil 20-1/1983) GN=Mal-049 PE=3 SV=1;>sp|P0CAE1|VF317_ASFP4 Uncharacterized protein F317L OS=African swine fever virus (isolate Tick/South Africa/Pretoriu	MULTI-MSMS	20101224_Velos1_TaGe_SA_HeLa_05	5	HeLa-3	686.36	2	686.354	1370.69	42977.4	2.9255	-0.6374	2.2881	686.354	77.773	16.966	1.9965	77.773	76.639	78.635	-7.6294e-06	NA	0	0	0	0.0038856	1	13352	62.303	9.0507	1	1309500
ILDIFMMLTSR	11	2 Oxidation (M)	_ILDIFM(ox)M(ox)LTSR_	ILDIFM(1)M(1)LTSR		ILDIFM(61.35)M(61.35)LTSR		0	2	0	P0CAE0;P0CAE1;P0CAE2;Q65144;P0CAD9	P0CAE0	P0CAE0			>sp|P0CAE0|VF317_ASFM2 Uncharacterized protein F317L OS=African swine fever virus (isolate Tick/Malawi/Lil 20-1/1983) GN=Mal-049 PE=3 SV=1;>sp|P0CAE1|VF317_ASFP4 Uncharacterized protein F317L OS=African swine fever virus (isolate Tick/South Africa/Pretoriu	MULTI-MSMS	20101227_Velos1_TaGe_SA_GAMG5	5	GAMG-3	686.36	2	686.354	1370.69	43811.3	1.6416	-0.13146	1.5101	686.354	75.014	16.505	1.09	75.014	74.681	75.771	-7.6294e-06	NA	0	0	0	0.0041396	1	13668	61.353	9.4267	1	2601300
ILDIFMMLTSR	11	2 Oxidation (M)	_ILDIFM(ox)M(ox)LTSR_	ILDIFM(1)M(1)LTSR		ILDIFM(56.36)M(56.36)LTSR		0	2	0	P0CAE0;P0CAE1;P0CAE2;Q65144;P0CAD9	P0CAE0	P0CAE0			>sp|P0CAE0|VF317_ASFM2 Uncharacterized protein F317L OS=African swine fever virus (isolate Tick/Malawi/Lil 20-1/1983) GN=Mal-049 PE=3 SV=1;>sp|P0CAE1|VF317_ASFP4 Uncharacterized protein F317L OS=African swine fever virus (isolate Tick/South Africa/Pretoriu	MULTI-MSMS	20101227_Velos1_TaGe_SA_HEK293_05	5	HEK293-3	686.36	2	686.354	1370.69	41975.2	1.5885	-0.59022	0.99824	686.353	77.914	16.982	2.441	77.914	76.867	79.308	0	NA	0	0	0	0.0080727	1	13856	56.359	22.484	1	268550
ILDMPNWK	8	Oxidation (M)	_ILDM(ox)PNWK_	ILDM(1)PNWK		ILDM(81.78)PNWK		0	1	0	Q04350	Q04350	Q04350			>sp|Q04350|POLB_CHPVE ORFB polyprotein OS=Cryphonectria hypovirus 1 (strain EP713) PE=1 SV=1	MULTI-MSMS	20100604_Velos1_TaGe_SA_A549_2	2	A549-1	516.76	2	516.763	1031.51	29072.5	-3.0843	1.0397	-2.0446	516.763	45.472	12.746	0.48466	45.472	45.257	45.741	0	NA	0	0	0	0.0049839	1	3296	81.784	21.024	1	8169700
ILLEPESMSK	10	Oxidation (M)	_ILLEPESM(ox)SK_	ILLEPESM(1)SK		ILLEPESM(55.81)SK		0	1	0	P03243;P03244	P03243	P03243			>sp|P03243|E1BL_ADE05 E1B protein, large T-antigen OS=Human adenovirus C serotype 5 PE=1 SV=1;>sp|P03244|E1BL_ADE02 E1B protein, large T-antigen OS=Human adenovirus C serotype 2 GN=E1B PE=1 SV=2	MULTI-MSMS	20100609_Velos1_TaGe_SA_293_1	1	HEK293-1	581.8	2	581.805	1161.6	27075.3	-5.0776	0.59499	-4.4826	581.805	47.431	13.012	0.66008	47.431	47.13	47.79	0	NA	0	0	0	0.0080619	1	10162	55.806	26.032	1	28197000
ILLEPESMSK	10	Oxidation (M)	_ILLEPESM(ox)SK_	ILLEPESM(1)SK		ILLEPESM(62.41)SK		0	1	0	P03243;P03244	P03243	P03243			>sp|P03243|E1BL_ADE05 E1B protein, large T-antigen OS=Human adenovirus C serotype 5 PE=1 SV=1;>sp|P03244|E1BL_ADE02 E1B protein, large T-antigen OS=Human adenovirus C serotype 2 GN=E1B PE=1 SV=2	MULTI-MSMS	20100609_Velos1_TaGe_SA_293_3	3	HEK293-1	581.8	2	581.805	1161.6	27632.6	-6.9268	0.24745	-6.6794	581.805	74.335	16.652	0.54625	74.335	74.064	74.61	-7.6294e-06	NA	0	0	0	0.0037667	1	8234	62.408	20.868	1	2480000
ILLEPESMSK	10	Oxidation (M)	_ILLEPESM(ox)SK_	ILLEPESM(1)SK		ILLEPESM(86.34)SK		0	1	0	P03243;P03244	P03243	P03243			>sp|P03243|E1BL_ADE05 E1B protein, large T-antigen OS=Human adenovirus C serotype 5 PE=1 SV=1;>sp|P03244|E1BL_ADE02 E1B protein, large T-antigen OS=Human adenovirus C serotype 2 GN=E1B PE=1 SV=2	MULTI-MSMS	20100609_Velos1_TaGe_SA_293_4	4	HEK293-1	581.81	2	581.805	1161.6	27137.2	-2.8598	0.61335	-2.2465	581.805	74.846	16.717	0.69875	74.846	74.452	75.151	0	NA	0	0	0	0.00043566	1	7110	86.344	51.542	1	1129500
ILLEPESMSK	10	Oxidation (M)	_ILLEPESM(ox)SK_	ILLEPESM(1)SK		ILLEPESM(39.87)SK		0	1	0	P03243;P03244	P03243	P03243			>sp|P03243|E1BL_ADE05 E1B protein, large T-antigen OS=Human adenovirus C serotype 5 PE=1 SV=1;>sp|P03244|E1BL_ADE02 E1B protein, large T-antigen OS=Human adenovirus C serotype 2 GN=E1B PE=1 SV=2	MULTI-MSMS	20100723_Velos1_TaGe_SA_Hek293_02	2	HEK293-2	581.81	2	581.805	1161.6	49037.7	0.18633	0.068792	0.25513	581.805	62.01	13.933	0.62333	62.01	61.7	62.323	-3.8147e-06	NA	0	0	0	0.037383	1	11195	39.873	39.873	1	22142000
ILLEPESMSK	10	Oxidation (M)	_ILLEPESM(ox)SK_	ILLEPESM(1)SK		ILLEPESM(49.3)SK		0	1	0	P03243;P03244	P03243	P03243			>sp|P03243|E1BL_ADE05 E1B protein, large T-antigen OS=Human adenovirus C serotype 5 PE=1 SV=1;>sp|P03244|E1BL_ADE02 E1B protein, large T-antigen OS=Human adenovirus C serotype 2 GN=E1B PE=1 SV=2	MULTI-MSMS	20100723_Velos1_TaGe_SA_Hek293_03	3	HEK293-2	581.8	2	581.805	1161.6	49427.3	-0.76524	0.33602	-0.42922	581.805	61.949	13.925	0.52058	61.949	61.67	62.191	0	NA	0	0	0	0.016188	1	11245	49.3	46.361	1	15012000
ILLEPESMSK	10	Oxidation (M)	_ILLEPESM(ox)SK_	ILLEPESM(1)SK		ILLEPESM(35.71)SK		0	1	0	P03243;P03244	P03243	P03243			>sp|P03243|E1BL_ADE05 E1B protein, large T-antigen OS=Human adenovirus C serotype 5 PE=1 SV=1;>sp|P03244|E1BL_ADE02 E1B protein, large T-antigen OS=Human adenovirus C serotype 2 GN=E1B PE=1 SV=2	MULTI-MSMS	20100723_Velos1_TaGe_SA_Hek293_04	4	HEK293-2	581.81	2	581.805	1161.6	48930	0.96823	-0.10876	0.85947	581.805	65.443	14.449	0.61308	65.443	65.115	65.729	-7.6294e-06	NA	0	0	0	0.052189	1	11092	35.71	35.71	1	7963200
ILLEPESMSK	10	Oxidation (M)	_ILLEPESM(ox)SK_	ILLEPESM(1)SK		ILLEPESM(32.33)SK		0	1	0	P03243;P03244	P03243	P03243			>sp|P03243|E1BL_ADE05 E1B protein, large T-antigen OS=Human adenovirus C serotype 5 PE=1 SV=1;>sp|P03244|E1BL_ADE02 E1B protein, large T-antigen OS=Human adenovirus C serotype 2 GN=E1B PE=1 SV=2	MULTI-MSMS	20100723_Velos1_TaGe_SA_Hek293_05	5	HEK293-2	581.8	2	581.805	1161.6	49507	-0.70067	-0.47182	-1.1725	581.804	65.315	14.433	0.55167	65.315	65.05	65.602	0	NA	0	0	0	0.069867	1	11187	32.329	32.329	1	2718300
ILLEPESMSK	10	Oxidation (M)	_ILLEPESM(ox)SK_	ILLEPESM(1)SK		ILLEPESM(91.85)SK		0	1	0	P03243;P03244	P03243	P03243			>sp|P03243|E1BL_ADE05 E1B protein, large T-antigen OS=Human adenovirus C serotype 5 PE=1 SV=1;>sp|P03244|E1BL_ADE02 E1B protein, large T-antigen OS=Human adenovirus C serotype 2 GN=E1B PE=1 SV=2	MULTI-MSMS	20101227_Velos1_TaGe_SA_HEK293_02	2	HEK293-3	581.81	2	581.805	1161.6	47821.5	1.2853	0.23507	1.5204	581.805	47.031	11.839	0.71075	47.031	46.771	47.482	0	NA	0	0	0	0.00023941	1	10403	91.855	37.247	1	15219000
ILLEPESMSK	10	Oxidation (M)	_ILLEPESM(ox)SK_	ILLEPESM(1)SK		ILLEPESM(91.55)SK		0	1	0	P03243;P03244	P03243	P03243			>sp|P03243|E1BL_ADE05 E1B protein, large T-antigen OS=Human adenovirus C serotype 5 PE=1 SV=1;>sp|P03244|E1BL_ADE02 E1B protein, large T-antigen OS=Human adenovirus C serotype 2 GN=E1B PE=1 SV=2	MULTI-MSMS	20101227_Velos1_TaGe_SA_HEK293_03	3	HEK293-3	581.81	2	581.805	1161.6	47857.3	0.96667	0.20644	1.1731	581.805	48.478	12.083	0.83175	48.478	48.053	48.885	0	NA	0	0	0	0.00025029	1	9767	91.549	36.941	1	3246300
ILLEPESMSK	10	Oxidation (M)	_ILLEPESM(ox)SK_	ILLEPESM(1)SK		ILLEPESM(105.4)SK		0	1	0	P03243;P03244	P03243	P03243			>sp|P03243|E1BL_ADE05 E1B protein, large T-antigen OS=Human adenovirus C serotype 5 PE=1 SV=1;>sp|P03244|E1BL_ADE02 E1B protein, large T-antigen OS=Human adenovirus C serotype 2 GN=E1B PE=1 SV=2	MULTI-MSMS	20101227_Velos1_TaGe_SA_HEK293_04	4	HEK293-3	581.81	2	581.805	1161.6	48793.8	1.8753	0.00031558	1.8756	581.805	54.526	13.088	0.96693	54.526	54.118	55.085	3.8147e-06	NA	0	0	0	5.3125e-05	1	9571	105.4	51.64	1	970240
ILLEPESMSK	10	Oxidation (M)	_ILLEPESM(ox)SK_	ILLEPESM(1)SK		ILLEPESM(76.14)SK		0	1	0	P03243;P03244	P03243	P03243			>sp|P03243|E1BL_ADE05 E1B protein, large T-antigen OS=Human adenovirus C serotype 5 PE=1 SV=1;>sp|P03244|E1BL_ADE02 E1B protein, large T-antigen OS=Human adenovirus C serotype 2 GN=E1B PE=1 SV=2	MULTI-MSMS	20101227_Velos1_TaGe_SA_HEK293_05	5	HEK293-3	581.8	2	581.805	1161.6	47983.6	1.0255	-0.33739	0.68815	581.804	58.338	13.722	0.64141	58.338	57.974	58.616	0	NA	0	0	0	0.0011709	1	10034	76.143	76.143	1	544320
ILLEPESMSK	10	Unmodified	_ILLEPESMSK_					0	0	0	P03243;P03244	P03243	P03243			>sp|P03243|E1BL_ADE05 E1B protein, large T-antigen OS=Human adenovirus C serotype 5 PE=1 SV=1;>sp|P03244|E1BL_ADE02 E1B protein, large T-antigen OS=Human adenovirus C serotype 2 GN=E1B PE=1 SV=2	MULTI-MSMS	20100609_Velos1_TaGe_SA_293_1	1	HEK293-1	573.8	2	573.807	1145.6	27765.1	-4.9627	-0.37501	-5.3378	573.808	70.863	16.184	1.4368	70.863	70.31	71.747	0	NA	0	0	0	5.6716e-05	1	16192	107.83	54.661	1	495860000
ILLEPESMSK	10	Unmodified	_ILLEPESMSK_					0	0	0	P03243;P03244	P03243	P03243			>sp|P03243|E1BL_ADE05 E1B protein, large T-antigen OS=Human adenovirus C serotype 5 PE=1 SV=1;>sp|P03244|E1BL_ADE02 E1B protein, large T-antigen OS=Human adenovirus C serotype 2 GN=E1B PE=1 SV=2	MULTI-MSMS	20100609_Velos1_TaGe_SA_293_2	2	HEK293-1	573.8	2	573.807	1145.6	27514.7	-5.9763	0.35157	-5.6248	573.807	90.142	18.793	0.65216	90.142	89.84	90.493	-7.6294e-06	NA	0	0	0	2.0922e-06	1	12512	125.75	72.577	1	57037000
ILLEPESMSK	10	Unmodified	_ILLEPESMSK_					0	0	0	P03243;P03244	P03243	P03243			>sp|P03243|E1BL_ADE05 E1B protein, large T-antigen OS=Human adenovirus C serotype 5 PE=1 SV=1;>sp|P03244|E1BL_ADE02 E1B protein, large T-antigen OS=Human adenovirus C serotype 2 GN=E1B PE=1 SV=2	MULTI-MSMS	20100609_Velos1_TaGe_SA_293_3	3	HEK293-1	573.81	2	573.807	1145.6	27155.8	-4.4991	-0.33871	-4.8378	573.807	92.029	19.044	0.76924	92.029	91.614	92.383	0	NA	0	0	0	9.0248e-05	1	11428	104.52	51.353	1	21333000
ILLEPESMSK	10	Unmodified	_ILLEPESMSK_					0	0	0	P03243;P03244	P03243	P03243			>sp|P03243|E1BL_ADE05 E1B protein, large T-antigen OS=Human adenovirus C serotype 5 PE=1 SV=1;>sp|P03244|E1BL_ADE02 E1B protein, large T-antigen OS=Human adenovirus C serotype 2 GN=E1B PE=1 SV=2	MULTI-MSMS	20100609_Velos1_TaGe_SA_293_4	4	HEK293-1	573.81	2	573.807	1145.6	27564.1	-3.7122	0.033098	-3.6791	573.808	92.466	19.105	0.7575	92.466	92.127	92.885	0	NA	0	0	0	6.984e-06	1	9613	132.78	79.609	1	7549100
ILLEPESMSK	10	Unmodified	_ILLEPESMSK_					0	0	0	P03243;P03244	P03243	P03243			>sp|P03243|E1BL_ADE05 E1B protein, large T-antigen OS=Human adenovirus C serotype 5 PE=1 SV=1;>sp|P03244|E1BL_ADE02 E1B protein, large T-antigen OS=Human adenovirus C serotype 2 GN=E1B PE=1 SV=2	MULTI-MSMS	20100609_Velos1_TaGe_SA_293_5	5	HEK293-1	573.8	2	573.807	1145.6	27822	-6.093	-0.41633	-6.5094	573.807	92.946	19.171	0.60025	92.946	92.626	93.226	0	NA	0	0	0	8.5554e-06	1	9544	117.67	64.503	1	4554200
ILLEPESMSK	10	Unmodified	_ILLEPESMSK_					0	0	0	P03243;P03244	P03243	P03243			>sp|P03243|E1BL_ADE05 E1B protein, large T-antigen OS=Human adenovirus C serotype 5 PE=1 SV=1;>sp|P03244|E1BL_ADE02 E1B protein, large T-antigen OS=Human adenovirus C serotype 2 GN=E1B PE=1 SV=2	MSMS	20100609_Velos1_TaGe_SA_293_6	6	HEK293-1	573.81	2	573.807	1145.6	NA	NA	NA	NA	NA	91.012	18.907	1	91.012	90.512	91.512	0	NA	0	0	0	0.0011218	1	8985	107.83	59.548	1	NA
ILLEPESMSK	10	Unmodified	_ILLEPESMSK_					0	0	0	P03243;P03244	P03243	P03243			>sp|P03243|E1BL_ADE05 E1B protein, large T-antigen OS=Human adenovirus C serotype 5 PE=1 SV=1;>sp|P03244|E1BL_ADE02 E1B protein, large T-antigen OS=Human adenovirus C serotype 2 GN=E1B PE=1 SV=2	MULTI-MSMS	20100723_Velos1_TaGe_SA_Hek293_01	1	HEK293-2	573.81	2	573.807	1145.6	48732.7	-0.8103	-0.87852	-1.6888	573.807	69.041	14.994	1.0298	69.041	68.501	69.531	0	NA	0	0	0	0.0058154	1	14550	62.303	62.303	1	1205400000
ILLEPESMSK	10	Unmodified	_ILLEPESMSK_					0	0	0	P03243;P03244	P03243	P03243			>sp|P03243|E1BL_ADE05 E1B protein, large T-antigen OS=Human adenovirus C serotype 5 PE=1 SV=1;>sp|P03244|E1BL_ADE02 E1B protein, large T-antigen OS=Human adenovirus C serotype 2 GN=E1B PE=1 SV=2	MULTI-MSMS	20100723_Velos1_TaGe_SA_Hek293_02	2	HEK293-2	573.81	2	573.807	1145.6	49260.7	-0.94781	-0.035615	-0.98343	573.807	76.873	16.179	1.4306	76.873	76.139	77.569	0	NA	0	0	0	0.0058154	1	15212	62.303	62.303	1	126710000
ILLEPESMSK	10	Unmodified	_ILLEPESMSK_					0	0	0	P03243;P03244	P03243	P03243			>sp|P03243|E1BL_ADE05 E1B protein, large T-antigen OS=Human adenovirus C serotype 5 PE=1 SV=1;>sp|P03244|E1BL_ADE02 E1B protein, large T-antigen OS=Human adenovirus C serotype 2 GN=E1B PE=1 SV=2	MULTI-MSMS	20100723_Velos1_TaGe_SA_Hek293_03	3	HEK293-2	573.81	2	573.807	1145.6	50731.1	0.47346	-0.70937	-0.23591	573.807	78.296	16.396	0.756	78.296	77.907	78.663	0	NA	0	0	0	0.042765	1	15587	43.297	43.297	1	115900000
ILLEPESMSK	10	Unmodified	_ILLEPESMSK_					0	0	0	P03243;P03244	P03243	P03243			>sp|P03243|E1BL_ADE05 E1B protein, large T-antigen OS=Human adenovirus C serotype 5 PE=1 SV=1;>sp|P03244|E1BL_ADE02 E1B protein, large T-antigen OS=Human adenovirus C serotype 2 GN=E1B PE=1 SV=2	MULTI-MSMS	20100723_Velos1_TaGe_SA_Hek293_04	4	HEK293-2	573.81	2	573.807	1145.6	48600.2	-0.58186	-0.54919	-1.131	573.807	82.23	16.994	0.77167	82.23	81.798	82.569	0	NA	0	0	0	0.0042207	1	15031	66.056	66.056	1	26898000
ILLEPESMSK	10	Unmodified	_ILLEPESMSK_					0	0	0	P03243;P03244	P03243	P03243			>sp|P03243|E1BL_ADE05 E1B protein, large T-antigen OS=Human adenovirus C serotype 5 PE=1 SV=1;>sp|P03244|E1BL_ADE02 E1B protein, large T-antigen OS=Human adenovirus C serotype 2 GN=E1B PE=1 SV=2	MULTI-MSMS	20100723_Velos1_TaGe_SA_Hek293_05	5	HEK293-2	573.81	2	573.807	1145.6	50548.9	1.0513	-0.44103	0.61022	573.807	82.42	17.018	0.67534	82.42	82.06	82.735	0	NA	0	0	0	0.0035111	1	15017	67.726	67.726	1	8504400
ILLEPESMSK	10	Unmodified	_ILLEPESMSK_					0	0	0	P03243;P03244	P03243	P03243			>sp|P03243|E1BL_ADE05 E1B protein, large T-antigen OS=Human adenovirus C serotype 5 PE=1 SV=1;>sp|P03244|E1BL_ADE02 E1B protein, large T-antigen OS=Human adenovirus C serotype 2 GN=E1B PE=1 SV=2	MULTI-MSMS	20101227_Velos1_TaGe_SA_HEK293_01	1	HEK293-3	573.81	2	573.807	1145.6	48793.7	1.3744	0.3272	1.7016	573.808	55.081	13.181	1.2861	55.081	54.362	55.648	0	NA	0	0	0	6.3822e-06	1	15025	120.09	66.92	1	322130000
ILLEPESMSK	10	Unmodified	_ILLEPESMSK_					0	0	0	P03243;P03244	P03243	P03243			>sp|P03243|E1BL_ADE05 E1B protein, large T-antigen OS=Human adenovirus C serotype 5 PE=1 SV=1;>sp|P03244|E1BL_ADE02 E1B protein, large T-antigen OS=Human adenovirus C serotype 2 GN=E1B PE=1 SV=2	MULTI-MSMS	20101227_Velos1_TaGe_SA_HEK293_02	2	HEK293-3	573.81	2	573.807	1145.6	47891.1	1.6546	0.22512	1.8797	573.808	65.472	14.915	1.6825	65.472	64.636	66.319	0	NA	0	0	0	1.3152e-05	1	15156	116.23	63.063	1	138400000
ILLEPESMSK	10	Unmodified	_ILLEPESMSK_					0	0	0	P03243;P03244	P03243	P03243			>sp|P03243|E1BL_ADE05 E1B protein, large T-antigen OS=Human adenovirus C serotype 5 PE=1 SV=1;>sp|P03244|E1BL_ADE02 E1B protein, large T-antigen OS=Human adenovirus C serotype 2 GN=E1B PE=1 SV=2	MULTI-MSMS	20101227_Velos1_TaGe_SA_HEK293_03	3	HEK293-3	573.81	2	573.807	1145.6	47538	0.85065	-0.12604	0.72462	573.807	68.369	15.396	1.7461	68.369	67.89	69.636	0	NA	0	0	0	8.5554e-06	1	14366	117.67	64.503	1	80178000
ILLEPESMSK	10	Unmodified	_ILLEPESMSK_					0	0	0	P03243;P03244	P03243	P03243			>sp|P03243|E1BL_ADE05 E1B protein, large T-antigen OS=Human adenovirus C serotype 5 PE=1 SV=1;>sp|P03244|E1BL_ADE02 E1B protein, large T-antigen OS=Human adenovirus C serotype 2 GN=E1B PE=1 SV=2	MULTI-MSMS	20101227_Velos1_TaGe_SA_HEK293_04	4	HEK293-3	573.81	2	573.807	1145.6	49325.8	0.89292	-0.10963	0.7833	573.808	74.86	16.475	1.0309	74.86	74.338	75.369	0	NA	0	0	0	2.2867e-05	1	13635	113.93	61.524	1	22260000
ILLEPESMSK	10	Unmodified	_ILLEPESMSK_					0	0	0	P03243;P03244	P03243	P03243			>sp|P03243|E1BL_ADE05 E1B protein, large T-antigen OS=Human adenovirus C serotype 5 PE=1 SV=1;>sp|P03244|E1BL_ADE02 E1B protein, large T-antigen OS=Human adenovirus C serotype 2 GN=E1B PE=1 SV=2	MULTI-MSMS	20101227_Velos1_TaGe_SA_HEK293_05	5	HEK293-3	573.81	2	573.807	1145.6	48804.5	0.59019	0.18642	0.77661	573.808	78.832	17.139	1.1657	78.832	78.255	79.421	-7.6294e-06	NA	0	0	0	9.0248e-05	1	14039	104.52	64.478	1	3515700
ILLEPESMSK	10	Unmodified	_ILLEPESMSK_					0	0	0	P03243;P03244	P03243	P03243			>sp|P03243|E1BL_ADE05 E1B protein, large T-antigen OS=Human adenovirus C serotype 5 PE=1 SV=1;>sp|P03244|E1BL_ADE02 E1B protein, large T-antigen OS=Human adenovirus C serotype 2 GN=E1B PE=1 SV=2	MULTI-MSMS	20101227_Velos1_TaGe_SA_HEK293_06	6	HEK293-3	573.81	2	573.807	1145.6	48899.2	1.3048	0.60392	1.9087	573.808	75.453	16.575	0.75383	75.453	74.956	75.71	0	NA	0	0	0	2.2867e-05	1	13452	113.93	72.939	1	5997200
ILLFNVYSR	9	Unmodified	_ILLFNVYSR_					0	0	0	P25214	P25214	P25214			>sp|P25214|VP23_EBVB9 Triplex capsid protein BDLF1 OS=Epstein-Barr virus (strain B95-8) GN=BDLF1 PE=3 SV=1	MULTI-MSMS	20100616_Velos1_TaGe_SA_MCF7_2	2	MCF7-1	562.82	2	562.827	1123.64	28227.7	-6.3243	-0.63626	-6.9606	562.826	119.14	22.709	1.3594	119.14	118.6	119.96	0	NA	0	0	0	0.032803	1	22831	48.794	1.5964	1	10036000
ILLFNVYSR	9	Unmodified	_ILLFNVYSR_					0	0	0	P25214	P25214	P25214			>sp|P25214|VP23_EBVB9 Triplex capsid protein BDLF1 OS=Epstein-Barr virus (strain B95-8) GN=BDLF1 PE=3 SV=1	MULTI-MSMS	20100618_Velos1_TaGe_SA_LanCap_4	4	LanCap-1	562.82	2	562.827	1123.64	28407.8	-6.6793	0.93254	-5.7467	562.827	124.73	23.471	0.66275	124.73	124.37	125.03	7.6294e-06	NA	0	0	0	0.015187	1	17037	57.96	10.762	1	737770
ILLFNVYSR	9	Unmodified	_ILLFNVYSR_					0	0	0	P25214	P25214	P25214			>sp|P25214|VP23_EBVB9 Triplex capsid protein BDLF1 OS=Epstein-Barr virus (strain B95-8) GN=BDLF1 PE=3 SV=1	MSMS	20100618_Velos1_TaGe_SA_LanCap_5	5	LanCap-1	562.82	2	562.827	1123.64	NA	NA	NA	NA	NA	126.42	23.698	1	126.42	125.92	126.92	0	NA	0	0	0	0.039746	1	16418	58.981	6.2646	1	NA
ILLFNVYSR	9	Unmodified	_ILLFNVYSR_					0	0	0	P25214	P25214	P25214			>sp|P25214|VP23_EBVB9 Triplex capsid protein BDLF1 OS=Epstein-Barr virus (strain B95-8) GN=BDLF1 PE=3 SV=1	MULTI-MSMS	20100719_Velos1_TaGe_SA_MCF7_04	4	MCF7-2	562.83	2	562.827	1123.64	49681.3	-1.2938	0.16458	-1.1292	562.827	109.69	21.149	0.39091	109.69	109.47	109.86	-7.6294e-06	NA	0	0	0	0.061387	1	20559	41.448	3.7207	1	4327300
ILLFNVYSR	9	Unmodified	_ILLFNVYSR_					0	0	0	P25214	P25214	P25214			>sp|P25214|VP23_EBVB9 Triplex capsid protein BDLF1 OS=Epstein-Barr virus (strain B95-8) GN=BDLF1 PE=3 SV=1	MULTI-MSMS	20100723_Velos1_TaGe_SA_Gamg_3	3	GAMG-2	562.83	2	562.827	1123.64	50214.1	-0.70951	-0.38266	-1.0922	562.826	105.53	20.516	0.8285	105.53	105.06	105.89	0	NA	0	0	0	0.037066	1	22590	47.198	0.30655	1	29240000
ILLFNVYSR	9	Unmodified	_ILLFNVYSR_					0	0	0	P25214	P25214	P25214			>sp|P25214|VP23_EBVB9 Triplex capsid protein BDLF1 OS=Epstein-Barr virus (strain B95-8) GN=BDLF1 PE=3 SV=1	MULTI-MSMS	20100723_Velos1_TaGe_SA_Gamg_4	4	GAMG-2	562.83	2	562.827	1123.64	49432.4	-0.050174	0.088211	0.038037	562.826	110.21	21.224	1.0208	110.21	109.62	110.64	0	NA	0	0	0	0.031137	1	21787	49.418	0.62171	1	4564700
ILLFNVYSR	9	Unmodified	_ILLFNVYSR_					0	0	0	P25214	P25214	P25214			>sp|P25214|VP23_EBVB9 Triplex capsid protein BDLF1 OS=Epstein-Barr virus (strain B95-8) GN=BDLF1 PE=3 SV=1	MULTI-MSMS	20100726_Velos1_TaGe_SA_HeLa_1	1	HeLa-2	562.83	2	562.827	1123.64	49531	-2.904	0.16978	-2.7342	562.827	93.391	18.678	0.88034	93.391	93.018	93.898	0	NA	0	0	0	0.015187	1	20712	57.96	10.762	1	9482700
ILLFNVYSR	9	Unmodified	_ILLFNVYSR_					0	0	0	P25214	P25214	P25214			>sp|P25214|VP23_EBVB9 Triplex capsid protein BDLF1 OS=Epstein-Barr virus (strain B95-8) GN=BDLF1 PE=3 SV=1	MULTI-MSMS	20100726_Velos1_TaGe_SA_HeLa_3	3	HeLa-2	562.83	2	562.827	1123.64	50351.6	-3.1633	0.16635	-2.9969	562.827	101.28	19.879	1.0357	101.28	100.79	101.82	0	NA	0	0	0	0.026736	1	18738	51.066	3.8685	1	3606300
ILLFNVYSR	9	Unmodified	_ILLFNVYSR_					0	0	0	P25214	P25214	P25214			>sp|P25214|VP23_EBVB9 Triplex capsid protein BDLF1 OS=Epstein-Barr virus (strain B95-8) GN=BDLF1 PE=3 SV=1	MULTI-MSMS	20100726_Velos1_TaGe_SA_HepG2_3	3	HepG2-2	563.33	2	562.827	1123.64	49513	-0.71123	0.22975	-0.48148	562.826	102.88	20.114	0.52116	102.88	102.58	103.1	-7.6294e-06	NA	0	0	0	0.015187	1	18552	57.96	5.2437	1	8478100
ILLFNVYSR	9	Unmodified	_ILLFNVYSR_					0	0	0	P25214	P25214	P25214			>sp|P25214|VP23_EBVB9 Triplex capsid protein BDLF1 OS=Epstein-Barr virus (strain B95-8) GN=BDLF1 PE=3 SV=1	MSMS	20101210_Velos1_AnWe_SA_MCF7_1	1	MCF7-3	562.83	2	562.827	1123.64	NA	NA	NA	NA	NA	93.302	19.55	1	93.302	92.802	93.802	0	NA	0	0	0	0.033335	1	25768	60.91	2.2341	1	NA
ILLFNVYSR	9	Unmodified	_ILLFNVYSR_					0	0	0	P25214	P25214	P25214			>sp|P25214|VP23_EBVB9 Triplex capsid protein BDLF1 OS=Epstein-Barr virus (strain B95-8) GN=BDLF1 PE=3 SV=1	MULTI-MSMS	20101224_Velos1_TaGe_SA_HepG2_1	1	HepG2-3	562.83	2	562.827	1123.64	48724.5	0.21141	0.079872	0.29129	562.827	102.04	21.008	0.49816	102.04	101.78	102.28	-7.6294e-06	NA	0	0	0	0.0026922	1	25884	81.296	9.9168	1	8990700
ILLPLHYER	9	Unmodified	_ILLPLHYER_					0	0	0	P0C9B1;P0C9B2;Q89581;P0C9B3;Q89926	P0C9B1	P0C9B1			>sp|P0C9B1|VF706_ASFP4 Putative ATP-dependent RNA helicase Q706L OS=African swine fever virus (isolate Tick/South Africa/Pretoriuskop Pr4/1996) GN=Pret-134 PE=3 SV=1;>sp|P0C9B2|VF706_ASFWA Putative ATP-dependent RNA helicase Q706L OS=African swine fever vi	MULTI-MSMS	20100604_Velos1_TaGe_SA_A549_1	1	A549-1	577.34	2	577.34	1152.67	28237.3	-3.8015	0.016694	-3.7848	577.34	114.06	22.026	1.3633	114.06	113.5	114.86	7.6294e-06	NA	0	0	0	0.013897	1	25684	58.981	13.82	1	54516000
ILLPLHYER	9	Unmodified	_ILLPLHYER_					0	0	0	P0C9B1;P0C9B2;Q89581;P0C9B3;Q89926	P0C9B1	P0C9B1			>sp|P0C9B1|VF706_ASFP4 Putative ATP-dependent RNA helicase Q706L OS=African swine fever virus (isolate Tick/South Africa/Pretoriuskop Pr4/1996) GN=Pret-134 PE=3 SV=1;>sp|P0C9B2|VF706_ASFWA Putative ATP-dependent RNA helicase Q706L OS=African swine fever vi	MULTI-MSMS	20100609_Velos1_TaGe_SA_GAMG_1	1	GAMG-1	577.34	2	577.34	1152.67	27608.7	-4.106	-0.42695	-4.533	577.339	108.15	21.226	0.8405	108.15	107.9	108.74	0	NA	0	0	0	0.005544	1	25462	69.423	24.262	1	61911000
ILLPLHYER	9	Unmodified	_ILLPLHYER_					0	0	0	P0C9B1;P0C9B2;Q89581;P0C9B3;Q89926	P0C9B1	P0C9B1			>sp|P0C9B1|VF706_ASFP4 Putative ATP-dependent RNA helicase Q706L OS=African swine fever virus (isolate Tick/South Africa/Pretoriuskop Pr4/1996) GN=Pret-134 PE=3 SV=1;>sp|P0C9B2|VF706_ASFWA Putative ATP-dependent RNA helicase Q706L OS=African swine fever vi	MULTI-MSMS	20100611_Velos1_TaGe_SA_Hela_1	1	HeLa-1	577.34	2	577.34	1152.67	28240.4	-5.5189	-0.13833	-5.6572	577.34	113.85	21.997	0.89667	113.85	113.48	114.38	-7.6294e-06	NA	0	0	0	0.026736	1	26441	51.066	13.722	1	43545000
ILLPLHYER	9	Unmodified	_ILLPLHYER_					0	0	0	P0C9B1;P0C9B2;Q89581;P0C9B3;Q89926	P0C9B1	P0C9B1			>sp|P0C9B1|VF706_ASFP4 Putative ATP-dependent RNA helicase Q706L OS=African swine fever virus (isolate Tick/South Africa/Pretoriuskop Pr4/1996) GN=Pret-134 PE=3 SV=1;>sp|P0C9B2|VF706_ASFWA Putative ATP-dependent RNA helicase Q706L OS=African swine fever vi	MULTI-MSMS	20100611_Velos1_TaGe_SA_HepG2_1	1	HepG2-1	577.34	2	577.34	1152.67	27475.6	-6.114	1.5204	-4.5936	577.341	109.61	21.422	0.65542	109.61	109.3	109.96	-7.6294e-06	NA	0	0	0	0.026736	1	25800	51.066	5.9053	1	56556000
ILLPLHYER	9	Unmodified	_ILLPLHYER_					0	0	0	P0C9B1;P0C9B2;Q89581;P0C9B3;Q89926	P0C9B1	P0C9B1			>sp|P0C9B1|VF706_ASFP4 Putative ATP-dependent RNA helicase Q706L OS=African swine fever virus (isolate Tick/South Africa/Pretoriuskop Pr4/1996) GN=Pret-134 PE=3 SV=1;>sp|P0C9B2|VF706_ASFWA Putative ATP-dependent RNA helicase Q706L OS=African swine fever vi	MULTI-MSMS	20100614_Velos1_TaGe_SA_Jurkat_1	1	Jurkat-1	577.34	2	577.34	1152.67	27742.6	-5.9624	-1.0053	-6.9677	577.339	115.1	22.166	0.57992	115.1	114.81	115.39	0	NA	0	0	0	0.014281	1	26615	58.676	13.515	1	76328000
ILLPLHYER	9	Unmodified	_ILLPLHYER_					0	0	0	P0C9B1;P0C9B2;Q89581;P0C9B3;Q89926	P0C9B1	P0C9B1			>sp|P0C9B1|VF706_ASFP4 Putative ATP-dependent RNA helicase Q706L OS=African swine fever virus (isolate Tick/South Africa/Pretoriuskop Pr4/1996) GN=Pret-134 PE=3 SV=1;>sp|P0C9B2|VF706_ASFWA Putative ATP-dependent RNA helicase Q706L OS=African swine fever vi	MULTI-MSMS	20100616_Velos1_TaGe_SA_MCF7_1	1	MCF7-1	577.34	2	577.34	1152.67	27988.5	-7.0391	2.4423	-4.5968	577.342	120.77	22.93	1.9972	120.77	119.65	121.64	0	NA	0	0	0	0.032803	1	27380	48.794	11.45	1	19552000
ILLPLHYER	9	Unmodified	_ILLPLHYER_					0	0	0	P0C9B1;P0C9B2;Q89581;P0C9B3;Q89926	P0C9B1	P0C9B1			>sp|P0C9B1|VF706_ASFP4 Putative ATP-dependent RNA helicase Q706L OS=African swine fever virus (isolate Tick/South Africa/Pretoriuskop Pr4/1996) GN=Pret-134 PE=3 SV=1;>sp|P0C9B2|VF706_ASFWA Putative ATP-dependent RNA helicase Q706L OS=African swine fever vi	MULTI-MSMS	20100616_Velos1_TaGe_SA_MCF7_2	2	MCF7-1	577.33	2	577.34	1152.67	27495.3	-6.4331	0.38058	-6.0525	577.339	124.74	23.47	0.73975	124.74	124.36	125.1	0	NA	0	0	0	0.059184	1	23922	41.876	4.5319	1	8062700
ILLPLHYER	9	Unmodified	_ILLPLHYER_					0	0	0	P0C9B1;P0C9B2;Q89581;P0C9B3;Q89926	P0C9B1	P0C9B1			>sp|P0C9B1|VF706_ASFP4 Putative ATP-dependent RNA helicase Q706L OS=African swine fever virus (isolate Tick/South Africa/Pretoriuskop Pr4/1996) GN=Pret-134 PE=3 SV=1;>sp|P0C9B2|VF706_ASFWA Putative ATP-dependent RNA helicase Q706L OS=African swine fever vi	MULTI-MSMS	20100616_Velos1_TaGe_SA_MCF7_3	3	MCF7-1	577.34	2	577.34	1152.67	27781.3	-6.68	-1.086	-7.766	577.339	123.36	23.283	0.88967	123.36	123	123.89	0	NA	0	0	0	0.025989	1	23047	51.346	51.346	1	6562800
ILLPLHYER	9	Unmodified	_ILLPLHYER_					0	0	0	P0C9B1;P0C9B2;Q89581;P0C9B3;Q89926	P0C9B1	P0C9B1			>sp|P0C9B1|VF706_ASFP4 Putative ATP-dependent RNA helicase Q706L OS=African swine fever virus (isolate Tick/South Africa/Pretoriuskop Pr4/1996) GN=Pret-134 PE=3 SV=1;>sp|P0C9B2|VF706_ASFWA Putative ATP-dependent RNA helicase Q706L OS=African swine fever vi	MULTI-MSMS	20100616_Velos1_TaGe_SA_RKO_1	1	RKO-1	577.34	2	577.34	1152.67	27515.1	-5.2803	-0.26322	-5.5435	577.34	114.44	22.075	0.6245	114.44	114.16	114.78	7.6294e-06	NA	0	0	0	0.013897	1	26929	58.981	21.636	1	33469000
ILLPLHYER	9	Unmodified	_ILLPLHYER_					0	0	0	P0C9B1;P0C9B2;Q89581;P0C9B3;Q89926	P0C9B1	P0C9B1			>sp|P0C9B1|VF706_ASFP4 Putative ATP-dependent RNA helicase Q706L OS=African swine fever virus (isolate Tick/South Africa/Pretoriuskop Pr4/1996) GN=Pret-134 PE=3 SV=1;>sp|P0C9B2|VF706_ASFWA Putative ATP-dependent RNA helicase Q706L OS=African swine fever vi	MULTI-MSMS	20100618_Velos1_TaGe_SA_LanCap_1	1	LanCap-1	577.34	2	577.34	1152.67	27875.7	-5.7417	0.74372	-4.998	577.341	122.07	23.109	1.0086	122.07	121.39	122.4	0	NA	0	0	0	0.032803	1	26493	48.794	11.45	1	17698000
ILLPLHYER	9	Unmodified	_ILLPLHYER_					0	0	0	P0C9B1;P0C9B2;Q89581;P0C9B3;Q89926	P0C9B1	P0C9B1			>sp|P0C9B1|VF706_ASFP4 Putative ATP-dependent RNA helicase Q706L OS=African swine fever virus (isolate Tick/South Africa/Pretoriuskop Pr4/1996) GN=Pret-134 PE=3 SV=1;>sp|P0C9B2|VF706_ASFWA Putative ATP-dependent RNA helicase Q706L OS=African swine fever vi	MULTI-MSMS	20100618_Velos1_TaGe_SA_LanCap_2	2	LanCap-1	577.34	2	577.34	1152.67	27806.8	-4.3372	0.68622	-3.651	577.339	126.15	23.661	0.93992	126.15	125.86	126.8	7.6294e-06	NA	0	0	0	0.013897	1	22639	58.981	9.5627	1	18317000
ILLPLHYER	9	Unmodified	_ILLPLHYER_					0	0	0	P0C9B1;P0C9B2;Q89581;P0C9B3;Q89926	P0C9B1	P0C9B1			>sp|P0C9B1|VF706_ASFP4 Putative ATP-dependent RNA helicase Q706L OS=African swine fever virus (isolate Tick/South Africa/Pretoriuskop Pr4/1996) GN=Pret-134 PE=3 SV=1;>sp|P0C9B2|VF706_ASFWA Putative ATP-dependent RNA helicase Q706L OS=African swine fever vi	MULTI-MSMS	20100618_Velos1_TaGe_SA_LanCap_3	3	LanCap-1	577.34	2	577.34	1152.67	28033	-5.3567	0.426	-4.9307	577.34	125.68	23.598	0.75	125.68	125.28	126.03	0	NA	0	0	0	0.031137	1	20828	49.418	12.227	1	2235800
ILLPLHYER	9	Unmodified	_ILLPLHYER_					0	0	0	P0C9B1;P0C9B2;Q89581;P0C9B3;Q89926	P0C9B1	P0C9B1			>sp|P0C9B1|VF706_ASFP4 Putative ATP-dependent RNA helicase Q706L OS=African swine fever virus (isolate Tick/South Africa/Pretoriuskop Pr4/1996) GN=Pret-134 PE=3 SV=1;>sp|P0C9B2|VF706_ASFWA Putative ATP-dependent RNA helicase Q706L OS=African swine fever vi	MULTI-MSMS	20100719_Velos1_TaGe_SA_MCF7_02	2	MCF7-2	577.34	2	577.34	1152.67	50131.5	1.2545	0.096457	1.3509	577.34	110.31	21.241	0.40875	110.31	110.09	110.49	0	NA	0	0	0	0.073881	1	23539	39.022	19.26	1	5058700
ILLPLHYER	9	Unmodified	_ILLPLHYER_					0	0	0	P0C9B1;P0C9B2;Q89581;P0C9B3;Q89926	P0C9B1	P0C9B1			>sp|P0C9B1|VF706_ASFP4 Putative ATP-dependent RNA helicase Q706L OS=African swine fever virus (isolate Tick/South Africa/Pretoriuskop Pr4/1996) GN=Pret-134 PE=3 SV=1;>sp|P0C9B2|VF706_ASFWA Putative ATP-dependent RNA helicase Q706L OS=African swine fever vi	MULTI-MSMS	20101210_Velos1_AnWe_SA_LnCap_1	1	LanCap-3	577.34	2	577.34	1152.67	47158.6	0.31323	0.50453	0.81776	577.34	92.83	19.474	0.39758	92.83	92.599	92.997	0	NA	0	0	0	0.014281	1	26127	58.676	3.1267	1	52060000
ILLPLHYER	9	Unmodified	_ILLPLHYER_					0	0	0	P0C9B1;P0C9B2;Q89581;P0C9B3;Q89926	P0C9B1	P0C9B1			>sp|P0C9B1|VF706_ASFP4 Putative ATP-dependent RNA helicase Q706L OS=African swine fever virus (isolate Tick/South Africa/Pretoriuskop Pr4/1996) GN=Pret-134 PE=3 SV=1;>sp|P0C9B2|VF706_ASFWA Putative ATP-dependent RNA helicase Q706L OS=African swine fever vi	MULTI-MSMS	20101210_Velos1_AnWe_SA_MCF7_1	1	MCF7-3	577.34	2	577.34	1152.67	48619.7	1.0458	0.28753	1.3334	577.34	96.907	20.152	0.60158	96.907	96.609	97.211	0	NA	0	0	0	0.013897	1	26751	58.981	13.82	1	23639000
ILLPLHYER	9	Unmodified	_ILLPLHYER_					0	0	0	P0C9B1;P0C9B2;Q89581;P0C9B3;Q89926	P0C9B1	P0C9B1			>sp|P0C9B1|VF706_ASFP4 Putative ATP-dependent RNA helicase Q706L OS=African swine fever virus (isolate Tick/South Africa/Pretoriuskop Pr4/1996) GN=Pret-134 PE=3 SV=1;>sp|P0C9B2|VF706_ASFWA Putative ATP-dependent RNA helicase Q706L OS=African swine fever vi	MULTI-MSMS	20101224_Velos1_TaGe_SA_HepG2_1	1	HepG2-3	577.34	2	577.34	1152.67	48735	-0.16431	1.1243	0.96	577.341	106.62	21.772	1.155	106.62	106.34	107.49	-7.6294e-06	NA	0	0	0	0.014281	1	26966	58.676	12.214	1	30077000
ILLPLHYER	9	Unmodified	_ILLPLHYER_					0	0	0	P0C9B1;P0C9B2;Q89581;P0C9B3;Q89926	P0C9B1	P0C9B1			>sp|P0C9B1|VF706_ASFP4 Putative ATP-dependent RNA helicase Q706L OS=African swine fever virus (isolate Tick/South Africa/Pretoriuskop Pr4/1996) GN=Pret-134 PE=3 SV=1;>sp|P0C9B2|VF706_ASFWA Putative ATP-dependent RNA helicase Q706L OS=African swine fever vi	MULTI-MSMS	20101224_Velos1_TaGe_SA_HepG2_2	2	HepG2-3	577.84	2	577.34	1152.67	49085.5	1.2259	-0.0044672	1.2214	577.34	116.33	23.389	0.867	116.33	115.94	116.8	7.6294e-06	NA	0	0	0	0.014281	1	24244	58.676	13.515	1	2001000
ILSDAILTK	9	Unmodified	_ILSDAILTK_					0	0	0	A8E1C4	A8E1C4	A8E1C4			>sp|A8E1C4|DEN_MUHVK Deneddylase M48 OS=Murid herpesvirus 1 (strain K181) GN=M48 PE=3 SV=1	MULTI-MSMS	20100616_Velos1_TaGe_SA_MCF7_2	2	MCF7-1	487.3	2	487.3	972.586	30762.8	-5.603	-0.07519	-5.6782	487.3	119.75	22.793	0.68542	119.75	119.4	120.09	0	NA	0	0	0	0.0036257	1	22954	76.17	16.239	1	3588400
ILSDAILTK	9	Unmodified	_ILSDAILTK_					0	0	0	A8E1C4	A8E1C4	A8E1C4			>sp|A8E1C4|DEN_MUHVK Deneddylase M48 OS=Murid herpesvirus 1 (strain K181) GN=M48 PE=3 SV=1	MULTI-MSMS	20100618_Velos1_TaGe_SA_LanCap_2	2	LanCap-1	487.3	2	487.3	972.586	30201.9	-4.0379	0.14366	-3.8942	487.3	121.02	22.966	1.3538	121.02	120.42	121.78	-7.6294e-06	NA	0	0	0	0.0043642	1	21629	73.573	5.6755	1	8815500
ILSDAILTK	9	Unmodified	_ILSDAILTK_					0	0	0	A8E1C4	A8E1C4	A8E1C4			>sp|A8E1C4|DEN_MUHVK Deneddylase M48 OS=Murid herpesvirus 1 (strain K181) GN=M48 PE=3 SV=1	MULTI-MSMS	20100719_Velos1_TaGe_SA_LnCap_4	4	LanCap-2	487.3	2	487.3	972.586	54172.3	-0.013833	-0.16019	-0.17403	487.3	108.74	21.004	0.53258	108.74	108.47	109	-7.6294e-06	NA	0	0	0	0.0067634	1	22205	67.494	16.148	1	4505800
ILSDAILTK	9	Unmodified	_ILSDAILTK_					0	0	0	A8E1C4	A8E1C4	A8E1C4			>sp|A8E1C4|DEN_MUHVK Deneddylase M48 OS=Murid herpesvirus 1 (strain K181) GN=M48 PE=3 SV=1	MULTI-MSMS	20100719_Velos1_TaGe_SA_MCF7_03	3	MCF7-2	487.3	2	487.3	972.586	53580.5	-0.22219	0.13063	-0.091555	487.3	106.86	20.718	0.31308	106.86	106.69	107.01	0	NA	0	0	0	0.026398	1	21938	51.193	0.12649	1	2823000
ILSDAILTK	9	Unmodified	_ILSDAILTK_					0	0	0	A8E1C4	A8E1C4	A8E1C4			>sp|A8E1C4|DEN_MUHVK Deneddylase M48 OS=Murid herpesvirus 1 (strain K181) GN=M48 PE=3 SV=1	MULTI-MSMS	20100721_Velos1_TaGe_SA_A549_02	2	A549-2	487.3	2	487.3	972.586	53821.5	-0.31458	-0.069954	-0.38453	487.3	107.3	20.787	1.0791	107.3	106.59	107.67	0	NA	0	0	0	0.029689	1	22425	49.96	8.5122	1	6513300
ILSDAILTK	9	Unmodified	_ILSDAILTK_					0	0	0	A8E1C4	A8E1C4	A8E1C4			>sp|A8E1C4|DEN_MUHVK Deneddylase M48 OS=Murid herpesvirus 1 (strain K181) GN=M48 PE=3 SV=1	MULTI-MSMS	20100723_Velos1_TaGe_SA_Gamg_2	2	GAMG-2	487.3	2	487.3	972.586	53659	-0.38888	0.52489	0.13601	487.3	105.95	20.583	0.43433	105.95	105.72	106.15	7.6294e-06	NA	0	0	0	0.092297	1	23348	36.211	9.4214	1	11918000
ILSDAILTK	9	Unmodified	_ILSDAILTK_					0	0	0	A8E1C4	A8E1C4	A8E1C4			>sp|A8E1C4|DEN_MUHVK Deneddylase M48 OS=Murid herpesvirus 1 (strain K181) GN=M48 PE=3 SV=1	MULTI-MSMS	20100726_Velos1_TaGe_SA_HepG2_1	1	HepG2-2	487.3	2	487.3	972.586	53017.2	-1.9399	-0.020391	-1.9603	487.3	95.924	19.062	0.82908	95.924	95.55	96.379	0	NA	0	0	0	0.0053073	1	21430	70.256	12.296	1	65652000
ILSDAILTK	9	Unmodified	_ILSDAILTK_					0	0	0	A8E1C4	A8E1C4	A8E1C4			>sp|A8E1C4|DEN_MUHVK Deneddylase M48 OS=Murid herpesvirus 1 (strain K181) GN=M48 PE=3 SV=1	MULTI-MSMS	20100726_Velos1_TaGe_SA_HepG2_2	2	HepG2-2	487.3	2	487.3	972.586	52864.6	-2.161	-0.3968	-2.5579	487.3	103.23	20.17	0.91933	103.23	102.66	103.58	0	NA	0	0	0	0.0053073	1	18888	70.256	7.6738	1	4652000
ILSDAILTK	9	Unmodified	_ILSDAILTK_					0	0	0	A8E1C4	A8E1C4	A8E1C4			>sp|A8E1C4|DEN_MUHVK Deneddylase M48 OS=Murid herpesvirus 1 (strain K181) GN=M48 PE=3 SV=1	MULTI-MSMS	20100726_Velos1_TaGe_SA_HepG2_4	4	HepG2-2	487.3	2	487.3	972.586	52763.4	-2.7968	-0.08419	-2.881	487.3	107.59	20.83	0.40183	107.59	107.39	107.79	0	NA	0	0	0	0.0089043	1	17288	64.42	16.552	1	670560
ILSDAILTK	9	Unmodified	_ILSDAILTK_					0	0	0	A8E1C4	A8E1C4	A8E1C4			>sp|A8E1C4|DEN_MUHVK Deneddylase M48 OS=Murid herpesvirus 1 (strain K181) GN=M48 PE=3 SV=1	MULTI-MSMS	20100801_Velos1_TaGe_SA_RKO_01	1	RKO-2	487.3	2	487.3	972.586	53677.1	-2.6535	1.7255	-0.92791	487.301	83.118	17.124	0.64992	83.118	82.712	83.362	0	NA	0	0	0	0.0096021	1	18214	63.419	2.8291	1	20032000
ILSDAILTK	9	Unmodified	_ILSDAILTK_					0	0	0	A8E1C4	A8E1C4	A8E1C4			>sp|A8E1C4|DEN_MUHVK Deneddylase M48 OS=Murid herpesvirus 1 (strain K181) GN=M48 PE=3 SV=1	MULTI-MSMS	20101210_Velos1_AnWe_SA_LnCap_3	3	LanCap-3	487.3	2	487.3	972.586	53517.7	1.125	0.57424	1.6992	487.3	95.68	19.949	0.67033	95.68	95.27	95.94	-7.6294e-06	NA	0	0	0	0.0013867	1	22055	90.601	9.0065	1	20163000
ILSDAILTK	9	Unmodified	_ILSDAILTK_					0	0	0	A8E1C4	A8E1C4	A8E1C4			>sp|A8E1C4|DEN_MUHVK Deneddylase M48 OS=Murid herpesvirus 1 (strain K181) GN=M48 PE=3 SV=1	MULTI-MSMS	20101224_Velos1_TaGe_SA_HepG2_2	2	HepG2-3	487.3	2	487.3	972.586	50879.1	0.68898	-0.15584	0.53314	487.3	110.33	22.392	1.3488	110.33	109.91	111.26	0	NA	0	0	0	0.0011013	1	22996	92.838	3.1399	1	26090000
ILTITEDGQGLK	12	Unmodified	_ILTITEDGQGLK_					0	0	0	P03243	P03243	P03243			>sp|P03243|E1BL_ADE05 E1B protein, large T-antigen OS=Human adenovirus C serotype 5 PE=1 SV=1	MULTI-MSMS	20100609_Velos1_TaGe_SA_293_1	1	HEK293-1	644.36	2	644.361	1286.71	26322.6	-5.46	0.32722	-5.1328	644.362	76.113	16.893	1.1595	76.113	75.797	76.957	-7.6294e-06	NA	0	0	0	2.9869e-07	2	17579	143.97	89.715	1	512740000
ILTITEDGQGLK	12	Unmodified	_ILTITEDGQGLK_					0	0	0	P03243	P03243	P03243			>sp|P03243|E1BL_ADE05 E1B protein, large T-antigen OS=Human adenovirus C serotype 5 PE=1 SV=1	MULTI-MSMS	20100609_Velos1_TaGe_SA_293_1	1	HEK293-1	644.86	2	644.361	1286.71	24728.6	-5.2025	0.65499	-4.5475	644.86	77.233	17.043	0.80942	77.233	76.914	77.723	0	NA	0	0	0	8.4181e-05	1	17908	101.35	65.098	1	16773000
ILTITEDGQGLK	12	Unmodified	_ILTITEDGQGLK_					0	0	0	P03243	P03243	P03243			>sp|P03243|E1BL_ADE05 E1B protein, large T-antigen OS=Human adenovirus C serotype 5 PE=1 SV=1	MULTI-MSMS	20100609_Velos1_TaGe_SA_293_1	1	HEK293-1	644.36	2	644.361	1286.71	26600.8	-5.0849	-0.65684	-5.7417	644.361	79.982	17.416	0.686	79.982	79.677	80.363	0	NA	0	0	0	5.8558e-08	1	18602	148.28	100.31	1	37049000
ILTITEDGQGLK	12	Unmodified	_ILTITEDGQGLK_					0	0	0	P03243	P03243	P03243			>sp|P03243|E1BL_ADE05 E1B protein, large T-antigen OS=Human adenovirus C serotype 5 PE=1 SV=1	MULTI-MSMS	20100609_Velos1_TaGe_SA_293_2	2	HEK293-1	644.36	2	644.361	1286.71	26251.5	-7.0906	0.45316	-6.6374	644.362	93.003	19.176	1.0638	93.003	92.34	93.404	-7.6294e-06	NA	0	0	0	6.8761e-20	1	13094	168.3	104.68	1	77954000
ILTITEDGQGLK	12	Unmodified	_ILTITEDGQGLK_					0	0	0	P03243	P03243	P03243			>sp|P03243|E1BL_ADE05 E1B protein, large T-antigen OS=Human adenovirus C serotype 5 PE=1 SV=1	MULTI-MSMS	20100609_Velos1_TaGe_SA_293_2	2	HEK293-1	644.36	2	644.361	1286.71	25831.8	-5.9047	-1.2297	-7.1345	644.361	94.171	19.336	0.58408	94.171	93.732	94.316	0	NA	0	0	0	3.9624e-42	1	13363	193.96	130.34	1	5049500
ILTITEDGQGLK	12	Unmodified	_ILTITEDGQGLK_					0	0	0	P03243	P03243	P03243			>sp|P03243|E1BL_ADE05 E1B protein, large T-antigen OS=Human adenovirus C serotype 5 PE=1 SV=1	MULTI-MSMS	20100609_Velos1_TaGe_SA_293_3	3	HEK293-1	644.36	2	644.361	1286.71	26685.8	-3.9953	0.37342	-3.6219	644.362	94.387	19.361	0.91767	94.387	94.014	94.932	-7.6294e-06	NA	0	0	0	5.9048e-37	1	11841	184.24	131	1	29459000
ILTITEDGQGLK	12	Unmodified	_ILTITEDGQGLK_					0	0	0	P03243	P03243	P03243			>sp|P03243|E1BL_ADE05 E1B protein, large T-antigen OS=Human adenovirus C serotype 5 PE=1 SV=1	MULTI-MSMS	20100609_Velos1_TaGe_SA_293_3	3	HEK293-1	644.36	2	644.361	1286.71	27079.8	-5.7748	-0.12671	-5.9015	644.361	95.343	19.496	0.85133	95.343	94.867	95.718	0	NA	0	0	0	6.8761e-20	1	12035	168.3	114.04	1	1696000
ILTITEDGQGLK	12	Unmodified	_ILTITEDGQGLK_					0	0	0	P03243	P03243	P03243			>sp|P03243|E1BL_ADE05 E1B protein, large T-antigen OS=Human adenovirus C serotype 5 PE=1 SV=1	MULTI-MSMS	20100609_Velos1_TaGe_SA_293_4	4	HEK293-1	644.36	2	644.361	1286.71	26618	-3.6946	0.64127	-3.0533	644.362	94.74	19.409	0.89893	94.74	94.464	95.363	7.6294e-06	NA	0	0	0	1.4453e-28	1	9953	180.88	125.48	1	8478600
ILTITEDGQGLK	12	Unmodified	_ILTITEDGQGLK_					0	0	0	P03243	P03243	P03243			>sp|P03243|E1BL_ADE05 E1B protein, large T-antigen OS=Human adenovirus C serotype 5 PE=1 SV=1	MULTI-MSMS	20100609_Velos1_TaGe_SA_293_5	5	HEK293-1	644.36	2	644.361	1286.71	26424.6	-5.8203	-0.33126	-6.1515	644.361	94.768	19.419	0.51925	94.768	94.459	94.978	-7.6294e-06	NA	0	0	0	3.9624e-42	1	9848	193.96	130.34	1	5069400
ILTITEDGQGLK	12	Unmodified	_ILTITEDGQGLK_					0	0	0	P03243	P03243	P03243			>sp|P03243|E1BL_ADE05 E1B protein, large T-antigen OS=Human adenovirus C serotype 5 PE=1 SV=1	MULTI-MSMS	20100723_Velos1_TaGe_SA_Hek293_01	1	HEK293-2	644.36	2	644.361	1286.71	47404.3	-0.70763	-0.097679	-0.80531	644.361	71.29	15.335	0.59083	71.29	70.936	71.527	7.6294e-06	NA	0	0	0	0.017952	1	15265	44.612	35.658	1	99305000
ILTITEDGQGLK	12	Unmodified	_ILTITEDGQGLK_					0	0	0	P03243	P03243	P03243			>sp|P03243|E1BL_ADE05 E1B protein, large T-antigen OS=Human adenovirus C serotype 5 PE=1 SV=1	MULTI-MSMS	20100723_Velos1_TaGe_SA_Hek293_01	1	HEK293-2	644.36	2	644.361	1286.71	45633.9	-0.78143	0.25749	-0.52395	644.362	72.113	15.458	1.4002	72.113	71.711	73.111	0	NA	0	0	0	0.015525	1	15450	45.915	41.572	1	2315200000
ILTITEDGQGLK	12	Unmodified	_ILTITEDGQGLK_					0	0	0	P03243	P03243	P03243			>sp|P03243|E1BL_ADE05 E1B protein, large T-antigen OS=Human adenovirus C serotype 5 PE=1 SV=1	MULTI-MSMS	20100723_Velos1_TaGe_SA_Hek293_01	1	HEK293-2	644.36	2	644.361	1286.71	43153.5	-1.0801	0.027465	-1.0526	644.361	75.013	15.9	0.4845	75.013	74.703	75.187	0	NA	0	0	0	0.039874	1	16368	37.18	37.18	1	87207000
ILTITEDGQGLK	12	Unmodified	_ILTITEDGQGLK_					0	0	0	P03243	P03243	P03243			>sp|P03243|E1BL_ADE05 E1B protein, large T-antigen OS=Human adenovirus C serotype 5 PE=1 SV=1	MULTI-MSMS	20100723_Velos1_TaGe_SA_Hek293_02	2	HEK293-2	644.36	2	644.361	1286.71	45938	-1.2013	-0.067397	-1.2687	644.361	79.669	16.603	1.3388	79.669	78.708	80.047	0	NA	0	0	0	0.023269	1	15945	42.809	42.809	1	236560000
ILTITEDGQGLK	12	Unmodified	_ILTITEDGQGLK_					0	0	0	P03243	P03243	P03243			>sp|P03243|E1BL_ADE05 E1B protein, large T-antigen OS=Human adenovirus C serotype 5 PE=1 SV=1	MULTI-MSMS	20100723_Velos1_TaGe_SA_Hek293_03	3	HEK293-2	644.36	2	644.361	1286.71	45760.9	0.47279	0.085807	0.55859	644.361	80.388	16.711	0.63516	80.388	80.091	80.726	0	NA	0	0	0	7.3036e-05	1	16152	104.79	94.743	1	187860000
ILTITEDGQGLK	12	Unmodified	_ILTITEDGQGLK_					0	0	0	P03243	P03243	P03243			>sp|P03243|E1BL_ADE05 E1B protein, large T-antigen OS=Human adenovirus C serotype 5 PE=1 SV=1	MULTI-MSMS	20100723_Velos1_TaGe_SA_Hek293_03	3	HEK293-2	644.36	2	644.361	1286.71	47379.2	0.54411	0.11015	0.65426	644.361	81.028	16.809	0.60442	81.028	80.726	81.331	-7.6294e-06	NA	0	0	0	0.0006202	1	16340	75.416	63.778	1	16666000
ILTITEDGQGLK	12	Unmodified	_ILTITEDGQGLK_					0	0	0	P03243	P03243	P03243			>sp|P03243|E1BL_ADE05 E1B protein, large T-antigen OS=Human adenovirus C serotype 5 PE=1 SV=1	MULTI-MSMS	20100723_Velos1_TaGe_SA_Hek293_04	4	HEK293-2	644.36	2	644.361	1286.71	45746.6	-1.0967	-0.048655	-1.1453	644.361	83.807	17.228	1.0157	83.807	83.351	84.366	0	NA	0	0	0	0.0034959	1	15407	59.198	59.198	1	43585000
ILTITEDGQGLK	12	Unmodified	_ILTITEDGQGLK_					0	0	0	P03243	P03243	P03243			>sp|P03243|E1BL_ADE05 E1B protein, large T-antigen OS=Human adenovirus C serotype 5 PE=1 SV=1	MULTI-MSMS	20100723_Velos1_TaGe_SA_Hek293_05	5	HEK293-2	644.36	2	644.361	1286.71	46351.6	1.4969	-0.23501	1.2619	644.361	83.816	17.234	0.87408	83.816	83.339	84.213	0	NA	0	0	0	0.0039258	1	15345	58.274	51.106	1	11451000
ILTITEDGQGLK	12	Unmodified	_ILTITEDGQGLK_					0	0	0	P03243	P03243	P03243			>sp|P03243|E1BL_ADE05 E1B protein, large T-antigen OS=Human adenovirus C serotype 5 PE=1 SV=1	MULTI-MSMS	20101227_Velos1_TaGe_SA_HEK293_01	1	HEK293-3	644.86	2	644.361	1286.71	46338.2	2.0429	-1.1022	0.9407	644.362	59.54	13.921	0.97942	59.54	59.028	60.007	0	NA	0	0	0	9.3353e-05	1	16495	96.604	76.401	1	554240000
ILTITEDGQGLK	12	Unmodified	_ILTITEDGQGLK_					0	0	0	P03243	P03243	P03243			>sp|P03243|E1BL_ADE05 E1B protein, large T-antigen OS=Human adenovirus C serotype 5 PE=1 SV=1	MULTI-MSMS	20101227_Velos1_TaGe_SA_HEK293_01	1	HEK293-3	644.36	2	644.361	1286.71	43475.6	2.3444	-0.1778	2.1666	644.361	61.974	14.328	0.90342	61.974	61.416	62.32	0	NA	0	0	0	5.1591e-05	1	17127	111.52	81.132	1	32993000
ILTITEDGQGLK	12	Unmodified	_ILTITEDGQGLK_					0	0	0	P03243	P03243	P03243			>sp|P03243|E1BL_ADE05 E1B protein, large T-antigen OS=Human adenovirus C serotype 5 PE=1 SV=1	MULTI-MSMS	20101227_Velos1_TaGe_SA_HEK293_02	2	HEK293-3	644.36	2	644.361	1286.71	45844.6	1.6225	0.047121	1.6696	644.362	68.33	15.388	1.0635	68.33	67.787	68.85	0	NA	0	0	0	5.8558e-08	1	15840	148.28	106.04	1	197370000
ILTITEDGQGLK	12	Unmodified	_ILTITEDGQGLK_					0	0	0	P03243	P03243	P03243			>sp|P03243|E1BL_ADE05 E1B protein, large T-antigen OS=Human adenovirus C serotype 5 PE=1 SV=1	MULTI-MSMS	20101227_Velos1_TaGe_SA_HEK293_02	2	HEK293-3	429.91	3	429.91	1286.71	56388	1.1635	-0.079933	1.0836	429.91	68.335	15.388	0.84775	68.335	67.918	68.766	0	NA	0	0	0	2.9026e-58	1	15893	218.18	156.84	1	11100000
ILTITEDGQGLK	12	Unmodified	_ILTITEDGQGLK_					0	0	0	P03243	P03243	P03243			>sp|P03243|E1BL_ADE05 E1B protein, large T-antigen OS=Human adenovirus C serotype 5 PE=1 SV=1	MULTI-MSMS	20101227_Velos1_TaGe_SA_HEK293_02	2	HEK293-3	644.36	2	644.361	1286.71	45910	2.0056	0.29127	2.2968	644.361	69.908	15.653	0.74358	69.908	69.505	70.248	0	NA	0	0	0	1.5766e-06	1	16335	136.96	91.128	1	3157600
ILTITEDGQGLK	12	Unmodified	_ILTITEDGQGLK_					0	0	0	P03243	P03243	P03243			>sp|P03243|E1BL_ADE05 E1B protein, large T-antigen OS=Human adenovirus C serotype 5 PE=1 SV=1	MULTI-MSMS	20101227_Velos1_TaGe_SA_HEK293_03	3	HEK293-3	644.36	2	644.361	1286.71	45818.6	1.4243	0.3296	1.7539	644.362	70.718	15.787	1.3813	70.718	70.215	71.596	0	NA	0	0	0	6.0013e-10	1	14884	154.15	116.72	1	77010000
ILTITEDGQGLK	12	Unmodified	_ILTITEDGQGLK_					0	0	0	P03243	P03243	P03243			>sp|P03243|E1BL_ADE05 E1B protein, large T-antigen OS=Human adenovirus C serotype 5 PE=1 SV=1	MULTI-MSMS	20101227_Velos1_TaGe_SA_HEK293_03	3	HEK293-3	429.91	3	429.91	1286.71	56563.9	0.9352	-0.14283	0.79237	429.91	70.666	15.779	0.95642	70.666	70.266	71.222	0	NA	0	0	0	9.9508e-05	1	14935	93.345	48.268	1	2389900
ILTITEDGQGLK	12	Unmodified	_ILTITEDGQGLK_					0	0	0	P03243	P03243	P03243			>sp|P03243|E1BL_ADE05 E1B protein, large T-antigen OS=Human adenovirus C serotype 5 PE=1 SV=1	MULTI-MSMS	20101227_Velos1_TaGe_SA_HEK293_03	3	HEK293-3	644.36	2	644.361	1286.71	46014	1.5121	0.27705	1.7892	644.361	71.906	15.984	0.74058	71.906	71.5	72.241	0	NA	0	0	0	3.06e-37	1	15230	186.72	141.65	1	2477800
ILTITEDGQGLK	12	Unmodified	_ILTITEDGQGLK_					0	0	0	P03243	P03243	P03243			>sp|P03243|E1BL_ADE05 E1B protein, large T-antigen OS=Human adenovirus C serotype 5 PE=1 SV=1	MULTI-MSMS	20101227_Velos1_TaGe_SA_HEK293_04	4	HEK293-3	644.36	2	644.361	1286.71	45622.4	1.379	0.18174	1.5607	644.362	76.859	16.811	0.9605	76.859	76.41	77.37	0	NA	0	0	0	1.5766e-06	1	14039	136.96	98.936	1	29174000
ILTITEDGQGLK	12	Unmodified	_ILTITEDGQGLK_					0	0	0	P03243	P03243	P03243			>sp|P03243|E1BL_ADE05 E1B protein, large T-antigen OS=Human adenovirus C serotype 5 PE=1 SV=1	MULTI-MSMS	20101227_Velos1_TaGe_SA_HEK293_05	5	HEK293-3	644.36	2	644.361	1286.71	45679.7	1.3965	0.22753	1.624	644.362	80.17	17.359	1.045	80.17	79.584	80.629	0	NA	0	0	0	0.0010031	1	14260	72.29	63.976	1	4141800
ILTITEDGQGLK	12	Unmodified	_ILTITEDGQGLK_					0	0	0	P03243	P03243	P03243			>sp|P03243|E1BL_ADE05 E1B protein, large T-antigen OS=Human adenovirus C serotype 5 PE=1 SV=1	MULTI-MSMS	20101227_Velos1_TaGe_SA_HEK293_06	6	HEK293-3	644.36	2	644.361	1286.71	45356.4	1.2652	-0.7169	0.54828	644.361	77.177	16.866	1.1913	77.177	76.375	77.567	-7.6294e-06	NA	0	0	0	1.5766e-06	1	13833	136.96	98.936	1	2810700
ILTITEDGQGLK	12	Phospho (STY)	_ILT(ph)ITEDGQGLK_		ILT(0.999)IT(0.001)EDGQGLK		ILT(31.53)IT(-31.53)EDGQGLK	0	0	1	P03243	P03243	P03243			>sp|P03243|E1BL_ADE05 E1B protein, large T-antigen OS=Human adenovirus C serotype 5 PE=1 SV=1	MULTI-MSMS	20100609_Velos1_TaGe_SA_293_3	3	HEK293-1	684.34	2	684.345	1366.67	25707.9	-6.211	0.80482	-5.4062	684.345	128.71	24.001	0.61333	128.71	128.43	129.04	0	NA	0	0	0	0.023165	1	17454	92.939	66.815	2	947210
ILTITEDGQGLK	12	Phospho (STY)	_ILT(ph)ITEDGQGLK_		ILT(1)ITEDGQGLK		ILT(42.2)IT(-42.2)EDGQGLK	0	0	1	P03243	P03243	P03243			>sp|P03243|E1BL_ADE05 E1B protein, large T-antigen OS=Human adenovirus C serotype 5 PE=1 SV=1	MULTI-MSMS	20100609_Velos1_TaGe_SA_293_4	4	HEK293-1	684.34	2	684.345	1366.67	26039.1	-6.3814	0.0075308	-6.3738	684.344	128.62	23.992	0.81375	128.62	128.19	129.01	0	NA	0	0	0	0.00032061	1	14684	137.62	101.18	2	1189200
ILTITEDGQGLK	12	Phospho (STY)	_ILT(ph)ITEDGQGLK_		ILT(1)ITEDGQGLK		ILT(44.1)IT(-44.1)EDGQGLK	0	0	1	P03243	P03243	P03243			>sp|P03243|E1BL_ADE05 E1B protein, large T-antigen OS=Human adenovirus C serotype 5 PE=1 SV=1	MULTI-MSMS	20100609_Velos1_TaGe_SA_293_5	5	HEK293-1	684.34	2	684.345	1366.67	25515.7	-5.6885	-1.4212	-7.1097	684.343	128.19	23.937	1.3198	128.19	127.62	128.94	0	NA	0	0	0	0.0058091	1	14619	119.87	90.399	2	641120
ILTITEDGQGLK	12	Phospho (STY)	_ILT(ph)ITEDGQGLK_		ILT(1)ITEDGQGLK		ILT(36.98)IT(-36.98)EDGQGLK	0	0	1	P03243	P03243	P03243			>sp|P03243|E1BL_ADE05 E1B protein, large T-antigen OS=Human adenovirus C serotype 5 PE=1 SV=1	MULTI-MSMS	20101227_Velos1_TaGe_SA_HEK293_05	5	HEK293-3	684.35	2	684.345	1366.67	43882	2.2207	0.79328	3.014	684.345	109.35	22.223	1.6758	109.35	108.55	110.22	0	NA	0	0	0	0.037475	1	19956	84.753	60.922	2	659050
ISAIFGPLFSELTRQLLDSVDSSR	24	Unmodified	_ISAIFGPLFSELTRQLLDSVDSSR_					0	0	0	Q9YQ08	Q9YQ08	Q9YQ08			>sp|Q9YQ08|RDRP_TMVB Replicase large subunit OS=Tobacco mosaic virus (strain B935A) PE=3 SV=1	MULTI-MSMS	20100611_Velos1_TaGe_SA_Hela_3	3	HeLa-1	884.81	3	884.473	2650.4	22626.2	-4.5053	1.3377	-3.1677	884.808	171.59	29.808	1.4126	171.59	171.27	172.68	0	NA	0	0	0	0.0075808	1	26070	46.982	40.524	1	6661000
ISLEFMLEQANK	12	Oxidation (M)	_ISLEFM(ox)LEQANK_	ISLEFM(1)LEQANK		ISLEFM(51.84)LEQANK		0	1	0	P00573;P07659	P00573;P07659	P00573			>sp|P00573|RPOL_BPT7 DNA-directed RNA polymerase OS=Enterobacteria phage T7 GN=1 PE=1 SV=2;>sp|P07659|RPOL_BPT3 DNA-directed RNA polymerase OS=Enterobacteria phage T3 GN=1 PE=3 SV=1	MULTI-MSMS	20101222_Velos1_TaGe_SA_K562_05	5	K562-3	719.87	2	719.866	1437.72	43353.7	1.4843	2.9436	4.4279	719.872	145.95	28.322	1.3793	145.95	145.29	146.67	0	NA	0	0	0	0.005177	1	20314	51.841	7.4151	1	9454700
ISLEFMLEQANKFANHK	17	Oxidation (M)	_ISLEFM(ox)LEQANKFANHK_	ISLEFM(1)LEQANKFANHK		ISLEFM(52.25)LEQANKFANHK		0	1	0	P00573	P00573	P00573			>sp|P00573|RPOL_BPT7 DNA-directed RNA polymerase OS=Enterobacteria phage T7 GN=1 PE=1 SV=2	MULTI-MSMS	20101223_Velos1_TaGe_SA_RKO_03	3	RKO-3	679.68	3	679.347	2035.02	40661.3	1.254	-2.4208	-1.1667	679.68	121.28	24.213	0.7155	121.28	120.87	121.58	0	NA	0	0	0	0.0074478	1	15518	52.254	23.298	1	550570
ISTLIYLK	8	Unmodified	_ISTLIYLK_					0	0	0	P0CAB4	P0CAB4	P0CAB4			>sp|P0CAB4|VF249_ASFM2 Uncharacterized protein M1249L OS=African swine fever virus (isolate Tick/Malawi/Lil 20-1/1983) GN=Mal-068 PE=3 SV=1	MULTI-MSMS	20100721_Velos1_TaGe_SA_A549_05	5	A549-2	475.8	2	475.8	949.585	55381.3	0.39115	-0.1724	0.21875	475.799	88.693	17.972	0.28033	88.693	88.541	88.821	0	NA	0	0	0	0.026678	1	15861	58.917	1.7398	1	3447400
ISTLIYLK	8	Unmodified	_ISTLIYLK_					0	0	0	P0CAB4	P0CAB4	P0CAB4			>sp|P0CAB4|VF249_ASFM2 Uncharacterized protein M1249L OS=African swine fever virus (isolate Tick/Malawi/Lil 20-1/1983) GN=Mal-068 PE=3 SV=1	MULTI-MSMS	20100723_Velos1_TaGe_SA_Gamg_2	2	GAMG-2	475.8	2	475.8	949.585	53977.4	-1.2826	0.033217	-1.2494	475.8	81.189	16.832	1.677	81.189	80.491	82.168	7.6294e-06	NA	0	0	0	0.031347	1	16741	56.547	16.901	1	43043000
ISTLIYLK	8	Unmodified	_ISTLIYLK_					0	0	0	P0CAB4	P0CAB4	P0CAB4			>sp|P0CAB4|VF249_ASFM2 Uncharacterized protein M1249L OS=African swine fever virus (isolate Tick/Malawi/Lil 20-1/1983) GN=Mal-068 PE=3 SV=1	MULTI-MSMS	20101210_Velos1_AnWe_SA_MCF7_3	3	MCF7-3	475.8	2	475.8	949.585	54098.8	1.1199	0.42701	1.547	475.8	77.388	16.9	0.55234	77.388	77.152	77.704	0	NA	0	0	0	0.011932	1	16521	73.26	1.5681	1	44038000
ISVVQALVLTQQYHQLK	17	Unmodified	_ISVVQALVLTQQYHQLK_					0	0	0	Q27ID8;Q2F7I8;Q2F7J1;P31794;P03388;P08360;P26804;P03385;P21436;P15073	Q27ID8;P15073	Q27ID8			>sp|Q27ID8|ENV_XMRV6 Envelope glycoprotein OS=Xenotropic MuLV-related virus (isolate VP62) GN=env PE=3 SV=1;>sp|Q2F7I8|ENV_XMRV4 Envelope glycoprotein OS=Xenotropic MuLV-related virus (isolate VP42) GN=env PE=3 SV=1;>sp|Q2F7J1|ENV_XMRV3 Envelope glycoprote	MULTI-MSMS	20100618_Velos1_TaGe_SA_LanCap_3	3	LanCap-1	657.05	3	656.714	1967.12	26020.9	-5.3068	-0.30147	-5.6083	657.048	150.8	26.996	1.0349	150.8	150.37	151.4	0	NA	0	0	0	1.0948e-08	1	24884	106.19	83.649	1	14470000
ISVVQALVLTQQYHQLK	17	Unmodified	_ISVVQALVLTQQYHQLK_					0	0	0	Q27ID8;Q2F7I8;Q2F7J1;P31794;P03388;P08360;P26804;P03385;P21436;P15073	Q27ID8;P15073	Q27ID8			>sp|Q27ID8|ENV_XMRV6 Envelope glycoprotein OS=Xenotropic MuLV-related virus (isolate VP62) GN=env PE=3 SV=1;>sp|Q2F7I8|ENV_XMRV4 Envelope glycoprotein OS=Xenotropic MuLV-related virus (isolate VP42) GN=env PE=3 SV=1;>sp|Q2F7J1|ENV_XMRV3 Envelope glycoprote	MULTI-MSMS	20100618_Velos1_TaGe_SA_LanCap_3	3	LanCap-1	984.56	2	984.567	1967.12	21423.3	-5.3454	-0.13338	-5.4788	984.567	150.79	26.996	0.67593	150.79	150.44	151.12	-1.5259e-05	NA	0	0	0	0.0007828	1	24895	68.919	68.919	1	1396800
ISVVQALVLTQQYHQLK	17	Unmodified	_ISVVQALVLTQQYHQLK_					0	0	0	Q27ID8;Q2F7I8;Q2F7J1;P31794;P03388;P08360;P26804;P03385;P21436;P15073	Q27ID8;P15073	Q27ID8			>sp|Q27ID8|ENV_XMRV6 Envelope glycoprotein OS=Xenotropic MuLV-related virus (isolate VP62) GN=env PE=3 SV=1;>sp|Q2F7I8|ENV_XMRV4 Envelope glycoprotein OS=Xenotropic MuLV-related virus (isolate VP42) GN=env PE=3 SV=1;>sp|Q2F7J1|ENV_XMRV3 Envelope glycoprote	MULTI-MSMS	20100618_Velos1_TaGe_SA_LanCap_3	3	LanCap-1	657.04	3	656.714	1967.12	25747.5	-4.9706	-1.4671	-6.4377	656.713	152.43	27.218	1.7497	152.43	151.4	153.15	0	NA	0	0	0	2.6241e-05	1	25131	91.657	65.51	1	1099600
ISVVQALVLTQQYHQLK	17	Unmodified	_ISVVQALVLTQQYHQLK_					0	0	0	Q27ID8;Q2F7I8;Q2F7J1;P31794;P03388;P08360;P26804;P03385;P21436;P15073	Q27ID8;P15073	Q27ID8			>sp|Q27ID8|ENV_XMRV6 Envelope glycoprotein OS=Xenotropic MuLV-related virus (isolate VP62) GN=env PE=3 SV=1;>sp|Q2F7I8|ENV_XMRV4 Envelope glycoprotein OS=Xenotropic MuLV-related virus (isolate VP42) GN=env PE=3 SV=1;>sp|Q2F7J1|ENV_XMRV3 Envelope glycoprote	MULTI-MSMS	20100618_Velos1_TaGe_SA_LanCap_4	4	LanCap-1	656.71	3	656.714	1967.12	25863.3	-6.1297	0.03292	-6.0968	657.048	153.34	27.34	1.1415	153.34	152.93	154.07	-1.5259e-05	NA	0	0	0	6.7346e-21	1	21429	136.01	120.62	1	34128000
ISVVQALVLTQQYHQLK	17	Unmodified	_ISVVQALVLTQQYHQLK_					0	0	0	Q27ID8;Q2F7I8;Q2F7J1;P31794;P03388;P08360;P26804;P03385;P21436;P15073	Q27ID8;P15073	Q27ID8			>sp|Q27ID8|ENV_XMRV6 Envelope glycoprotein OS=Xenotropic MuLV-related virus (isolate VP62) GN=env PE=3 SV=1;>sp|Q2F7I8|ENV_XMRV4 Envelope glycoprotein OS=Xenotropic MuLV-related virus (isolate VP42) GN=env PE=3 SV=1;>sp|Q2F7J1|ENV_XMRV3 Envelope glycoprote	MULTI-MSMS	20100618_Velos1_TaGe_SA_LanCap_4	4	LanCap-1	984.56	2	984.567	1967.12	21430	-6.5684	0.20653	-6.3619	985.069	153.33	27.34	0.72791	153.33	153.01	153.74	0	NA	0	0	0	1.4107e-08	1	21438	105.31	98.744	1	4361500
ISVVQALVLTQQYHQLK	17	Unmodified	_ISVVQALVLTQQYHQLK_					0	0	0	Q27ID8;Q2F7I8;Q2F7J1;P31794;P03388;P08360;P26804;P03385;P21436;P15073	Q27ID8;P15073	Q27ID8			>sp|Q27ID8|ENV_XMRV6 Envelope glycoprotein OS=Xenotropic MuLV-related virus (isolate VP62) GN=env PE=3 SV=1;>sp|Q2F7I8|ENV_XMRV4 Envelope glycoprotein OS=Xenotropic MuLV-related virus (isolate VP42) GN=env PE=3 SV=1;>sp|Q2F7J1|ENV_XMRV3 Envelope glycoprote	MULTI-MSMS	20100618_Velos1_TaGe_SA_LanCap_5	5	LanCap-1	657.05	3	656.714	1967.12	26080	-4.0856	0.57139	-3.5142	657.049	155.59	27.64	2.255	155.59	155.17	157.42	0	NA	0	0	0	0.0015056	1	20720	60.474	60.474	1	8814300
ISVVQALVLTQQYHQLK	17	Unmodified	_ISVVQALVLTQQYHQLK_					0	0	0	Q27ID8;Q2F7I8;Q2F7J1;P31794;P03388;P08360;P26804;P03385;P21436;P15073	Q27ID8;P15073	Q27ID8			>sp|Q27ID8|ENV_XMRV6 Envelope glycoprotein OS=Xenotropic MuLV-related virus (isolate VP62) GN=env PE=3 SV=1;>sp|Q2F7I8|ENV_XMRV4 Envelope glycoprotein OS=Xenotropic MuLV-related virus (isolate VP42) GN=env PE=3 SV=1;>sp|Q2F7J1|ENV_XMRV3 Envelope glycoprote	MULTI-MSMS	20100618_Velos1_TaGe_SA_LanCap_6	6	LanCap-1	657.05	3	656.714	1967.12	26132.1	-5.5704	0.047182	-5.5232	657.049	149.13	26.767	0.85258	149.13	148.84	149.7	0	NA	0	0	0	0.00015265	1	21618	81.428	77.33	1	9382000
ISVVQALVLTQQYHQLK	17	Unmodified	_ISVVQALVLTQQYHQLK_					0	0	0	Q27ID8;Q2F7I8;Q2F7J1;P31794;P03388;P08360;P26804;P03385;P21436;P15073	Q27ID8;P15073	Q27ID8			>sp|Q27ID8|ENV_XMRV6 Envelope glycoprotein OS=Xenotropic MuLV-related virus (isolate VP62) GN=env PE=3 SV=1;>sp|Q2F7I8|ENV_XMRV4 Envelope glycoprotein OS=Xenotropic MuLV-related virus (isolate VP42) GN=env PE=3 SV=1;>sp|Q2F7J1|ENV_XMRV3 Envelope glycoprote	MULTI-MSMS	20100719_Velos1_TaGe_SA_LnCap_3	3	LanCap-2	657.05	3	656.714	1967.12	45605.2	-0.83499	-0.93863	-1.7736	657.048	131.65	24.472	0.85109	131.65	131.46	132.31	0	NA	0	0	0	0.011324	1	28759	42.818	33.26	1	273260000
ISVVQALVLTQQYHQLK	17	Unmodified	_ISVVQALVLTQQYHQLK_					0	0	0	Q27ID8;Q2F7I8;Q2F7J1;P31794;P03388;P08360;P26804;P03385;P21436;P15073	Q27ID8;P15073	Q27ID8			>sp|Q27ID8|ENV_XMRV6 Envelope glycoprotein OS=Xenotropic MuLV-related virus (isolate VP62) GN=env PE=3 SV=1;>sp|Q2F7I8|ENV_XMRV4 Envelope glycoprotein OS=Xenotropic MuLV-related virus (isolate VP42) GN=env PE=3 SV=1;>sp|Q2F7J1|ENV_XMRV3 Envelope glycoprote	MULTI-MSMS	20100719_Velos1_TaGe_SA_LnCap_4	4	LanCap-2	657.05	3	656.714	1967.12	45668.6	-1.162	-0.19132	-1.3533	657.048	132.88	24.657	1.3568	132.88	132.64	134	0	NA	0	0	0	0.0002345	1	27992	76.82	76.82	1	128830000
ISVVQALVLTQQYHQLK	17	Unmodified	_ISVVQALVLTQQYHQLK_					0	0	0	Q27ID8;Q2F7I8;Q2F7J1;P31794;P03388;P08360;P26804;P03385;P21436;P15073	Q27ID8;P15073	Q27ID8			>sp|Q27ID8|ENV_XMRV6 Envelope glycoprotein OS=Xenotropic MuLV-related virus (isolate VP62) GN=env PE=3 SV=1;>sp|Q2F7I8|ENV_XMRV4 Envelope glycoprotein OS=Xenotropic MuLV-related virus (isolate VP42) GN=env PE=3 SV=1;>sp|Q2F7J1|ENV_XMRV3 Envelope glycoprote	MULTI-MSMS	20100719_Velos1_TaGe_SA_LnCap_4	4	LanCap-2	985.07	2	984.567	1967.12	37301	-0.87662	0.24767	-0.62895	985.069	132.85	24.657	0.65567	132.85	132.68	133.34	0	NA	0	0	0	0.022144	1	28001	36.029	32.417	1	5889100
ISVVQALVLTQQYHQLK	17	Unmodified	_ISVVQALVLTQQYHQLK_					0	0	0	Q27ID8;Q2F7I8;Q2F7J1;P31794;P03388;P08360;P26804;P03385;P21436;P15073	Q27ID8;P15073	Q27ID8			>sp|Q27ID8|ENV_XMRV6 Envelope glycoprotein OS=Xenotropic MuLV-related virus (isolate VP62) GN=env PE=3 SV=1;>sp|Q2F7I8|ENV_XMRV4 Envelope glycoprotein OS=Xenotropic MuLV-related virus (isolate VP42) GN=env PE=3 SV=1;>sp|Q2F7J1|ENV_XMRV3 Envelope glycoprote	MULTI-MSMS	20100719_Velos1_TaGe_SA_LnCap_4	4	LanCap-2	656.72	3	656.714	1967.12	45781.7	-0.47236	0.32223	-0.15014	657.049	134.65	24.925	0.99118	134.65	133.95	134.94	0	NA	0	0	0	0.0071505	1	28420	46.892	45.156	1	10698000
ISVVQALVLTQQYHQLK	17	Unmodified	_ISVVQALVLTQQYHQLK_					0	0	0	Q27ID8;Q2F7I8;Q2F7J1;P31794;P03388;P08360;P26804;P03385;P21436;P15073	Q27ID8;P15073	Q27ID8			>sp|Q27ID8|ENV_XMRV6 Envelope glycoprotein OS=Xenotropic MuLV-related virus (isolate VP62) GN=env PE=3 SV=1;>sp|Q2F7I8|ENV_XMRV4 Envelope glycoprotein OS=Xenotropic MuLV-related virus (isolate VP42) GN=env PE=3 SV=1;>sp|Q2F7J1|ENV_XMRV3 Envelope glycoprote	MULTI-MSMS	20100719_Velos1_TaGe_SA_LnCap_5	5	LanCap-2	657.05	3	656.714	1967.12	44878.7	-0.64729	-0.44841	-1.0957	657.048	133.05	24.685	0.63232	133.05	132.88	133.51	0	NA	0	0	0	0.0028049	1	27871	53.168	53.168	1	77853000
ISVVQALVLTQQYHQLK	17	Unmodified	_ISVVQALVLTQQYHQLK_					0	0	0	Q27ID8;Q2F7I8;Q2F7J1;P31794;P03388;P08360;P26804;P03385;P21436;P15073	Q27ID8;P15073	Q27ID8			>sp|Q27ID8|ENV_XMRV6 Envelope glycoprotein OS=Xenotropic MuLV-related virus (isolate VP62) GN=env PE=3 SV=1;>sp|Q2F7I8|ENV_XMRV4 Envelope glycoprotein OS=Xenotropic MuLV-related virus (isolate VP42) GN=env PE=3 SV=1;>sp|Q2F7J1|ENV_XMRV3 Envelope glycoprote	MULTI-MSMS	20101210_Velos1_AnWe_SA_LnCap_4	4	LanCap-3	657.05	3	656.714	1967.12	45546.3	1.7238	0.063858	1.7876	657.048	119.29	23.884	2.7411	119.29	118.57	121.31	0	NA	0	0	0	1.48e-60	1	22344	174.49	144.75	1	73567000
ISVVQALVLTQQYHQLK	17	Unmodified	_ISVVQALVLTQQYHQLK_					0	0	0	Q27ID8;Q2F7I8;Q2F7J1;P31794;P03388;P08360;P26804;P03385;P21436;P15073	Q27ID8;P15073	Q27ID8			>sp|Q27ID8|ENV_XMRV6 Envelope glycoprotein OS=Xenotropic MuLV-related virus (isolate VP62) GN=env PE=3 SV=1;>sp|Q2F7I8|ENV_XMRV4 Envelope glycoprotein OS=Xenotropic MuLV-related virus (isolate VP42) GN=env PE=3 SV=1;>sp|Q2F7J1|ENV_XMRV3 Envelope glycoprote	MULTI-MSMS	20101210_Velos1_AnWe_SA_LnCap_4	4	LanCap-3	984.57	2	984.567	1967.12	36850.2	2.8171	0.14835	2.9654	985.069	119.25	23.875	0.72533	119.25	118.99	119.71	-7.6294e-06	NA	0	0	0	1.1894e-26	1	22358	149	138.9	1	2161700
ISVVQALVLTQQYHQLK	17	Unmodified	_ISVVQALVLTQQYHQLK_					0	0	0	Q27ID8;Q2F7I8;Q2F7J1;P31794;P03388;P08360;P26804;P03385;P21436;P15073	Q27ID8;P15073	Q27ID8			>sp|Q27ID8|ENV_XMRV6 Envelope glycoprotein OS=Xenotropic MuLV-related virus (isolate VP62) GN=env PE=3 SV=1;>sp|Q2F7I8|ENV_XMRV4 Envelope glycoprotein OS=Xenotropic MuLV-related virus (isolate VP42) GN=env PE=3 SV=1;>sp|Q2F7J1|ENV_XMRV3 Envelope glycoprote	MULTI-MSMS	20101210_Velos1_AnWe_SA_LnCap_4	4	LanCap-3	493.04	4	492.787	1967.12	53233.6	1.1194	-0.0029373	1.1164	493.038	119.24	23.875	0.93491	119.24	118.83	119.77	0	NA	0	0	0	1.3099e-31	1	22401	151.59	144.64	1	3974000
ISVVQALVLTQQYHQLK	17	Unmodified	_ISVVQALVLTQQYHQLK_					0	0	0	Q27ID8;Q2F7I8;Q2F7J1;P31794;P03388;P08360;P26804;P03385;P21436;P15073	Q27ID8;P15073	Q27ID8			>sp|Q27ID8|ENV_XMRV6 Envelope glycoprotein OS=Xenotropic MuLV-related virus (isolate VP62) GN=env PE=3 SV=1;>sp|Q2F7I8|ENV_XMRV4 Envelope glycoprotein OS=Xenotropic MuLV-related virus (isolate VP42) GN=env PE=3 SV=1;>sp|Q2F7J1|ENV_XMRV3 Envelope glycoprote	MULTI-MSMS	20101210_Velos1_AnWe_SA_LnCap_5	5	LanCap-3	657.05	3	656.714	1967.12	45472.6	2.2447	0.238	2.4827	657.049	118.03	23.672	1.2751	118.03	117.57	118.85	0	NA	0	0	0	1.3678e-18	1	22505	131.48	110.24	1	25258000
ISVVQALVLTQQYHQLK	17	Unmodified	_ISVVQALVLTQQYHQLK_					0	0	0	Q27ID8;Q2F7I8;Q2F7J1;P31794;P03388;P08360;P26804;P03385;P21436;P15073	Q27ID8;P15073	Q27ID8			>sp|Q27ID8|ENV_XMRV6 Envelope glycoprotein OS=Xenotropic MuLV-related virus (isolate VP62) GN=env PE=3 SV=1;>sp|Q2F7I8|ENV_XMRV4 Envelope glycoprotein OS=Xenotropic MuLV-related virus (isolate VP42) GN=env PE=3 SV=1;>sp|Q2F7J1|ENV_XMRV3 Envelope glycoprote	MULTI-MSMS	20101210_Velos1_AnWe_SA_LnCap_6	6	LanCap-3	656.71	3	656.714	1967.12	45758.9	1.209	-0.22965	0.97935	656.714	118.7	23.782	0.77208	118.7	118.35	119.12	0	NA	0	0	0	1.496e-12	1	21939	113.01	97.379	1	3098300
ITEEMSVINSEIK	13	Oxidation (M)	_ITEEM(ox)SVINSEIK_	ITEEM(1)SVINSEIK		ITEEM(27.34)SVINSEIK		0	1	0	Q5UR33	Q5UR33	Q5UR33			>sp|Q5UR33|YR555_MIMIV Uncharacterized protein R555 OS=Acanthamoeba polyphaga mimivirus GN=MIMI_R555 PE=4 SV=1	MULTI-MSMS	20100609_Velos1_TaGe_SA_293_2	2	HEK293-1	754.88	2	754.879	1507.74	24116	-6.3286	-2.9601	-9.2887	754.876	90.307	18.814	0.69525	90.307	89.892	90.587	-7.6294e-06	NA	0	0	0	0.069108	1	12569	27.34	2.1454	1	6390700
ITEEMSVINSEIK	13	Oxidation (M)	_ITEEM(ox)SVINSEIK_	ITEEM(1)SVINSEIK		ITEEM(31.88)SVINSEIK		0	1	0	Q5UR33	Q5UR33	Q5UR33			>sp|Q5UR33|YR555_MIMIV Uncharacterized protein R555 OS=Acanthamoeba polyphaga mimivirus GN=MIMI_R555 PE=4 SV=1	MULTI-MSMS	20100609_Velos1_TaGe_SA_GAMG_4	4	GAMG-1	754.88	2	754.879	1507.74	24382.5	-4.1314	-2.9545	-7.086	754.876	89.458	18.698	0.58625	89.458	89.081	89.668	0	NA	0	0	0	0.042837	1	10809	31.881	3.257	1	4220900
ITEEMSVINSEIK	13	Oxidation (M)	_ITEEM(ox)SVINSEIK_	ITEEM(1)SVINSEIK		ITEEM(15.54)SVINSEIK		0	1	0	Q5UR33	Q5UR33	Q5UR33			>sp|Q5UR33|YR555_MIMIV Uncharacterized protein R555 OS=Acanthamoeba polyphaga mimivirus GN=MIMI_R555 PE=4 SV=1	MULTI-MSMS	20100614_Velos1_TaGe_SA_K562_4	4	K562-1	754.88	2	754.879	1507.74	23625.5	-4.6957	-1.5387	-6.2345	754.879	92.819	19.151	0.47242	92.819	92.576	93.049	7.6294e-06	NA	0	0	0	0.19776	1	12152	15.545	0.75384	1	1338500
ITEEMSVINSEIK	13	Oxidation (M)	_ITEEM(ox)SVINSEIK_	ITEEM(1)SVINSEIK		ITEEM(26.12)SVINSEIK		0	1	0	Q5UR33	Q5UR33	Q5UR33			>sp|Q5UR33|YR555_MIMIV Uncharacterized protein R555 OS=Acanthamoeba polyphaga mimivirus GN=MIMI_R555 PE=4 SV=1	MULTI-MSMS	20101227_Velos1_TaGe_SA_HEK293_03	3	HEK293-3	754.88	2	754.879	1507.74	39310.9	2.0674	-1.6444	0.42296	755.38	69.37	15.558	0.693	69.37	68.943	69.636	0	NA	0	0	0	0.080071	1	14637	26.124	0	1	1098100
ITEEMSVINSEIK	13	Oxidation (M)	_ITEEM(ox)SVINSEIK_	ITEEM(1)SVINSEIK		ITEEM(53.45)SVINSEIK		0	1	0	Q5UR33	Q5UR33	Q5UR33			>sp|Q5UR33|YR555_MIMIV Uncharacterized protein R555 OS=Acanthamoeba polyphaga mimivirus GN=MIMI_R555 PE=4 SV=1	MULTI-MSMS	20101230_Velos1_TaGe_SA_Jurkat2	2	Jurkat-3	754.88	2	754.879	1507.74	40250	2.7504	-1.4347	1.3158	754.878	73.021	16.17	0.94301	73.021	72.515	73.458	0	NA	0	0	0	0.0031589	1	14992	53.448	18.487	1	6812500
KAWPVFEHNILTR	13	Unmodified	_KAWPVFEHNILTR_					0	0	0	P03243;P03244	P03243	P03243			>sp|P03243|E1BL_ADE05 E1B protein, large T-antigen OS=Human adenovirus C serotype 5 PE=1 SV=1;>sp|P03244|E1BL_ADE02 E1B protein, large T-antigen OS=Human adenovirus C serotype 2 GN=E1B PE=1 SV=2	MULTI-MSMS	20100609_Velos1_TaGe_SA_293_6	6	HEK293-1	537.96	3	537.632	1609.87	28408.2	-3.4932	0.018862	-3.4743	537.966	101.64	20.345	0.43559	101.64	101.33	101.77	0	NA	0	0	0	3.2559e-05	1	10632	118.13	118.13	1	1461500
KAWPVFEHNILTR	13	Unmodified	_KAWPVFEHNILTR_					0	0	0	P03243;P03244	P03243	P03243			>sp|P03243|E1BL_ADE05 E1B protein, large T-antigen OS=Human adenovirus C serotype 5 PE=1 SV=1;>sp|P03244|E1BL_ADE02 E1B protein, large T-antigen OS=Human adenovirus C serotype 2 GN=E1B PE=1 SV=2	MULTI-MSMS	20100723_Velos1_TaGe_SA_Hek293_05	5	HEK293-2	537.63	3	537.632	1609.87	52451.1	1.3344	0.49126	1.8257	537.632	93.669	18.721	0.57442	93.669	93.364	93.938	0	NA	0	0	0	0.0052351	1	17582	55.196	55.196	1	2971100
KAWPVFEHNILTR	13	Unmodified	_KAWPVFEHNILTR_					0	0	0	P03243;P03244	P03243	P03243			>sp|P03243|E1BL_ADE05 E1B protein, large T-antigen OS=Human adenovirus C serotype 5 PE=1 SV=1;>sp|P03244|E1BL_ADE02 E1B protein, large T-antigen OS=Human adenovirus C serotype 2 GN=E1B PE=1 SV=2	MULTI-MSMS	20101227_Velos1_TaGe_SA_HEK293_06	6	HEK293-3	403.48	4	403.476	1609.87	59757.2	0.92673	-0.30713	0.6196	403.475	93.178	19.533	0.52966	93.178	92.875	93.405	0	NA	0	0	0	1.235e-06	1	17243	131.35	127.52	1	2189600
LASGAENPGEK	11	Unmodified	_LASGAENPGEK_					0	0	0	P49861	P49861	P49861			>sp|P49861|COAT_BPHK7 Major capsid protein OS=Enterobacteria phage HK97 GN=5 PE=1 SV=1	MULTI-MSMS	20100614_Velos1_TaGe_SA_Jurkat_2	2	Jurkat-1	536.77	2	536.767	1071.52	28320.2	-6.3	1.8226	-4.4774	536.768	56.268	14.205	0.49742	56.268	56.034	56.531	0	NA	0	0	0	0.032652	1	7406	42.718	42.718	1	2358400
LATGDLTAKR	10	Unmodified	_LATGDLTAKR_					0	0	0	Q6GZN8	Q6GZN8	Q6GZN8			>sp|Q6GZN8|087L_FRG3G Uncharacterized protein 087L OS=Frog virus 3 (isolate Goorha) GN=FV3-087L PE=4 SV=1	MULTI-MSMS	20100614_Velos1_TaGe_SA_Jurkat_1	1	Jurkat-1	523.3	2	523.304	1044.59	28794.9	-6.251	-0.10558	-6.3565	523.303	54.814	14.012	1.0568	54.814	54.376	55.433	0	NA	0	0	0	0.0057096	1	12293	65.347	25.725	1	27893000
LATGDLTAKR	10	Unmodified	_LATGDLTAKR_					0	0	0	Q6GZN8	Q6GZN8	Q6GZN8			>sp|Q6GZN8|087L_FRG3G Uncharacterized protein 087L OS=Frog virus 3 (isolate Goorha) GN=FV3-087L PE=4 SV=1	MULTI-MSMS	20100614_Velos1_TaGe_SA_Jurkat_2	2	Jurkat-1	523.3	2	523.304	1044.59	29178.3	-7.4425	0.061679	-7.3809	523.304	76.063	16.887	0.37083	76.063	75.909	76.28	0	NA	0	0	0	0.0019872	1	11612	77.677	32.541	1	4916500
LATGDLTAKR	10	Unmodified	_LATGDLTAKR_					0	0	0	Q6GZN8	Q6GZN8	Q6GZN8			>sp|Q6GZN8|087L_FRG3G Uncharacterized protein 087L OS=Frog virus 3 (isolate Goorha) GN=FV3-087L PE=4 SV=1	MULTI-MSMS	20100614_Velos1_TaGe_SA_Jurkat_5	5	Jurkat-1	523.3	2	523.304	1044.59	29188.8	-3.8742	-0.094778	-3.969	523.304	82.332	17.737	0.72142	82.332	82.033	82.755	0	NA	0	0	0	0.0057096	1	9739	65.347	16.551	1	826760
LATGDLTAKR	10	Unmodified	_LATGDLTAKR_					0	0	0	Q6GZN8	Q6GZN8	Q6GZN8			>sp|Q6GZN8|087L_FRG3G Uncharacterized protein 087L OS=Frog virus 3 (isolate Goorha) GN=FV3-087L PE=4 SV=1	MULTI-MSMS	20100614_Velos1_TaGe_SA_Jurkat_6	6	Jurkat-1	523.3	2	523.304	1044.59	29300.1	-4.0951	0.32206	-3.773	523.304	82.52	17.761	0.5155	82.52	82.2	82.716	0	NA	0	0	0	0.053938	1	9637	43.308	4.2859	1	424650
LATGDLTAKR	10	Unmodified	_LATGDLTAKR_					0	0	0	Q6GZN8	Q6GZN8	Q6GZN8			>sp|Q6GZN8|087L_FRG3G Uncharacterized protein 087L OS=Frog virus 3 (isolate Goorha) GN=FV3-087L PE=4 SV=1	MULTI-MSMS	20100614_Velos1_TaGe_SA_K562_1	1	K562-1	523.3	2	523.304	1044.59	28823	-6.7683	-0.87892	-7.6472	523.303	53.721	13.862	0.82333	53.721	53.448	54.271	0	NA	0	0	0	0.0028534	1	12231	73.233	25.41	1	27748000
LATGDLTAKR	10	Unmodified	_LATGDLTAKR_					0	0	0	Q6GZN8	Q6GZN8	Q6GZN8			>sp|Q6GZN8|087L_FRG3G Uncharacterized protein 087L OS=Frog virus 3 (isolate Goorha) GN=FV3-087L PE=4 SV=1	MULTI-MSMS	20100614_Velos1_TaGe_SA_K562_2	2	K562-1	523.3	2	523.304	1044.59	28542.2	-5.8449	-0.15608	-6.001	523.303	80.527	17.488	0.34234	80.527	80.361	80.703	0	NA	0	0	0	0.021083	1	12127	52.579	0.096729	1	3475700
LATGDLTAKR	10	Unmodified	_LATGDLTAKR_					0	0	0	Q6GZN8	Q6GZN8	Q6GZN8			>sp|Q6GZN8|087L_FRG3G Uncharacterized protein 087L OS=Frog virus 3 (isolate Goorha) GN=FV3-087L PE=4 SV=1	MULTI-MSMS	20100614_Velos1_TaGe_SA_K562_5	5	K562-1	523.3	2	523.304	1044.59	29617.2	-2.1873	0.48909	-1.6982	523.304	81.851	17.669	0.68391	81.851	81.618	82.302	-7.6294e-06	NA	0	0	0	0.0029728	1	10742	72.643	24.36	1	793610
LATGDLTAKR	10	Unmodified	_LATGDLTAKR_					0	0	0	Q6GZN8	Q6GZN8	Q6GZN8			>sp|Q6GZN8|087L_FRG3G Uncharacterized protein 087L OS=Frog virus 3 (isolate Goorha) GN=FV3-087L PE=4 SV=1	MULTI-MSMS	20100730_Velos1_TaGe_SA_Jurkat_01	1	Jurkat-2	523.3	2	523.304	1044.59	51497.4	-2.2647	-0.23891	-2.5036	523.303	61.205	13.809	0.31384	61.205	61.024	61.338	0	NA	0	0	0	8.0278e-05	1	11103	107.15	27.248	1	40512000
LATGDLTAKR	10	Unmodified	_LATGDLTAKR_					0	0	0	Q6GZN8	Q6GZN8	Q6GZN8			>sp|Q6GZN8|087L_FRG3G Uncharacterized protein 087L OS=Frog virus 3 (isolate Goorha) GN=FV3-087L PE=4 SV=1	MULTI-MSMS	20101210_Velos1_AnWe_SA_U2OS_1	1	U2OS-3	523.3	2	523.304	1044.59	49615.1	0.2622	0.91067	1.1729	523.303	56.862	13.476	0.337	56.862	56.635	56.972	0	NA	0	0	0	0.0088254	1	16146	60.518	25.007	1	12747000
LATGDLTAKR	10	Unmodified	_LATGDLTAKR_					0	0	0	Q6GZN8	Q6GZN8	Q6GZN8			>sp|Q6GZN8|087L_FRG3G Uncharacterized protein 087L OS=Frog virus 3 (isolate Goorha) GN=FV3-087L PE=4 SV=1	MULTI-MSMS	20101222_Velos1_TaGe_SA_K562_01	1	K562-3	523.3	2	523.304	1044.59	50650	0.19687	0.65355	0.85042	523.304	64.483	14.752	1.3334	64.483	63.986	65.319	0	NA	0	0	0	0.00054757	2	6605	90.629	18.082	1	3698500
LATGDLTAKR	10	Unmodified	_LATGDLTAKR_					0	0	0	Q6GZN8	Q6GZN8	Q6GZN8			>sp|Q6GZN8|087L_FRG3G Uncharacterized protein 087L OS=Frog virus 3 (isolate Goorha) GN=FV3-087L PE=4 SV=1	MULTI-MSMS	20101222_Velos1_TaGe_SA_K562_02	2	K562-3	523.3	2	523.304	1044.59	50395.6	0.46413	-0.11736	0.34677	523.304	64.638	14.772	0.87225	64.638	64.291	65.164	0	NA	0	0	0	0.0010587	1	5554	84.213	20.679	1	594170
LATGDLTAKR	10	Unmodified	_LATGDLTAKR_					0	0	0	Q6GZN8	Q6GZN8	Q6GZN8			>sp|Q6GZN8|087L_FRG3G Uncharacterized protein 087L OS=Frog virus 3 (isolate Goorha) GN=FV3-087L PE=4 SV=1	MULTI-MSMS	20101222_Velos1_TaGe_SA_K562_03	3	K562-3	523.3	2	523.304	1044.59	49784.1	1.869	-0.29061	1.5784	523.303	65.619	14.938	0.72665	65.619	65.278	66.005	0	NA	0	0	0	0.0019872	1	5892	77.677	17.878	1	173900
LATGDLTAKR	10	Unmodified	_LATGDLTAKR_					0	0	0	Q6GZN8	Q6GZN8	Q6GZN8			>sp|Q6GZN8|087L_FRG3G Uncharacterized protein 087L OS=Frog virus 3 (isolate Goorha) GN=FV3-087L PE=4 SV=1	MULTI-MSMS	20101222_Velos1_TaGe_SA_K562_06	6	K562-3	523.3	2	523.304	1044.59	50385.2	1.5264	-0.22142	1.305	523.303	65.842	14.973	0.67967	65.842	65.491	66.171	0	NA	0	0	0	0.018646	1	5627	53.683	4.8865	1	289290
LATGDLTAKR	10	Unmodified	_LATGDLTAKR_					0	0	0	Q6GZN8	Q6GZN8	Q6GZN8			>sp|Q6GZN8|087L_FRG3G Uncharacterized protein 087L OS=Frog virus 3 (isolate Goorha) GN=FV3-087L PE=4 SV=1	MULTI-MSMS	20101223_Velos1_TaGe_SA_RKO_01	1	RKO-3	523.3	2	523.304	1044.59	51404.1	1.5314	0.68262	2.2141	523.304	64.61	14.772	0.79283	64.61	64.259	65.052	0	NA	0	0	0	0.0024367	1	7238	75.294	15.494	1	594670
LATGDLTAKR	10	Unmodified	_LATGDLTAKR_					0	0	0	Q6GZN8	Q6GZN8	Q6GZN8			>sp|Q6GZN8|087L_FRG3G Uncharacterized protein 087L OS=Frog virus 3 (isolate Goorha) GN=FV3-087L PE=4 SV=1	MULTI-MSMS	20101227_Velos1_TaGe_SA_GAMG_101230100451	1	GAMG-3	523.3	2	523.304	1044.59	49485.7	1.5632	0.273	1.8362	523.304	54.486	13.08	0.496	54.486	54.289	54.785	0	NA	0	0	0	0.021083	1	13954	52.579	23.521	1	10046000
LDPVAAGWPPCLR	13	Unmodified	_LDPVAAGWPPCLR_					0	0	0	A1Z651;Q2F7J0;Q2F7J3;P03355;P03356;P26808;P26809;P26810;P10272;P31792	A1Z651	A1Z651			>sp|A1Z651|POL_XMRV6 Gag-Pol polyprotein OS=Xenotropic MuLV-related virus (isolate VP62) GN=gag-pol PE=1 SV=1;>sp|Q2F7J0|POL_XMRV4 Gag-Pol polyprotein OS=Xenotropic MuLV-related virus (isolate VP42) GN=gag-pol PE=3 SV=1;>sp|Q2F7J3|POL_XMRV3 Gag-Pol polypro	MULTI-MSMS	20100719_Velos1_TaGe_SA_LnCap_1	1	LanCap-2	726.38	2	726.377	1450.74	44273.3	-0.49472	-0.24015	-0.73487	726.377	119.4	22.615	2.483	119.4	118.16	120.64	0	NA	0	0	0	0.0010443	1	28279	67.456	67.456	1	3746900
LDTGELLDYK	10	Unmodified	_LDTGELLDYK_					0	0	0	P0C6V8;P0C6F4	P0C6V8	P0C6V8			>sp|P0C6V8|R1AB_BRV1 Replicase polyprotein 1ab OS=Breda virus 1 GN=rep PE=2 SV=1;>sp|P0C6F4|R1A_BRV1 Replicase polyprotein 1a OS=Breda virus 1 GN=1a PE=3 SV=1	MULTI-MSMS	20100719_Velos1_TaGe_SA_LnCap_4	4	LanCap-2	583.8	2	583.801	1165.59	49142.1	-0.99029	0.13388	-0.85641	583.801	69.052	14.996	0.50816	69.052	68.771	69.279	0	NA	0	0	0	0.098795	1	12278	33.359	18.025	1	7201400
LDTGELLDYK	10	Unmodified	_LDTGELLDYK_					0	0	0	P0C6V8;P0C6F4	P0C6V8	P0C6V8			>sp|P0C6V8|R1AB_BRV1 Replicase polyprotein 1ab OS=Breda virus 1 GN=rep PE=2 SV=1;>sp|P0C6F4|R1A_BRV1 Replicase polyprotein 1a OS=Breda virus 1 GN=1a PE=3 SV=1	MULTI-MSMS	20101210_Velos1_AnWe_SA_LnCap_5	5	LanCap-3	583.8	2	583.801	1165.59	40420	1.6365	0.39619	2.0327	583.8	70.564	15.761	0.25301	70.564	70.44	70.693	0	NA	0	0	0	0.066353	1	12138	37.73	1.2835	1	2125100
LENLVSFAPLYNVPK	15	2 Phospho (STY)	_LENLVS(ph)FAPLY(ph)NVPK_		LENLVS(1)FAPLY(1)NVPK		LENLVS(40.02)FAPLY(40.02)NVPK	0	0	2	P14583;Q85437	P14583	P14583			>sp|P14583|MCE_RDVA Putative mRNA-capping enzyme P5 OS=Rice dwarf virus (isolate Akita) PE=3 SV=1;>sp|Q85437|MCE_RDVF Putative mRNA-capping enzyme P5 OS=Rice dwarf virus (isolate Fujian) PE=2 SV=1	MSMS	20100611_Velos1_TaGe_SA_HepG2_6	6	HepG2-1	621.96	3	621.961	1862.86	NA	NA	NA	NA	NA	69.042	15.935	1	69.042	68.542	69.542	0	NA	0	0	0	0.05904	1	5473	40.025	2.9329	1	NA
LESMNSLER	9	Unmodified	_LESMNSLER_					0	0	0	O55528;P06447;P06829;Q06996;Q9DUD8	O55528	O55528			>sp|O55528|L_SENDO RNA-directed RNA polymerase L OS=Sendai virus (strain Ohita) GN=L PE=3 SV=1;>sp|P06447|L_SENDZ RNA-directed RNA polymerase L OS=Sendai virus (strain Z) GN=L PE=1 SV=1;>sp|P06829|L_SENDE RNA-directed RNA polymerase L OS=Sendai virus (stra	MULTI-MSMS	20100726_Velos1_TaGe_SA_HepG2_1	1	HepG2-2	539.76	2	539.764	1077.51	49354.4	-2.0591	0.11898	-1.9401	539.763	51.506	12.34	0.57458	51.506	51.13	51.704	0	NA	0	0	0	0.019639	1	9167	54.436	10.924	1	17664000
LFESGQGWFEGLFNR	15	Unmodified	_LFESGQGWFEGLFNR_					0	0	0	Q27ID8;Q2F7I8;Q2F7J1;P08360;P15073	Q27ID8;P15073	Q27ID8			>sp|Q27ID8|ENV_XMRV6 Envelope glycoprotein OS=Xenotropic MuLV-related virus (isolate VP62) GN=env PE=3 SV=1;>sp|Q2F7I8|ENV_XMRV4 Envelope glycoprotein OS=Xenotropic MuLV-related virus (isolate VP42) GN=env PE=3 SV=1;>sp|Q2F7J1|ENV_XMRV3 Envelope glycoprote	MULTI-MSMS	20100618_Velos1_TaGe_SA_LanCap_6	6	LanCap-1	596.62	3	596.29	1785.85	27549.8	-5.3847	-0.10896	-5.4937	596.624	183.99	57.503	0.3205	183.99	183.9	184.22	0	NA	0	0	0	2.4624e-08	1	28170	121.18	107.77	1	27266000
LFESGQGWFEGLFNR	15	Unmodified	_LFESGQGWFEGLFNR_					0	0	0	Q27ID8;Q2F7I8;Q2F7J1;P08360;P15073	Q27ID8;P15073	Q27ID8			>sp|Q27ID8|ENV_XMRV6 Envelope glycoprotein OS=Xenotropic MuLV-related virus (isolate VP62) GN=env PE=3 SV=1;>sp|Q2F7I8|ENV_XMRV4 Envelope glycoprotein OS=Xenotropic MuLV-related virus (isolate VP42) GN=env PE=3 SV=1;>sp|Q2F7J1|ENV_XMRV3 Envelope glycoprote	MULTI-MSMS	20100618_Velos1_TaGe_SA_LanCap_6	6	LanCap-1	894.43	2	893.931	1785.85	22867.5	-6.2864	-0.18532	-6.4718	893.931	184	57.503	0.48151	184	183.86	184.34	0	NA	0	0	0	2.1622e-07	1	28173	104.17	92.906	1	176520000
LFESGQGWFEGLFNR	15	Unmodified	_LFESGQGWFEGLFNR_					0	0	0	Q27ID8;Q2F7I8;Q2F7J1;P08360;P15073	Q27ID8;P15073	Q27ID8			>sp|Q27ID8|ENV_XMRV6 Envelope glycoprotein OS=Xenotropic MuLV-related virus (isolate VP62) GN=env PE=3 SV=1;>sp|Q2F7I8|ENV_XMRV4 Envelope glycoprotein OS=Xenotropic MuLV-related virus (isolate VP42) GN=env PE=3 SV=1;>sp|Q2F7J1|ENV_XMRV3 Envelope glycoprote	MULTI-MSMS	20100719_Velos1_TaGe_SA_LnCap_5	5	LanCap-2	893.93	2	893.931	1785.85	39327.4	-0.31407	-0.48524	-0.7993	893.931	184.96	32.536	2.7435	184.96	184.3	187.05	0	NA	0	0	0	1.5551e-08	2	39497	123.02	111.76	1	45200000
LFESGQGWFEGLFNR	15	Unmodified	_LFESGQGWFEGLFNR_					0	0	0	Q27ID8;Q2F7I8;Q2F7J1;P08360;P15073	Q27ID8;P15073	Q27ID8			>sp|Q27ID8|ENV_XMRV6 Envelope glycoprotein OS=Xenotropic MuLV-related virus (isolate VP62) GN=env PE=3 SV=1;>sp|Q2F7I8|ENV_XMRV4 Envelope glycoprotein OS=Xenotropic MuLV-related virus (isolate VP42) GN=env PE=3 SV=1;>sp|Q2F7J1|ENV_XMRV3 Envelope glycoprote	MULTI-MSMS	20100719_Velos1_TaGe_SA_LnCap_5	5	LanCap-2	596.62	3	596.29	1785.85	47896.1	-0.33063	0.12384	-0.20679	596.29	184.91	32.536	2.2485	184.91	184.35	186.6	0	NA	0	0	0	2.6566e-08	1	39502	113.25	113.25	1	16268000
LFESGQGWFEGLFNR	15	Unmodified	_LFESGQGWFEGLFNR_					0	0	0	Q27ID8;Q2F7I8;Q2F7J1;P08360;P15073	Q27ID8;P15073	Q27ID8			>sp|Q27ID8|ENV_XMRV6 Envelope glycoprotein OS=Xenotropic MuLV-related virus (isolate VP62) GN=env PE=3 SV=1;>sp|Q2F7I8|ENV_XMRV4 Envelope glycoprotein OS=Xenotropic MuLV-related virus (isolate VP42) GN=env PE=3 SV=1;>sp|Q2F7J1|ENV_XMRV3 Envelope glycoprote	MULTI-MSMS	20100719_Velos1_TaGe_SA_LnCap_6	6	LanCap-2	894.43	2	893.931	1785.85	39231.7	-0.84779	0.47157	-0.37622	893.932	181.94	32.082	1.4687	181.94	181.33	182.79	0	NA	0	0	0	5.2589e-06	3	36048	94.728	83.449	1	232540000
LFESGQGWFEGLFNR	15	Unmodified	_LFESGQGWFEGLFNR_					0	0	0	Q27ID8;Q2F7I8;Q2F7J1;P08360;P15073	Q27ID8;P15073	Q27ID8			>sp|Q27ID8|ENV_XMRV6 Envelope glycoprotein OS=Xenotropic MuLV-related virus (isolate VP62) GN=env PE=3 SV=1;>sp|Q2F7I8|ENV_XMRV4 Envelope glycoprotein OS=Xenotropic MuLV-related virus (isolate VP42) GN=env PE=3 SV=1;>sp|Q2F7J1|ENV_XMRV3 Envelope glycoprote	MULTI-MSMS	20100719_Velos1_TaGe_SA_LnCap_6	6	LanCap-2	596.62	3	596.29	1785.85	48152.2	-0.72573	-0.09757	-0.8233	596.624	181.95	32.082	2.2813	181.95	181.33	183.61	0	NA	0	0	0	2.0241e-05	1	36040	88.552	79.953	1	51175000
LFESGQGWFEGLFNR	15	Unmodified	_LFESGQGWFEGLFNR_					0	0	0	Q27ID8;Q2F7I8;Q2F7J1;P08360;P15073	Q27ID8;P15073	Q27ID8			>sp|Q27ID8|ENV_XMRV6 Envelope glycoprotein OS=Xenotropic MuLV-related virus (isolate VP62) GN=env PE=3 SV=1;>sp|Q2F7I8|ENV_XMRV4 Envelope glycoprotein OS=Xenotropic MuLV-related virus (isolate VP42) GN=env PE=3 SV=1;>sp|Q2F7J1|ENV_XMRV3 Envelope glycoprote	MULTI-MSMS	20100719_Velos1_TaGe_SA_LnCap_6	6	LanCap-2	596.29	3	596.29	1785.85	48496.2	-0.52518	-0.02732	-0.5525	596.624	183.13	32.26	1.0945	183.13	182.69	183.79	0	NA	0	0	0	0.00015048	1	36338	76.588	63.71	1	6009900
LFESGQGWFEGLFNR	15	Unmodified	_LFESGQGWFEGLFNR_					0	0	0	Q27ID8;Q2F7I8;Q2F7J1;P08360;P15073	Q27ID8;P15073	Q27ID8			>sp|Q27ID8|ENV_XMRV6 Envelope glycoprotein OS=Xenotropic MuLV-related virus (isolate VP62) GN=env PE=3 SV=1;>sp|Q2F7I8|ENV_XMRV4 Envelope glycoprotein OS=Xenotropic MuLV-related virus (isolate VP42) GN=env PE=3 SV=1;>sp|Q2F7J1|ENV_XMRV3 Envelope glycoprote	MULTI-MSMS	20100719_Velos1_TaGe_SA_LnCap_6	6	LanCap-2	893.93	2	893.931	1785.85	39363.5	-0.62638	0.065143	-0.56124	893.931	183.22	32.274	1.6769	183.22	182.74	184.42	0	NA	0	0	0	0.0001463	1	36466	77.078	77.078	1	27885000
LFESGQGWFEGLFNR	15	Unmodified	_LFESGQGWFEGLFNR_					0	0	0	Q27ID8;Q2F7I8;Q2F7J1;P08360;P15073	Q27ID8;P15073	Q27ID8			>sp|Q27ID8|ENV_XMRV6 Envelope glycoprotein OS=Xenotropic MuLV-related virus (isolate VP62) GN=env PE=3 SV=1;>sp|Q2F7I8|ENV_XMRV4 Envelope glycoprotein OS=Xenotropic MuLV-related virus (isolate VP42) GN=env PE=3 SV=1;>sp|Q2F7J1|ENV_XMRV3 Envelope glycoprote	MULTI-MSMS	20100719_Velos1_TaGe_SA_LnCap_6	6	LanCap-2	596.62	3	596.29	1785.85	48070.4	-0.19944	0.14897	-0.050465	596.624	184.23	32.427	1.5244	184.23	183.65	185.17	0	NA	0	0	0	0.00037003	3	36881	67.275	58.891	1	2529500
LFESGQGWFEGLFNR	15	Unmodified	_LFESGQGWFEGLFNR_					0	0	0	Q27ID8;Q2F7I8;Q2F7J1;P08360;P15073	Q27ID8;P15073	Q27ID8			>sp|Q27ID8|ENV_XMRV6 Envelope glycoprotein OS=Xenotropic MuLV-related virus (isolate VP62) GN=env PE=3 SV=1;>sp|Q2F7I8|ENV_XMRV4 Envelope glycoprotein OS=Xenotropic MuLV-related virus (isolate VP42) GN=env PE=3 SV=1;>sp|Q2F7J1|ENV_XMRV3 Envelope glycoprote	MULTI-MSMS	20100719_Velos1_TaGe_SA_LnCap_6	6	LanCap-2	893.93	2	893.931	1785.85	39456	-0.26717	0.032971	-0.23419	893.931	184.74	32.51	0.79552	184.74	184.37	185.17	0	NA	0	0	0	0.00031191	3	36855	67.964	58.164	1	5504900
LFESGQGWFEGLFNR	15	Unmodified	_LFESGQGWFEGLFNR_					0	0	0	Q27ID8;Q2F7I8;Q2F7J1;P08360;P15073	Q27ID8;P15073	Q27ID8			>sp|Q27ID8|ENV_XMRV6 Envelope glycoprotein OS=Xenotropic MuLV-related virus (isolate VP62) GN=env PE=3 SV=1;>sp|Q2F7I8|ENV_XMRV4 Envelope glycoprotein OS=Xenotropic MuLV-related virus (isolate VP42) GN=env PE=3 SV=1;>sp|Q2F7J1|ENV_XMRV3 Envelope glycoprote	MULTI-MSMS	20100719_Velos1_TaGe_SA_LnCap_6	6	LanCap-2	893.93	2	893.931	1785.85	39401.4	-1.1194	0.54052	-0.57887	893.931	186.76	32.812	0.79582	186.76	186.28	187.08	1.5259e-05	NA	0	0	0	0.0072986	1	37250	46.964	34.582	1	2352900
LFESGQGWFEGLFNR	15	Unmodified	_LFESGQGWFEGLFNR_					0	0	0	Q27ID8;Q2F7I8;Q2F7J1;P08360;P15073	Q27ID8;P15073	Q27ID8			>sp|Q27ID8|ENV_XMRV6 Envelope glycoprotein OS=Xenotropic MuLV-related virus (isolate VP62) GN=env PE=3 SV=1;>sp|Q2F7I8|ENV_XMRV4 Envelope glycoprotein OS=Xenotropic MuLV-related virus (isolate VP42) GN=env PE=3 SV=1;>sp|Q2F7J1|ENV_XMRV3 Envelope glycoprote	MULTI-MSMS	20101210_Velos1_AnWe_SA_LnCap_6	6	LanCap-3	596.63	3	596.29	1785.85	48142.6	1.7885	0.39758	2.1861	596.624	163.75	31.288	0.91032	163.75	163.39	164.3	0	NA	0	0	0	5.3099e-29	1	30996	159.82	134.7	1	7901800
LFESGQGWFEGLFNR	15	Unmodified	_LFESGQGWFEGLFNR_					0	0	0	Q27ID8;Q2F7I8;Q2F7J1;P08360;P15073	Q27ID8;P15073	Q27ID8			>sp|Q27ID8|ENV_XMRV6 Envelope glycoprotein OS=Xenotropic MuLV-related virus (isolate VP62) GN=env PE=3 SV=1;>sp|Q2F7I8|ENV_XMRV4 Envelope glycoprotein OS=Xenotropic MuLV-related virus (isolate VP42) GN=env PE=3 SV=1;>sp|Q2F7J1|ENV_XMRV3 Envelope glycoprote	MULTI-MSMS	20101210_Velos1_AnWe_SA_LnCap_6	6	LanCap-3	894.44	2	893.931	1785.85	38928.3	2.9342	0.24259	3.1768	894.433	163.74	31.288	0.84616	163.74	163.39	164.23	0	NA	0	0	0	3.0095e-120	1	30997	232.53	197.85	1	8177300
LGGEDFDNR	9	Unmodified	_LGGEDFDNR_					0	0	0	Q5UQ49	Q5UQ49	Q5UQ49			>sp|Q5UQ49|HSP70_MIMIV Heat shock 70 kDa protein homolog OS=Acanthamoeba polyphaga mimivirus GN=HSP70 PE=3 SV=1	MSMS	20100611_Velos1_TaGe_SA_Hela_3	3	HeLa-1	511.73	2	511.731	1021.45	NA	NA	NA	NA	NA	54.624	13.984	1	54.624	54.124	55.124	0	NA	0	0	0	0.018574	1	5118	67.414	37.607	1	NA
LGGEDFDNR	9	Unmodified	_LGGEDFDNR_					0	0	0	Q5UQ49	Q5UQ49	Q5UQ49			>sp|Q5UQ49|HSP70_MIMIV Heat shock 70 kDa protein homolog OS=Acanthamoeba polyphaga mimivirus GN=HSP70 PE=3 SV=1	MULTI-MSMS	20100616_Velos1_TaGe_SA_MCF7_3	3	MCF7-1	511.73	2	511.731	1021.45	28699.3	-8.1164	0.019598	-8.0968	511.731	51.883	13.612	0.44342	51.883	51.575	52.018	0	NA	0	0	0	0.0041357	1	7356	74.376	51.357	1	30255000
LGGEDFDNR	9	Unmodified	_LGGEDFDNR_					0	0	0	Q5UQ49	Q5UQ49	Q5UQ49			>sp|Q5UQ49|HSP70_MIMIV Heat shock 70 kDa protein homolog OS=Acanthamoeba polyphaga mimivirus GN=HSP70 PE=3 SV=1	MULTI-MSMS	20100618_Velos1_TaGe_SA_LanCap_3	3	LanCap-1	511.73	2	511.731	1021.45	29719.1	-7.2013	-0.39486	-7.5962	511.73	55.65	14.123	0.48492	55.65	55.436	55.921	3.8147e-06	NA	0	0	0	0.0046285	1	7054	72.643	72.643	1	4920100
LGGEDFDNR	9	Unmodified	_LGGEDFDNR_					0	0	0	Q5UQ49	Q5UQ49	Q5UQ49			>sp|Q5UQ49|HSP70_MIMIV Heat shock 70 kDa protein homolog OS=Acanthamoeba polyphaga mimivirus GN=HSP70 PE=3 SV=1	MULTI-MSMS	20100618_Velos1_TaGe_SA_U2OS_3	3	U2OS-1	511.73	2	511.731	1021.45	31854.9	-9.4567	0.17152	-9.2852	511.73	54.821	14.013	0.3845	54.821	54.609	54.994	0	NA	0	0	0	0.00046002	1	7364	103.55	80.527	1	3228900
LGGEDFDNR	9	Unmodified	_LGGEDFDNR_					0	0	0	Q5UQ49	Q5UQ49	Q5UQ49			>sp|Q5UQ49|HSP70_MIMIV Heat shock 70 kDa protein homolog OS=Acanthamoeba polyphaga mimivirus GN=HSP70 PE=3 SV=1	MULTI-MSMS	20100719_Velos1_TaGe_SA_LnCap_2	2	LanCap-2	511.73	2	511.731	1021.45	51246.4	-1.8915	0.86617	-1.0254	511.731	47.971	11.809	0.34932	47.971	47.807	48.157	0	NA	0	0	0	0.01821	1	7332	55.567	21.489	1	4284500
LGGEDFDNR	9	Unmodified	_LGGEDFDNR_					0	0	0	Q5UQ49	Q5UQ49	Q5UQ49			>sp|Q5UQ49|HSP70_MIMIV Heat shock 70 kDa protein homolog OS=Acanthamoeba polyphaga mimivirus GN=HSP70 PE=3 SV=1	MULTI-MSMS	20100719_Velos1_TaGe_SA_LnCap_3	3	LanCap-2	511.73	2	511.731	1021.45	51457.4	-0.44352	-0.32052	-0.76403	511.73	48.683	11.916	0.19067	48.683	48.559	48.75	0	NA	0	0	0	0.00034305	1	7412	107.57	69.336	1	15721000
LGGEDFDNR	9	Unmodified	_LGGEDFDNR_					0	0	0	Q5UQ49	Q5UQ49	Q5UQ49			>sp|Q5UQ49|HSP70_MIMIV Heat shock 70 kDa protein homolog OS=Acanthamoeba polyphaga mimivirus GN=HSP70 PE=3 SV=1	MULTI-MSMS	20100719_Velos1_TaGe_SA_MCF7_02	2	MCF7-2	511.73	2	511.731	1021.45	49766.5	0.062156	-0.35436	-0.2922	511.731	48.01	11.81	0.37825	48.01	47.829	48.207	0	NA	0	0	0	0.0082589	1	7109	65.347	42.328	1	22257000
LGGEDFDNR	9	Unmodified	_LGGEDFDNR_					0	0	0	Q5UQ49	Q5UQ49	Q5UQ49			>sp|Q5UQ49|HSP70_MIMIV Heat shock 70 kDa protein homolog OS=Acanthamoeba polyphaga mimivirus GN=HSP70 PE=3 SV=1	MULTI-MSMS	20100719_Velos1_TaGe_SA_MCF7_03	3	MCF7-2	511.73	2	511.731	1021.45	50968.4	-0.47115	-0.26703	-0.73819	511.73	48.352	11.865	0.37342	48.352	48.152	48.526	0	NA	0	0	0	0.010017	1	7186	62.823	35.298	1	55657000
LGGEDFDNR	9	Unmodified	_LGGEDFDNR_					0	0	0	Q5UQ49	Q5UQ49	Q5UQ49			>sp|Q5UQ49|HSP70_MIMIV Heat shock 70 kDa protein homolog OS=Acanthamoeba polyphaga mimivirus GN=HSP70 PE=3 SV=1	MSMS	20100721_Velos1_TaGe_SA_A549_03	3	A549-2	511.73	2	511.731	1021.45	NA	NA	NA	NA	NA	49.014	11.964	1	49.014	48.514	49.514	0	NA	0	0	0	0.0033569	1	7205	91.867	57.789	1	NA
LGGEDFDNR	9	Unmodified	_LGGEDFDNR_					0	0	0	Q5UQ49	Q5UQ49	Q5UQ49			>sp|Q5UQ49|HSP70_MIMIV Heat shock 70 kDa protein homolog OS=Acanthamoeba polyphaga mimivirus GN=HSP70 PE=3 SV=1	MULTI-MSMS	20100721_Velos1_TaGe_SA_U2OS_2	2	U2OS-2	511.73	2	511.731	1021.45	47779.4	-0.56738	-0.0092394	-0.57662	511.73	48.943	11.952	0.3115	48.943	48.792	49.104	0	NA	0	0	0	0.0067153	1	7151	67.563	33.485	1	9473100
LGGEDFDNR	9	Unmodified	_LGGEDFDNR_					0	0	0	Q5UQ49	Q5UQ49	Q5UQ49			>sp|Q5UQ49|HSP70_MIMIV Heat shock 70 kDa protein homolog OS=Acanthamoeba polyphaga mimivirus GN=HSP70 PE=3 SV=1	MULTI-MSMS	20100723_Velos1_TaGe_SA_Gamg_3	3	GAMG-2	511.73	2	511.731	1021.45	48946.9	-0.3363	1.0402	0.70389	511.731	49.023	11.963	0.38066	49.023	48.873	49.254	0	NA	0	0	0	0.043801	1	7425	44.863	21.844	1	4873900
LGGEDFDNR	9	Unmodified	_LGGEDFDNR_					0	0	0	Q5UQ49	Q5UQ49	Q5UQ49			>sp|Q5UQ49|HSP70_MIMIV Heat shock 70 kDa protein homolog OS=Acanthamoeba polyphaga mimivirus GN=HSP70 PE=3 SV=1	MSMS	20100723_Velos1_TaGe_SA_Hek293_02	2	HEK293-2	511.73	2	511.731	1021.45	NA	NA	NA	NA	NA	48.828	11.936	1	48.828	48.328	49.328	0	NA	0	0	0	0.0026181	1	7547	94.692	56.454	1	NA
LGGEDFDNR	9	Unmodified	_LGGEDFDNR_					0	0	0	Q5UQ49	Q5UQ49	Q5UQ49			>sp|Q5UQ49|HSP70_MIMIV Heat shock 70 kDa protein homolog OS=Acanthamoeba polyphaga mimivirus GN=HSP70 PE=3 SV=1	MSMS	20100730_Velos1_TaGe_SA_Jurkat_03	3	Jurkat-2	511.73	2	511.731	1021.45	NA	NA	NA	NA	NA	50.527	12.193	1	50.527	50.027	51.027	3.8147e-06	NA	0	0	0	0.046607	1	6545	56.916	29.391	1	NA
LGGEDFDNR	9	Unmodified	_LGGEDFDNR_					0	0	0	Q5UQ49	Q5UQ49	Q5UQ49			>sp|Q5UQ49|HSP70_MIMIV Heat shock 70 kDa protein homolog OS=Acanthamoeba polyphaga mimivirus GN=HSP70 PE=3 SV=1	MULTI-MSMS	20101210_Velos1_AnWe_SA_LnCap_3	3	LanCap-3	511.73	2	511.731	1021.45	51226.9	0.56452	-0.57706	-0.012538	511.73	43.277	11.21	0.89734	43.277	42.894	43.791	0	NA	0	0	0	7.9487e-05	1	7803	138.4	138.4	1	22708000
LGGEDFDNR	9	Unmodified	_LGGEDFDNR_					0	0	0	Q5UQ49	Q5UQ49	Q5UQ49			>sp|Q5UQ49|HSP70_MIMIV Heat shock 70 kDa protein homolog OS=Acanthamoeba polyphaga mimivirus GN=HSP70 PE=3 SV=1	MULTI-MSMS	20101210_Velos1_AnWe_SA_MCF7_2	2	MCF7-3	511.73	2	511.731	1021.45	50090.9	2.6075	-0.13818	2.4693	511.73	48.716	12.118	0.74984	48.716	48.38	49.13	0	NA	0	0	0	0.0013478	1	8669	90.906	76.236	1	3500700
LGGEDFDNR	9	Unmodified	_LGGEDFDNR_					0	0	0	Q5UQ49	Q5UQ49	Q5UQ49			>sp|Q5UQ49|HSP70_MIMIV Heat shock 70 kDa protein homolog OS=Acanthamoeba polyphaga mimivirus GN=HSP70 PE=3 SV=1	MULTI-MSMS	20101210_Velos1_AnWe_SA_MCF7_3	3	MCF7-3	511.73	2	511.731	1021.45	51250.6	1.2275	0.24888	1.4764	511.731	47.37	11.898	0.83942	47.37	47.055	47.894	0	NA	0	0	0	0.00095801	1	8246	94.692	89.704	1	23086000
LGGEDFDNR	9	Unmodified	_LGGEDFDNR_					0	0	0	Q5UQ49	Q5UQ49	Q5UQ49			>sp|Q5UQ49|HSP70_MIMIV Heat shock 70 kDa protein homolog OS=Acanthamoeba polyphaga mimivirus GN=HSP70 PE=3 SV=1	MULTI-MSMS	20101210_Velos1_AnWe_SA_MCF7_4	4	MCF7-3	511.73	2	511.731	1021.45	50883.3	1.6633	-0.30963	1.3536	511.73	43.217	11.201	0.46125	43.217	42.969	43.43	0	NA	0	0	0	1.049e-05	1	7009	148.52	148.52	1	3551400
LGGEDFDNR	9	Unmodified	_LGGEDFDNR_					0	0	0	Q5UQ49	Q5UQ49	Q5UQ49			>sp|Q5UQ49|HSP70_MIMIV Heat shock 70 kDa protein homolog OS=Acanthamoeba polyphaga mimivirus GN=HSP70 PE=3 SV=1	MULTI-MSMS	20101210_Velos1_AnWe_SA_MCF7_5	5	MCF7-3	511.73	2	511.731	1021.45	50317.3	1.1729	0.036447	1.2093	511.73	56.629	13.436	0.45316	56.629	56.361	56.814	0	NA	0	0	0	0.00034305	1	6755	107.57	84.555	1	331860
LGGEDFDNR	9	Unmodified	_LGGEDFDNR_					0	0	0	Q5UQ49	Q5UQ49	Q5UQ49			>sp|Q5UQ49|HSP70_MIMIV Heat shock 70 kDa protein homolog OS=Acanthamoeba polyphaga mimivirus GN=HSP70 PE=3 SV=1	MSMS	20101210_Velos1_AnWe_SA_MCF7_6	6	MCF7-3	511.73	2	511.731	1021.45	NA	NA	NA	NA	NA	46.034	11.672	1	46.034	45.534	46.534	0	NA	0	0	0	0.02578	1	6897	63.184	38.552	1	NA
LGGEDFDNR	9	Unmodified	_LGGEDFDNR_					0	0	0	Q5UQ49	Q5UQ49	Q5UQ49			>sp|Q5UQ49|HSP70_MIMIV Heat shock 70 kDa protein homolog OS=Acanthamoeba polyphaga mimivirus GN=HSP70 PE=3 SV=1	MULTI-MSMS	20101210_Velos1_AnWe_SA_U2OS_3	3	U2OS-3	511.73	2	511.731	1021.45	50461.2	1.7273	-0.63958	1.0877	511.73	42.752	11.125	0.69759	42.752	42.477	43.175	0	NA	0	0	0	0.0021671	1	8759	84.615	84.615	1	15351000
LGGEDFDNR	9	Unmodified	_LGGEDFDNR_					0	0	0	Q5UQ49	Q5UQ49	Q5UQ49			>sp|Q5UQ49|HSP70_MIMIV Heat shock 70 kDa protein homolog OS=Acanthamoeba polyphaga mimivirus GN=HSP70 PE=3 SV=1	MULTI-MSMS	20101210_Velos1_AnWe_SA_U2OS_4	4	U2OS-3	511.73	2	511.731	1021.45	51051.7	2.3198	-0.066765	2.253	511.73	49.206	12.203	0.44466	49.206	48.945	49.39	-3.8147e-06	NA	0	0	0	1.0349e-05	1	9124	166.16	127.92	1	9805100
LGGEDFDNR	9	Unmodified	_LGGEDFDNR_					0	0	0	Q5UQ49	Q5UQ49	Q5UQ49			>sp|Q5UQ49|HSP70_MIMIV Heat shock 70 kDa protein homolog OS=Acanthamoeba polyphaga mimivirus GN=HSP70 PE=3 SV=1	MULTI-MSMS	20101224_Velos1_TaGe_SA_HepG2_3	3	HepG2-3	511.73	2	511.731	1021.45	51225.7	0.59753	0.28574	0.88327	511.73	35.878	9.9822	0.76949	35.878	35.459	36.228	0	NA	0	0	0	0.00039064	1	5076	105.94	76.129	1	1349300
LGGEDFDNR	9	Unmodified	_LGGEDFDNR_					0	0	0	Q5UQ49	Q5UQ49	Q5UQ49			>sp|Q5UQ49|HSP70_MIMIV Heat shock 70 kDa protein homolog OS=Acanthamoeba polyphaga mimivirus GN=HSP70 PE=3 SV=1	MULTI-MSMS	20101227_Velos1_TaGe_SA_HEK293_03	3	HEK293-3	511.73	2	511.731	1021.45	51418.8	1.6476	0.45432	2.1019	511.731	28.533	8.7567	0.60633	28.533	28.27	28.876	1.9073e-06	NA	0	0	0	6.3062e-06	1	5055	183.65	146.63	1	5997800
LHPTSQPLFAFEWR	14	Unmodified	_LHPTSQPLFAFEWR_					0	0	0	A1Z651;Q2F7J0;Q2F7J3;P03355;P03356	A1Z651	A1Z651			>sp|A1Z651|POL_XMRV6 Gag-Pol polyprotein OS=Xenotropic MuLV-related virus (isolate VP62) GN=gag-pol PE=1 SV=1;>sp|Q2F7J0|POL_XMRV4 Gag-Pol polyprotein OS=Xenotropic MuLV-related virus (isolate VP42) GN=gag-pol PE=3 SV=1;>sp|Q2F7J3|POL_XMRV3 Gag-Pol polypro	MULTI-MSMS	20100618_Velos1_TaGe_SA_LanCap_4	4	LanCap-1	577.3	3	576.967	1727.88	27927.9	-5.3078	0.16912	-5.1386	577.301	144.68	26.169	0.66394	144.68	144.38	145.04	0	NA	0	0	0	0.0003236	1	20139	74.769	63.49	1	2287900
LHPTSQPLFAFEWR	14	Unmodified	_LHPTSQPLFAFEWR_					0	0	0	A1Z651;Q2F7J0;Q2F7J3;P03355;P03356	A1Z651	A1Z651			>sp|A1Z651|POL_XMRV6 Gag-Pol polyprotein OS=Xenotropic MuLV-related virus (isolate VP62) GN=gag-pol PE=1 SV=1;>sp|Q2F7J0|POL_XMRV4 Gag-Pol polyprotein OS=Xenotropic MuLV-related virus (isolate VP42) GN=gag-pol PE=3 SV=1;>sp|Q2F7J3|POL_XMRV3 Gag-Pol polypro	MULTI-MSMS	20100618_Velos1_TaGe_SA_LanCap_5	5	LanCap-1	576.97	3	576.967	1727.88	29683.6	-4.3202	0.89818	-3.422	576.967	146.04	26.35	0.72192	146.04	145.64	146.36	0	NA	0	0	0	0.0019988	1	19363	59.607	47.322	1	320800
LHPTSQPLFAFEWR	14	Unmodified	_LHPTSQPLFAFEWR_					0	0	0	A1Z651;Q2F7J0;Q2F7J3;P03355;P03356	A1Z651	A1Z651			>sp|A1Z651|POL_XMRV6 Gag-Pol polyprotein OS=Xenotropic MuLV-related virus (isolate VP62) GN=gag-pol PE=1 SV=1;>sp|Q2F7J0|POL_XMRV4 Gag-Pol polyprotein OS=Xenotropic MuLV-related virus (isolate VP42) GN=gag-pol PE=3 SV=1;>sp|Q2F7J3|POL_XMRV3 Gag-Pol polypro	MULTI-MSMS	20100719_Velos1_TaGe_SA_LnCap_3	3	LanCap-2	576.97	3	576.967	1727.88	48346.8	-1.5566	0.55523	-1.0014	577.301	123.85	23.294	0.39383	123.85	123.65	124.05	0	NA	0	0	0	7.553e-05	1	26885	86.467	78.687	1	11453000
LHPTSQPLFAFEWR	14	Unmodified	_LHPTSQPLFAFEWR_					0	0	0	A1Z651;Q2F7J0;Q2F7J3;P03355;P03356	A1Z651	A1Z651			>sp|A1Z651|POL_XMRV6 Gag-Pol polyprotein OS=Xenotropic MuLV-related virus (isolate VP62) GN=gag-pol PE=1 SV=1;>sp|Q2F7J0|POL_XMRV4 Gag-Pol polyprotein OS=Xenotropic MuLV-related virus (isolate VP42) GN=gag-pol PE=3 SV=1;>sp|Q2F7J3|POL_XMRV3 Gag-Pol polypro	MULTI-MSMS	20100719_Velos1_TaGe_SA_LnCap_4	4	LanCap-2	576.97	3	576.967	1727.88	48005.1	-0.33814	0.36189	0.023748	577.301	125.67	23.566	0.55034	125.67	125.48	126.03	7.6294e-06	NA	0	0	0	7.553e-05	1	26304	86.467	74.776	1	11861000
LIASVMMDPLMMLYDKGHIPLLNVDWEK	28	2 Oxidation (M)	_LIASVM(ox)MDPLM(ox)MLYDKGHIPLLNVDWEK_	LIASVM(0.494)M(0.494)DPLM(0.506)M(0.506)LYDKGHIPLLNVDWEK		LIASVM(0)M(0)DPLM(0)M(0)LYDKGHIPLLNVDWEK		0	2	0	P89680	P89680	P89680			>sp|P89680|1A_TOBSV Replication protein 1a OS=Tobacco streak virus (strain WC) PE=2 SV=1	MULTI-MSMS	20100609_Velos1_TaGe_SA_GAMG_4	4	GAMG-1	827.16	4	826.918	3303.64	22955.7	-3.212	-1.8597	-5.0718	827.419	127.51	23.845	0.75808	127.51	127.12	127.88	0	NA	0	0	0	0.0079165	1	17231	42.106	20.01	6	705680
LIKHVQAGTTA	11	Unmodified	_LIKHVQAGTTA_					0	0	0	P0C9B1;P0C9B2;Q89581	P0C9B1	P0C9B1			>sp|P0C9B1|VF706_ASFP4 Putative ATP-dependent RNA helicase Q706L OS=African swine fever virus (isolate Tick/South Africa/Pretoriuskop Pr4/1996) GN=Pret-134 PE=3 SV=1;>sp|P0C9B2|VF706_ASFWA Putative ATP-dependent RNA helicase Q706L OS=African swine fever vi	MULTI-MSMS	20100614_Velos1_TaGe_SA_Jurkat_1	1	Jurkat-1	569.83	2	569.833	1137.65	28328	-6.6652	0.11332	-6.5519	569.833	28.434	10.44	0.58683	28.434	28.236	28.823	-1.9073e-06	NA	0	0	0	0.015115	1	5603	60.518	16.209	1	29309000
LILYFLKQYEK	11	2 Phospho (STY)	_LILY(ph)FLKQY(ph)EK_		LILY(1)FLKQY(1)EK		LILY(60.43)FLKQY(60.43)EK	0	0	2	Q5UR49	Q5UR49	Q5UR49			>sp|Q5UR49|YR568_MIMIV Putative ATP-dependent DNA helicase R568 OS=Acanthamoeba polyphaga mimivirus GN=MIMI_R568 PE=3 SV=1	MULTI-MSMS	20101224_Velos1_TaGe_SA_HepG2_5	5	HepG2-3	539.93	3	539.929	1616.77	48979.3	0.7495	-1.4049	-0.65545	539.928	49.704	12.288	0.92225	49.704	49.367	50.289	3.8147e-06	NA	0	0	0	0.078919	1	7513	60.434	22.088	1	278960
LILYFLKQYEK	11	2 Phospho (STY)	_LILY(ph)FLKQY(ph)EK_		LILY(1)FLKQY(1)EK		LILY(60.43)FLKQY(60.43)EK	0	0	2	Q5UR49	Q5UR49	Q5UR49			>sp|Q5UR49|YR568_MIMIV Putative ATP-dependent DNA helicase R568 OS=Acanthamoeba polyphaga mimivirus GN=MIMI_R568 PE=3 SV=1	MULTI-MSMS	20101230_Velos1_TaGe_SA_Jurkat3	3	Jurkat-3	539.93	3	539.929	1616.77	49314.6	1.5898	-0.77953	0.81031	540.263	45.205	11.533	0.66467	45.205	44.852	45.517	0	NA	0	0	0	0.078919	1	7655	60.434	22.088	1	657480
LINMITTQLELQHLQTK	17	Oxidation (M),3 Phospho (STY)	_LINM(ox)IT(ph)T(ph)QLELQHLQT(ph)K_	LINM(1)ITTQLELQHLQTK	LINMIT(1)T(1)QLELQHLQT(1)K	LINM(32.82)ITTQLELQHLQTK	LINMIT(32.82)T(32.82)QLELQHLQT(32.82)K	0	1	3	P27980	P27980	P27980			>sp|P27980|POL_SIVVG Gag-Pol polyprotein OS=Simian immunodeficiency virus agm.vervet (isolate AGM3) GN=gag-pol PE=3 SV=2	MULTI-MSMS	20101210_Velos1_AnWe_SA_LnCap_3	3	LanCap-3	761.01	3	760.676	2279.01	41145.7	2.1173	0.91721	3.0345	761.012	88.855	18.808	0.53275	88.855	88.594	89.127	7.6294e-06	NA	0	0	0	0.022755	1	20299	32.815	21.759	1	1703900
LINMITTQLELQHLQTK	17	Oxidation (M),3 Phospho (STY)	_LINM(ox)IT(ph)T(ph)QLELQHLQT(ph)K_	LINM(1)ITTQLELQHLQTK	LINMIT(1)T(1)QLELQHLQT(1)K	LINM(28.21)ITTQLELQHLQTK	LINMIT(28.21)T(28.21)QLELQHLQT(28.21)K	0	1	3	P27980	P27980	P27980			>sp|P27980|POL_SIVVG Gag-Pol polyprotein OS=Simian immunodeficiency virus agm.vervet (isolate AGM3) GN=gag-pol PE=3 SV=2	MULTI-MSMS	20101227_Velos1_TaGe_SA_HEK293_01	1	HEK293-3	761.01	3	760.676	2279.01	40401.6	1.9741	0.97135	2.9454	761.011	82.416	17.735	0.57958	82.416	82.102	82.682	0	NA	0	0	0	0.036919	1	22978	28.212	5.231	1	7497300
LINMITTQLELQHLQTK	17	Oxidation (M),3 Phospho (STY)	_LINM(ox)IT(ph)T(ph)QLELQHLQT(ph)K_	LINM(1)ITTQLELQHLQTK	LINMIT(1)T(1)QLELQHLQT(1)K	LINM(20.94)ITTQLELQHLQTK	LINMIT(20.94)T(20.94)QLELQHLQT(20.94)K	0	1	3	P27980	P27980	P27980			>sp|P27980|POL_SIVVG Gag-Pol polyprotein OS=Simian immunodeficiency virus agm.vervet (isolate AGM3) GN=gag-pol PE=3 SV=2	MULTI-MSMS	20101230_Velos1_TaGe_SA_Jurkat2	2	Jurkat-3	761.01	3	760.676	2279.01	42753.9	2.9371	1.2711	4.2082	760.677	100.1	20.684	1.029	100.1	99.488	100.52	0	NA	0	0	0	0.085946	1	21135	20.939	7.5142	1	1968100
LLAGVYDFMK	10	Oxidation (M)	_LLAGVYDFM(ox)K_	LLAGVYDFM(1)K		LLAGVYDFM(34.21)K		0	1	0	P0C6V8;P0C6V7	P0C6V8;P0C6V7	P0C6V7			>sp|P0C6V8|R1AB_BRV1 Replicase polyprotein 1ab OS=Breda virus 1 GN=rep PE=2 SV=1;>sp|P0C6V7|R1AB_BEV Replicase polyprotein 1ab OS=Berne virus GN=rep PE=1 SV=1	MULTI-MSMS	20101210_Velos1_AnWe_SA_MCF7_5	5	MCF7-3	391.54	3	391.539	1171.59	60888.2	0.66654	-1.0976	-0.43102	391.538	146.91	28.482	0.74117	146.91	146.59	147.33	0	NA	0	0	0	0.060054	1	25118	34.206	7.6919	1	332400
LLAGVYDFMK	10	Oxidation (M)	_LLAGVYDFM(ox)K_	LLAGVYDFM(1)K		LLAGVYDFM(45.14)K		0	1	0	P0C6V8;P0C6V7	P0C6V8;P0C6V7	P0C6V7			>sp|P0C6V8|R1AB_BRV1 Replicase polyprotein 1ab OS=Breda virus 1 GN=rep PE=2 SV=1;>sp|P0C6V7|R1AB_BEV Replicase polyprotein 1ab OS=Berne virus GN=rep PE=1 SV=1	MULTI-MSMS	20101210_Velos1_AnWe_SA_U2OS_4	4	U2OS-3	391.54	3	391.539	1171.59	58218.8	1.3148	-0.44992	0.86483	391.539	147.07	28.514	0.5275	147.07	146.83	147.36	0	NA	0	0	0	0.022906	1	34501	45.137	14.34	1	619020
LLAGVYDFMK	10	Oxidation (M)	_LLAGVYDFM(ox)K_	LLAGVYDFM(1)K		LLAGVYDFM(56.26)K		0	1	0	P0C6V8;P0C6V7	P0C6V8;P0C6V7	P0C6V7			>sp|P0C6V8|R1AB_BRV1 Replicase polyprotein 1ab OS=Breda virus 1 GN=rep PE=2 SV=1;>sp|P0C6V7|R1AB_BEV Replicase polyprotein 1ab OS=Berne virus GN=rep PE=1 SV=1	MULTI-MSMS	20101210_Velos1_AnWe_SA_U2OS_5	5	U2OS-3	391.54	3	391.539	1171.59	61994.1	0.9861	-0.88685	0.099247	391.538	147.45	28.574	0.57808	147.45	147.14	147.72	0	NA	0	0	0	0.0077263	1	26342	56.258	24.836	1	576330
LLATVVTGQR	10	Unmodified	_LLATVVTGQR_					0	0	0	P11269	P11269	P11269			>sp|P11269|GAG_MLVRD Gag polyprotein OS=Radiation murine leukemia virus GN=gag PE=1 SV=3	MULTI-MSMS	20100618_Velos1_TaGe_SA_LanCap_2	2	LanCap-1	529.32	2	529.322	1056.63	29384.3	-7.0965	-0.088419	-7.1849	529.322	74.894	16.727	0.54084	74.894	74.612	75.153	0	NA	0	0	0	0.00024368	1	12689	95.573	22.507	1	5165300
LLATVVTGQR	10	Unmodified	_LLATVVTGQR_					0	0	0	P11269	P11269	P11269			>sp|P11269|GAG_MLVRD Gag polyprotein OS=Radiation murine leukemia virus GN=gag PE=1 SV=3	MULTI-MSMS	20100618_Velos1_TaGe_SA_LanCap_5	5	LanCap-1	529.32	2	529.322	1056.63	29508.8	-5.3781	-0.5278	-5.9059	529.322	83.67	17.916	0.38733	83.67	83.472	83.86	0	NA	0	0	0	0.0026212	1	10058	70.977	9.6238	1	1153600
LLATVVTGQR	10	Unmodified	_LLATVVTGQR_					0	0	0	P11269	P11269	P11269			>sp|P11269|GAG_MLVRD Gag polyprotein OS=Radiation murine leukemia virus GN=gag PE=1 SV=3	MULTI-MSMS	20100719_Velos1_TaGe_SA_LnCap_1	1	LanCap-2	529.32	2	529.322	1056.63	51561.3	-0.77677	-0.4261	-1.2029	529.322	57.777	13.293	0.69925	57.777	57.591	58.291	3.8147e-06	NA	0	0	0	1.9066e-06	1	10930	125.48	21.78	1	284690000
LLATVVTGQR	10	Unmodified	_LLATVVTGQR_					0	0	0	P11269	P11269	P11269			>sp|P11269|GAG_MLVRD Gag polyprotein OS=Radiation murine leukemia virus GN=gag PE=1 SV=3	MULTI-MSMS	20100719_Velos1_TaGe_SA_LnCap_2	2	LanCap-2	529.32	2	529.322	1056.63	51563.1	-0.37094	-0.029414	-0.40035	529.322	63.696	14.185	0.37709	63.696	63.482	63.859	-3.8147e-06	NA	0	0	0	3.3194e-06	1	11808	138.66	22.355	1	24042000
LLATVVTGQR	10	Unmodified	_LLATVVTGQR_					0	0	0	P11269	P11269	P11269			>sp|P11269|GAG_MLVRD Gag polyprotein OS=Radiation murine leukemia virus GN=gag PE=1 SV=3	MULTI-MSMS	20100719_Velos1_TaGe_SA_LnCap_4	4	LanCap-2	529.32	2	529.322	1056.63	51247.8	-0.9122	-0.009254	-0.92146	529.322	67.463	14.759	0.385	67.463	67.303	67.688	-7.6294e-06	NA	0	0	0	4.8241e-05	1	11881	108.67	23.29	1	11865000
LLATVVTGQR	10	Unmodified	_LLATVVTGQR_					0	0	0	P11269	P11269	P11269			>sp|P11269|GAG_MLVRD Gag polyprotein OS=Radiation murine leukemia virus GN=gag PE=1 SV=3	MULTI-MSMS	20100719_Velos1_TaGe_SA_LnCap_5	5	LanCap-2	529.32	2	529.322	1056.63	51894.7	-0.21613	-0.12782	-0.34395	529.322	69.166	15.017	0.6445	69.166	68.899	69.544	7.6294e-06	NA	0	0	0	4.8241e-05	1	11998	108.67	23.29	1	8245100
LLATVVTGQR	10	Unmodified	_LLATVVTGQR_					0	0	0	P11269	P11269	P11269			>sp|P11269|GAG_MLVRD Gag polyprotein OS=Radiation murine leukemia virus GN=gag PE=1 SV=3	MULTI-MSMS	20100719_Velos1_TaGe_SA_LnCap_6	6	LanCap-2	529.32	2	529.322	1056.63	51335.9	0.46783	0.035194	0.50302	529.322	70.473	15.213	0.57667	70.473	70.158	70.735	0	NA	0	0	0	0.0081008	1	10544	59.542	19.625	1	486500
LLATVVTGQR	10	Unmodified	_LLATVVTGQR_					0	0	0	P11269	P11269	P11269			>sp|P11269|GAG_MLVRD Gag polyprotein OS=Radiation murine leukemia virus GN=gag PE=1 SV=3	MULTI-MSMS	20101210_Velos1_AnWe_SA_LnCap_1	1	LanCap-3	529.32	2	529.322	1056.63	50816.8	0.70296	-0.1512	0.55176	529.322	43.261	11.212	0.58141	43.261	43.021	43.603	0	NA	0	0	0	4.2762e-09	1	11943	150.35	19.695	1	212910000
LLATVVTGQR	10	Unmodified	_LLATVVTGQR_					0	0	0	P11269	P11269	P11269			>sp|P11269|GAG_MLVRD Gag polyprotein OS=Radiation murine leukemia virus GN=gag PE=1 SV=3	MULTI-MSMS	20101210_Velos1_AnWe_SA_LnCap_2	2	LanCap-3	529.32	2	529.322	1056.63	50289.3	0.77199	0.17819	0.95018	529.322	66.938	15.158	0.27334	66.938	66.794	67.067	0	NA	0	0	0	0.00017193	1	14587	98.943	8.8344	1	13252000
LLATVVTGQR	10	Unmodified	_LLATVVTGQR_					0	0	0	P11269	P11269	P11269			>sp|P11269|GAG_MLVRD Gag polyprotein OS=Radiation murine leukemia virus GN=gag PE=1 SV=3	MULTI-MSMS	20101210_Velos1_AnWe_SA_LnCap_4	4	LanCap-3	529.32	2	529.322	1056.63	51136.3	1.2917	0.049411	1.3411	529.322	66.089	15.018	0.36008	66.089	65.867	66.227	0	NA	0	0	0	3.4951e-05	1	10666	111.06	20.949	1	854810
LLDALENYMDAIQQGR	16	Oxidation (M)	_LLDALENYM(ox)DAIQQGR_	LLDALENYM(1)DAIQQGR		LLDALENYM(30.13)DAIQQGR		0	1	0	Q6GZN8	Q6GZN8	Q6GZN8			>sp|Q6GZN8|087L_FRG3G Uncharacterized protein 087L OS=Frog virus 3 (isolate Goorha) GN=FV3-087L PE=4 SV=1	MULTI-MSMS	20101230_Velos1_TaGe_SA_Jurkat5	5	Jurkat-3	622.97	3	622.64	1864.9	46895.1	1.9595	-0.62233	1.3371	622.973	144.28	28.05	1.44	144.28	143.36	144.8	0	NA	0	0	0	0.027392	1	26854	30.133	6.9957	1	773720
LLDQGILVPCQSPWNTPLLPVK	22	Unmodified	_LLDQGILVPCQSPWNTPLLPVK_					0	0	0	A1Z651;Q2F7J0;Q2F7J3;P03355;P03356;P26808;P26809;P26810	A1Z651	A1Z651			>sp|A1Z651|POL_XMRV6 Gag-Pol polyprotein OS=Xenotropic MuLV-related virus (isolate VP62) GN=gag-pol PE=1 SV=1;>sp|Q2F7J0|POL_XMRV4 Gag-Pol polyprotein OS=Xenotropic MuLV-related virus (isolate VP42) GN=gag-pol PE=3 SV=1;>sp|Q2F7J3|POL_XMRV3 Gag-Pol polypro	MULTI-MSMS	20100719_Velos1_TaGe_SA_LnCap_2	2	LanCap-2	830.46	3	830.126	2487.36	40836.7	1.0234	-0.30789	0.71555	830.46	196.06	54.843	0.7485	196.06	195.7	196.45	1.5259e-05	NA	0	0	0	0.0071086	1	43852	40.012	36.208	1	8067000
LLDQGILVPCQSPWNTPLLPVK	22	Unmodified	_LLDQGILVPCQSPWNTPLLPVK_					0	0	0	A1Z651;Q2F7J0;Q2F7J3;P03355;P03356;P26808;P26809;P26810	A1Z651	A1Z651			>sp|A1Z651|POL_XMRV6 Gag-Pol polyprotein OS=Xenotropic MuLV-related virus (isolate VP62) GN=gag-pol PE=1 SV=1;>sp|Q2F7J0|POL_XMRV4 Gag-Pol polyprotein OS=Xenotropic MuLV-related virus (isolate VP42) GN=gag-pol PE=3 SV=1;>sp|Q2F7J3|POL_XMRV3 Gag-Pol polypro	MULTI-MSMS	20100719_Velos1_TaGe_SA_LnCap_3	3	LanCap-2	830.46	3	830.126	2487.36	40931.6	0.3013	0.53311	0.83441	830.461	195.53	53.314	1.3611	195.53	194.97	196.33	0	NA	0	0	0	0.077056	1	42106	21.129	17.325	1	10506000
LLDQGILVPCQSPWNTPLLPVK	22	Unmodified	_LLDQGILVPCQSPWNTPLLPVK_					0	0	0	A1Z651;Q2F7J0;Q2F7J3;P03355;P03356;P26808;P26809;P26810	A1Z651	A1Z651			>sp|A1Z651|POL_XMRV6 Gag-Pol polyprotein OS=Xenotropic MuLV-related virus (isolate VP62) GN=gag-pol PE=1 SV=1;>sp|Q2F7J0|POL_XMRV4 Gag-Pol polyprotein OS=Xenotropic MuLV-related virus (isolate VP42) GN=gag-pol PE=3 SV=1;>sp|Q2F7J3|POL_XMRV3 Gag-Pol polypro	MULTI-MSMS	20100719_Velos1_TaGe_SA_LnCap_4	4	LanCap-2	830.46	3	830.126	2487.36	40909.7	0.50264	0.21408	0.71672	830.461	195.8	54.111	1.1158	195.8	195.08	196.2	-1.5259e-05	NA	0	0	0	0.071918	1	41206	21.901	18.627	1	1730200
LLDQGILVPCQSPWNTPLLPVK	22	Unmodified	_LLDQGILVPCQSPWNTPLLPVK_					0	0	0	A1Z651;Q2F7J0;Q2F7J3;P03355;P03356;P26808;P26809;P26810	A1Z651	A1Z651			>sp|A1Z651|POL_XMRV6 Gag-Pol polyprotein OS=Xenotropic MuLV-related virus (isolate VP62) GN=gag-pol PE=1 SV=1;>sp|Q2F7J0|POL_XMRV4 Gag-Pol polyprotein OS=Xenotropic MuLV-related virus (isolate VP42) GN=gag-pol PE=3 SV=1;>sp|Q2F7J3|POL_XMRV3 Gag-Pol polypro	MULTI-MSMS	20101210_Velos1_AnWe_SA_LnCap_3	3	LanCap-3	830.46	3	830.126	2487.36	41472.6	2.9146	0.69549	3.6101	830.462	171.82	32.637	0.76315	171.82	171.52	172.28	0	NA	0	0	0	1.0755e-15	1	38313	102.48	98.409	1	1070200
LLDQGILVPCQSPWNTPLLPVK	22	Unmodified	_LLDQGILVPCQSPWNTPLLPVK_					0	0	0	A1Z651;Q2F7J0;Q2F7J3;P03355;P03356;P26808;P26809;P26810	A1Z651	A1Z651			>sp|A1Z651|POL_XMRV6 Gag-Pol polyprotein OS=Xenotropic MuLV-related virus (isolate VP62) GN=gag-pol PE=1 SV=1;>sp|Q2F7J0|POL_XMRV4 Gag-Pol polyprotein OS=Xenotropic MuLV-related virus (isolate VP42) GN=gag-pol PE=3 SV=1;>sp|Q2F7J3|POL_XMRV3 Gag-Pol polypro	MULTI-MSMS	20101210_Velos1_AnWe_SA_LnCap_4	4	LanCap-3	830.46	3	830.126	2487.36	40162.7	2.4441	0.45606	2.9002	830.461	172.6	32.766	0.70117	172.6	172.23	172.94	0	NA	0	0	0	1.0788e-10	1	32420	94.201	90.673	1	783870
LLDQGILVPCQSPWNTPLLPVK	22	Unmodified	_LLDQGILVPCQSPWNTPLLPVK_					0	0	0	A1Z651;Q2F7J0;Q2F7J3;P03355;P03356;P26808;P26809;P26810	A1Z651	A1Z651			>sp|A1Z651|POL_XMRV6 Gag-Pol polyprotein OS=Xenotropic MuLV-related virus (isolate VP62) GN=gag-pol PE=1 SV=1;>sp|Q2F7J0|POL_XMRV4 Gag-Pol polyprotein OS=Xenotropic MuLV-related virus (isolate VP42) GN=gag-pol PE=3 SV=1;>sp|Q2F7J3|POL_XMRV3 Gag-Pol polypro	MULTI-MSMS	20101210_Velos1_AnWe_SA_LnCap_5	5	LanCap-3	830.46	3	830.126	2487.36	41086.3	2.3449	0.14361	2.4885	830.795	172.19	32.699	0.62683	172.19	171.88	172.51	1.5259e-05	NA	0	0	0	4.3656e-05	1	33066	77.287	70.071	1	424230
LLEDIFPR	8	Unmodified	_LLEDIFPR_					0	0	0	A1Z651;Q2F7J0;Q2F7J3	A1Z651	A1Z651			>sp|A1Z651|POL_XMRV6 Gag-Pol polyprotein OS=Xenotropic MuLV-related virus (isolate VP62) GN=gag-pol PE=1 SV=1;>sp|Q2F7J0|POL_XMRV4 Gag-Pol polyprotein OS=Xenotropic MuLV-related virus (isolate VP42) GN=gag-pol PE=3 SV=1;>sp|Q2F7J3|POL_XMRV3 Gag-Pol polypro	MULTI-MSMS	20100618_Velos1_TaGe_SA_LanCap_3	3	LanCap-1	501.78	2	501.785	1001.55	29644.4	-5.1738	0.35905	-4.8147	501.785	138.93	25.395	0.70242	138.93	138.5	139.2	0	NA	0	0	0	0.0017548	1	23040	112.94	52.176	1	982290
LLEDIFPR	8	Unmodified	_LLEDIFPR_					0	0	0	A1Z651;Q2F7J0;Q2F7J3	A1Z651	A1Z651			>sp|A1Z651|POL_XMRV6 Gag-Pol polyprotein OS=Xenotropic MuLV-related virus (isolate VP62) GN=gag-pol PE=1 SV=1;>sp|Q2F7J0|POL_XMRV4 Gag-Pol polyprotein OS=Xenotropic MuLV-related virus (isolate VP42) GN=gag-pol PE=3 SV=1;>sp|Q2F7J3|POL_XMRV3 Gag-Pol polypro	MULTI-MSMS	20100618_Velos1_TaGe_SA_LanCap_4	4	LanCap-1	501.78	2	501.785	1001.55	30635.6	-4.0512	0.94762	-3.1036	501.785	141.15	25.696	1.0238	141.15	140.64	141.66	0	NA	0	0	0	0.0039053	1	19582	84.568	51.138	1	506320
LLEDIFPR	8	Unmodified	_LLEDIFPR_					0	0	0	A1Z651;Q2F7J0;Q2F7J3	A1Z651	A1Z651			>sp|A1Z651|POL_XMRV6 Gag-Pol polyprotein OS=Xenotropic MuLV-related virus (isolate VP62) GN=gag-pol PE=1 SV=1;>sp|Q2F7J0|POL_XMRV4 Gag-Pol polyprotein OS=Xenotropic MuLV-related virus (isolate VP42) GN=gag-pol PE=3 SV=1;>sp|Q2F7J3|POL_XMRV3 Gag-Pol polypro	MULTI-MSMS	20100719_Velos1_TaGe_SA_LnCap_1	1	LanCap-2	501.78	2	501.785	1001.55	52884.1	0.034503	0.47877	0.51328	501.785	117.88	22.388	1.1445	117.88	117.42	118.57	0	NA	0	0	0	0.0029767	4	27938	94.114	61.324	1	5886800
LLEDIFPR	8	Unmodified	_LLEDIFPR_					0	0	0	A1Z651;Q2F7J0;Q2F7J3	A1Z651	A1Z651			>sp|A1Z651|POL_XMRV6 Gag-Pol polyprotein OS=Xenotropic MuLV-related virus (isolate VP62) GN=gag-pol PE=1 SV=1;>sp|Q2F7J0|POL_XMRV4 Gag-Pol polyprotein OS=Xenotropic MuLV-related virus (isolate VP42) GN=gag-pol PE=3 SV=1;>sp|Q2F7J3|POL_XMRV3 Gag-Pol polypro	MULTI-MSMS	20100719_Velos1_TaGe_SA_LnCap_2	2	LanCap-2	501.78	2	501.785	1001.55	54366.7	-0.70639	0.74452	0.038132	501.785	121.52	22.935	0.86908	121.52	121.04	121.91	7.6294e-06	NA	0	0	0	0.0019211	1	27578	109.86	65.338	1	2769900
LLEDIFPR	8	Unmodified	_LLEDIFPR_					0	0	0	A1Z651;Q2F7J0;Q2F7J3	A1Z651	A1Z651			>sp|A1Z651|POL_XMRV6 Gag-Pol polyprotein OS=Xenotropic MuLV-related virus (isolate VP62) GN=gag-pol PE=1 SV=1;>sp|Q2F7J0|POL_XMRV4 Gag-Pol polyprotein OS=Xenotropic MuLV-related virus (isolate VP42) GN=gag-pol PE=3 SV=1;>sp|Q2F7J3|POL_XMRV3 Gag-Pol polypro	MULTI-MSMS	20100719_Velos1_TaGe_SA_LnCap_3	3	LanCap-2	501.78	2	501.785	1001.55	54292.2	-0.73022	0.39341	-0.33681	501.785	123	23.16	0.97484	123	122.52	123.5	7.6294e-06	NA	0	0	0	0.0019211	1	26631	109.86	62.328	1	5388300
LLEDIFPR	8	Unmodified	_LLEDIFPR_					0	0	0	A1Z651;Q2F7J0;Q2F7J3	A1Z651	A1Z651			>sp|A1Z651|POL_XMRV6 Gag-Pol polyprotein OS=Xenotropic MuLV-related virus (isolate VP62) GN=gag-pol PE=1 SV=1;>sp|Q2F7J0|POL_XMRV4 Gag-Pol polyprotein OS=Xenotropic MuLV-related virus (isolate VP42) GN=gag-pol PE=3 SV=1;>sp|Q2F7J3|POL_XMRV3 Gag-Pol polypro	MULTI-MSMS	20101210_Velos1_AnWe_SA_LnCap_1	1	LanCap-3	501.79	2	501.785	1001.55	52404.1	0.90857	0.7982	1.7068	501.785	107.05	21.838	0.80499	107.05	106.63	107.43	0	NA	0	0	0	0.035282	1	29911	49.418	12.57	1	2185100
LLEDIFPR	8	Unmodified	_LLEDIFPR_					0	0	0	A1Z651;Q2F7J0;Q2F7J3	A1Z651	A1Z651			>sp|A1Z651|POL_XMRV6 Gag-Pol polyprotein OS=Xenotropic MuLV-related virus (isolate VP62) GN=gag-pol PE=1 SV=1;>sp|Q2F7J0|POL_XMRV4 Gag-Pol polyprotein OS=Xenotropic MuLV-related virus (isolate VP42) GN=gag-pol PE=3 SV=1;>sp|Q2F7J3|POL_XMRV3 Gag-Pol polypro	MULTI-MSMS	20101210_Velos1_AnWe_SA_LnCap_3	3	LanCap-3	501.79	2	501.785	1001.55	52420.5	0.97021	0.26095	1.2312	501.785	110.29	22.381	1.3377	110.29	109.71	111.05	0	NA	0	0	0	0.0012012	1	25627	116.73	65.849	1	3620200
LLEDIFPR	8	Unmodified	_LLEDIFPR_					0	0	0	A1Z651;Q2F7J0;Q2F7J3	A1Z651	A1Z651			>sp|A1Z651|POL_XMRV6 Gag-Pol polyprotein OS=Xenotropic MuLV-related virus (isolate VP62) GN=gag-pol PE=1 SV=1;>sp|Q2F7J0|POL_XMRV4 Gag-Pol polyprotein OS=Xenotropic MuLV-related virus (isolate VP42) GN=gag-pol PE=3 SV=1;>sp|Q2F7J3|POL_XMRV3 Gag-Pol polypro	MULTI-MSMS	20101210_Velos1_AnWe_SA_LnCap_4	4	LanCap-3	501.79	2	501.785	1001.55	51679.9	1.31	0.74745	2.0575	501.785	112.49	22.748	0.93076	112.49	111.99	112.92	7.6294e-06	NA	0	0	0	0.0030957	1	20943	94.302	58.027	1	890720
LLENTYDPSR	10	Unmodified	_LLENTYDPSR_					0	0	0	P17355	P17355	P17355			>sp|P17355|P4B_FOWPN Major core protein 4b OS=Fowlpox virus (strain NVSL) GN=FPV167 PE=3 SV=1	MULTI-MSMS	20100604_Velos1_TaGe_SA_A549_1	1	A549-1	604.3	2	604.301	1206.59	27331.4	-6.2291	0.084224	-6.1449	604.301	30.772	10.76	0.48583	30.772	30.567	31.053	0	NA	0	0	0	0.0015738	1	5630	77.677	16.704	1	92206000
LLENTYDPSR	10	Unmodified	_LLENTYDPSR_					0	0	0	P17355	P17355	P17355			>sp|P17355|P4B_FOWPN Major core protein 4b OS=Fowlpox virus (strain NVSL) GN=FPV167 PE=3 SV=1	MULTI-MSMS	20100604_Velos1_TaGe_SA_A549_2	2	A549-1	604.3	2	604.301	1206.59	26905.4	-4.8418	0.48125	-4.3605	604.302	56.46	14.235	1.2472	56.46	56.108	57.355	0	NA	0	0	0	0.0015738	2	5417	77.677	16.704	1	53149000
LLENTYDPSR	10	Unmodified	_LLENTYDPSR_					0	0	0	P17355	P17355	P17355			>sp|P17355|P4B_FOWPN Major core protein 4b OS=Fowlpox virus (strain NVSL) GN=FPV167 PE=3 SV=1	MULTI-MSMS	20100604_Velos1_TaGe_SA_A549_3	3	A549-1	604.3	2	604.301	1206.59	26878.8	-4.9753	1.2217	-3.7536	604.302	55.426	14.09	0.96533	55.426	55.122	56.087	3.8147e-06	NA	0	0	0	0.0015738	1	5012	77.677	3.5153	1	22145000
LLENTYDPSR	10	Unmodified	_LLENTYDPSR_					0	0	0	P17355	P17355	P17355			>sp|P17355|P4B_FOWPN Major core protein 4b OS=Fowlpox virus (strain NVSL) GN=FPV167 PE=3 SV=1	MULTI-MSMS	20100604_Velos1_TaGe_SA_A549_4	4	A549-1	604.3	2	604.301	1206.59	27152.7	-2.7864	0.13089	-2.6555	604.301	59.102	14.594	0.53966	59.102	58.868	59.407	0	NA	0	0	0	0.0015738	1	4280	77.677	16.704	1	3341000
LLENTYDPSR	10	Unmodified	_LLENTYDPSR_					0	0	0	P17355	P17355	P17355			>sp|P17355|P4B_FOWPN Major core protein 4b OS=Fowlpox virus (strain NVSL) GN=FPV167 PE=3 SV=1	MULTI-MSMS	20100604_Velos1_TaGe_SA_A549_5	5	A549-1	604.3	2	604.301	1206.59	26759.1	-3.1934	0.61328	-2.5801	604.302	61.143	14.869	0.51567	61.143	60.926	61.442	3.8147e-06	NA	0	0	0	0.0015738	1	4363	77.677	16.704	1	2345600
LLENTYDPSR	10	Unmodified	_LLENTYDPSR_					0	0	0	P17355	P17355	P17355			>sp|P17355|P4B_FOWPN Major core protein 4b OS=Fowlpox virus (strain NVSL) GN=FPV167 PE=3 SV=1	MULTI-MSMS	20100604_Velos1_TaGe_SA_A549_6	6	A549-1	604.3	2	604.301	1206.59	25752.4	-4.0676	1.59	-2.4777	604.302	57.051	14.31	0.45467	57.051	56.778	57.233	0	NA	0	0	0	0.0021395	1	4004	73.985	3.8849	1	315800
LLENTYDPSR	10	Unmodified	_LLENTYDPSR_					0	0	0	P17355	P17355	P17355			>sp|P17355|P4B_FOWPN Major core protein 4b OS=Fowlpox virus (strain NVSL) GN=FPV167 PE=3 SV=1	MULTI-MSMS	20100609_Velos1_TaGe_SA_293_3	3	HEK293-1	604.3	2	604.301	1206.59	27493.6	-6.0812	-0.25023	-6.3315	604.301	60.187	14.74	0.30301	60.187	60.045	60.348	3.8147e-06	NA	0	0	0	0.0021395	1	5363	73.985	24.567	1	1916200
LLENTYDPSR	10	Unmodified	_LLENTYDPSR_					0	0	0	P17355	P17355	P17355			>sp|P17355|P4B_FOWPN Major core protein 4b OS=Fowlpox virus (strain NVSL) GN=FPV167 PE=3 SV=1	MULTI-MSMS	20100609_Velos1_TaGe_SA_GAMG_1	1	GAMG-1	604.3	2	604.301	1206.59	27344.4	-4.822	-0.037414	-4.8594	604.301	30.197	10.68	0.48275	30.197	29.978	30.461	0	NA	0	0	0	0.0015738	1	5748	77.677	16.704	1	232380000
LLENTYDPSR	10	Unmodified	_LLENTYDPSR_					0	0	0	P17355	P17355	P17355			>sp|P17355|P4B_FOWPN Major core protein 4b OS=Fowlpox virus (strain NVSL) GN=FPV167 PE=3 SV=1	MULTI-MSMS	20100609_Velos1_TaGe_SA_GAMG_2	2	GAMG-1	604.3	2	604.301	1206.59	27300.7	-5.442	0.12354	-5.3185	604.302	58.753	14.545	1.0907	58.753	58.496	59.586	3.8147e-06	NA	0	0	0	0.0015738	1	5565	77.677	16.704	1	137200000
LLENTYDPSR	10	Unmodified	_LLENTYDPSR_					0	0	0	P17355	P17355	P17355			>sp|P17355|P4B_FOWPN Major core protein 4b OS=Fowlpox virus (strain NVSL) GN=FPV167 PE=3 SV=1	MULTI-MSMS	20100609_Velos1_TaGe_SA_GAMG_3	3	GAMG-1	604.3	2	604.301	1206.59	27146.6	-4.7679	0.047452	-4.7205	604.302	55.567	14.111	1.3543	55.567	55.314	56.669	0	NA	0	0	0	0.0015738	1	5221	77.677	16.704	1	88315000
LLENTYDPSR	10	Unmodified	_LLENTYDPSR_					0	0	0	P17355	P17355	P17355			>sp|P17355|P4B_FOWPN Major core protein 4b OS=Fowlpox virus (strain NVSL) GN=FPV167 PE=3 SV=1	MULTI-MSMS	20100609_Velos1_TaGe_SA_GAMG_4	4	GAMG-1	604.3	2	604.301	1206.59	27067.3	-4.6383	0.1557	-4.4826	604.301	54.8	14.007	0.78117	54.8	54.523	55.304	0	NA	0	0	0	0.0015738	1	4705	77.677	16.704	1	13364000
LLENTYDPSR	10	Unmodified	_LLENTYDPSR_					0	0	0	P17355	P17355	P17355			>sp|P17355|P4B_FOWPN Major core protein 4b OS=Fowlpox virus (strain NVSL) GN=FPV167 PE=3 SV=1	MULTI-MSMS	20100609_Velos1_TaGe_SA_GAMG_5	5	GAMG-1	604.3	2	604.301	1206.59	27099.4	-2.5054	0.31096	-2.1945	604.302	61.18	14.874	0.62342	61.18	60.934	61.558	3.8147e-06	NA	0	0	0	0.0015738	1	4466	77.677	16.704	1	4725700
LLENTYDPSR	10	Unmodified	_LLENTYDPSR_					0	0	0	P17355	P17355	P17355			>sp|P17355|P4B_FOWPN Major core protein 4b OS=Fowlpox virus (strain NVSL) GN=FPV167 PE=3 SV=1	MULTI-MSMS	20100609_Velos1_TaGe_SA_GAMG_6	6	GAMG-1	604.3	2	604.301	1206.59	26949.7	-3.0891	0.49386	-2.5952	604.302	59.689	14.667	0.36158	59.689	59.424	59.785	0	NA	0	0	0	0.00058185	1	4167	87.913	2.5359	1	1524900
LLENTYDPSR	10	Unmodified	_LLENTYDPSR_					0	0	0	P17355	P17355	P17355			>sp|P17355|P4B_FOWPN Major core protein 4b OS=Fowlpox virus (strain NVSL) GN=FPV167 PE=3 SV=1	MULTI-MSMS	20100611_Velos1_TaGe_SA_Hela_1	1	HeLa-1	604.3	2	604.301	1206.59	27555	-6.275	0.079684	-6.1953	604.301	31.384	10.838	0.44558	31.384	31.182	31.628	0	NA	0	0	0	0.0047919	1	5955	64.711	13.366	1	64959000
LLENTYDPSR	10	Unmodified	_LLENTYDPSR_					0	0	0	P17355	P17355	P17355			>sp|P17355|P4B_FOWPN Major core protein 4b OS=Fowlpox virus (strain NVSL) GN=FPV167 PE=3 SV=1	MULTI-MSMS	20100611_Velos1_TaGe_SA_Hela_2	2	HeLa-1	604.3	2	604.301	1206.59	27206.6	-6.9828	0.11008	-6.8727	604.301	59.419	14.63	0.81166	59.419	59.072	59.884	0	NA	0	0	0	0.0015738	1	5775	77.677	16.704	1	37600000
LLENTYDPSR	10	Unmodified	_LLENTYDPSR_					0	0	0	P17355	P17355	P17355			>sp|P17355|P4B_FOWPN Major core protein 4b OS=Fowlpox virus (strain NVSL) GN=FPV167 PE=3 SV=1	MULTI-MSMS	20100611_Velos1_TaGe_SA_Hela_3	3	HeLa-1	604.3	2	604.301	1206.59	27372.3	-6.929	-0.19447	-7.1235	604.301	56.569	14.25	0.70525	56.569	56.41	57.116	-3.8147e-06	NA	0	0	0	0.0015738	1	5529	77.677	16.704	1	51526000
LLENTYDPSR	10	Unmodified	_LLENTYDPSR_					0	0	0	P17355	P17355	P17355			>sp|P17355|P4B_FOWPN Major core protein 4b OS=Fowlpox virus (strain NVSL) GN=FPV167 PE=3 SV=1	MULTI-MSMS	20100611_Velos1_TaGe_SA_Hela_4	4	HeLa-1	604.3	2	604.301	1206.59	27293.5	-7.4282	-0.30955	-7.7377	604.301	59.859	14.691	0.37217	59.859	59.732	60.104	3.8147e-06	NA	0	0	0	0.00070094	1	5152	85.731	24.758	1	9637000
LLENTYDPSR	10	Unmodified	_LLENTYDPSR_					0	0	0	P17355	P17355	P17355			>sp|P17355|P4B_FOWPN Major core protein 4b OS=Fowlpox virus (strain NVSL) GN=FPV167 PE=3 SV=1	MULTI-MSMS	20100611_Velos1_TaGe_SA_Hela_5	5	HeLa-1	604.3	2	604.301	1206.59	27220.6	-6.1909	0.73445	-5.4564	604.302	58.242	14.472	0.34817	58.242	58.069	58.418	0	NA	0	0	0	0.0015738	1	4677	77.677	16.704	1	2041800
LLENTYDPSR	10	Unmodified	_LLENTYDPSR_					0	0	0	P17355	P17355	P17355			>sp|P17355|P4B_FOWPN Major core protein 4b OS=Fowlpox virus (strain NVSL) GN=FPV167 PE=3 SV=1	MULTI-MSMS	20100611_Velos1_TaGe_SA_HepG2_2	2	HepG2-1	604.3	2	604.301	1206.59	26767.2	-5.9821	-0.56892	-6.551	604.301	55.211	14.062	0.63617	55.211	54.894	55.53	-3.8147e-06	NA	0	0	0	0.0015738	1	5751	77.677	16.704	1	14299000
LLENTYDPSR	10	Unmodified	_LLENTYDPSR_					0	0	0	P17355	P17355	P17355			>sp|P17355|P4B_FOWPN Major core protein 4b OS=Fowlpox virus (strain NVSL) GN=FPV167 PE=3 SV=1	MULTI-MSMS	20100611_Velos1_TaGe_SA_HepG2_3	3	HepG2-1	604.3	2	604.301	1206.59	27359.2	-6.3424	0.43145	-5.9109	604.301	55.503	14.105	0.41392	55.503	55.243	55.657	0	NA	0	0	0	0.0015738	1	5487	77.677	16.704	1	11251000
LLENTYDPSR	10	Unmodified	_LLENTYDPSR_					0	0	0	P17355	P17355	P17355			>sp|P17355|P4B_FOWPN Major core protein 4b OS=Fowlpox virus (strain NVSL) GN=FPV167 PE=3 SV=1	MULTI-MSMS	20100611_Velos1_TaGe_SA_HepG2_4	4	HepG2-1	604.3	2	604.301	1206.59	27194.3	-4.9251	-0.43677	-5.3619	604.301	57.171	14.327	0.446	57.171	56.973	57.419	-3.8147e-06	NA	0	0	0	0.0014324	1	4415	78.934	17.961	1	526510
LLENTYDPSR	10	Unmodified	_LLENTYDPSR_					0	0	0	P17355	P17355	P17355			>sp|P17355|P4B_FOWPN Major core protein 4b OS=Fowlpox virus (strain NVSL) GN=FPV167 PE=3 SV=1	MULTI-MSMS	20100611_Velos1_TaGe_SA_HepG2_5	5	HepG2-1	604.3	2	604.301	1206.59	27016.1	-4.2586	0.39444	-3.8642	604.301	58.374	14.491	0.34119	58.374	58.161	58.502	0	NA	0	0	0	0.0048165	1	4380	64.654	5.5862	1	381920
LLENTYDPSR	10	Unmodified	_LLENTYDPSR_					0	0	0	P17355	P17355	P17355			>sp|P17355|P4B_FOWPN Major core protein 4b OS=Fowlpox virus (strain NVSL) GN=FPV167 PE=3 SV=1	MULTI-MSMS	20100614_Velos1_TaGe_SA_Jurkat_1	1	Jurkat-1	604.3	2	604.301	1206.59	27281.8	-6.6471	1.1366	-5.5106	604.301	31.283	10.826	0.533	31.283	31.055	31.588	0	NA	0	0	0	0.0045219	1	6314	65.347	3.0443	1	210380000
LLENTYDPSR	10	Unmodified	_LLENTYDPSR_					0	0	0	P17355	P17355	P17355			>sp|P17355|P4B_FOWPN Major core protein 4b OS=Fowlpox virus (strain NVSL) GN=FPV167 PE=3 SV=1	MULTI-MSMS	20100614_Velos1_TaGe_SA_Jurkat_2	2	Jurkat-1	604.3	2	604.301	1206.59	27345.8	-5.9742	-0.35329	-6.3275	604.301	55.434	14.097	0.97717	55.434	55.203	56.181	0	NA	0	0	0	0.0050771	1	7202	64.04	22.592	1	51316000
LLENTYDPSR	10	Unmodified	_LLENTYDPSR_					0	0	0	P17355	P17355	P17355			>sp|P17355|P4B_FOWPN Major core protein 4b OS=Fowlpox virus (strain NVSL) GN=FPV167 PE=3 SV=1	MULTI-MSMS	20100614_Velos1_TaGe_SA_Jurkat_3	3	Jurkat-1	604.3	2	604.301	1206.59	27019.4	-4.8458	0.47571	-4.3701	604.302	57.581	14.38	0.696	57.581	57.396	58.092	3.8147e-06	NA	0	0	0	0.0014324	1	6863	78.934	17.961	1	25323000
LLENTYDPSR	10	Unmodified	_LLENTYDPSR_					0	0	0	P17355	P17355	P17355			>sp|P17355|P4B_FOWPN Major core protein 4b OS=Fowlpox virus (strain NVSL) GN=FPV167 PE=3 SV=1	MULTI-MSMS	20100614_Velos1_TaGe_SA_Jurkat_5	5	Jurkat-1	604.3	2	604.301	1206.59	26836.9	-5.0178	-1.6023	-6.6201	604.3	58.056	14.447	0.54333	58.056	57.854	58.397	3.8147e-06	NA	0	0	0	0.0014324	1	6137	78.934	17.961	1	1454300
LLENTYDPSR	10	Unmodified	_LLENTYDPSR_					0	0	0	P17355	P17355	P17355			>sp|P17355|P4B_FOWPN Major core protein 4b OS=Fowlpox virus (strain NVSL) GN=FPV167 PE=3 SV=1	MSMS	20100616_Velos1_TaGe_SA_MCF7_2	2	MCF7-1	604.3	2	604.301	1206.59	NA	NA	NA	NA	NA	51.292	13.534	1	51.292	50.792	51.792	0	NA	0	0	0	0.011875	1	7873	66.435	6.6348	1	NA
LLENTYDPSR	10	Unmodified	_LLENTYDPSR_					0	0	0	P17355	P17355	P17355			>sp|P17355|P4B_FOWPN Major core protein 4b OS=Fowlpox virus (strain NVSL) GN=FPV167 PE=3 SV=1	MULTI-MSMS	20100616_Velos1_TaGe_SA_MCF7_3	3	MCF7-1	604.3	2	604.301	1206.59	27266.6	-8.8932	1.1655	-7.7277	604.302	54.169	13.924	0.583	54.169	53.913	54.496	0	NA	0	0	0	0.0021395	1	7856	73.985	63.98	1	87097000
LLENTYDPSR	10	Unmodified	_LLENTYDPSR_					0	0	0	P17355	P17355	P17355			>sp|P17355|P4B_FOWPN Major core protein 4b OS=Fowlpox virus (strain NVSL) GN=FPV167 PE=3 SV=1	MULTI-MSMS	20100616_Velos1_TaGe_SA_MCF7_4	4	MCF7-1	604.3	2	604.301	1206.59	27482.6	-7.125	-0.20941	-7.3344	604.301	64.108	15.265	0.37167	64.108	63.898	64.269	0	NA	0	0	0	0.0006149	1	7412	87.308	26.718	1	12626000
LLENTYDPSR	10	Unmodified	_LLENTYDPSR_					0	0	0	P17355	P17355	P17355			>sp|P17355|P4B_FOWPN Major core protein 4b OS=Fowlpox virus (strain NVSL) GN=FPV167 PE=3 SV=1	MULTI-MSMS	20100616_Velos1_TaGe_SA_MCF7_5	5	MCF7-1	604.3	2	604.301	1206.59	26981.7	-4.035	-0.37294	-4.4079	604.301	59.677	14.665	0.51317	59.677	59.479	59.992	-3.8147e-06	NA	0	0	0	0.0040598	1	6917	66.435	17.017	1	4198400
LLENTYDPSR	10	Unmodified	_LLENTYDPSR_					0	0	0	P17355	P17355	P17355			>sp|P17355|P4B_FOWPN Major core protein 4b OS=Fowlpox virus (strain NVSL) GN=FPV167 PE=3 SV=1	MULTI-MSMS	20100616_Velos1_TaGe_SA_RKO_1	1	RKO-1	604.3	2	604.301	1206.59	27293.3	-8.2212	0.20221	-8.019	604.301	31.951	10.919	0.48808	31.951	31.702	32.19	-1.9073e-06	NA	0	0	0	0.0015738	1	6511	77.677	16.704	1	73307000
LLENTYDPSR	10	Unmodified	_LLENTYDPSR_					0	0	0	P17355	P17355	P17355			>sp|P17355|P4B_FOWPN Major core protein 4b OS=Fowlpox virus (strain NVSL) GN=FPV167 PE=3 SV=1	MULTI-MSMS	20100616_Velos1_TaGe_SA_RKO_2	2	RKO-1	604.3	2	604.301	1206.59	27598.3	-7.998	0.30896	-7.689	604.301	54.618	13.984	0.9375	54.618	54.244	55.182	3.8147e-06	NA	0	0	0	0.0015738	1	7223	77.677	28.881	1	29030000
LLENTYDPSR	10	Unmodified	_LLENTYDPSR_					0	0	0	P17355	P17355	P17355			>sp|P17355|P4B_FOWPN Major core protein 4b OS=Fowlpox virus (strain NVSL) GN=FPV167 PE=3 SV=1	MULTI-MSMS	20100616_Velos1_TaGe_SA_RKO_3	3	RKO-1	604.3	2	604.301	1206.59	27455	-7.1829	-0.37213	-7.555	604.301	63.864	15.234	1.1623	63.864	63.609	64.771	0	NA	0	0	0	0.00070094	1	7734	85.731	24.758	1	44887000
LLENTYDPSR	10	Unmodified	_LLENTYDPSR_					0	0	0	P17355	P17355	P17355			>sp|P17355|P4B_FOWPN Major core protein 4b OS=Fowlpox virus (strain NVSL) GN=FPV167 PE=3 SV=1	MULTI-MSMS	20100616_Velos1_TaGe_SA_RKO_4	4	RKO-1	604.3	2	604.301	1206.59	27003.5	-4.9598	-0.32503	-5.2848	604.301	62.641	15.07	0.56867	62.641	62.402	62.971	0	NA	0	0	0	0.0050771	1	6380	64.04	14.622	1	3594700
LLENTYDPSR	10	Unmodified	_LLENTYDPSR_					0	0	0	P17355	P17355	P17355			>sp|P17355|P4B_FOWPN Major core protein 4b OS=Fowlpox virus (strain NVSL) GN=FPV167 PE=3 SV=1	MULTI-MSMS	20100616_Velos1_TaGe_SA_RKO_5	5	RKO-1	604.3	2	604.301	1206.59	26954.1	-5.3622	1.0714	-4.2908	604.302	57.835	14.421	0.54508	57.835	57.572	58.117	-3.8147e-06	NA	0	0	0	0.013715	1	5951	54.608	14.019	1	577300
LLENTYDPSR	10	Unmodified	_LLENTYDPSR_					0	0	0	P17355	P17355	P17355			>sp|P17355|P4B_FOWPN Major core protein 4b OS=Fowlpox virus (strain NVSL) GN=FPV167 PE=3 SV=1	MULTI-MSMS	20100618_Velos1_TaGe_SA_LanCap_2	2	LanCap-1	604.3	2	604.301	1206.59	27339	-7.3248	0.2184	-7.1064	604.301	53.766	13.871	0.56725	53.766	53.532	54.099	-3.8147e-06	NA	0	0	0	0.00043366	1	7685	90.629	29.656	1	20420000
LLENTYDPSR	10	Unmodified	_LLENTYDPSR_					0	0	0	P17355	P17355	P17355			>sp|P17355|P4B_FOWPN Major core protein 4b OS=Fowlpox virus (strain NVSL) GN=FPV167 PE=3 SV=1	MULTI-MSMS	20100618_Velos1_TaGe_SA_LanCap_3	3	LanCap-1	604.3	2	604.301	1206.59	27288.1	-7.3816	-0.21431	-7.5959	604.301	57.467	14.371	1.6383	57.467	57.014	58.652	0	NA	0	0	0	0.0015738	1	7427	77.677	28.881	1	71812000
LLENTYDPSR	10	Unmodified	_LLENTYDPSR_					0	0	0	P17355	P17355	P17355			>sp|P17355|P4B_FOWPN Major core protein 4b OS=Fowlpox virus (strain NVSL) GN=FPV167 PE=3 SV=1	MULTI-MSMS	20100618_Velos1_TaGe_SA_LanCap_4	4	LanCap-1	604.3	2	604.301	1206.59	27296.7	-5.8244	0.10756	-5.7168	604.301	63.412	15.174	0.68675	63.412	63.173	63.86	-3.8147e-06	NA	0	0	0	0.0019164	1	6531	75.378	25.96	1	7600300
LLENTYDPSR	10	Unmodified	_LLENTYDPSR_					0	0	0	P17355	P17355	P17355			>sp|P17355|P4B_FOWPN Major core protein 4b OS=Fowlpox virus (strain NVSL) GN=FPV167 PE=3 SV=1	MULTI-MSMS	20100618_Velos1_TaGe_SA_LanCap_5	5	LanCap-1	604.3	2	604.301	1206.59	27097.3	-6.3275	-0.24047	-6.568	604.301	59.728	14.673	0.527	59.728	59.458	59.985	0	NA	0	0	0	0.0015738	1	6430	77.677	28.881	1	3963200
LLENTYDPSR	10	Unmodified	_LLENTYDPSR_					0	0	0	P17355	P17355	P17355			>sp|P17355|P4B_FOWPN Major core protein 4b OS=Fowlpox virus (strain NVSL) GN=FPV167 PE=3 SV=1	MULTI-MSMS	20100618_Velos1_TaGe_SA_LanCap_6	6	LanCap-1	604.3	2	604.301	1206.59	26159.2	-6.0616	-1.0205	-7.0821	604.301	58.256	14.481	0.47025	58.256	58.019	58.489	3.8147e-06	NA	0	0	0	0.0015738	2	6230	77.677	28.881	1	1757100
LLENTYDPSR	10	Unmodified	_LLENTYDPSR_					0	0	0	P17355	P17355	P17355			>sp|P17355|P4B_FOWPN Major core protein 4b OS=Fowlpox virus (strain NVSL) GN=FPV167 PE=3 SV=1	MULTI-MSMS	20100618_Velos1_TaGe_SA_U2OS_1	1	U2OS-1	604.3	2	604.301	1206.59	27274	-9.1685	-0.44625	-9.6147	604.301	31.945	10.914	0.617	31.945	31.621	32.238	1.9073e-06	NA	0	0	0	0.038439	1	6586	44.318	14.844	1	8550100
LLENTYDPSR	10	Unmodified	_LLENTYDPSR_					0	0	0	P17355	P17355	P17355			>sp|P17355|P4B_FOWPN Major core protein 4b OS=Fowlpox virus (strain NVSL) GN=FPV167 PE=3 SV=1	MULTI-MSMS	20100618_Velos1_TaGe_SA_U2OS_2	2	U2OS-1	604.3	2	604.301	1206.59	27567.8	-7.1676	-0.10926	-7.2768	604.301	54.278	13.937	0.53167	54.278	53.992	54.524	0	NA	0	0	0	0.0021395	1	7883	73.985	24.567	1	16378000
LLENTYDPSR	10	Unmodified	_LLENTYDPSR_					0	0	0	P17355	P17355	P17355			>sp|P17355|P4B_FOWPN Major core protein 4b OS=Fowlpox virus (strain NVSL) GN=FPV167 PE=3 SV=1	MULTI-MSMS	20100618_Velos1_TaGe_SA_U2OS_3	3	U2OS-1	604.3	2	604.301	1206.59	27408.2	-9.2018	-0.72202	-9.9238	604.301	56.839	14.286	1.466	56.839	56.436	57.902	3.8147e-06	NA	0	0	0	0.00070094	1	7801	85.731	24.758	1	29538000
LLENTYDPSR	10	Unmodified	_LLENTYDPSR_					0	0	0	P17355	P17355	P17355			>sp|P17355|P4B_FOWPN Major core protein 4b OS=Fowlpox virus (strain NVSL) GN=FPV167 PE=3 SV=1	MULTI-MSMS	20100618_Velos1_TaGe_SA_U2OS_4	4	U2OS-1	604.3	2	604.301	1206.59	26983.7	-5.8294	0.090466	-5.739	604.301	58.704	14.535	0.54175	58.704	58.478	59.02	0	NA	0	0	0	0.0019164	1	6834	75.378	25.96	1	8173800
LLENTYDPSR	10	Unmodified	_LLENTYDPSR_					0	0	0	P17355	P17355	P17355			>sp|P17355|P4B_FOWPN Major core protein 4b OS=Fowlpox virus (strain NVSL) GN=FPV167 PE=3 SV=1	MULTI-MSMS	20100618_Velos1_TaGe_SA_U2OS_5	5	U2OS-1	604.3	2	604.301	1206.59	27188.4	-5.4092	-0.81375	-6.223	604.301	60.537	14.783	0.52483	60.537	60.268	60.792	-3.8147e-06	NA	0	0	0	0.0040598	1	6863	66.435	17.017	1	2001300
LLENTYDPSR	10	Unmodified	_LLENTYDPSR_					0	0	0	P17355	P17355	P17355			>sp|P17355|P4B_FOWPN Major core protein 4b OS=Fowlpox virus (strain NVSL) GN=FPV167 PE=3 SV=1	MULTI-MSMS	20100618_Velos1_TaGe_SA_U2OS_6	6	U2OS-1	604.3	2	604.301	1206.59	26975.9	-5.7669	-0.18335	-5.9503	604.301	56.675	14.257	0.60741	56.675	56.449	57.056	0	NA	0	0	0	0.0040598	1	6396	66.435	17.017	1	1457900
LLENTYDPSR	10	Unmodified	_LLENTYDPSR_					0	0	0	P17355	P17355	P17355			>sp|P17355|P4B_FOWPN Major core protein 4b OS=Fowlpox virus (strain NVSL) GN=FPV167 PE=3 SV=1	MULTI-MSMS	20100719_Velos1_TaGe_SA_LnCap_2	2	LanCap-2	604.3	2	604.301	1206.59	48138.8	-2.3752	-0.54494	-2.9201	604.301	48.254	11.849	0.22442	48.254	48.119	48.344	0	NA	0	0	0	0.015172	1	7404	53.327	23.854	1	127870000
LLENTYDPSR	10	Unmodified	_LLENTYDPSR_					0	0	0	P17355	P17355	P17355			>sp|P17355|P4B_FOWPN Major core protein 4b OS=Fowlpox virus (strain NVSL) GN=FPV167 PE=3 SV=1	MULTI-MSMS	20100719_Velos1_TaGe_SA_LnCap_3	3	LanCap-2	604.3	2	604.301	1206.59	47929.1	-0.75519	-0.57618	-1.3314	604.301	49.415	12.024	0.687	49.415	49.163	49.85	-3.8147e-06	NA	0	0	0	0.015172	1	7567	53.327	23.854	1	131420000
LLENTYDPSR	10	Unmodified	_LLENTYDPSR_					0	0	0	P17355	P17355	P17355			>sp|P17355|P4B_FOWPN Major core protein 4b OS=Fowlpox virus (strain NVSL) GN=FPV167 PE=3 SV=1	MULTI-MSMS	20100719_Velos1_TaGe_SA_LnCap_4	4	LanCap-2	604.3	2	604.301	1206.59	47847	-0.80081	-0.56048	-1.3613	604.301	50.339	12.165	0.62791	50.339	50.138	50.766	-3.8147e-06	NA	0	0	0	0.0050771	1	7404	64.04	25.018	1	33547000
LLENTYDPSR	10	Unmodified	_LLENTYDPSR_					0	0	0	P17355	P17355	P17355			>sp|P17355|P4B_FOWPN Major core protein 4b OS=Fowlpox virus (strain NVSL) GN=FPV167 PE=3 SV=1	MULTI-MSMS	20100719_Velos1_TaGe_SA_LnCap_5	5	LanCap-2	604.3	2	604.301	1206.59	47386.9	-0.50002	-0.042997	-0.54302	604.301	50.681	12.215	0.35042	50.681	50.478	50.828	0	NA	0	0	0	0.038439	1	7382	44.318	17.203	1	7048900
LLENTYDPSR	10	Unmodified	_LLENTYDPSR_					0	0	0	P17355	P17355	P17355			>sp|P17355|P4B_FOWPN Major core protein 4b OS=Fowlpox virus (strain NVSL) GN=FPV167 PE=3 SV=1	MULTI-MSMS	20100719_Velos1_TaGe_SA_MCF7_02	2	MCF7-2	604.3	2	604.301	1206.59	48570.8	-0.299	-0.67822	-0.97722	604.301	48.528	11.892	0.30908	48.528	48.363	48.672	0	NA	0	0	0	0.0050771	1	7247	64.04	25.018	1	32089000
LLENTYDPSR	10	Unmodified	_LLENTYDPSR_					0	0	0	P17355	P17355	P17355			>sp|P17355|P4B_FOWPN Major core protein 4b OS=Fowlpox virus (strain NVSL) GN=FPV167 PE=3 SV=1	MULTI-MSMS	20100719_Velos1_TaGe_SA_MCF7_03	3	MCF7-2	604.3	2	604.301	1206.59	47618.6	0.16809	-0.90891	-0.74082	604.301	49.51	12.037	0.48742	49.51	49.291	49.779	0	NA	0	0	0	0.041852	1	7435	43.512	14.039	1	51122000
LLENTYDPSR	10	Unmodified	_LLENTYDPSR_					0	0	0	P17355	P17355	P17355			>sp|P17355|P4B_FOWPN Major core protein 4b OS=Fowlpox virus (strain NVSL) GN=FPV167 PE=3 SV=1	MULTI-MSMS	20100721_Velos1_TaGe_SA_A549_02	2	A549-2	604.3	2	604.301	1206.59	48952.8	-1.2965	-0.49986	-1.7963	604.301	48.871	11.941	0.36633	48.871	48.718	49.084	0	NA	0	0	0	0.015172	1	7416	53.327	23.854	1	85158000
LLENTYDPSR	10	Unmodified	_LLENTYDPSR_					0	0	0	P17355	P17355	P17355			>sp|P17355|P4B_FOWPN Major core protein 4b OS=Fowlpox virus (strain NVSL) GN=FPV167 PE=3 SV=1	MULTI-MSMS	20100721_Velos1_TaGe_SA_A549_03	3	A549-2	604.3	2	604.301	1206.59	48190.6	-0.85533	-0.47019	-1.3255	604.301	49.667	12.061	0.68008	49.667	49.344	50.025	0	NA	0	0	0	0.015172	1	7340	53.327	23.854	1	201070000
LLENTYDPSR	10	Unmodified	_LLENTYDPSR_					0	0	0	P17355	P17355	P17355			>sp|P17355|P4B_FOWPN Major core protein 4b OS=Fowlpox virus (strain NVSL) GN=FPV167 PE=3 SV=1	MULTI-MSMS	20100721_Velos1_TaGe_SA_A549_04	4	A549-2	604.3	2	604.301	1206.59	47494.5	-0.26851	-0.34634	-0.61485	604.301	50.803	12.237	0.64659	50.803	50.513	51.159	0	NA	0	0	0	0.038439	1	7136	44.318	14.844	1	14640000
LLENTYDPSR	10	Unmodified	_LLENTYDPSR_					0	0	0	P17355	P17355	P17355			>sp|P17355|P4B_FOWPN Major core protein 4b OS=Fowlpox virus (strain NVSL) GN=FPV167 PE=3 SV=1	MULTI-MSMS	20100721_Velos1_TaGe_SA_A549_05	5	A549-2	604.3	2	604.301	1206.59	47690.6	1.0872	-0.43058	0.65659	604.301	50.88	12.245	0.45009	50.88	50.664	51.114	-3.8147e-06	NA	0	0	0	0.013715	1	7111	54.608	15.586	1	8487400
LLENTYDPSR	10	Unmodified	_LLENTYDPSR_					0	0	0	P17355	P17355	P17355			>sp|P17355|P4B_FOWPN Major core protein 4b OS=Fowlpox virus (strain NVSL) GN=FPV167 PE=3 SV=1	MULTI-MSMS	20100721_Velos1_TaGe_SA_U2OS_1	1	U2OS-2	604.3	2	604.301	1206.59	47485.6	-1.7257	0.19055	-1.5352	604.301	47.316	11.709	0.404	47.316	47.085	47.489	0	NA	0	0	0	0.013715	1	8029	54.608	17.132	1	144900000
LLENTYDPSR	10	Unmodified	_LLENTYDPSR_					0	0	0	P17355	P17355	P17355			>sp|P17355|P4B_FOWPN Major core protein 4b OS=Fowlpox virus (strain NVSL) GN=FPV167 PE=3 SV=1	MULTI-MSMS	20100721_Velos1_TaGe_SA_U2OS_2	2	U2OS-2	604.3	2	604.301	1206.59	48115.1	-0.70606	-0.59504	-1.3011	604.301	49.459	12.031	0.40775	49.459	49.226	49.634	0	NA	0	0	0	0.038439	1	7261	44.318	17.203	1	205660000
LLENTYDPSR	10	Unmodified	_LLENTYDPSR_					0	0	0	P17355	P17355	P17355			>sp|P17355|P4B_FOWPN Major core protein 4b OS=Fowlpox virus (strain NVSL) GN=FPV167 PE=3 SV=1	MULTI-MSMS	20100721_Velos1_TaGe_SA_U2OS_3	3	U2OS-2	604.3	2	604.301	1206.59	47593.1	-0.077189	-0.48764	-0.56482	604.301	49.719	12.069	0.92516	49.719	49.406	50.331	0	NA	0	0	0	0.015172	2	7237	53.327	23.854	1	247300000
LLENTYDPSR	10	Unmodified	_LLENTYDPSR_					0	0	0	P17355	P17355	P17355			>sp|P17355|P4B_FOWPN Major core protein 4b OS=Fowlpox virus (strain NVSL) GN=FPV167 PE=3 SV=1	MULTI-MSMS	20100721_Velos1_TaGe_SA_U2OS_4	4	U2OS-2	604.3	2	604.301	1206.59	47273.1	-0.20816	0.31917	0.11101	604.301	50.716	12.224	0.8775	50.716	50.315	51.192	3.8147e-06	NA	0	0	0	0.015172	1	6814	53.327	14.305	1	24553000
LLENTYDPSR	10	Unmodified	_LLENTYDPSR_					0	0	0	P17355	P17355	P17355			>sp|P17355|P4B_FOWPN Major core protein 4b OS=Fowlpox virus (strain NVSL) GN=FPV167 PE=3 SV=1	MULTI-MSMS	20100721_Velos1_TaGe_SA_U2OS_5	5	U2OS-2	604.3	2	604.301	1206.59	47612.2	0.35027	1.1628	1.513	604.302	50.738	12.226	0.5115	50.738	50.456	50.967	0	NA	0	0	0	0.0023544	1	6960	72.643	21.551	1	7537900
LLENTYDPSR	10	Unmodified	_LLENTYDPSR_					0	0	0	P17355	P17355	P17355			>sp|P17355|P4B_FOWPN Major core protein 4b OS=Fowlpox virus (strain NVSL) GN=FPV167 PE=3 SV=1	MULTI-MSMS	20100723_Velos1_TaGe_SA_Gamg_2	2	GAMG-2	604.3	2	604.301	1206.59	47265.3	-1.0713	-0.64918	-1.7205	604.301	48.997	11.959	0.41042	48.997	48.777	49.187	0	NA	0	0	0	0.0050771	1	7600	64.04	25.018	1	848630000
LLENTYDPSR	10	Unmodified	_LLENTYDPSR_					0	0	0	P17355	P17355	P17355			>sp|P17355|P4B_FOWPN Major core protein 4b OS=Fowlpox virus (strain NVSL) GN=FPV167 PE=3 SV=1	MULTI-MSMS	20100723_Velos1_TaGe_SA_Gamg_3	3	GAMG-2	604.3	2	604.301	1206.59	47440.4	-0.36149	-0.11602	-0.47751	604.302	49.525	12.04	0.83217	49.525	49.215	50.048	-3.8147e-06	NA	0	0	0	0.013715	1	7516	54.608	17.132	1	1095400000
LLENTYDPSR	10	Unmodified	_LLENTYDPSR_					0	0	0	P17355	P17355	P17355			>sp|P17355|P4B_FOWPN Major core protein 4b OS=Fowlpox virus (strain NVSL) GN=FPV167 PE=3 SV=1	MULTI-MSMS	20100723_Velos1_TaGe_SA_Gamg_4	4	GAMG-2	604.3	2	604.301	1206.59	47719.4	-0.71741	-0.010861	-0.72827	604.301	51.007	12.267	0.84858	51.007	50.745	51.594	0	NA	0	0	0	0.015172	1	7348	53.327	23.854	1	76246000
LLENTYDPSR	10	Unmodified	_LLENTYDPSR_					0	0	0	P17355	P17355	P17355			>sp|P17355|P4B_FOWPN Major core protein 4b OS=Fowlpox virus (strain NVSL) GN=FPV167 PE=3 SV=1	MULTI-MSMS	20100723_Velos1_TaGe_SA_Gamg_5	5	GAMG-2	604.3	2	604.301	1206.59	47110.4	1.0584	-0.20919	0.84921	604.301	51.281	12.305	0.44833	51.281	51.074	51.523	0	NA	0	0	0	0.015172	1	7111	53.327	23.854	1	20497000
LLENTYDPSR	10	Unmodified	_LLENTYDPSR_					0	0	0	P17355	P17355	P17355			>sp|P17355|P4B_FOWPN Major core protein 4b OS=Fowlpox virus (strain NVSL) GN=FPV167 PE=3 SV=1	MULTI-MSMS	20100723_Velos1_TaGe_SA_Hek293_03	3	HEK293-2	604.3	2	604.301	1206.59	50967.2	-0.31818	-0.93728	-1.2555	604.301	49.84	12.091	0.27509	49.84	49.675	49.95	0	NA	0	0	0	0.032956	1	7913	46.001	18.698	1	18036000
LLENTYDPSR	10	Unmodified	_LLENTYDPSR_					0	0	0	P17355	P17355	P17355			>sp|P17355|P4B_FOWPN Major core protein 4b OS=Fowlpox virus (strain NVSL) GN=FPV167 PE=3 SV=1	MULTI-MSMS	20100726_Velos1_TaGe_SA_HeLa_2	2	HeLa-2	604.3	2	604.301	1206.59	45076	-5.0718	-0.44826	-5.5201	604.301	46.654	11.607	0.70467	46.654	46.117	46.822	0	NA	0	0	0	0.0050771	1	6946	64.04	25.018	1	16502000
LLENTYDPSR	10	Unmodified	_LLENTYDPSR_					0	0	0	P17355	P17355	P17355			>sp|P17355|P4B_FOWPN Major core protein 4b OS=Fowlpox virus (strain NVSL) GN=FPV167 PE=3 SV=1	MULTI-MSMS	20100726_Velos1_TaGe_SA_HeLa_3	3	HeLa-2	604.3	2	604.301	1206.59	47986.9	-1.871	-0.53689	-2.4079	604.301	47.617	11.753	0.51817	47.617	47.408	47.926	0	NA	0	0	0	0.038439	1	6577	44.318	14.844	1	79525000
LLENTYDPSR	10	Unmodified	_LLENTYDPSR_					0	0	0	P17355	P17355	P17355			>sp|P17355|P4B_FOWPN Major core protein 4b OS=Fowlpox virus (strain NVSL) GN=FPV167 PE=3 SV=1	MULTI-MSMS	20100726_Velos1_TaGe_SA_HeLa_4	4	HeLa-2	604.3	2	604.301	1206.59	47929.3	-1.1039	-0.69886	-1.8027	604.301	49.126	11.981	0.325	49.126	48.939	49.264	0	NA	0	0	0	0.0050771	1	6456	64.04	25.018	1	5798600
LLENTYDPSR	10	Unmodified	_LLENTYDPSR_					0	0	0	P17355	P17355	P17355			>sp|P17355|P4B_FOWPN Major core protein 4b OS=Fowlpox virus (strain NVSL) GN=FPV167 PE=3 SV=1	MULTI-MSMS	20100726_Velos1_TaGe_SA_HepG2_2	2	HepG2-2	604.3	2	604.301	1206.59	47366.4	-2.046	-1.0049	-3.051	604.301	47.251	11.699	0.28883	47.251	47.079	47.368	0	NA	0	0	0	0.015172	1	6670	53.327	23.854	1	20066000
LLENTYDPSR	10	Unmodified	_LLENTYDPSR_					0	0	0	P17355	P17355	P17355			>sp|P17355|P4B_FOWPN Major core protein 4b OS=Fowlpox virus (strain NVSL) GN=FPV167 PE=3 SV=1	MULTI-MSMS	20100726_Velos1_TaGe_SA_HepG2_3	3	HepG2-2	604.3	2	604.301	1206.59	48720.1	-3.9643	-0.9999	-4.9642	604.301	47.794	11.778	0.57359	47.794	47.5	48.074	-3.8147e-06	NA	0	0	0	0.038439	1	6527	44.318	14.844	1	22885000
LLENTYDPSR	10	Unmodified	_LLENTYDPSR_					0	0	0	P17355	P17355	P17355			>sp|P17355|P4B_FOWPN Major core protein 4b OS=Fowlpox virus (strain NVSL) GN=FPV167 PE=3 SV=1	MULTI-MSMS	20100730_Velos1_TaGe_SA_Jurkat_02	2	Jurkat-2	604.3	2	604.301	1206.59	47959.9	-1.3067	-0.54996	-1.8566	604.301	50.899	12.251	0.3925	50.899	50.659	51.052	-3.8147e-06	NA	0	0	0	0.038439	1	6620	44.318	17.203	1	9770100
LLENTYDPSR	10	Unmodified	_LLENTYDPSR_					0	0	0	P17355	P17355	P17355			>sp|P17355|P4B_FOWPN Major core protein 4b OS=Fowlpox virus (strain NVSL) GN=FPV167 PE=3 SV=1	MULTI-MSMS	20100730_Velos1_TaGe_SA_Jurkat_03	3	Jurkat-2	604.3	2	604.301	1206.59	47549.9	-0.52687	-0.66666	-1.1935	604.301	51.219	12.295	0.99942	51.219	50.733	51.733	0	NA	0	0	0	0.038439	1	6669	44.318	17.203	1	59123000
LLENTYDPSR	10	Unmodified	_LLENTYDPSR_					0	0	0	P17355	P17355	P17355			>sp|P17355|P4B_FOWPN Major core protein 4b OS=Fowlpox virus (strain NVSL) GN=FPV167 PE=3 SV=1	MULTI-MSMS	20100730_Velos1_TaGe_SA_Jurkat_04	4	Jurkat-2	604.3	2	604.301	1206.59	47857.9	0.22077	-0.32883	-0.10806	604.301	53.325	12.619	0.59708	53.325	53.084	53.681	0	NA	0	0	0	0.0050771	1	6718	64.04	25.018	1	1293100
LLENTYDPSR	10	Unmodified	_LLENTYDPSR_					0	0	0	P17355	P17355	P17355			>sp|P17355|P4B_FOWPN Major core protein 4b OS=Fowlpox virus (strain NVSL) GN=FPV167 PE=3 SV=1	MULTI-MSMS	20100730_Velos1_TaGe_SA_Jurkat_05	5	Jurkat-2	604.3	2	604.301	1206.59	47443.1	-0.13675	-0.1219	-0.25865	604.301	53.026	12.573	0.54258	53.026	52.826	53.369	0	NA	0	0	0	0.013715	1	6746	54.608	17.132	1	823160
LLENTYDPSR	10	Unmodified	_LLENTYDPSR_					0	0	0	P17355	P17355	P17355			>sp|P17355|P4B_FOWPN Major core protein 4b OS=Fowlpox virus (strain NVSL) GN=FPV167 PE=3 SV=1	MULTI-MSMS	20100801_Velos1_TaGe_SA_RKO_02	2	RKO-2	604.3	2	604.301	1206.59	47890.1	-3.8631	0.093027	-3.7701	604.301	35.863	9.9715	0.47001	35.863	35.603	36.073	0	NA	0	0	0	0.015172	1	5236	53.327	23.854	1	7405500
LLENTYDPSR	10	Unmodified	_LLENTYDPSR_					0	0	0	P17355	P17355	P17355			>sp|P17355|P4B_FOWPN Major core protein 4b OS=Fowlpox virus (strain NVSL) GN=FPV167 PE=3 SV=1	MULTI-MSMS	20100801_Velos1_TaGe_SA_RKO_03	3	RKO-2	604.3	2	604.301	1206.59	47876	-2.957	-0.70835	-3.6654	604.301	36.742	10.108	0.67541	36.742	36.487	37.162	0	NA	0	0	0	0.015172	1	5068	53.327	23.854	1	17651000
LLENTYDPSR	10	Unmodified	_LLENTYDPSR_					0	0	0	P17355	P17355	P17355			>sp|P17355|P4B_FOWPN Major core protein 4b OS=Fowlpox virus (strain NVSL) GN=FPV167 PE=3 SV=1	MULTI-MSMS	20100801_Velos1_TaGe_SA_RKO_04	4	RKO-2	604.3	2	604.301	1206.59	48385.5	-1.5011	-0.46215	-1.9632	604.301	38.679	10.403	0.60467	38.679	38.493	39.098	0	NA	0	0	0	0.015172	1	4996	53.327	23.854	1	754380
LLENTYDPSR	10	Unmodified	_LLENTYDPSR_					0	0	0	P17355	P17355	P17355			>sp|P17355|P4B_FOWPN Major core protein 4b OS=Fowlpox virus (strain NVSL) GN=FPV167 PE=3 SV=1	MULTI-MSMS	20101210_Velos1_AnWe_SA_LnCap_1	1	LanCap-3	604.3	2	604.301	1206.59	46858.2	1.3659	0.23289	1.5988	604.301	23.674	7.9435	0.4745	23.674	23.407	23.881	1.9073e-06	NA	0	0	0	0.00070094	1	5719	85.731	24.758	1	69060000
LLENTYDPSR	10	Unmodified	_LLENTYDPSR_					0	0	0	P17355	P17355	P17355			>sp|P17355|P4B_FOWPN Major core protein 4b OS=Fowlpox virus (strain NVSL) GN=FPV167 PE=3 SV=1	MULTI-MSMS	20101210_Velos1_AnWe_SA_LnCap_2	2	LanCap-3	604.3	2	604.301	1206.59	43665.7	1.5782	0.34009	1.9183	604.302	53.141	12.857	0.32492	53.141	52.983	53.308	0	NA	0	0	0	0.0021395	1	10303	73.985	24.567	1	19867000
LLENTYDPSR	10	Unmodified	_LLENTYDPSR_					0	0	0	P17355	P17355	P17355			>sp|P17355|P4B_FOWPN Major core protein 4b OS=Fowlpox virus (strain NVSL) GN=FPV167 PE=3 SV=1	MULTI-MSMS	20101210_Velos1_AnWe_SA_LnCap_3	3	LanCap-3	604.3	2	604.301	1206.59	46841.9	1.7907	0.16065	1.9514	604.302	44.715	11.454	0.88617	44.715	44.462	45.348	0	NA	0	0	0	0.00070094	1	8161	85.731	24.758	1	184570000
LLENTYDPSR	10	Unmodified	_LLENTYDPSR_					0	0	0	P17355	P17355	P17355			>sp|P17355|P4B_FOWPN Major core protein 4b OS=Fowlpox virus (strain NVSL) GN=FPV167 PE=3 SV=1	MULTI-MSMS	20101210_Velos1_AnWe_SA_LnCap_3	3	LanCap-3	403.2	3	403.203	1206.59	59542.9	1.3302	0.027595	1.3578	403.203	44.714	11.454	0.69616	44.714	44.298	44.994	0	NA	0	0	0	0.038474	1	8183	44.309	18.267	1	8677400
LLENTYDPSR	10	Unmodified	_LLENTYDPSR_					0	0	0	P17355	P17355	P17355			>sp|P17355|P4B_FOWPN Major core protein 4b OS=Fowlpox virus (strain NVSL) GN=FPV167 PE=3 SV=1	MULTI-MSMS	20101210_Velos1_AnWe_SA_LnCap_4	4	LanCap-3	604.3	2	604.301	1206.59	47993.7	3.499	0.74348	4.2425	604.302	51.07	12.513	0.533	51.07	50.841	51.374	0	NA	0	0	0	0.0015738	1	7339	77.677	16.704	1	4075800
LLENTYDPSR	10	Unmodified	_LLENTYDPSR_					0	0	0	P17355	P17355	P17355			>sp|P17355|P4B_FOWPN Major core protein 4b OS=Fowlpox virus (strain NVSL) GN=FPV167 PE=3 SV=1	MULTI-MSMS	20101210_Velos1_AnWe_SA_LnCap_5	5	LanCap-3	604.3	2	604.301	1206.59	47338.1	1.9298	0.69328	2.6231	604.302	48.749	12.125	0.44741	48.749	48.563	49.011	0	NA	0	0	0	0.00070094	1	7362	85.731	24.758	1	2100600
LLENTYDPSR	10	Unmodified	_LLENTYDPSR_					0	0	0	P17355	P17355	P17355			>sp|P17355|P4B_FOWPN Major core protein 4b OS=Fowlpox virus (strain NVSL) GN=FPV167 PE=3 SV=1	MULTI-MSMS	20101210_Velos1_AnWe_SA_MCF7_2	2	MCF7-3	604.3	2	604.301	1206.59	47339.6	2.3948	0.039937	2.4347	604.301	50.059	12.342	0.49592	50.059	49.732	50.228	0	NA	0	0	0	0.00019129	1	9044	98.033	37.443	1	6906900
LLENTYDPSR	10	Unmodified	_LLENTYDPSR_					0	0	0	P17355	P17355	P17355			>sp|P17355|P4B_FOWPN Major core protein 4b OS=Fowlpox virus (strain NVSL) GN=FPV167 PE=3 SV=1	MULTI-MSMS	20101210_Velos1_AnWe_SA_MCF7_3	3	MCF7-3	604.3	2	604.301	1206.59	46568.5	2.2843	0.74432	3.0286	604.302	48.716	12.121	0.48258	48.716	48.478	48.961	0	NA	0	0	0	0.0021395	1	8588	73.985	55.24	1	42982000
LLENTYDPSR	10	Unmodified	_LLENTYDPSR_					0	0	0	P17355	P17355	P17355			>sp|P17355|P4B_FOWPN Major core protein 4b OS=Fowlpox virus (strain NVSL) GN=FPV167 PE=3 SV=1	MULTI-MSMS	20101210_Velos1_AnWe_SA_MCF7_4	4	MCF7-3	604.3	2	604.301	1206.59	46640.4	2.2228	0.69213	2.915	604.301	44.58	11.428	0.44165	44.58	44.274	44.716	0	NA	0	0	0	0.00070094	1	7320	85.731	11.569	1	6991200
LLENTYDPSR	10	Unmodified	_LLENTYDPSR_					0	0	0	P17355	P17355	P17355			>sp|P17355|P4B_FOWPN Major core protein 4b OS=Fowlpox virus (strain NVSL) GN=FPV167 PE=3 SV=1	MULTI-MSMS	20101210_Velos1_AnWe_SA_U2OS_2	2	U2OS-3	604.3	2	604.301	1206.59	46879.5	1.8161	0.23838	2.0545	604.302	54.103	13.017	0.98634	54.103	53.877	54.863	0	NA	0	0	0	0.00019129	1	11138	98.033	37.06	1	1121600000
LLENTYDPSR	10	Unmodified	_LLENTYDPSR_					0	0	0	P17355	P17355	P17355			>sp|P17355|P4B_FOWPN Major core protein 4b OS=Fowlpox virus (strain NVSL) GN=FPV167 PE=3 SV=1	MULTI-MSMS	20101210_Velos1_AnWe_SA_U2OS_3	3	U2OS-3	604.3	2	604.301	1206.59	46992.8	2.0413	0.048839	2.0902	604.302	44.29	11.383	0.8865	44.29	43.996	44.883	0	NA	0	0	0	0.00070094	1	9135	85.731	24.758	1	871920000
LLENTYDPSR	10	Unmodified	_LLENTYDPSR_					0	0	0	P17355	P17355	P17355			>sp|P17355|P4B_FOWPN Major core protein 4b OS=Fowlpox virus (strain NVSL) GN=FPV167 PE=3 SV=1	MULTI-MSMS	20101210_Velos1_AnWe_SA_U2OS_3	3	U2OS-3	403.2	3	403.203	1206.59	59147.2	1.4533	-0.65586	0.79743	403.538	44.305	11.383	0.4365	44.305	44.075	44.511	0	NA	0	0	0	0.034522	1	9178	45.368	39.182	1	24148000
LLENTYDPSR	10	Unmodified	_LLENTYDPSR_					0	0	0	P17355	P17355	P17355			>sp|P17355|P4B_FOWPN Major core protein 4b OS=Fowlpox virus (strain NVSL) GN=FPV167 PE=3 SV=1	MULTI-MSMS	20101210_Velos1_AnWe_SA_U2OS_4	4	U2OS-3	604.3	2	604.301	1206.59	47228.2	2.336	0.21686	2.5529	604.302	50.484	12.411	0.80801	50.484	50.284	51.092	0	NA	0	0	0	0.00070094	1	9465	85.731	24.758	1	138070000
LLENTYDPSR	10	Unmodified	_LLENTYDPSR_					0	0	0	P17355	P17355	P17355			>sp|P17355|P4B_FOWPN Major core protein 4b OS=Fowlpox virus (strain NVSL) GN=FPV167 PE=3 SV=1	MULTI-MSMS	20101210_Velos1_AnWe_SA_U2OS_4	4	U2OS-3	403.2	3	403.203	1206.59	58671.8	1.8203	0.15248	1.9727	403.203	50.483	12.411	0.45758	50.483	50.204	50.662	3.8147e-06	NA	0	0	0	0.02451	1	9477	49.418	37.552	1	13219000
LLENTYDPSR	10	Unmodified	_LLENTYDPSR_					0	0	0	P17355	P17355	P17355			>sp|P17355|P4B_FOWPN Major core protein 4b OS=Fowlpox virus (strain NVSL) GN=FPV167 PE=3 SV=1	MULTI-MSMS	20101210_Velos1_AnWe_SA_U2OS_6	6	U2OS-3	604.3	2	604.301	1206.59	47939.1	2.9023	0.3596	3.2619	604.302	48.741	12.119	0.40966	48.741	48.548	48.957	3.8147e-06	NA	0	0	0	0.00070094	1	7796	85.731	24.758	1	6330500
LLENTYDPSR	10	Unmodified	_LLENTYDPSR_					0	0	0	P17355	P17355	P17355			>sp|P17355|P4B_FOWPN Major core protein 4b OS=Fowlpox virus (strain NVSL) GN=FPV167 PE=3 SV=1	MULTI-MSMS	20101224_Velos1_TaGe_SA_HeLa_02	2	HeLa-3	604.3	2	604.301	1206.59	46979.9	1.4825	0.00019848	1.4827	604.301	34.392	9.7346	0.41016	34.392	34.162	34.572	0	NA	0	0	0	0.0021395	1	6284	73.985	22.639	1	1606900
LLENTYDPSR	10	Unmodified	_LLENTYDPSR_					0	0	0	P17355	P17355	P17355			>sp|P17355|P4B_FOWPN Major core protein 4b OS=Fowlpox virus (strain NVSL) GN=FPV167 PE=3 SV=1	MULTI-MSMS	20101224_Velos1_TaGe_SA_HepG2_2	2	HepG2-3	604.3	2	604.301	1206.59	46123.4	2.371	0.45891	2.8299	604.302	32.166	9.3641	0.55075	32.166	31.915	32.465	0	NA	0	0	0	0.00070094	1	5381	85.731	36.313	1	5324100
LLENTYDPSR	10	Unmodified	_LLENTYDPSR_					0	0	0	P17355	P17355	P17355			>sp|P17355|P4B_FOWPN Major core protein 4b OS=Fowlpox virus (strain NVSL) GN=FPV167 PE=3 SV=1	MULTI-MSMS	20101224_Velos1_TaGe_SA_HepG2_3	3	HepG2-3	604.3	2	604.301	1206.59	47149.7	1.2701	-0.47768	0.79246	604.301	38.584	10.43	1.5301	38.584	37.817	39.347	0	NA	0	0	0	0.038439	1	5523	44.318	27.375	1	8786100
LLENTYDPSR	10	Unmodified	_LLENTYDPSR_					0	0	0	P17355	P17355	P17355			>sp|P17355|P4B_FOWPN Major core protein 4b OS=Fowlpox virus (strain NVSL) GN=FPV167 PE=3 SV=1	MULTI-MSMS	20101224_Velos1_TaGe_SA_HepG2_4	4	HepG2-3	604.3	2	604.301	1206.59	46180.5	2.4256	-0.031985	2.3936	604.301	38.203	10.369	0.78942	38.203	37.798	38.587	0	NA	0	0	0	0.042828	1	5326	43.282	13.809	1	200790
LLENTYDPSR	10	Unmodified	_LLENTYDPSR_					0	0	0	P17355	P17355	P17355			>sp|P17355|P4B_FOWPN Major core protein 4b OS=Fowlpox virus (strain NVSL) GN=FPV167 PE=3 SV=1	MULTI-MSMS	20101224_Velos1_TaGe_SA_HepG2_6	6	HepG2-3	604.3	2	604.301	1206.59	45073.8	0.25233	-0.16443	0.087901	604.301	39.162	10.523	0.49417	39.162	38.914	39.408	3.8147e-06	NA	0	0	0	0.038439	1	4297	44.318	2.8694	1	77121
LLENTYDPSR	10	Unmodified	_LLENTYDPSR_					0	0	0	P17355	P17355	P17355			>sp|P17355|P4B_FOWPN Major core protein 4b OS=Fowlpox virus (strain NVSL) GN=FPV167 PE=3 SV=1	MULTI-MSMS	20101227_Velos1_TaGe_SA_GAMG2_101229143203	2	GAMG-3	604.3	2	604.301	1206.59	46996.1	2.1119	-0.36075	1.7512	604.301	29.819	8.9673	1.0255	29.819	29.424	30.449	0	NA	0	0	0	0.00019129	1	5121	98.033	37.06	1	41810000
LLENTYDPSR	10	Unmodified	_LLENTYDPSR_					0	0	0	P17355	P17355	P17355			>sp|P17355|P4B_FOWPN Major core protein 4b OS=Fowlpox virus (strain NVSL) GN=FPV167 PE=3 SV=1	MULTI-MSMS	20101227_Velos1_TaGe_SA_GAMG3	3	GAMG-3	604.3	2	604.301	1206.59	47210.7	1.721	-0.58401	1.137	604.301	32.211	9.3685	0.64375	32.211	31.801	32.445	0	NA	0	0	0	0.0021395	1	5836	73.985	22.639	1	141790000
LLENTYDPSR	10	Unmodified	_LLENTYDPSR_					0	0	0	P17355	P17355	P17355			>sp|P17355|P4B_FOWPN Major core protein 4b OS=Fowlpox virus (strain NVSL) GN=FPV167 PE=3 SV=1	MULTI-MSMS	20101227_Velos1_TaGe_SA_GAMG4	4	GAMG-3	604.3	2	604.301	1206.59	47368.3	2.5101	0.026782	2.5369	604.301	33.012	9.5025	1.0204	33.012	32.414	33.435	0	NA	0	0	0	0.013715	1	5385	54.608	17.132	1	7738000
LLENTYDPSR	10	Unmodified	_LLENTYDPSR_					0	0	0	P17355	P17355	P17355			>sp|P17355|P4B_FOWPN Major core protein 4b OS=Fowlpox virus (strain NVSL) GN=FPV167 PE=3 SV=1	MULTI-MSMS	20101227_Velos1_TaGe_SA_GAMG6	6	GAMG-3	604.3	2	604.301	1206.59	47189.6	1.6848	-0.235	1.4498	604.301	35.951	9.9899	0.66566	35.951	35.579	36.245	0	NA	0	0	0	0.0027731	1	5685	70.028	21.234	1	2369100
LLENTYDPSR	10	Unmodified	_LLENTYDPSR_					0	0	0	P17355	P17355	P17355			>sp|P17355|P4B_FOWPN Major core protein 4b OS=Fowlpox virus (strain NVSL) GN=FPV167 PE=3 SV=1	MULTI-MSMS	20101227_Velos1_TaGe_SA_HEK293_03	3	HEK293-3	604.3	2	604.301	1206.59	47586.4	1.4961	-0.042072	1.4541	604.301	30.492	9.0803	0.46225	30.492	30.197	30.659	1.9073e-06	NA	0	0	0	0.00019129	1	5453	98.033	37.443	1	3555000
LLENTYDPSR	10	Unmodified	_LLENTYDPSR_					0	0	0	P17355	P17355	P17355			>sp|P17355|P4B_FOWPN Major core protein 4b OS=Fowlpox virus (strain NVSL) GN=FPV167 PE=3 SV=1	MULTI-MSMS	20101227_Velos1_TaGe_SA_HEK293_04	4	HEK293-3	604.3	2	604.301	1206.59	45540	1.7523	0.01031	1.7626	604.301	32.887	9.4781	0.62075	32.887	32.656	33.277	0	NA	0	0	0	0.041852	1	5267	43.512	6.0366	1	211990
LLENTYDPSR	10	Unmodified	_LLENTYDPSR_					0	0	0	P17355	P17355	P17355			>sp|P17355|P4B_FOWPN Major core protein 4b OS=Fowlpox virus (strain NVSL) GN=FPV167 PE=3 SV=1	MULTI-MSMS	20101230_Velos1_TaGe_SA_Jurkat1	1	Jurkat-3	604.3	2	604.301	1206.59	47965.5	1.6721	0.63023	2.3023	604.302	30.381	9.0645	0.44775	30.381	30.127	30.574	0	NA	0	0	0	0.0015738	1	6762	77.677	16.704	1	22828000
LLENTYDPSR	10	Unmodified	_LLENTYDPSR_					0	0	0	P17355	P17355	P17355			>sp|P17355|P4B_FOWPN Major core protein 4b OS=Fowlpox virus (strain NVSL) GN=FPV167 PE=3 SV=1	MULTI-MSMS	20101230_Velos1_TaGe_SA_Jurkat2	2	Jurkat-3	604.3	2	604.301	1206.59	46923.5	2.9782	0.61824	3.5964	604.302	31.902	9.3195	0.364	31.902	31.707	32.071	0	NA	0	0	0	0.00070094	1	5408	85.731	66.985	1	6411400
LLENTYDPSR	10	Unmodified	_LLENTYDPSR_					0	0	0	P17355	P17355	P17355			>sp|P17355|P4B_FOWPN Major core protein 4b OS=Fowlpox virus (strain NVSL) GN=FPV167 PE=3 SV=1	MULTI-MSMS	20101230_Velos1_TaGe_SA_Jurkat3	3	Jurkat-3	604.3	2	604.301	1206.59	47888.2	2.1761	-0.52605	1.6501	604.301	36.595	10.099	0.61308	36.595	36.224	36.837	0	NA	0	0	0	0.0050771	1	5785	64.04	22.592	1	3007400
LLENTYDPSR	10	Unmodified	_LLENTYDPSR_					0	0	0	P17355	P17355	P17355			>sp|P17355|P4B_FOWPN Major core protein 4b OS=Fowlpox virus (strain NVSL) GN=FPV167 PE=3 SV=1	MULTI-MSMS	20101230_Velos1_TaGe_SA_Jurkat4	4	Jurkat-3	604.3	2	604.301	1206.59	45916.9	3.2649	-0.44943	2.8154	604.301	36.102	10.019	0.5435	36.102	35.818	36.362	0	NA	0	0	0	0.013715	1	5476	54.608	15.586	1	156400
LLLDSGTNPLR	11	Unmodified	_LLLDSGTNPLR_					0	0	0	P17359	P17359	P17359			>sp|P17359|V017_VACCW Uncharacterized protein 17 OS=Vaccinia virus (strain Western Reserve) GN=VACWR017 PE=4 SV=1	MULTI-MSMS	20100604_Velos1_TaGe_SA_A549_1	1	A549-1	599.84	2	599.843	1197.67	26898.8	-4.2747	0.24197	-4.0328	599.843	132.53	24.522	0.51434	132.53	132.27	132.79	0	NA	0	0	0	0.00031352	1	29518	97.456	33.416	1	4770500
LLLDSGTNPLR	11	Unmodified	_LLLDSGTNPLR_					0	0	0	P17359	P17359	P17359			>sp|P17359|V017_VACCW Uncharacterized protein 17 OS=Vaccinia virus (strain Western Reserve) GN=VACWR017 PE=4 SV=1	MULTI-MSMS	20100609_Velos1_TaGe_SA_293_1	1	HEK293-1	599.84	2	599.843	1197.67	26397.6	-4.78	0.48914	-4.2909	599.843	127.51	23.849	0.60202	127.51	127.21	127.81	7.6294e-06	NA	0	0	0	0.00068841	1	29843	85.377	6.4431	1	5160900
LLLDSGTNPLR	11	Unmodified	_LLLDSGTNPLR_					0	0	0	P17359	P17359	P17359			>sp|P17359|V017_VACCW Uncharacterized protein 17 OS=Vaccinia virus (strain Western Reserve) GN=VACWR017 PE=4 SV=1	MULTI-MSMS	20100609_Velos1_TaGe_SA_GAMG_1	1	GAMG-1	599.84	2	599.843	1197.67	27366.6	-3.9098	-0.37954	-4.2893	599.843	126.16	23.664	0.59842	126.16	125.85	126.44	0	NA	0	0	0	0.00068841	1	29586	85.377	17.815	1	11009000
LLLDSGTNPLR	11	Unmodified	_LLLDSGTNPLR_					0	0	0	P17359	P17359	P17359			>sp|P17359|V017_VACCW Uncharacterized protein 17 OS=Vaccinia virus (strain Western Reserve) GN=VACWR017 PE=4 SV=1	MULTI-MSMS	20100609_Velos1_TaGe_SA_GAMG_1	1	GAMG-1	599.84	2	599.843	1197.67	28333.7	-4.0533	1.5099	-2.5434	599.844	131.52	24.391	0.65842	131.52	131.21	131.87	0	NA	0	0	0	0.00016107	1	30730	101.38	22.447	1	10053000
LLLDSGTNPLR	11	Unmodified	_LLLDSGTNPLR_					0	0	0	P17359	P17359	P17359			>sp|P17359|V017_VACCW Uncharacterized protein 17 OS=Vaccinia virus (strain Western Reserve) GN=VACWR017 PE=4 SV=1	MULTI-MSMS	20100614_Velos1_TaGe_SA_Jurkat_1	1	Jurkat-1	599.84	2	599.843	1197.67	27408.4	-5.409	-1.0542	-6.4632	599.842	133.15	24.608	0.96875	133.15	132.72	133.69	-1.5259e-05	NA	0	0	0	0.0017698	1	30508	70.977	4.5426	1	3385500
LLLDSGTNPLR	11	Unmodified	_LLLDSGTNPLR_					0	0	0	P17359	P17359	P17359			>sp|P17359|V017_VACCW Uncharacterized protein 17 OS=Vaccinia virus (strain Western Reserve) GN=VACWR017 PE=4 SV=1	MULTI-MSMS	20100614_Velos1_TaGe_SA_K562_1	1	K562-1	599.84	2	599.843	1197.67	27452.6	-4.4715	-0.42632	-4.8978	599.843	127.52	23.848	1.3363	127.52	126.67	128.01	7.6294e-06	NA	0	0	0	0.0015304	1	30058	73.067	6.6321	1	6025800
LLLDSGTNPLR	11	Unmodified	_LLLDSGTNPLR_					0	0	0	P17359	P17359	P17359			>sp|P17359|V017_VACCW Uncharacterized protein 17 OS=Vaccinia virus (strain Western Reserve) GN=VACWR017 PE=4 SV=1	MULTI-MSMS	20100614_Velos1_TaGe_SA_K562_1	1	K562-1	599.84	2	599.843	1197.67	25997.8	-4.0288	-0.94844	-4.9773	599.842	132.54	24.529	0.68324	132.54	132.19	132.87	0	NA	0	0	0	0.0026324	1	31096	66.595	11.988	1	8172400
LLLDSGTNPLR	11	Unmodified	_LLLDSGTNPLR_					0	0	0	P17359	P17359	P17359			>sp|P17359|V017_VACCW Uncharacterized protein 17 OS=Vaccinia virus (strain Western Reserve) GN=VACWR017 PE=4 SV=1	MULTI-MSMS	20100616_Velos1_TaGe_SA_MCF7_1	1	MCF7-1	599.84	2	599.843	1197.67	26591.2	-6.5209	-2.1603	-8.6812	599.843	132.08	24.461	0.67857	132.08	131.71	132.39	0	NA	0	0	0	0.017831	1	29519	48.741	2.7395	1	1151700
LLLDSGTNPLR	11	Unmodified	_LLLDSGTNPLR_					0	0	0	P17359	P17359	P17359			>sp|P17359|V017_VACCW Uncharacterized protein 17 OS=Vaccinia virus (strain Western Reserve) GN=VACWR017 PE=4 SV=1	MULTI-MSMS	20100616_Velos1_TaGe_SA_MCF7_3	3	MCF7-1	599.84	2	599.843	1197.67	27218.2	-6.5456	-0.24439	-6.79	599.843	136.4	25.052	1.0126	136.4	135.97	136.98	-1.5259e-05	NA	0	0	0	0.00084594	1	25509	81.865	15.431	1	1962700
LLLDSGTNPLR	11	Unmodified	_LLLDSGTNPLR_					0	0	0	P17359	P17359	P17359			>sp|P17359|V017_VACCW Uncharacterized protein 17 OS=Vaccinia virus (strain Western Reserve) GN=VACWR017 PE=4 SV=1	MULTI-MSMS	20100616_Velos1_TaGe_SA_MCF7_4	4	MCF7-1	599.84	2	599.843	1197.67	27807.6	-4.134	1.0785	-3.0555	599.844	138.81	25.375	0.78091	138.81	138.35	139.13	0	NA	0	0	0	0.019872	1	21547	47.559	4.2771	1	518970
LLLDSGTNPLR	11	Unmodified	_LLLDSGTNPLR_					0	0	0	P17359	P17359	P17359			>sp|P17359|V017_VACCW Uncharacterized protein 17 OS=Vaccinia virus (strain Western Reserve) GN=VACWR017 PE=4 SV=1	MSMS	20100616_Velos1_TaGe_SA_RKO_1	1	RKO-1	599.84	2	599.843	1197.67	NA	NA	NA	NA	NA	133.76	24.69	1	133.76	133.26	134.26	0	NA	0	0	0	0.00071036	1	31125	93.058	26.623	1	NA
LLLDSGTNPLR	11	Unmodified	_LLLDSGTNPLR_					0	0	0	P17359	P17359	P17359			>sp|P17359|V017_VACCW Uncharacterized protein 17 OS=Vaccinia virus (strain Western Reserve) GN=VACWR017 PE=4 SV=1	MULTI-MSMS	20100618_Velos1_TaGe_SA_LanCap_3	3	LanCap-1	599.84	2	599.843	1197.67	28577.1	-5.9091	1.6167	-4.2924	599.844	137.61	25.215	0.61774	137.61	137.25	137.86	0	NA	0	0	0	0.0026324	1	22830	66.595	13.268	1	1045800
LLLDSGTNPLR	11	Unmodified	_LLLDSGTNPLR_					0	0	0	P17359	P17359	P17359			>sp|P17359|V017_VACCW Uncharacterized protein 17 OS=Vaccinia virus (strain Western Reserve) GN=VACWR017 PE=4 SV=1	MULTI-MSMS	20100618_Velos1_TaGe_SA_U2OS_1	1	U2OS-1	599.84	2	599.843	1197.67	27873	-6.6159	-0.45587	-7.0718	599.844	128.49	23.979	0.66724	128.49	128.04	128.71	0	NA	0	0	0	0.0092454	1	29423	54.471	20.51	1	1233600
LLLDSGTNPLR	11	Unmodified	_LLLDSGTNPLR_					0	0	0	P17359	P17359	P17359			>sp|P17359|V017_VACCW Uncharacterized protein 17 OS=Vaccinia virus (strain Western Reserve) GN=VACWR017 PE=4 SV=1	MULTI-MSMS	20100618_Velos1_TaGe_SA_U2OS_1	1	U2OS-1	599.84	2	599.843	1197.67	27962.9	-5.8559	1.132	-4.7239	599.844	134.88	24.839	0.86368	134.88	134.48	135.35	0	NA	0	0	0	0.0017698	1	30646	70.977	4.5426	1	3162400
LLLDSGTNPLR	11	Unmodified	_LLLDSGTNPLR_					0	0	0	P17359	P17359	P17359			>sp|P17359|V017_VACCW Uncharacterized protein 17 OS=Vaccinia virus (strain Western Reserve) GN=VACWR017 PE=4 SV=1	MULTI-MSMS	20100618_Velos1_TaGe_SA_U2OS_2	2	U2OS-1	599.84	2	599.843	1197.67	27164.9	-5.4983	-0.0066425	-5.505	599.843	133.79	24.698	0.98825	133.79	133.31	134.3	0	NA	0	0	0	0.012331	1	23861	51.927	6.79	1	1058200
LLLDSGTNPLR	11	Unmodified	_LLLDSGTNPLR_					0	0	0	P17359	P17359	P17359			>sp|P17359|V017_VACCW Uncharacterized protein 17 OS=Vaccinia virus (strain Western Reserve) GN=VACWR017 PE=4 SV=1	MULTI-MSMS	20100618_Velos1_TaGe_SA_U2OS_3	3	U2OS-1	599.84	2	599.843	1197.67	27660	-5.7654	1.3207	-4.4447	599.844	137.94	25.258	0.93867	137.94	137.54	138.47	0	NA	0	0	0	0.00079361	1	23778	83	16.565	1	1704900
LLLDSGTNPLR	11	Unmodified	_LLLDSGTNPLR_					0	0	0	P17359	P17359	P17359			>sp|P17359|V017_VACCW Uncharacterized protein 17 OS=Vaccinia virus (strain Western Reserve) GN=VACWR017 PE=4 SV=1	MULTI-MSMS	20100719_Velos1_TaGe_SA_LnCap_1	1	LanCap-2	599.84	2	599.843	1197.67	50086.1	-1.3116	0.61636	-0.69519	599.844	116.78	22.22	0.57733	116.78	116.51	117.08	7.6294e-06	NA	0	0	0	0.0015304	1	27647	73.067	27.93	1	5831400
LLLDSGTNPLR	11	Unmodified	_LLLDSGTNPLR_					0	0	0	P17359	P17359	P17359			>sp|P17359|V017_VACCW Uncharacterized protein 17 OS=Vaccinia virus (strain Western Reserve) GN=VACWR017 PE=4 SV=1	MULTI-MSMS	20100719_Velos1_TaGe_SA_MCF7_01	1	MCF7-2	599.84	2	599.843	1197.67	49029.1	-0.48008	0.066134	-0.41395	599.843	127.9	23.903	0.61134	127.9	127.61	128.22	-7.6294e-06	NA	0	0	0	0.017831	1	30462	48.741	5.2288	1	8961600
LLLDSGTNPLR	11	Unmodified	_LLLDSGTNPLR_					0	0	0	P17359	P17359	P17359			>sp|P17359|V017_VACCW Uncharacterized protein 17 OS=Vaccinia virus (strain Western Reserve) GN=VACWR017 PE=4 SV=1	MULTI-MSMS	20100721_Velos1_TaGe_SA_A549_01	1	A549-2	599.84	2	599.843	1197.67	49164.1	-0.81349	-0.78259	-1.5961	599.842	113.74	21.762	1.0332	113.74	113.02	114.05	-7.6294e-06	NA	0	0	0	0.012331	1	27198	51.927	6.79	1	16311000
LLLDSGTNPLR	11	Unmodified	_LLLDSGTNPLR_					0	0	0	P17359	P17359	P17359			>sp|P17359|V017_VACCW Uncharacterized protein 17 OS=Vaccinia virus (strain Western Reserve) GN=VACWR017 PE=4 SV=1	MSMS	20100721_Velos1_TaGe_SA_A549_01	1	A549-2	599.84	2	599.843	1197.67	NA	NA	NA	NA	NA	118.08	22.417	1	118.08	117.58	118.58	0	NA	0	0	0	0.0030347	1	28413	79.974	33.816	1	NA
LLLDSGTNPLR	11	Unmodified	_LLLDSGTNPLR_					0	0	0	P17359	P17359	P17359			>sp|P17359|V017_VACCW Uncharacterized protein 17 OS=Vaccinia virus (strain Western Reserve) GN=VACWR017 PE=4 SV=1	MSMS	20100721_Velos1_TaGe_SA_A549_01	1	A549-2	599.85	2	599.843	1197.67	NA	NA	NA	NA	NA	118.3	22.45	1	118.3	117.8	118.8	0	NA	0	0	0	0.016707	1	28475	59.542	23.598	1	NA
LLLDSGTNPLR	11	Unmodified	_LLLDSGTNPLR_					0	0	0	P17359	P17359	P17359			>sp|P17359|V017_VACCW Uncharacterized protein 17 OS=Vaccinia virus (strain Western Reserve) GN=VACWR017 PE=4 SV=1	MULTI-MSMS	20100721_Velos1_TaGe_SA_U2OS_1	1	U2OS-2	599.84	2	599.843	1197.67	48773.3	-1.9927	-0.012653	-2.0053	599.843	119.13	22.578	0.82241	119.13	118.67	119.49	7.6294e-06	NA	0	0	0	0.015168	1	28228	50.284	15.751	1	12852000
LLLDSGTNPLR	11	Unmodified	_LLLDSGTNPLR_					0	0	0	P17359	P17359	P17359			>sp|P17359|V017_VACCW Uncharacterized protein 17 OS=Vaccinia virus (strain Western Reserve) GN=VACWR017 PE=4 SV=1	MULTI-MSMS	20100723_Velos1_TaGe_SA_Gamg_1	1	GAMG-2	599.84	2	599.843	1197.67	47676.9	1.6172	0.033352	1.6505	599.843	118.18	22.43	1.1059	118.18	117.46	118.57	7.6294e-06	NA	0	0	0	0.015168	1	28539	50.284	15.751	1	40971000
LLLDSGTNPLR	11	Unmodified	_LLLDSGTNPLR_					0	0	0	P17359	P17359	P17359			>sp|P17359|V017_VACCW Uncharacterized protein 17 OS=Vaccinia virus (strain Western Reserve) GN=VACWR017 PE=4 SV=1	MULTI-MSMS	20100726_Velos1_TaGe_SA_HeLa_1	1	HeLa-2	599.84	2	599.843	1197.67	47377	-4.5572	0.40186	-4.1553	599.843	114.28	21.845	0.58517	114.28	113.98	114.57	0	NA	0	0	0	0.01938	1	25879	47.844	13.312	1	3413700
LLLDSGTNPLR	11	Unmodified	_LLLDSGTNPLR_					0	0	0	P17359	P17359	P17359			>sp|P17359|V017_VACCW Uncharacterized protein 17 OS=Vaccinia virus (strain Western Reserve) GN=VACWR017 PE=4 SV=1	MULTI-MSMS	20100726_Velos1_TaGe_SA_HeLa_3	3	HeLa-2	599.84	2	599.843	1197.67	46329.6	-1.4455	-0.28641	-1.7319	599.843	118.3	22.453	0.6805	118.3	118.01	118.69	0	NA	0	0	0	0.069813	1	22247	34.755	9.9167	1	427300
LLLDSGTNPLR	11	Unmodified	_LLLDSGTNPLR_					0	0	0	P17359	P17359	P17359			>sp|P17359|V017_VACCW Uncharacterized protein 17 OS=Vaccinia virus (strain Western Reserve) GN=VACWR017 PE=4 SV=1	MULTI-MSMS	20100726_Velos1_TaGe_SA_HepG2_1	1	HepG2-2	599.84	2	599.843	1197.67	49342.9	-3.6044	-0.0047748	-3.6092	599.843	109.87	21.173	0.46191	109.87	109.66	110.12	-7.6294e-06	NA	0	0	0	0.03741	1	25070	41.399	5.8884	1	4268200
LLLDSGTNPLR	11	Unmodified	_LLLDSGTNPLR_					0	0	0	P17359	P17359	P17359			>sp|P17359|V017_VACCW Uncharacterized protein 17 OS=Vaccinia virus (strain Western Reserve) GN=VACWR017 PE=4 SV=1	MULTI-MSMS	20100730_Velos1_TaGe_SA_Jurkat_01	1	Jurkat-2	599.84	2	599.843	1197.67	47773.2	-3.4912	0.26781	-3.2234	599.843	118.34	22.453	0.78842	118.34	118	118.79	7.6294e-06	NA	0	0	0	0.0039819	1	25075	61.353	16.217	1	2925200
LLLDSGTNPLR	11	Unmodified	_LLLDSGTNPLR_					0	0	0	P17359	P17359	P17359			>sp|P17359|V017_VACCW Uncharacterized protein 17 OS=Vaccinia virus (strain Western Reserve) GN=VACWR017 PE=4 SV=1	MULTI-MSMS	20100801_Velos1_TaGe_SA_RKO_01	1	RKO-2	600.34	2	599.843	1197.67	48455.1	-3.5249	-0.50763	-4.0325	599.843	105.23	20.469	0.96109	105.23	104.79	105.76	-7.6294e-06	NA	0	0	0	0.0024424	1	22884	67.334	22.197	1	1780800
LLLDSGTNPLR	11	Unmodified	_LLLDSGTNPLR_					0	0	0	P17359	P17359	P17359			>sp|P17359|V017_VACCW Uncharacterized protein 17 OS=Vaccinia virus (strain Western Reserve) GN=VACWR017 PE=4 SV=1	MULTI-MSMS	20101210_Velos1_AnWe_SA_MCF7_2	2	MCF7-3	599.85	2	599.843	1197.67	48534.2	1.9506	0.033118	1.9837	599.843	110	22.335	0.45509	110	109.71	110.16	7.6294e-06	NA	0	0	0	0.026064	1	25241	44.543	17.061	1	621900
LLLDSGTNPLR	11	Unmodified	_LLLDSGTNPLR_					0	0	0	P17359	P17359	P17359			>sp|P17359|V017_VACCW Uncharacterized protein 17 OS=Vaccinia virus (strain Western Reserve) GN=VACWR017 PE=4 SV=1	MULTI-MSMS	20101210_Velos1_AnWe_SA_U2OS_1	1	U2OS-3	599.84	2	599.843	1197.67	46285.9	1.1787	-1.3113	-0.13265	599.844	107.84	21.976	0.96467	107.84	107.3	108.26	0	NA	0	0	0	0.0024889	1	31754	67.153	22.836	1	17649000
LLLDSGTNPLR	11	Unmodified	_LLLDSGTNPLR_					0	0	0	P17359	P17359	P17359			>sp|P17359|V017_VACCW Uncharacterized protein 17 OS=Vaccinia virus (strain Western Reserve) GN=VACWR017 PE=4 SV=1	MULTI-MSMS	20101224_Velos1_TaGe_SA_HepG2_1	1	HepG2-3	599.84	2	599.843	1197.67	47891.2	0.82399	-0.69496	0.12904	599.843	113	22.832	1.6462	113	112.09	113.74	7.6294e-06	NA	0	0	0	0.0026324	1	28249	66.595	1.2903	1	15821000
LLLDSGTNPLR	11	Unmodified	_LLLDSGTNPLR_					0	0	0	P17359	P17359	P17359			>sp|P17359|V017_VACCW Uncharacterized protein 17 OS=Vaccinia virus (strain Western Reserve) GN=VACWR017 PE=4 SV=1	MULTI-MSMS	20101224_Velos1_TaGe_SA_HepG2_2	2	HepG2-3	599.84	2	599.843	1197.67	47159.9	0.89902	-1.0487	-0.14966	599.843	117.27	23.544	0.826	117.27	116.91	117.74	-7.6294e-06	NA	0	0	0	0.032346	1	24459	42.802	7.261	1	2870500
LLLDSGTNPLR	11	Unmodified	_LLLDSGTNPLR_					0	0	0	P17359	P17359	P17359			>sp|P17359|V017_VACCW Uncharacterized protein 17 OS=Vaccinia virus (strain Western Reserve) GN=VACWR017 PE=4 SV=1	MSMS	20101227_Velos1_TaGe_SA_HEK293_01	1	HEK293-3	599.85	2	599.843	1197.67	NA	NA	NA	NA	NA	107.59	21.931	1	107.59	107.09	108.09	0	NA	0	0	0	0.052119	1	29862	47.844	7.9955	1	NA
LLLLSSVRPAIIPTEEQQQQQEEAR	25	Unmodified	_LLLLSSVRPAIIPTEEQQQQQEEAR_					0	0	0	P03246	P03246	P03246			>sp|P03246|E1BS_ADE05 E1B protein, small T-antigen OS=Human adenovirus C serotype 5 PE=1 SV=1	MULTI-MSMS	20100609_Velos1_TaGe_SA_293_2	2	HEK293-1	959.85	3	959.521	2875.54	21572	-4.1711	-1.1263	-5.2974	959.854	151.41	27.076	0.70424	151.41	151.11	151.81	0	NA	0	0	0	0	1	22975	257.2	236.31	1	1672100
LLLLSSVRPAIIPTEEQQQQQEEAR	25	Unmodified	_LLLLSSVRPAIIPTEEQQQQQEEAR_					0	0	0	P03246	P03246	P03246			>sp|P03246|E1BS_ADE05 E1B protein, small T-antigen OS=Human adenovirus C serotype 5 PE=1 SV=1	MULTI-MSMS	20100609_Velos1_TaGe_SA_293_6	6	HEK293-1	959.85	3	959.521	2875.54	21286.3	-5.0322	1.1681	-3.8641	960.191	148.1	26.627	0.35583	148.1	147.88	148.24	0	NA	0	0	0	1.3347e-241	1	18474	227.3	216.83	1	1331700
LLLLSSVRPAIIPTEEQQQQQEEAR	25	Unmodified	_LLLLSSVRPAIIPTEEQQQQQEEAR_					0	0	0	P03246	P03246	P03246			>sp|P03246|E1BS_ADE05 E1B protein, small T-antigen OS=Human adenovirus C serotype 5 PE=1 SV=1	MULTI-MSMS	20100723_Velos1_TaGe_SA_Hek293_01	1	HEK293-2	959.85	3	959.521	2875.54	37585.3	-0.71568	-0.086703	-0.80238	959.855	122.47	23.085	0.90292	122.47	122.02	122.93	0	NA	0	0	0	2.4834e-34	1	30168	117.62	111.26	1	60128000
LLLLSSVRPAIIPTEEQQQQQEEAR	25	Unmodified	_LLLLSSVRPAIIPTEEQQQQQEEAR_					0	0	0	P03246	P03246	P03246			>sp|P03246|E1BS_ADE05 E1B protein, small T-antigen OS=Human adenovirus C serotype 5 PE=1 SV=1	MULTI-MSMS	20100723_Velos1_TaGe_SA_Hek293_05	5	HEK293-2	959.86	3	959.521	2875.54	38352.8	-0.38075	-0.0086869	-0.38944	959.855	141.92	26.027	1.1121	141.92	141.52	142.63	0	NA	0	0	0	1.7656e-34	1	27841	119.83	118.91	1	6011800
LLLLSSVRPAIIPTEEQQQQQEEAR	25	Unmodified	_LLLLSSVRPAIIPTEEQQQQQEEAR_					0	0	0	P03246	P03246	P03246			>sp|P03246|E1BS_ADE05 E1B protein, small T-antigen OS=Human adenovirus C serotype 5 PE=1 SV=1	MULTI-MSMS	20100723_Velos1_TaGe_SA_Hek293_05	5	HEK293-2	720.14	4	719.892	2875.54	43930.4	-0.89242	-0.050103	-0.94252	720.143	141.92	26.027	0.65408	141.92	141.57	142.23	0	NA	0	0	0	6.9238e-35	1	27884	123.12	116.76	1	2677600
LLLLSSVRPAIIPTEEQQQQQEEAR	25	Unmodified	_LLLLSSVRPAIIPTEEQQQQQEEAR_					0	0	0	P03246	P03246	P03246			>sp|P03246|E1BS_ADE05 E1B protein, small T-antigen OS=Human adenovirus C serotype 5 PE=1 SV=1	MULTI-MSMS	20101227_Velos1_TaGe_SA_HEK293_01	1	HEK293-3	720.14	4	719.892	2875.54	43625.2	1.3698	-0.18856	1.1812	720.394	116.19	23.367	1.3304	116.19	115.82	117.15	0	NA	0	0	0	2.3935e-56	1	32059	137.45	131.09	1	14501000
LLLMLMSVVVGR	12	2 Oxidation (M)	_LLLM(ox)LM(ox)SVVVGR_	LLLM(1)LM(1)SVVVGR		LLLM(57.84)LM(57.84)SVVVGR		0	2	0	P19288	P19288	P19288			>sp|P19288|YORD_TTV1K Uncharacterized 15.4 kDa protein OS=Thermoproteus tenax virus 1 (strain KRA1) PE=4 SV=1	MULTI-MSMS	20101210_Velos1_AnWe_SA_U2OS_4	4	U2OS-3	681.9	2	681.896	1361.78	44663.2	1.9942	0.067177	2.0614	681.896	141.48	27.579	0.6825	141.48	141.18	141.86	0	NA	0	0	0	0.0042929	1	33250	57.836	7.5524	1	3606000
LLSSFTPR	8	Unmodified	_LLSSFTPR_					0	0	0	P0C6X9	P0C6X9	P0C6X9			>sp|P0C6X9|R1AB_CVMA5 Replicase polyprotein 1ab OS=Murine coronavirus (strain A59) GN=rep PE=1 SV=1	MULTI-MSMS	20100609_Velos1_TaGe_SA_293_1	1	HEK293-1	460.76	2	460.764	919.513	30545	-4.2075	0.44123	-3.7662	460.764	59.205	14.603	0.42701	59.205	58.995	59.422	-3.8147e-06	NA	0	0	0	0.05663	1	13302	47.574	3.8051	1	19063000
LLTVGHPYFNIYDVQSAK	18	Unmodified	_LLTVGHPYFNIYDVQSAK_					0	0	0	P36734	P36734	P36734			>sp|P36734|VL1_HPV14 Major capsid protein L1 OS=Human papillomavirus type 14 GN=L1 PE=3 SV=1	MULTI-MSMS	20100611_Velos1_TaGe_SA_HepG2_1	1	HepG2-1	689.36	3	689.03	2064.07	27181.1	-6.0725	-0.52604	-6.5985	689.363	112.43	21.807	0.32616	112.43	112.28	112.6	7.6294e-06	NA	0	0	0	0.0012232	1	26469	59.513	20.37	1	2173900
LLTVGHPYFNIYDVQSAK	18	Unmodified	_LLTVGHPYFNIYDVQSAK_					0	0	0	P36734	P36734	P36734			>sp|P36734|VL1_HPV14 Major capsid protein L1 OS=Human papillomavirus type 14 GN=L1 PE=3 SV=1	MULTI-MSMS	20101224_Velos1_TaGe_SA_HepG2_4	4	HepG2-3	689.03	3	689.03	2064.07	43923	0.85236	-0.75162	0.10074	689.364	116.9	23.486	0.49416	116.9	116.63	117.12	7.6294e-06	NA	0	0	0	0.010665	1	19892	41.871	28.039	1	526410
LNIVHDIVEPCMPVRR	16	Oxidation (M)	_LNIVHDIVEPCM(ox)PVRR_	LNIVHDIVEPCM(1)PVRR		LNIVHDIVEPCM(63.71)PVRR		0	1	0	P21046;P21606;Q01478;Q01483	P21046	P21046			>sp|P21046|E5_VACCC Protein E5 OS=Vaccinia virus (strain Copenhagen) GN=E5R PE=2 SV=2;>sp|P21606|E5_VACCW Protein E5 OS=Vaccinia virus (strain Western Reserve) GN=VACWR061 PE=1 SV=1;>sp|Q01478|E5_VACCD Protein E5 OS=Vaccinia virus (strain Dairen I) GN=E5R	MULTI-MSMS	20101210_Velos1_AnWe_SA_U2OS_1	1	U2OS-3	655.68	3	655.345	1963.01	45610.1	1.884	1.4737	3.3577	655.346	155.68	29.945	0.74477	155.68	155.28	156.02	-1.5259e-05	NA	0	0	0	0.00044222	1	44251	63.709	7.868	1	6763200
LNIVHDIVEPCMPVRR	16	Oxidation (M)	_LNIVHDIVEPCM(ox)PVRR_	LNIVHDIVEPCM(1)PVRR		LNIVHDIVEPCM(44.81)PVRR		0	1	0	P21046;P21606;Q01478;Q01483	P21046	P21046			>sp|P21046|E5_VACCC Protein E5 OS=Vaccinia virus (strain Copenhagen) GN=E5R PE=2 SV=2;>sp|P21606|E5_VACCW Protein E5 OS=Vaccinia virus (strain Western Reserve) GN=VACWR061 PE=1 SV=1;>sp|Q01478|E5_VACCD Protein E5 OS=Vaccinia virus (strain Dairen I) GN=E5R	MULTI-MSMS	20101210_Velos1_AnWe_SA_U2OS_2	2	U2OS-3	655.68	3	655.345	1963.01	45980.1	1.2643	0.11623	1.3806	655.68	156.68	30.118	0.81158	156.68	156.38	157.19	1.5259e-05	NA	0	0	0	0.0062612	1	39417	44.807	8.3263	1	3973200
LNMSQIGWDGIK	12	Unmodified	_LNMSQIGWDGIK_					0	0	0	P17765	P17765	P17765			>sp|P17765|POLG_BYMV Genome polyprotein OS=Bean yellow mosaic virus PE=3 SV=2	MULTI-MSMS	20101224_Velos1_TaGe_SA_HeLa_02	2	HeLa-3	341.18	4	341.178	1360.68	63189.9	1.0155	0.29157	1.3071	341.177	83.248	17.875	0.53925	83.248	82.932	83.471	7.6294e-06	NA	0	0	0	0.059834	1	17988	34	6.5724	1	1545000
LNMSQIGWDGIK	12	Unmodified	_LNMSQIGWDGIK_					0	0	0	P17765	P17765	P17765			>sp|P17765|POLG_BYMV Genome polyprotein OS=Bean yellow mosaic virus PE=3 SV=2	MULTI-MSMS	20101224_Velos1_TaGe_SA_HeLa_02	2	HeLa-3	454.57	3	454.568	1360.68	51005	0.96312	-0.12401	0.8391	454.568	83.241	17.875	0.78017	83.241	82.786	83.567	0	NA	0	0	0	0.032849	1	18035	39.561	11.595	1	3406000
LNTRLTLILMLIAVFLIFMVLIGTGIVHFPPPPTK	35	2 Oxidation (M),3 Phospho (STY)	_LNT(ph)RLT(ph)LILM(ox)LIAVFLIFM(ox)VLIGT(ph)GIVHFPPPPTK_	LNTRLTLILM(1)LIAVFLIFM(1)VLIGTGIVHFPPPPTK	LNT(0.75)RLT(0.75)LILMLIAVFLIFMVLIGT(0.75)GIVHFPPPPT(0.75)K	LNTRLTLILM(3.25)LIAVFLIFM(3.25)VLIGTGIVHFPPPPTK	LNT(0)RLT(0)LILMLIAVFLIFMVLIGT(0)GIVHFPPPPT(0)K	0	2	3	Q3V4Q9	Q3V4Q9	Q3V4Q9			>sp|Q3V4Q9|Y277_ATV Uncharacterized protein ORF277 OS=Acidianus two-tailed virus PE=4 SV=1	MULTI-MSMS	20100721_Velos1_TaGe_SA_U2OS_5	5	U2OS-2	1041.55	4	1041.05	4160.18	36213.4	0.40708	0.42165	0.82874	1041.55	207.77	95	2.8863	207.77	206.66	209.54	0	NA	0	0	0	0.1237	3	38675	3.2522	0.63014	4	428740
LQAEEPVTK	9	Unmodified	_LQAEEPVTK_					0	0	0	P18050;P18551;P25218;Q6DLH8;Q6S6T9	P18050	P18050			>sp|P18050|GB_EHV1 Envelope glycoprotein B OS=Equine herpesvirus 1 (strain HVS25A) GN=gB PE=3 SV=1;>sp|P18551|GB_EHV1A Envelope glycoprotein B OS=Equine herpesvirus 1 (strain AB1) GN=gB PE=3 SV=1;>sp|P25218|GB_EHV1D Envelope glycoprotein B OS=Equine herpes	MULTI-MSMS	20101210_Velos1_AnWe_SA_MCF7_2	2	MCF7-3	507.78	2	507.777	1013.54	51527.4	1.3107	-1.292	0.018758	507.776	64.45	14.744	0.42192	64.45	64.311	64.733	7.6294e-06	NA	0	0	0	0.016506	1	13221	56.916	17.611	1	75606000
LQAEEPVTK	9	Unmodified	_LQAEEPVTK_					0	0	0	P18050;P18551;P25218;Q6DLH8;Q6S6T9	P18050	P18050			>sp|P18050|GB_EHV1 Envelope glycoprotein B OS=Equine herpesvirus 1 (strain HVS25A) GN=gB PE=3 SV=1;>sp|P18551|GB_EHV1A Envelope glycoprotein B OS=Equine herpesvirus 1 (strain AB1) GN=gB PE=3 SV=1;>sp|P25218|GB_EHV1D Envelope glycoprotein B OS=Equine herpes	MULTI-MSMS	20101210_Velos1_AnWe_SA_MCF7_3	3	MCF7-3	507.78	2	507.777	1013.54	52425.9	0.39459	-0.30271	0.091875	507.777	63.85	14.639	0.57008	63.85	63.576	64.146	0	NA	0	0	0	0.050861	1	12791	43.492	14.536	1	3876400
LQAEEPVTK	9	Unmodified	_LQAEEPVTK_					0	0	0	P18050;P18551;P25218;Q6DLH8;Q6S6T9	P18050	P18050			>sp|P18050|GB_EHV1 Envelope glycoprotein B OS=Equine herpesvirus 1 (strain HVS25A) GN=gB PE=3 SV=1;>sp|P18551|GB_EHV1A Envelope glycoprotein B OS=Equine herpesvirus 1 (strain AB1) GN=gB PE=3 SV=1;>sp|P25218|GB_EHV1D Envelope glycoprotein B OS=Equine herpes	MSMS	20101224_Velos1_TaGe_SA_HeLa_02	2	HeLa-3	507.78	2	507.777	1013.54	NA	NA	NA	NA	NA	58.085	13.681	1	58.085	57.585	58.585	0	NA	0	0	0	0.00092509	1	12043	117.89	55.175	1	NA
LQPTINTLK	9	Unmodified	_LQPTINTLK_					0	0	0	P07659	P07659	P07659			>sp|P07659|RPOL_BPT3 DNA-directed RNA polymerase OS=Enterobacteria phage T3 GN=1 PE=3 SV=1	MULTI-MSMS	20101222_Velos1_TaGe_SA_K562_02	2	K562-3	514.31	2	514.311	1026.61	50820.6	0.0047911	-0.49813	-0.49334	514.311	170.19	32.367	0.19815	170.19	170.1	170.3	0	NA	0	0	0	0.040274	1	23655	45.997	28.971	1	98628
LQSSPPRGPQSDR	13	Phospho (STY)	_LQSSPPRGPQS(ph)DR_		LQSS(0.104)PPRGPQS(0.896)DR		LQS(-44.22)S(-9.36)PPRGPQS(9.36)DR	0	0	1	P20130	P20130	P20130			>sp|P20130|P69_OYMV 66 kDa protein OS=Ononis yellow mosaic virus PE=3 SV=1	MSMS	20101224_Velos1_TaGe_SA_HepG2_1	1	HepG2-3	752.85	2	752.849	1503.68	NA	NA	NA	NA	NA	27.035	8.5058	1	27.035	26.535	27.535	0	NA	0	0	0	0.057305	1	5232	74.76	29.503	3	NA
LSDEDIEK	8	Unmodified	_LSDEDIEK_					0	0	0	P0C6V7;P0C6F3	P0C6V7	P0C6V7			>sp|P0C6V7|R1AB_BEV Replicase polyprotein 1ab OS=Berne virus GN=rep PE=1 SV=1;>sp|P0C6F3|R1A_BEV Replicase polyprotein 1a OS=Berne virus GN=1a PE=1 SV=1	MULTI-MSMS	20100719_Velos1_TaGe_SA_MCF7_05	5	MCF7-2	474.73	2	474.73	947.445	53107.7	0.71788	-0.40003	0.31785	474.73	45.593	11.444	0.461	45.593	45.459	45.92	0	NA	0	0	0	0.023686	1	5863	60.436	2.8468	1	31786000
LSDEDIEK	8	Unmodified	_LSDEDIEK_					0	0	0	P0C6V7;P0C6F3	P0C6V7	P0C6V7			>sp|P0C6V7|R1AB_BEV Replicase polyprotein 1ab OS=Berne virus GN=rep PE=1 SV=1;>sp|P0C6F3|R1A_BEV Replicase polyprotein 1a OS=Berne virus GN=1a PE=1 SV=1	MULTI-MSMS	20100721_Velos1_TaGe_SA_A549_04	4	A549-2	474.73	2	474.73	947.445	54159.8	0.33581	-0.087312	0.24849	474.73	45.515	11.432	0.502	45.515	45.344	45.846	0	NA	0	0	0	0.048367	1	5895	50.04	2.4375	1	25976000
LSDEDIEK	8	Unmodified	_LSDEDIEK_					0	0	0	P0C6V7;P0C6F3	P0C6V7	P0C6V7			>sp|P0C6V7|R1AB_BEV Replicase polyprotein 1ab OS=Berne virus GN=rep PE=1 SV=1;>sp|P0C6F3|R1A_BEV Replicase polyprotein 1a OS=Berne virus GN=1a PE=1 SV=1	MULTI-MSMS	20100721_Velos1_TaGe_SA_U2OS_5	5	U2OS-2	474.73	2	474.73	947.445	53689.9	0.41289	-0.80424	-0.39135	474.729	45.314	11.406	0.63025	45.314	45.151	45.782	0	NA	0	0	0	0.07741	1	5795	43.083	4.1205	1	35378000
LSDEDIEK	8	Unmodified	_LSDEDIEK_					0	0	0	P0C6V7;P0C6F3	P0C6V7	P0C6V7			>sp|P0C6V7|R1AB_BEV Replicase polyprotein 1ab OS=Berne virus GN=rep PE=1 SV=1;>sp|P0C6F3|R1A_BEV Replicase polyprotein 1a OS=Berne virus GN=1a PE=1 SV=1	MULTI-MSMS	20100723_Velos1_TaGe_SA_Gamg_3	3	GAMG-2	474.73	2	474.73	947.445	53482.2	-0.21372	0.38754	0.17383	474.73	44.754	11.317	0.38091	44.754	44.603	44.984	0	NA	0	0	0	0.07741	1	6192	43.083	5.534	1	8204500
LSDEDIEK	8	Unmodified	_LSDEDIEK_					0	0	0	P0C6V7;P0C6F3	P0C6V7	P0C6V7			>sp|P0C6V7|R1AB_BEV Replicase polyprotein 1ab OS=Berne virus GN=rep PE=1 SV=1;>sp|P0C6F3|R1A_BEV Replicase polyprotein 1a OS=Berne virus GN=1a PE=1 SV=1	MULTI-MSMS	20100723_Velos1_TaGe_SA_Gamg_4	4	GAMG-2	474.73	2	474.73	947.445	54123.6	0.21513	0.38692	0.60206	474.73	45.671	11.457	0.26617	45.671	45.553	45.819	0	NA	0	0	0	0.040185	1	6014	52.482	2.7668	1	12800000
LSDEDIEK	8	Unmodified	_LSDEDIEK_					0	0	0	P0C6V7;P0C6F3	P0C6V7	P0C6V7			>sp|P0C6V7|R1AB_BEV Replicase polyprotein 1ab OS=Berne virus GN=rep PE=1 SV=1;>sp|P0C6F3|R1A_BEV Replicase polyprotein 1a OS=Berne virus GN=1a PE=1 SV=1	MULTI-MSMS	20100723_Velos1_TaGe_SA_Gamg_5	5	GAMG-2	474.73	2	474.73	947.445	52697.4	0.13858	-0.26854	-0.12996	474.729	45.811	11.478	0.507	45.811	45.52	46.027	0	NA	0	0	0	0.046469	1	5866	50.607	9.5777	1	16934000
LSDEDIEK	8	Unmodified	_LSDEDIEK_					0	0	0	P0C6V7;P0C6F3	P0C6V7	P0C6V7			>sp|P0C6V7|R1AB_BEV Replicase polyprotein 1ab OS=Berne virus GN=rep PE=1 SV=1;>sp|P0C6F3|R1A_BEV Replicase polyprotein 1a OS=Berne virus GN=1a PE=1 SV=1	MULTI-MSMS	20100723_Velos1_TaGe_SA_Hek293_02	2	HEK293-2	474.73	2	474.73	947.445	53634.5	0.25134	-0.23408	0.017259	474.729	44.929	11.347	0.3375	44.929	44.733	45.07	0	NA	0	0	0	0.048367	1	6413	50.04	2.2169	1	13939000
LSDEDIEK	8	Unmodified	_LSDEDIEK_					0	0	0	P0C6V7;P0C6F3	P0C6V7	P0C6V7			>sp|P0C6V7|R1AB_BEV Replicase polyprotein 1ab OS=Berne virus GN=rep PE=1 SV=1;>sp|P0C6F3|R1A_BEV Replicase polyprotein 1a OS=Berne virus GN=1a PE=1 SV=1	MULTI-MSMS	20100723_Velos1_TaGe_SA_Hek293_03	3	HEK293-2	474.73	2	474.73	947.445	53609.5	0.8915	-0.2424	0.6491	474.729	44.982	11.357	0.49866	44.982	44.863	45.361	0	NA	0	0	0	0.048367	1	6510	50.04	9.6887	1	59259000
LSDEDIEK	8	Unmodified	_LSDEDIEK_					0	0	0	P0C6V7;P0C6F3	P0C6V7	P0C6V7			>sp|P0C6V7|R1AB_BEV Replicase polyprotein 1ab OS=Berne virus GN=rep PE=1 SV=1;>sp|P0C6F3|R1A_BEV Replicase polyprotein 1a OS=Berne virus GN=1a PE=1 SV=1	MULTI-MSMS	20100723_Velos1_TaGe_SA_Hek293_04	4	HEK293-2	474.73	2	474.73	947.445	52846	0.66359	1.6859	2.3495	474.731	45.689	11.458	0.34033	45.689	45.566	45.906	-3.8147e-06	NA	0	0	0	0.054255	2	6182	48.283	5.2169	1	53760000
LSDEDIEK	8	Unmodified	_LSDEDIEK_					0	0	0	P0C6V7;P0C6F3	P0C6V7	P0C6V7			>sp|P0C6V7|R1AB_BEV Replicase polyprotein 1ab OS=Berne virus GN=rep PE=1 SV=1;>sp|P0C6F3|R1A_BEV Replicase polyprotein 1a OS=Berne virus GN=1a PE=1 SV=1	MULTI-MSMS	20100723_Velos1_TaGe_SA_Hek293_05	5	HEK293-2	474.73	2	474.73	947.445	53581.9	2.4087	1.909	4.3177	474.731	46.087	11.524	0.50733	46.087	45.984	46.491	0	NA	0	0	0	0.048367	1	6507	50.04	9.6887	1	54798000
LSDEDIEK	8	Unmodified	_LSDEDIEK_					0	0	0	P0C6V7;P0C6F3	P0C6V7	P0C6V7			>sp|P0C6V7|R1AB_BEV Replicase polyprotein 1ab OS=Berne virus GN=rep PE=1 SV=1;>sp|P0C6F3|R1A_BEV Replicase polyprotein 1a OS=Berne virus GN=1a PE=1 SV=1	MULTI-MSMS	20100726_Velos1_TaGe_SA_HepG2_3	3	HepG2-2	474.73	2	474.73	947.445	54280.6	-0.62863	0.46068	-0.16795	474.73	43.152	11.076	0.27767	43.152	43.027	43.305	0	NA	0	0	0	0.020963	1	5418	62.546	3.1965	1	6714800
LSDEDIEK	8	Unmodified	_LSDEDIEK_					0	0	0	P0C6V7;P0C6F3	P0C6V7	P0C6V7			>sp|P0C6V7|R1AB_BEV Replicase polyprotein 1ab OS=Berne virus GN=rep PE=1 SV=1;>sp|P0C6F3|R1A_BEV Replicase polyprotein 1a OS=Berne virus GN=1a PE=1 SV=1	MULTI-MSMS	20100730_Velos1_TaGe_SA_Jurkat_03	3	Jurkat-2	474.73	2	474.73	947.445	53087.4	0.25658	-1.0732	-0.8166	474.729	46.173	11.535	0.46192	46.173	45.974	46.436	-3.8147e-06	NA	0	0	0	0.018323	1	5624	65.246	3.5674	1	1552300
LSDEDIEK	8	Unmodified	_LSDEDIEK_					0	0	0	P0C6V7;P0C6F3	P0C6V7	P0C6V7			>sp|P0C6V7|R1AB_BEV Replicase polyprotein 1ab OS=Berne virus GN=rep PE=1 SV=1;>sp|P0C6F3|R1A_BEV Replicase polyprotein 1a OS=Berne virus GN=1a PE=1 SV=1	MULTI-MSMS	20100805_Velos1_TaGe_SA_RKO_05	5	RKO-2	474.73	2	474.73	947.445	53655.8	0.12318	-0.11188	0.011307	474.73	17.258	7.1594	0.37658	17.258	17.12	17.497	0	NA	0	0	0	0.023686	1	2771	60.436	2.8379	1	58411000
LSDEDIEK	8	Unmodified	_LSDEDIEK_					0	0	0	P0C6V7;P0C6F3	P0C6V7	P0C6V7			>sp|P0C6V7|R1AB_BEV Replicase polyprotein 1ab OS=Berne virus GN=rep PE=1 SV=1;>sp|P0C6F3|R1A_BEV Replicase polyprotein 1a OS=Berne virus GN=1a PE=1 SV=1	MULTI-MSMS	20101227_Velos1_TaGe_SA_HEK293_06	6	HEK293-3	474.73	2	474.73	947.445	51378.3	1.5428	-0.29689	1.2459	474.729	47.352	11.888	1.2804	47.352	46.47	47.75	0	NA	0	0	0	0.050056	1	7821	49.536	4.5138	1	145820
LSELWK	6	Unmodified	_LSELWK_					0	0	0	P09302	P09302	P09302			>sp|P09302|PORTL_VZVD Portal protein 54 OS=Varicella-zoster virus (strain Dumas) GN=54 PE=3 SV=1	MULTI-MSMS	20100723_Velos1_TaGe_SA_Hek293_02	2	HEK293-2	388.22	2	388.221	774.428	60164.8	-0.54473	0.50552	-0.039211	388.221	79.643	16.603	1.0577	79.643	79.069	80.127	0	NA	0	0	0	0.11821	1	15952	57.074	3.6076	1	2789800
LSLEMSMGCCILLVKSK	17	Oxidation (M)	_LSLEM(ox)SMGCCILLVKSK_	LSLEM(0.602)SM(0.398)GCCILLVKSK		LSLEM(1.79)SM(-1.79)GCCILLVKSK		0	1	0	O55767	O55767	O55767			>sp|O55767|VF179_IIV6 Uncharacterized protein 179R OS=Invertebrate iridescent virus 6 GN=IIV6-179R PE=4 SV=1	MULTI-MSMS	20101223_Velos1_TaGe_SA_RKO_05	5	RKO-3	662.67	3	662.336	1983.99	45019.7	1.3048	0.24939	1.5542	662.67	131.32	25.885	0.56958	131.32	130.92	131.49	0	NA	0	0	0	6.226e-08	1	18089	101.36	79.823	2	6567600
LSPSPTAPILPSGPSTQPPPR	21	Unmodified	_LSPSPTAPILPSGPSTQPPPR_					0	0	0	P03336;P03331	P03336	P03336			>sp|P03336|GAG_MLVAV Gag polyprotein OS=AKV murine leukemia virus GN=gag PE=1 SV=3;>sp|P03331|GAG_FRSF5 Gag polyprotein OS=Friend spleen focus-forming virus (isolate 502) GN=gag PE=3 SV=3	MULTI-MSMS	20100618_Velos1_TaGe_SA_LanCap_1	1	LanCap-1	1049.56	2	1049.07	2096.13	20632.9	-8.0904	0.36154	-7.7289	1049.57	108.69	21.302	1.8772	108.69	107.94	109.81	7.6294e-06	NA	0	0	0	0.010544	1	23899	36.481	27.065	1	71930000
LSPSPTAPILPSGPSTQPPPR	21	Unmodified	_LSPSPTAPILPSGPSTQPPPR_					0	0	0	P03336;P03331	P03336	P03336			>sp|P03336|GAG_MLVAV Gag polyprotein OS=AKV murine leukemia virus GN=gag PE=1 SV=3;>sp|P03331|GAG_FRSF5 Gag polyprotein OS=Friend spleen focus-forming virus (isolate 502) GN=gag PE=3 SV=3	MULTI-MSMS	20100618_Velos1_TaGe_SA_LanCap_1	1	LanCap-1	700.05	3	699.716	2096.13	25640.5	-8.0224	-0.16889	-8.1913	700.05	108.7	21.302	1.6424	108.7	107.87	109.52	7.6294e-06	NA	0	0	0	0.00032117	1	23951	62.002	56.91	1	33100000
LSPSPTAPILPSGPSTQPPPR	21	Unmodified	_LSPSPTAPILPSGPSTQPPPR_					0	0	0	P03336;P03331	P03336	P03336			>sp|P03336|GAG_MLVAV Gag polyprotein OS=AKV murine leukemia virus GN=gag PE=1 SV=3;>sp|P03331|GAG_FRSF5 Gag polyprotein OS=Friend spleen focus-forming virus (isolate 502) GN=gag PE=3 SV=3	MULTI-MSMS	20100719_Velos1_TaGe_SA_LnCap_1	1	LanCap-2	1049.57	2	1049.07	2096.13	36398.2	-1.3055	-0.28803	-1.5935	1049.57	83.834	17.234	1.4833	83.834	83.13	84.614	7.6294e-06	NA	0	0	0	4.4065e-10	1	18420	99.508	93.798	1	326650000
LSPSPTAPILPSGPSTQPPPR	21	Unmodified	_LSPSPTAPILPSGPSTQPPPR_					0	0	0	P03336;P03331	P03336	P03336			>sp|P03336|GAG_MLVAV Gag polyprotein OS=AKV murine leukemia virus GN=gag PE=1 SV=3;>sp|P03331|GAG_FRSF5 Gag polyprotein OS=Friend spleen focus-forming virus (isolate 502) GN=gag PE=3 SV=3	MULTI-MSMS	20100719_Velos1_TaGe_SA_LnCap_1	1	LanCap-2	700.05	3	699.716	2096.13	45103.7	-1.7813	-0.20488	-1.9862	700.05	83.864	17.24	1.292	83.864	83.207	84.499	-7.6294e-06	NA	0	0	0	0.00071249	2	18486	56.529	50.819	1	137120000
LSPSPTAPILPSGPSTQPPPR	21	Unmodified	_LSPSPTAPILPSGPSTQPPPR_					0	0	0	P03336;P03331	P03336	P03336			>sp|P03336|GAG_MLVAV Gag polyprotein OS=AKV murine leukemia virus GN=gag PE=1 SV=3;>sp|P03331|GAG_FRSF5 Gag polyprotein OS=Friend spleen focus-forming virus (isolate 502) GN=gag PE=3 SV=3	MULTI-MSMS	20101210_Velos1_AnWe_SA_LnCap_1	1	LanCap-3	700.05	3	699.716	2096.13	44439.5	1.8397	0.11751	1.9572	700.05	78.263	17.044	1.8088	78.263	77.432	79.241	0	NA	0	0	0	0.00024375	1	22124	67.579	60.673	1	91519000
LSPSPTAPILPSGPSTQPPPR	21	Unmodified	_LSPSPTAPILPSGPSTQPPPR_					0	0	0	P03336;P03331	P03336	P03336			>sp|P03336|GAG_MLVAV Gag polyprotein OS=AKV murine leukemia virus GN=gag PE=1 SV=3;>sp|P03331|GAG_FRSF5 Gag polyprotein OS=Friend spleen focus-forming virus (isolate 502) GN=gag PE=3 SV=3	MULTI-MSMS	20101210_Velos1_AnWe_SA_LnCap_1	1	LanCap-3	1049.57	2	1049.07	2096.13	35382.8	2.6192	-0.030545	2.5887	1049.57	78.27	17.044	1.6492	78.27	77.47	79.119	0	NA	0	0	0	1.6853e-09	1	22138	94.632	77.702	1	55443000
LTEVTTQAR	9	Unmodified	_LTEVTTQAR_					0	0	0	P0CAB4	P0CAB4	P0CAB4			>sp|P0CAB4|VF249_ASFM2 Uncharacterized protein M1249L OS=African swine fever virus (isolate Tick/Malawi/Lil 20-1/1983) GN=Mal-068 PE=3 SV=1	MULTI-MSMS	20100609_Velos1_TaGe_SA_293_1	1	HEK293-1	509.78	2	509.78	1017.55	31349.5	-5.674	-2.4442	-8.1183	509.779	18.87	9.1468	0.2025	18.87	18.766	18.969	0	NA	0	0	0	0.0012269	1	2620	91.853	9.4009	1	15228000
LTEVTTQAR	9	Unmodified	_LTEVTTQAR_					0	0	0	P0CAB4	P0CAB4	P0CAB4			>sp|P0CAB4|VF249_ASFM2 Uncharacterized protein M1249L OS=African swine fever virus (isolate Tick/Malawi/Lil 20-1/1983) GN=Mal-068 PE=3 SV=1	MSMS	20101210_Velos1_AnWe_SA_LnCap_1	1	LanCap-3	340.19	3	340.189	1017.55	NA	NA	NA	NA	NA	14.503	6.4172	1	14.503	14.003	15.003	-9.5367e-07	NA	0	0	0	0.020828	1	2758	65.305	12.139	1	NA
LTEVTTQAR	9	Unmodified	_LTEVTTQAR_					0	0	0	P0CAB4	P0CAB4	P0CAB4			>sp|P0CAB4|VF249_ASFM2 Uncharacterized protein M1249L OS=African swine fever virus (isolate Tick/Malawi/Lil 20-1/1983) GN=Mal-068 PE=3 SV=1	MULTI-MSMS	20101227_Velos1_TaGe_SA_HEK293_03	3	HEK293-3	340.19	3	340.189	1017.55	65375.4	2.2681	-0.35473	1.9134	340.189	19.258	7.2127	0.40008	19.258	19.011	19.411	0	NA	0	0	0	0.042506	1	2754	45.161	10.44	1	957820
LTILASPEAIASVTIK	16	3 Phospho (STY)	_LT(ph)ILAS(ph)PEAIAS(ph)VTIK_		LT(0.992)ILAS(0.994)PEAIAS(0.97)VT(0.044)IK		LT(20.64)ILAS(21.85)PEAIAS(15.03)VT(-15.03)IK	0	0	3	Q3V4Q9	Q3V4Q9	Q3V4Q9			>sp|Q3V4Q9|Y277_ATV Uncharacterized protein ORF277 OS=Acidianus two-tailed virus PE=4 SV=1	MSMS	20101224_Velos1_TaGe_SA_HeLa_02	2	HeLa-3	622.96	3	622.96	1865.86	NA	NA	NA	NA	NA	55.101	13.184	1	55.101	54.601	55.601	0	NA	0	0	0	0.015427	1	11323	38.511	11.963	4	NA
LTLSEVTGQGLCVGAVPK	18	Unmodified	_LTLSEVTGQGLCVGAVPK_					0	0	0	P15073	P15073	P15073			>sp|P15073|ENV_MCFF Envelope glycoprotein OS=Mink cell focus-forming murine leukemia virus GN=env PE=3 SV=1	MULTI-MSMS	20100618_Velos1_TaGe_SA_LanCap_1	1	LanCap-1	914.99	2	914.995	1827.98	21940.7	-6.7141	-0.61674	-7.3309	914.995	144.18	26.098	4.7847	144.18	143.02	147.81	0	NA	0	0	0	0.023583	1	30436	34.909	29.367	1	49820000
LTLSEVTGQGLCVGAVPK	18	Unmodified	_LTLSEVTGQGLCVGAVPK_					0	0	0	P15073	P15073	P15073			>sp|P15073|ENV_MCFF Envelope glycoprotein OS=Mink cell focus-forming murine leukemia virus GN=env PE=3 SV=1	MULTI-MSMS	20100618_Velos1_TaGe_SA_LanCap_2	2	LanCap-1	914.99	2	914.995	1827.98	21965.3	-6.9794	-0.35845	-7.3378	914.995	144.21	26.102	2.4158	144.21	143.41	145.83	0	NA	0	0	0	0.010083	1	25609	42.338	31.076	1	21866000
LTLSEVTGQGLCVGAVPK	18	Unmodified	_LTLSEVTGQGLCVGAVPK_					0	0	0	P15073	P15073	P15073			>sp|P15073|ENV_MCFF Envelope glycoprotein OS=Mink cell focus-forming murine leukemia virus GN=env PE=3 SV=1	MULTI-MSMS	20100618_Velos1_TaGe_SA_LanCap_2	2	LanCap-1	610.33	3	610.333	1827.98	27136.7	-6.853	0.038966	-6.8141	610.333	144.1	26.093	2.3493	144.1	143.48	145.83	0	NA	0	0	0	0.0040254	1	25622	50.053	39.008	1	5223100
LTLSEVTGQGLCVGAVPK	18	Unmodified	_LTLSEVTGQGLCVGAVPK_					0	0	0	P15073	P15073	P15073			>sp|P15073|ENV_MCFF Envelope glycoprotein OS=Mink cell focus-forming murine leukemia virus GN=env PE=3 SV=1	MULTI-MSMS	20100618_Velos1_TaGe_SA_LanCap_3	3	LanCap-1	915.49	2	914.995	1827.98	22182.2	-8.0343	-0.6421	-8.6764	914.995	143.17	25.964	1.0418	143.17	142.73	143.77	1.5259e-05	NA	0	0	0	0.023583	1	23746	34.909	28.747	1	2795900
LTLSEVTGQGLCVGAVPK	18	Unmodified	_LTLSEVTGQGLCVGAVPK_					0	0	0	P15073	P15073	P15073			>sp|P15073|ENV_MCFF Envelope glycoprotein OS=Mink cell focus-forming murine leukemia virus GN=env PE=3 SV=1	MULTI-MSMS	20100618_Velos1_TaGe_SA_LanCap_6	6	LanCap-1	914.99	2	914.995	1827.98	22293.6	-6.6889	0.55656	-6.1323	914.996	143.35	25.992	0.49042	143.35	143.1	143.59	0	NA	0	0	0	0.016017	1	20547	37.583	26.925	1	2299100
LTLSEVTGQGLCVGAVPK	18	Unmodified	_LTLSEVTGQGLCVGAVPK_					0	0	0	P15073	P15073	P15073			>sp|P15073|ENV_MCFF Envelope glycoprotein OS=Mink cell focus-forming murine leukemia virus GN=env PE=3 SV=1	MULTI-MSMS	20100719_Velos1_TaGe_SA_LnCap_2	2	LanCap-2	610.34	3	610.333	1827.98	47086.1	-1.2498	-0.69982	-1.9497	610.332	122.65	23.111	1.068	122.65	122.22	123.29	0	NA	0	0	0	0.056701	1	27888	27.526	22.061	1	27672000
LTLSEVTGQGLCVGAVPK	18	Unmodified	_LTLSEVTGQGLCVGAVPK_					0	0	0	P15073	P15073	P15073			>sp|P15073|ENV_MCFF Envelope glycoprotein OS=Mink cell focus-forming murine leukemia virus GN=env PE=3 SV=1	MULTI-MSMS	20100719_Velos1_TaGe_SA_LnCap_3	3	LanCap-2	610.33	3	610.333	1827.98	47860.1	-1.6481	-0.48563	-2.1338	610.332	123.71	23.27	0.55708	123.71	123.37	123.93	0	NA	0	0	0	0.10279	1	26858	22.63	15.902	1	11170000
LTLSEVTGQGLCVGAVPK	18	Unmodified	_LTLSEVTGQGLCVGAVPK_					0	0	0	P15073	P15073	P15073			>sp|P15073|ENV_MCFF Envelope glycoprotein OS=Mink cell focus-forming murine leukemia virus GN=env PE=3 SV=1	MULTI-MSMS	20101210_Velos1_AnWe_SA_LnCap_1	1	LanCap-3	915.5	2	914.995	1827.98	37875.1	2.9047	-0.24174	2.663	914.996	109.8	22.303	2.3513	109.8	109.28	111.63	0	NA	0	0	0	4.6881e-38	2	30437	152.94	129.45	1	209710000
LTLSEVTGQGLCVGAVPK	18	Unmodified	_LTLSEVTGQGLCVGAVPK_					0	0	0	P15073	P15073	P15073			>sp|P15073|ENV_MCFF Envelope glycoprotein OS=Mink cell focus-forming murine leukemia virus GN=env PE=3 SV=1	MULTI-MSMS	20101210_Velos1_AnWe_SA_LnCap_1	1	LanCap-3	610.67	3	610.333	1827.98	45124.9	1.8012	-0.0023338	1.7988	610.667	212.43	5	0.33817	212.43	212.32	212.65	0	NA	0	0	0	0.0012061	1	51778	59.606	43.722	1	630280
LTLSEVTGQGLCVGAVPK	18	Unmodified	_LTLSEVTGQGLCVGAVPK_					0	0	0	P15073	P15073	P15073			>sp|P15073|ENV_MCFF Envelope glycoprotein OS=Mink cell focus-forming murine leukemia virus GN=env PE=3 SV=1	MULTI-MSMS	20101210_Velos1_AnWe_SA_LnCap_1	1	LanCap-3	915	2	914.995	1827.98	37439.1	2.9336	-0.75478	2.1788	914.995	212.42	5	0.18033	212.42	212.32	212.5	0	NA	0	0	0	3.8567e-13	1	51792	116.96	93.125	1	352680
LTLSEVTGQGLCVGAVPK	18	Unmodified	_LTLSEVTGQGLCVGAVPK_					0	0	0	P15073	P15073	P15073			>sp|P15073|ENV_MCFF Envelope glycoprotein OS=Mink cell focus-forming murine leukemia virus GN=env PE=3 SV=1	MULTI-MSMS	20101210_Velos1_AnWe_SA_LnCap_2	2	LanCap-3	915	2	914.995	1827.98	37659.5	2.3962	0.006707	2.4029	915.497	112.7	22.78	1.6731	112.7	112.3	113.97	7.6294e-06	NA	0	0	0	5.4404e-05	1	27311	86.367	76.267	1	70792000
LTLSEVTGQGLCVGAVPK	18	Unmodified	_LTLSEVTGQGLCVGAVPK_					0	0	0	P15073	P15073	P15073			>sp|P15073|ENV_MCFF Envelope glycoprotein OS=Mink cell focus-forming murine leukemia virus GN=env PE=3 SV=1	MULTI-MSMS	20101210_Velos1_AnWe_SA_LnCap_2	2	LanCap-3	610.33	3	610.333	1827.98	46881.5	1.2163	-0.4967	0.71964	610.333	112.7	22.78	1.8769	112.7	112.2	114.08	0	NA	0	0	0	1.7979e-80	1	27333	186.43	172.39	1	105110000
LTMGQPLVILAPHAVEALVK	20	Oxidation (M)	_LTM(ox)GQPLVILAPHAVEALVK_	LTM(1)GQPLVILAPHAVEALVK		LTM(18.96)GQPLVILAPHAVEALVK		0	1	0	A1Z651;Q2F7J0;Q2F7J3;P03355;P03356;P26808;P26809;P26810	A1Z651	A1Z651			>sp|A1Z651|POL_XMRV6 Gag-Pol polyprotein OS=Xenotropic MuLV-related virus (isolate VP62) GN=gag-pol PE=1 SV=1;>sp|Q2F7J0|POL_XMRV4 Gag-Pol polyprotein OS=Xenotropic MuLV-related virus (isolate VP42) GN=gag-pol PE=3 SV=1;>sp|Q2F7J3|POL_XMRV3 Gag-Pol polypro	MULTI-MSMS	20100719_Velos1_TaGe_SA_LnCap_2	2	LanCap-2	706.41	3	706.078	2115.21	44840.2	-0.19429	0.27247	0.078183	706.413	151.6	27.49	1.3742	151.6	151.03	152.4	0	NA	0	0	0	0.08855	1	34808	18.956	14.603	1	2423600
LTMGQPLVILAPHAVEALVK	20	Unmodified	_LTMGQPLVILAPHAVEALVK_					0	0	0	A1Z651;Q2F7J0;Q2F7J3;P03355;P03356;P26808;P26809;P26810	A1Z651	A1Z651			>sp|A1Z651|POL_XMRV6 Gag-Pol polyprotein OS=Xenotropic MuLV-related virus (isolate VP62) GN=gag-pol PE=1 SV=1;>sp|Q2F7J0|POL_XMRV4 Gag-Pol polyprotein OS=Xenotropic MuLV-related virus (isolate VP42) GN=gag-pol PE=3 SV=1;>sp|Q2F7J3|POL_XMRV3 Gag-Pol polypro	MULTI-MSMS	20100719_Velos1_TaGe_SA_LnCap_4	4	LanCap-2	701.08	3	700.746	2099.22	43899.8	-0.033058	-0.24633	-0.27939	701.081	173.42	30.796	0.74292	173.42	173.06	173.8	0	NA	0	0	0	0.11425	1	36968	20.032	3.1014	1	3097800
LTMGQPLVILAPHAVEALVK	20	Unmodified	_LTMGQPLVILAPHAVEALVK_					0	0	0	A1Z651;Q2F7J0;Q2F7J3;P03355;P03356;P26808;P26809;P26810	A1Z651	A1Z651			>sp|A1Z651|POL_XMRV6 Gag-Pol polyprotein OS=Xenotropic MuLV-related virus (isolate VP62) GN=gag-pol PE=1 SV=1;>sp|Q2F7J0|POL_XMRV4 Gag-Pol polyprotein OS=Xenotropic MuLV-related virus (isolate VP42) GN=gag-pol PE=3 SV=1;>sp|Q2F7J3|POL_XMRV3 Gag-Pol polypro	MULTI-MSMS	20101210_Velos1_AnWe_SA_LnCap_3	3	LanCap-3	701.08	3	700.746	2099.22	43801.3	2.3948	-0.45159	1.9432	701.081	149.84	28.973	0.4985	149.84	149.53	150.03	0	NA	0	0	0	0.0011982	1	34183	55.127	55.127	1	976580
LTMGQPLVILAPHAVEALVK	20	Unmodified	_LTMGQPLVILAPHAVEALVK_					0	0	0	A1Z651;Q2F7J0;Q2F7J3;P03355;P03356;P26808;P26809;P26810	A1Z651	A1Z651			>sp|A1Z651|POL_XMRV6 Gag-Pol polyprotein OS=Xenotropic MuLV-related virus (isolate VP62) GN=gag-pol PE=1 SV=1;>sp|Q2F7J0|POL_XMRV4 Gag-Pol polyprotein OS=Xenotropic MuLV-related virus (isolate VP42) GN=gag-pol PE=3 SV=1;>sp|Q2F7J3|POL_XMRV3 Gag-Pol polypro	MULTI-MSMS	20101210_Velos1_AnWe_SA_LnCap_4	4	LanCap-3	701.08	3	700.746	2099.22	44551.9	2.5315	-0.28672	2.2448	701.081	151.18	29.196	0.79407	151.18	150.94	151.73	0	NA	0	0	0	7.7396e-05	1	28680	76.301	70.721	1	1869400
LTMGQPLVILAPHAVEALVK	20	Unmodified	_LTMGQPLVILAPHAVEALVK_					0	0	0	A1Z651;Q2F7J0;Q2F7J3;P03355;P03356;P26808;P26809;P26810	A1Z651	A1Z651			>sp|A1Z651|POL_XMRV6 Gag-Pol polyprotein OS=Xenotropic MuLV-related virus (isolate VP62) GN=gag-pol PE=1 SV=1;>sp|Q2F7J0|POL_XMRV4 Gag-Pol polyprotein OS=Xenotropic MuLV-related virus (isolate VP42) GN=gag-pol PE=3 SV=1;>sp|Q2F7J3|POL_XMRV3 Gag-Pol polypro	MULTI-MSMS	20101210_Velos1_AnWe_SA_LnCap_5	5	LanCap-3	701.08	3	700.746	2099.22	43476.9	1.2604	-0.094985	1.1654	701.081	150.4	29.065	0.58865	150.4	150.09	150.68	0	NA	0	0	0	0.013104	1	29086	36.679	33.281	1	1741000
[truncated: 567 more rows]
[truncated: 10 more columns]
