# Supplementary material for: Detection of Viral Proteins in Human Cells Lines by Xeno-Proteomics: Elimination of the Last Valid Excuse for Not Testing Every Cellular Proteome Dataset for Viral Proteins
Source: PLoS One. 2014 Mar 11;9(3):e91433. doi: 10.1371/journal.pone.0091433 (PMC3950186; doi:10.1371/journal.pone.0091433)
Supplement: Table S6 — Viral proteins identified in proteomes of eleven cell lines by Andromeda search engine at 1% FDR threshold by matching MS/MS spectra against concatenated human-viral sequence database. (XLSX) [file pone.0091433.s007.xlsx]

## Sheet: STable 6 - Viral Proteins.csv
	Protein.IDs	Majority.protein.IDs	Peptide.counts..all.	Peptide.counts..razor.unique.	Peptide.counts..unique.	Protein.names	Gene.names	Fasta.headers	Proteins	Peptides	Razor...unique.peptides	Unique.peptides	Peptides.A549.1	Peptides.A549.2	Peptides.A549.3	Peptides.GAMG.1	Peptides.GAMG.2	Peptides.GAMG.3	Peptides.HEK293.1	Peptides.HEK293.2	Peptides.HEK293.3	Peptides.HeLa.1	Peptides.HeLa.2	Peptides.HeLa.3	Peptides.HepG2.1	Peptides.HepG2.2	Peptides.HepG2.3	Peptides.Jurkat.1	Peptides.Jurkat.2	Peptides.Jurkat.3	Peptides.K562.1	Peptides.K562.2	Peptides.K562.3	Peptides.LanCap.1	Peptides.LanCap.2	Peptides.LanCap.3	Peptides.MCF7.1	Peptides.MCF7.2	Peptides.MCF7.3	Peptides.RKO.1	Peptides.RKO.2	Peptides.RKO.3	Peptides.U2OS.1	Peptides.U2OS.2	Peptides.U2OS.3	Razor...unique.peptides.A549.1	Razor...unique.peptides.A549.2	Razor...unique.peptides.A549.3	Razor...unique.peptides.GAMG.1
26	A1Z651;Q2F7J0;Q2F7J3;P03355;P03356;P26808;P26809;P26810;P31795;P10272;P21414;P31792;P08361;P16103	A1Z651;Q2F7J0;Q2F7J3;P03355	28;27;26;17;11;10;10;10;5;1;1;1;1;1	27;26;25;16;11;10;10;10;5;1;1;1;1;1	7;7;7;2;2;1;1;1;0;0;0;0;0;0			>sp|A1Z651|POL_XMRV6 Gag-Pol polyprotein OS=Xenotropic MuLV-related virus (isolate VP62) GN=gag-pol PE=1 SV=1;>sp|Q2F7J0|POL_XMRV4 Gag-Pol polyprotein OS=Xenotropic MuLV-related virus (isolate VP42) GN=gag-pol PE=3 SV=1;>sp|Q2F7J3|POL_XMRV3 Gag-Pol polypro	14	28	27	7	1	0	0	0	0	0	0	0	0	1	0	0	1	0	0	1	0	0	1	0	0	14	21	20	1	0	0	1	0	0	0	0	0	0	0	0	0
168	A8E1C4	A8E1C4	6	5	5			>sp|A8E1C4|DEN_MUHVK Deneddylase M48 OS=Murid herpesvirus 1 (strain K181) GN=M48 PE=3 SV=1	1	6	5	5	0	1	1	1	1	0	0	0	0	0	0	0	1	1	1	0	0	1	1	0	1	1	1	2	1	1	0	0	1	1	1	0	0	0	1	1	1
3147	O55528;P06447;P06829;Q06996;Q9DUD8	O55528;P06447;P06829;Q06996;Q9DUD8	3;3;3;3;3	3;3;3;3;3	3;3;3;3;3			>sp|O55528|L_SENDO RNA-directed RNA polymerase L OS=Sendai virus (strain Ohita) GN=L PE=3 SV=1;>sp|P06447|L_SENDZ RNA-directed RNA polymerase L OS=Sendai virus (strain Z) GN=L PE=1 SV=1;>sp|P06829|L_SENDE RNA-directed RNA polymerase L OS=Sendai virus (stra	5	3	3	3	0	0	0	0	0	1	0	0	0	0	0	1	0	1	0	0	0	0	0	0	1	0	0	0	0	0	1	0	0	1	0	0	1	0	0	0	0
3256	O71121	O71121	1	1	1			>sp|O71121|DPOL_RHCM6 DNA polymerase OS=Rhesus cytomegalovirus (strain 68-1) GN=UL54 PE=3 SV=1	1	1	1	1	1	0	0	1	0	0	0	0	0	1	0	0	0	0	0	0	0	0	0	0	0	0	0	0	0	0	0	0	0	0	0	0	0	1	0	0	1
3257	O72539	O72539	3	2	2			>sp|O72539|DPOL_ADEB2 DNA polymerase OS=Bovine adenovirus 2 GN=POL PE=3 SV=1	1	3	2	2	0	1	0	1	0	0	1	1	1	1	1	1	1	0	1	1	0	1	1	0	0	0	0	0	0	1	1	1	0	0	1	0	0	0	0	0	1
3456	O89748	O89748	1	1	1			>sp|O89748|NS1_I97A0 Non-structural protein 1 OS=Influenza A virus (strain A/Chicken/Hong Kong/220/1997 H5N1 genotype Gs/Gd) GN=NS PE=3 SV=1	1	1	1	1	1	0	0	1	0	0	0	0	0	1	0	0	0	0	0	0	0	0	0	0	0	1	0	0	0	0	0	0	0	0	0	0	0	1	0	0	1
3685	P00521	P00521	7	1	1			>sp|P00521|ABL_MLVAB Tyrosine-protein kinase transforming protein Abl OS=Abelson murine leukemia virus GN=ABL PE=3 SV=1	1	7	1	1	0	0	0	1	0	2	1	0	1	0	0	0	0	0	0	1	0	3	3	0	2	1	0	0	0	0	0	2	0	1	0	0	0	0	0	0	0
3688	P00573	P00573	4	4	2			>sp|P00573|RPOL_BPT7 DNA-directed RNA polymerase OS=Enterobacteria phage T7 GN=1 PE=1 SV=2	1	4	4	2	0	1	0	0	0	0	0	0	0	0	0	0	0	0	0	0	0	0	0	0	1	0	0	0	0	0	0	0	0	2	0	0	0	0	1	0	0
3707	P01117	P01117	6	1	1			>sp|P01117|RASK_MSVKI GTPase KRas OS=Kirsten murine sarcoma virus GN=K-RAS PE=1 SV=1	1	6	1	1	2	2	4	2	2	3	3	1	3	3	3	4	2	1	2	2	1	4	1	1	1	3	2	4	3	1	3	1	1	1	3	2	2	0	0	1	0
3743	P03190;P0C702;Q3KSU5	P03190;P0C702;Q3KSU5	1;1;1	1;1;1	1;1;1			>sp|P03190|RIR1_EBVB9 Ribonucleoside-diphosphate reductase large subunit OS=Epstein-Barr virus (strain B95-8) GN=BORF2 PE=3 SV=1;>sp|P0C702|RIR1_EBVA8 Ribonucleoside-diphosphate reductase large subunit OS=Epstein-Barr virus (strain AG876) GN=BORF2 PE=3 SV=	3	1	1	1	0	0	1	0	0	0	0	0	0	0	0	0	0	0	0	0	0	0	0	0	0	0	0	0	0	0	0	0	0	0	0	0	0	0	0	1	0
3744	P03243;P03244;P03243-2;P03244-2	P03243;P03244	23;17;3;3	23;17;3;3	23;17;3;3			>sp|P03243|E1BL_ADE05 E1B protein, large T-antigen OS=Human adenovirus C serotype 5 PE=1 SV=1;>sp|P03244|E1BL_ADE02 E1B protein, large T-antigen OS=Human adenovirus C serotype 2 GN=E1B PE=1 SV=2	4	23	23	23	0	0	0	0	0	0	22	20	22	0	0	0	0	0	0	0	0	0	0	0	0	0	0	0	0	0	0	0	0	0	0	0	0	0	0	0	0
3745	P03246;P03247	P03246;P03247	12;10	12;10	12;10			>sp|P03246|E1BS_ADE05 E1B protein, small T-antigen OS=Human adenovirus C serotype 5 PE=1 SV=1;>sp|P03247|E1BS_ADE02 E1B protein, small T-antigen OS=Human adenovirus C serotype 2 GN=E1B PE=1 SV=2	2	12	12	12	0	0	0	0	0	0	10	10	9	0	0	0	0	0	0	0	0	0	0	0	0	0	0	0	0	0	0	0	0	0	0	0	0	0	0	0	0
3746	P03255;P03255-2	P03255;P03255-2	3;3	3;3	3;3			>sp|P03255|E1A_ADE05 Early E1A 32 kDa protein OS=Human adenovirus C serotype 5 PE=1 SV=1;>sp|P03255-2|E1A_ADE05 Isoform early E1A 26 kDa protein of Early E1A 32 kDa protein OS=Human adenovirus C serotype 5	2	3	3	3	0	0	0	0	0	0	1	2	2	0	0	0	0	0	0	0	0	0	0	0	0	0	0	0	0	0	0	0	0	0	0	0	0	0	0	0	0
3747	P03281;P03282	P03281;P03282	1;1	1;1	1;1			>sp|P03281|HEX9_ADE05 Hexon-associated protein OS=Human adenovirus C serotype 5 GN=PIX PE=1 SV=1;>sp|P03282|HEX9_ADE02 Hexon-associated protein OS=Human adenovirus C serotype 2 GN=PIX PE=3 SV=2	2	1	1	1	0	0	0	0	0	0	0	1	0	0	0	0	0	0	0	0	0	0	0	0	0	0	0	0	0	0	0	0	0	0	0	0	0	0	0	0	0
3748	P03317;P27283	P03317;P27283	3;2	3;2	3;2			>sp|P03317|POLN_SINDV Non-structural polyprotein OS=Sindbis virus PE=1 SV=1;>sp|P27283|POLN_SINDO Non-structural polyprotein OS=Sindbis virus subtype Ockelbo (strain Edsbyn 82-5) PE=2 SV=1	2	3	3	3	0	0	0	0	0	0	0	1	0	0	0	1	0	0	0	0	0	1	0	0	0	0	0	0	0	0	0	0	0	0	0	0	1	0	0	0	0
3749	P03336;P21435;Q27ID9;Q2F7I9;Q8UN02;P03332;P27460;Q2F7J2;P03334;P26805;P26807;P26806;P32594;P03331;P10262;P03341;P03340;P03337;P04322;P03338	P03336;P21435;Q27ID9;Q2F7I9;Q8UN02;P03332;P27460;Q2F7J2;P03334	14;10;10;10;8;8;8;8;7;6;5;5;4;2;1;1;1;1;1;1	1;0;0;0;0;0;0;0;0;0;0;0;0;1;0;0;0;0;0;0	0;0;0;0;0;0;0;0;0;0;0;0;0;0;0;0;0;0;0;0			>sp|P03336|GAG_MLVAV Gag polyprotein OS=AKV murine leukemia virus GN=gag PE=1 SV=3;>sp|P21435|GAG_MLVHO Gag polyprotein OS=Hortulanus murine leukemia virus GN=gag PE=3 SV=3;>sp|Q27ID9|GAG_XMRV6 Gag polyprotein OS=Xenotropic MuLV-related virus (isolate VP62	20	14	1	0	1	0	0	0	0	0	0	0	0	1	0	0	1	0	0	1	0	0	0	0	0	14	10	12	1	0	0	1	0	0	0	0	0	0	0	0	0
3750	P03541	P03541	1	1	1			>sp|P03541|NCAP_PIARV Nucleoprotein OS=Pichinde arenavirus GN=N PE=1 SV=1	1	1	1	1	0	0	0	1	0	0	0	0	1	0	0	0	0	0	0	0	0	1	0	0	0	0	0	0	0	0	0	0	0	0	0	0	0	0	0	0	1
3831	P06463	P06463	1	1	1			>sp|P06463|VE6_HPV18 Protein E6 OS=Human papillomavirus type 18 GN=E6 PE=1 SV=1	1	1	1	1	0	0	0	0	0	0	0	0	0	0	0	1	0	0	0	0	0	0	0	0	0	0	0	0	0	0	0	0	0	0	0	0	0	0	0	0	0
3870	P07659	P07659	3	1	1			>sp|P07659|RPOL_BPT3 DNA-directed RNA polymerase OS=Enterobacteria phage T3 GN=1 PE=3 SV=1	1	3	1	1	0	0	0	0	0	0	0	0	0	0	0	0	0	0	0	0	0	0	0	0	2	0	0	0	0	0	0	0	0	1	0	0	0	0	0	0	0
3901	P08325;P08325-2;P08325-3	P08325;P08325-2;P08325-3	1;1;1	1;1;1	1;1;1			>sp|P08325|MATRX_VSNJO Matrix protein OS=Vesicular stomatitis New Jersey virus (strain Ogden subtype Concan) GN=M PE=1 SV=1;>sp|P08325-2|MATRX_VSNJO Isoform M2 of Matrix protein OS=Vesicular stomatitis New Jersey virus (strain Ogden subtype Concan) GN=M;>s	3	1	1	1	0	0	0	0	0	0	0	0	0	0	0	0	0	0	0	0	0	0	0	0	0	0	0	0	0	0	0	0	0	1	0	0	0	0	0	0	0
3932	P09302	P09302	3	3	3			>sp|P09302|PORTL_VZVD Portal protein 54 OS=Varicella-zoster virus (strain Dumas) GN=54 PE=3 SV=1	1	3	3	3	0	0	0	0	0	1	0	1	0	1	0	0	0	0	0	0	0	0	0	0	0	0	0	0	0	0	0	0	0	0	0	0	0	0	0	0	0
3947	P09505;P29044;P29045;P09505-2;P29044-2;P29045-2	P09505;P29044;P29045;P09505-2;P29044-2;P29045-2	2;2;2;1;1;1	2;2;2;1;1;1	2;2;2;1;1;1			>sp|P09505|RDRP_BYDVP Putative RNA-directed RNA polymerase OS=Barley yellow dwarf virus (isolate PAV) GN=ORF1/ORF2 PE=3 SV=2;>sp|P29044|RDRP_BYDV1 Putative RNA-directed RNA polymerase OS=Barley yellow dwarf virus (isolate MAV-PS1) GN=ORF1/ORF2 PE=3 SV=1;>s	6	2	2	2	1	0	0	1	0	1	1	1	0	1	0	1	1	0	0	0	0	0	1	0	0	0	0	0	0	0	1	0	0	0	1	0	1	1	0	0	1
3958	P09732	P09732	4	4	4			>sp|P09732|POLG_STEVM Genome polyprotein (Fragment) OS=St. louis encephalitis virus (strain MS1-7) PE=1 SV=2	1	4	4	4	1	0	0	0	0	1	1	0	0	2	0	0	2	1	1	0	0	1	1	0	0	0	0	0	0	0	1	0	0	0	0	0	0	1	0	0	0
3960	P09853;P89462;P08543	P09853;P89462;P08543	2;2;1	2;2;1	2;2;1			>sp|P09853|RIR1_HHV23 Ribonucleoside-diphosphate reductase large subunit OS=Human herpesvirus 2 (strain 333) PE=3 SV=2;>sp|P89462|RIR1_HHV2H Ribonucleoside-diphosphate reductase large subunit OS=Human herpesvirus 2 (strain HG52) GN=UL39 PE=3 SV=1;>sp|P0854	3	2	2	2	0	0	1	0	0	0	0	0	0	0	0	0	0	0	0	0	0	0	0	0	0	0	0	0	0	0	0	0	0	1	0	0	0	0	0	1	0
3973	P0C6V7;P0C6F3	P0C6V7;P0C6F3	4;3	4;3	3;3			>sp|P0C6V7|R1AB_BEV Replicase polyprotein 1ab OS=Berne virus GN=rep PE=1 SV=1;>sp|P0C6F3|R1A_BEV Replicase polyprotein 1a OS=Berne virus GN=1a PE=1 SV=1	2	4	4	3	0	1	0	0	1	0	0	1	1	0	0	1	0	1	0	0	1	1	0	0	0	0	0	0	0	1	1	0	1	0	0	1	1	0	1	0	0
3974	P0C6V8;P0C6F4	P0C6V8;P0C6F4	3;2	2;2	2;2			>sp|P0C6V8|R1AB_BRV1 Replicase polyprotein 1ab OS=Breda virus 1 GN=rep PE=2 SV=1;>sp|P0C6F4|R1A_BRV1 Replicase polyprotein 1a OS=Breda virus 1 GN=1a PE=3 SV=1	2	3	2	2	0	0	0	0	0	0	1	0	0	0	0	0	0	0	0	0	0	0	0	0	0	0	1	1	0	0	1	0	0	0	0	0	1	0	0	0	0
3975	P0C6X9;P0C6V0;P0C6X8;P0C6U9;P26627	P0C6X9;P0C6V0	6;3;2;1;1	6;3;2;1;1	2;1;0;0;0			>sp|P0C6X9|R1AB_CVMA5 Replicase polyprotein 1ab OS=Murine coronavirus (strain A59) GN=rep PE=1 SV=1;>sp|P0C6V0|R1A_CVMA5 Replicase polyprotein 1a OS=Murine coronavirus (strain A59) GN=1a PE=1 SV=1	5	6	6	2	0	0	1	0	0	1	1	0	0	0	0	0	0	0	0	0	0	1	0	0	1	1	0	0	0	0	0	0	0	0	0	0	0	0	0	1	0
3976	P0C6Y0;P0C6V1	P0C6Y0;P0C6V1	4;2	1;1	1;1			>sp|P0C6Y0|R1AB_CVMJH Replicase polyprotein 1ab OS=Murine coronavirus (strain JHM) GN=rep PE=1 SV=1;>sp|P0C6V1|R1A_CVMJH Replicase polyprotein 1a OS=Murine coronavirus (strain JHM) GN=1a PE=1 SV=1	2	4	1	1	0	0	1	0	0	0	0	0	0	1	0	0	0	0	0	0	0	1	0	0	0	1	0	0	0	0	0	0	0	0	0	0	0	0	0	0	0
3983	P0C9B1;P0C9B2;Q89581;P0C9B3;Q89926	P0C9B1;P0C9B2;Q89581;P0C9B3;Q89926	3;3;3;2;2	3;3;3;2;2	3;3;3;2;2			>sp|P0C9B1|VF706_ASFP4 Putative ATP-dependent RNA helicase Q706L OS=African swine fever virus (isolate Tick/South Africa/Pretoriuskop Pr4/1996) GN=Pret-134 PE=3 SV=1;>sp|P0C9B2|VF706_ASFWA Putative ATP-dependent RNA helicase Q706L OS=African swine fever vi	5	3	3	3	1	0	0	2	0	0	0	0	0	2	0	0	2	0	1	2	0	0	0	0	0	1	0	1	1	1	2	1	0	0	0	0	0	1	0	0	2
3984	P0CAB4	P0CAB4	2	2	1			>sp|P0CAB4|VF249_ASFM2 Uncharacterized protein M1249L OS=African swine fever virus (isolate Tick/Malawi/Lil 20-1/1983) GN=Mal-068 PE=3 SV=1	1	2	2	1	0	1	0	0	1	0	1	0	1	0	0	0	0	0	0	0	0	0	0	0	0	0	0	1	0	0	1	0	0	0	0	0	0	0	1	0	0
3985	P0CAE0;P0CAE1;P0CAE2;Q65144;P0CAD9	P0CAE0;P0CAE1;P0CAE2;Q65144;P0CAD9	1;1;1;1;1	1;1;1;1;1	1;1;1;1;1			>sp|P0CAE0|VF317_ASFM2 Uncharacterized protein F317L OS=African swine fever virus (isolate Tick/Malawi/Lil 20-1/1983) GN=Mal-049 PE=3 SV=1;>sp|P0CAE1|VF317_ASFP4 Uncharacterized protein F317L OS=African swine fever virus (isolate Tick/South Africa/Pretoriu	5	1	1	1	0	0	0	0	0	1	0	0	1	0	0	1	0	0	0	0	0	0	0	0	0	0	0	0	0	0	0	0	0	0	0	0	0	0	0	0	0
4042	P11269	P11269	17	9	0			>sp|P11269|GAG_MLVRD Gag polyprotein OS=Radiation murine leukemia virus GN=gag PE=1 SV=3	1	17	9	0	0	0	0	0	0	0	0	0	0	0	0	0	0	0	0	0	0	0	0	0	0	15	13	14	0	0	0	0	0	0	0	0	0	0	0	0	0
4074	P12419;Q9PY83;P12419-2;Q9PY83-2	P12419;Q9PY83;P12419-2;Q9PY83-2	2;2;2;2	2;2;2;2	2;2;2;2			>sp|P12419|MUNS_REOVD Protein mu-NS OS=Reovirus type 3 (strain Dearing) GN=M3 PE=3 SV=2;>sp|Q9PY83|MUNS_REOVL Protein mu-NS OS=Reovirus type 1 (strain Lang) GN=M3 PE=1 SV=1;>sp|P12419-2|MUNS_REOVD Isoform mu-NSC of Protein mu-NS OS=Reovirus type 3 (strain	4	2	2	2	0	0	0	1	0	0	0	0	0	1	0	0	1	0	0	0	0	0	0	0	0	1	0	1	2	0	1	1	0	0	0	0	1	0	0	0	1
4119	P14240	P14240	2	2	1			>sp|P14240|L_LYCVA RNA-directed RNA polymerase L OS=Lymphocytic choriomeningitis virus (strain Armstrong) GN=L PE=1 SV=1	1	2	2	1	0	0	0	0	0	1	0	0	0	0	0	0	0	0	0	0	0	0	0	1	0	0	0	0	0	0	0	0	0	0	0	0	0	0	0	0	0
4126	P14583;Q85437	P14583;Q85437	2;2	2;2	2;2			>sp|P14583|MCE_RDVA Putative mRNA-capping enzyme P5 OS=Rice dwarf virus (isolate Akita) PE=3 SV=1;>sp|Q85437|MCE_RDVF Putative mRNA-capping enzyme P5 OS=Rice dwarf virus (isolate Fujian) PE=2 SV=1	2	2	2	2	0	0	0	0	0	0	0	0	0	0	0	0	1	0	0	0	0	0	0	0	0	0	0	0	0	0	0	0	1	0	0	0	0	0	0	0	0
4135	P14817	P14817	1	1	1			>sp|P14817|VG40_BPPH8 Protein 40A OS=Enterobacteria phage phi80 GN=40 PE=4 SV=1	1	1	1	1	0	0	0	0	0	0	0	0	0	0	0	0	0	0	0	0	0	0	0	0	0	0	0	1	0	0	0	0	0	0	0	0	1	0	0	0	0
4143	P15073	P15073	11	1	0			>sp|P15073|ENV_MCFF Envelope glycoprotein OS=Mink cell focus-forming murine leukemia virus GN=env PE=3 SV=1	1	11	1	0	0	0	0	0	0	0	1	1	0	0	0	0	1	0	0	0	0	0	0	0	0	10	8	9	0	0	0	0	0	0	0	0	1	0	0	0	0
4202	P16819	P16819	1	1	1			>sp|P16819|UL62_HCMVA Uncharacterized protein UL62 OS=Human cytomegalovirus (strain AD169) GN=UL62 PE=4 SV=1	1	1	1	1	0	0	0	0	0	0	0	0	0	0	0	0	0	0	0	0	0	0	0	0	1	1	0	0	0	0	0	0	0	1	0	0	0	0	0	0	0
4228	P17355	P17355	1	1	1			>sp|P17355|P4B_FOWPN Major core protein 4b OS=Fowlpox virus (strain NVSL) GN=FPV167 PE=3 SV=1	1	1	1	1	1	1	0	1	1	1	1	1	1	1	1	1	1	1	1	1	1	1	0	0	0	1	1	1	1	1	1	1	1	0	1	1	1	1	1	0	1
4229	P17359	P17359	1	1	1			>sp|P17359|V017_VACCW Uncharacterized protein 17 OS=Vaccinia virus (strain Western Reserve) GN=VACWR017 PE=4 SV=1	1	1	1	1	1	1	0	1	1	0	1	0	1	0	1	0	0	1	1	1	1	0	1	0	0	1	1	0	1	1	1	1	1	0	1	1	1	1	1	0	1
4244	P17765;P0CJ95	P17765	6;2	5;2	5;2			>sp|P17765|POLG_BYMV Genome polyprotein OS=Bean yellow mosaic virus PE=3 SV=2	2	6	5	5	0	0	1	0	1	1	0	0	2	1	0	2	0	0	1	1	0	1	1	0	0	1	0	1	1	0	1	0	1	0	1	0	1	0	0	1	0
4254	P18050;P18551;P25218;Q6DLH8;Q6S6T9;P17472	P18050;P18551;P25218;Q6DLH8;Q6S6T9;P17472	4;4;4;4;4;2	4;4;4;4;4;2	4;4;4;4;4;2			>sp|P18050|GB_EHV1 Envelope glycoprotein B OS=Equine herpesvirus 1 (strain HVS25A) GN=gB PE=3 SV=1;>sp|P18551|GB_EHV1A Envelope glycoprotein B OS=Equine herpesvirus 1 (strain AB1) GN=gB PE=3 SV=1;>sp|P25218|GB_EHV1D Envelope glycoprotein B OS=Equine herpes	6	4	4	4	0	0	0	0	0	0	0	0	0	0	0	1	1	1	1	0	0	0	0	0	0	0	0	0	0	0	2	0	0	0	0	1	0	0	0	0	0
4280	P19288	P19288	2	2	2			>sp|P19288|YORD_TTV1K Uncharacterized 15.4 kDa protein OS=Thermoproteus tenax virus 1 (strain KRA1) PE=4 SV=1	1	2	2	2	0	0	0	1	0	0	0	0	0	0	0	0	0	0	0	0	0	0	0	0	0	0	0	0	0	0	0	0	0	0	0	0	1	0	0	0	1
4300	P20130	P20130	2	1	1			>sp|P20130|P69_OYMV 66 kDa protein OS=Ononis yellow mosaic virus PE=3 SV=1	1	2	1	1	0	0	0	0	0	0	0	0	0	0	0	0	0	0	1	0	0	1	0	0	0	0	0	0	0	0	0	0	0	0	0	0	0	0	0	0	0
4303	P20212	P20212	1	1	1			>sp|P20212|C84_SSV1 Uncharacterized protein C-84 OS=Sulfolobus virus-like particle SSV1 GN=c84 PE=4 SV=1	1	1	1	1	0	0	0	0	0	0	1	0	0	0	0	0	0	0	0	0	0	0	0	0	0	0	0	0	0	0	0	0	0	0	0	0	0	0	0	0	0
4336	P21046;P21606;Q01478;Q01483	P21046;P21606;Q01478;Q01483	1;1;1;1	1;1;1;1	1;1;1;1			>sp|P21046|E5_VACCC Protein E5 OS=Vaccinia virus (strain Copenhagen) GN=E5R PE=2 SV=2;>sp|P21606|E5_VACCW Protein E5 OS=Vaccinia virus (strain Western Reserve) GN=VACWR061 PE=1 SV=1;>sp|Q01478|E5_VACCD Protein E5 OS=Vaccinia virus (strain Dairen I) GN=E5R	4	1	1	1	0	0	0	0	0	0	0	0	0	0	0	0	0	0	0	0	0	0	0	0	0	0	0	0	0	0	0	0	0	0	0	0	1	0	0	0	0
4346	P21415	P21415	5	1	1			>sp|P21415|ENV_GALV Envelope glycoprotein OS=Gibbon ape leukemia virus GN=env PE=2 SV=2	1	5	1	1	0	0	0	0	0	0	1	1	0	0	0	0	1	0	0	0	0	1	0	0	0	3	2	2	0	0	0	0	0	0	0	0	1	0	0	0	0
4413	P23983	P23983	1	1	1			>sp|P23983|KITH_ILTVT Thymidine kinase OS=Infectious laryngotracheitis virus (strain Thorne V882) GN=TK PE=3 SV=1	1	1	1	1	1	0	0	1	0	1	0	0	0	1	0	0	1	0	1	0	0	1	0	0	0	1	0	1	1	0	1	0	0	0	0	0	1	1	0	0	1
4430	P25214	P25214	2	2	2			>sp|P25214|VP23_EBVB9 Triplex capsid protein BDLF1 OS=Epstein-Barr virus (strain B95-8) GN=BDLF1 PE=3 SV=1	1	2	2	2	0	0	0	0	1	1	0	0	0	0	1	1	0	1	2	0	0	0	0	0	0	1	0	0	1	1	1	0	0	0	0	0	0	0	0	0	0
4465	P27281;P33474	P27281;P33474	2;2	2;2	2;2			>sp|P27281|VP3_EHDV1 Core protein VP3 OS=Epizootic hemorrhagic disease virus 1 GN=S3 PE=3 SV=1;>sp|P33474|VP3_EHDVA Core protein VP3 OS=Epizootic hemorrhagic disease virus 2 (strain Australia) GN=S3 PE=3 SV=1	2	2	2	2	0	0	0	1	0	0	0	0	0	0	0	0	1	0	1	0	0	0	0	0	0	0	0	1	0	0	0	0	0	0	0	0	0	0	0	0	1
4481	P27980	P27980	1	1	1			>sp|P27980|POL_SIVVG Gag-Pol polyprotein OS=Simian immunodeficiency virus agm.vervet (isolate AGM3) GN=gag-pol PE=3 SV=2	1	1	1	1	0	0	0	0	0	0	0	0	1	0	0	0	0	0	0	0	0	1	0	0	0	0	0	1	0	0	0	0	0	0	0	0	0	0	0	0	0
4484	P28054;P32530	P28054;P32530	1;1	1;1	1;1			>sp|P28054|PHOSP_PI1HC Phosphoprotein OS=Human parainfluenza 1 virus (strain C39) GN=P/C PE=2 SV=1;>sp|P32530|PHOSP_PI1HB Phosphoprotein OS=Human parainfluenza 1 virus (strain C35) GN=P/C PE=3 SV=2	2	1	1	1	0	0	0	0	0	1	0	0	0	0	0	0	0	0	1	0	0	1	0	0	0	0	0	0	0	0	0	0	0	0	0	0	0	0	0	0	0
4616	P32536	P32536	1	1	1			>sp|P32536|ENV_HV2S2 Envelope glycoprotein gp160 OS=Human immunodeficiency virus type 2 subtype A (isolate ST/24.1C	NA	NA	NA	NA	NA	NA	NA	NA	NA	NA	NA	NA	NA	NA	NA	NA	NA	NA	NA	NA	NA	NA	NA	NA	NA	NA	NA	NA	NA	NA	NA	NA	NA	NA	NA	NA	NA	NA	NA	NA	NA
4632	P33799	P33799	4	1	1			>sp|P33799|RIR2_VAR67 Ribonucleoside-diphosphate reductase small chain OS=Variola virus (isolate Human/India/Ind3/1967) GN=C8L PE=2 SV=1	1	4	1	1	1	2	0	2	2	2	1	2	3	2	1	2	1	1	1	2	2	3	2	1	3	0	1	1	3	2	2	2	1	2	3	2	2	0	0	0	0
4695	P36287	P36287	1	1	1			>sp|P36287|POLG_SMSV4 Genome polyprotein (Fragment) OS=San Miguel sea lion virus serotype 4 GN=ORF1 PE=3 SV=2	1	1	1	1	0	0	0	1	0	0	0	0	0	0	0	0	0	0	0	0	0	0	0	0	0	0	0	0	0	0	0	0	0	0	0	0	0	0	0	0	1
4696	P36336;Q9E6P6	P36336;Q9E6P6	2;2	2;2	2;2			>sp|P36336|GH_GAHVR Envelope glycoprotein H OS=Gallid herpesvirus 2 (strain RB-1b) GN=gH PE=3 SV=1;>sp|Q9E6P6|GH_GAHVM Envelope glycoprotein H OS=Gallid herpesvirus 2 (strain Chicken/Md5/ATCC VR-987) GN=MDV034 PE=3 SV=1	2	2	2	2	0	0	0	1	0	0	0	0	1	0	0	0	0	0	0	0	0	0	0	0	0	0	0	0	0	0	0	0	0	0	0	0	0	0	0	0	1
4708	P36734	P36734	1	1	1			>sp|P36734|VL1_HPV14 Major capsid protein L1 OS=Human papillomavirus type 14 GN=L1 PE=3 SV=1	1	1	1	1	0	0	0	0	0	0	0	0	0	0	0	0	1	0	1	0	0	0	0	0	0	0	0	0	0	0	0	0	0	0	0	0	0	0	0	0	0
4709	P36749	P36749	1	1	1			>sp|P36749|VL2_HPV14 Minor capsid protein L2 OS=Human papillomavirus type 14 GN=L2 PE=3 SV=1	1	1	1	1	0	0	0	0	0	0	0	0	0	0	0	0	0	0	0	0	0	1	0	0	0	0	0	0	0	0	0	0	0	0	0	0	0	0	0	0	0
4982	P49861	P49861	2	2	2			>sp|P49861|COAT_BPHK7 Major capsid protein OS=Enterobacteria phage HK97 GN=5 PE=1 SV=1	1	2	2	2	0	0	1	0	0	0	1	0	1	0	1	0	1	0	0	1	0	0	1	1	0	1	1	1	1	1	1	0	1	0	1	0	1	0	0	1	0
5046	P51520;P51515	P51520;P51515	3;2	3;2	3;2			>sp|P51520|ENV_SRV2R Envelope glycoprotein OS=Simian retrovirus SRV-2 (isolate 2R-18B1) GN=env PE=3 SV=1;>sp|P51515|ENV_SRV2 Envelope glycoprotein OS=Simian retrovirus SRV-2 GN=env PE=3 SV=1	2	3	3	3	1	1	0	1	1	0	0	0	0	0	1	0	1	2	1	0	0	0	0	0	0	1	0	0	2	1	1	0	1	0	0	0	0	1	1	0	1
5498	P89680	P89680	1	1	1			>sp|P89680|1A_TOBSV Replication protein 1a OS=Tobacco streak virus (strain WC) PE=2 SV=1	1	1	1	1	0	0	0	1	0	0	0	0	0	0	0	0	0	0	0	0	0	0	0	0	0	0	0	0	0	0	0	0	0	0	0	0	0	0	0	0	1
5499	P90211	P90211	2	2	2			>sp|P90211|RDRP_TMOB Replicase large subunit OS=Tobamovirus Ob PE=3 SV=1	1	2	2	2	0	0	0	0	0	0	0	0	0	0	0	0	0	0	0	0	0	2	0	0	0	0	0	0	0	0	0	0	0	0	0	0	0	0	0	0	0
5615	Q04350	Q04350	3	3	1			>sp|Q04350|POLB_CHPVE ORFB polyprotein OS=Cryphonectria hypovirus 1 (strain EP713) PE=1 SV=1	1	3	3	1	1	0	0	0	0	0	1	0	0	0	0	1	0	0	0	0	0	0	0	0	0	0	0	0	0	0	0	0	0	0	0	0	0	1	0	0	0
5634	Q05267;O64201	Q05267;O64201	2;1	2;1	2;1			>sp|Q05267|VG05_BPML5 Gene 5 protein OS=Mycobacterium phage L5 GN=5 PE=4 SV=1;>sp|O64201|VG05_BPMD2 Gene 5 protein OS=Mycobacterium phage D29 GN=5 PE=4 SV=1	2	2	2	2	1	0	0	0	0	0	1	0	0	0	0	0	0	0	0	0	0	0	0	0	0	0	0	0	0	0	0	0	0	0	0	0	0	1	0	0	0
6363	Q27ID8;Q2F7I8;Q2F7J1;P31794;P03388;P08360;P26804;P03385;P21436;P03391;P11261;P08359;P06752;P03389;P31793;P21443;P21445;P03393	Q27ID8;Q2F7I8;Q2F7J1	21;21;19;9;9;8;7;7;4;3;3;3;3;3;3;2;2;2	21;21;19;9;9;8;7;7;4;3;3;3;3;3;3;2;2;2	7;7;7;0;0;0;0;0;0;0;0;0;0;0;0;0;0;0			>sp|Q27ID8|ENV_XMRV6 Envelope glycoprotein OS=Xenotropic MuLV-related virus (isolate VP62) GN=env PE=3 SV=1;>sp|Q2F7I8|ENV_XMRV4 Envelope glycoprotein OS=Xenotropic MuLV-related virus (isolate VP42) GN=env PE=3 SV=1;>sp|Q2F7J1|ENV_XMRV3 Envelope glycoprote	18	21	21	7	0	0	0	0	0	0	1	1	0	0	0	0	1	0	0	0	0	0	0	0	0	18	18	18	0	0	0	0	0	0	0	0	1	0	0	0	0
6430	Q3V4Q9	Q3V4Q9	2	2	2			>sp|Q3V4Q9|Y277_ATV Uncharacterized protein ORF277 OS=Acidianus two-tailed virus PE=4 SV=1	1	2	2	2	0	0	0	0	0	0	0	0	0	0	0	1	0	0	0	0	0	0	0	0	0	0	0	0	0	0	0	0	0	0	0	1	0	0	0	0	0
6769	Q5UPP9	Q5UPP9	1	1	1			>sp|Q5UPP9|YR758_MIMIV Uncharacterized protein R758 OS=Acanthamoeba polyphaga mimivirus GN=MIMI_R758 PE=4 SV=1	1	1	1	1	0	0	0	0	0	0	0	0	0	0	0	1	0	0	0	0	0	0	0	0	0	0	0	0	0	0	0	0	0	0	0	0	0	0	0	0	0
6770	Q5UQ49	Q5UQ49	5	3	3			>sp|Q5UQ49|HSP70_MIMIV Heat shock 70 kDa protein homolog OS=Acanthamoeba polyphaga mimivirus GN=HSP70 PE=3 SV=1	1	5	3	3	1	2	1	1	2	1	1	2	2	2	1	1	1	1	2	1	2	1	1	2	2	2	2	2	2	2	2	1	1	1	2	2	2	0	1	0	0
6771	Q5UR33	Q5UR33	2	2	2			>sp|Q5UR33|YR555_MIMIV Uncharacterized protein R555 OS=Acanthamoeba polyphaga mimivirus GN=MIMI_R555 PE=4 SV=1	1	2	2	2	1	0	0	1	0	0	1	0	2	0	0	0	0	0	1	0	0	2	1	1	0	0	0	0	0	0	0	0	0	0	0	1	0	1	0	0	1
6772	Q5UR49	Q5UR49	1	1	1			>sp|Q5UR49|YR568_MIMIV Putative ATP-dependent DNA helicase R568 OS=Acanthamoeba polyphaga mimivirus GN=MIMI_R568 PE=3 SV=1	1	1	1	1	0	0	0	0	0	0	0	0	0	0	0	0	0	0	1	0	0	1	0	0	0	0	0	0	0	0	0	0	0	0	0	0	0	0	0	0	0
6847	Q65730	Q65730	4	4	4			>sp|Q65730|POLG_BSTV1 Genome polyprotein OS=Brome streak virus (strain 11-Cal) PE=3 SV=1	1	4	4	4	0	0	0	0	0	0	0	0	0	0	0	0	0	0	0	0	0	2	1	0	1	0	0	0	0	0	0	0	0	0	0	0	0	0	0	0	0
6880	Q69140	Q69140	1	1	1			>sp|Q69140|EBNA6_EBVA8 Epstein-Barr nuclear antigen 6 OS=Epstein-Barr virus (strain AG876) GN=EBNA6 PE=3 SV=1	1	1	1	1	0	0	0	0	0	0	0	0	0	0	0	1	0	0	0	0	0	0	0	0	0	0	0	0	0	0	0	0	0	0	0	0	0	0	0	0	0
6913	Q6GZN8	Q6GZN8	3	3	3			>sp|Q6GZN8|087L_FRG3G Uncharacterized protein 087L OS=Frog virus 3 (isolate Goorha) GN=FV3-087L PE=4 SV=1	1	3	3	3	0	0	0	0	0	1	0	0	0	0	0	0	0	0	0	1	1	1	1	0	1	0	0	0	1	1	1	0	0	1	0	0	1	0	0	0	0
7079	Q6UDF4	Q6UDF4	1	1	1			>sp|Q6UDF4|GE_PSHV1 Envelope glycoprotein E OS=Psittacid herpesvirus 1 (isolate Amazon parrot/-/97-0001/1997) GN=US8 PE=3 SV=1	1	1	1	1	0	0	0	1	0	0	1	0	0	0	0	0	0	0	0	0	0	0	1	0	0	0	0	0	0	0	0	0	0	0	0	0	0	0	0	0	1
7119	Q6X1D4	Q6X1D4	1	1	1			>sp|Q6X1D4|NCAP_KHUV Nucleoprotein OS=Khujand virus GN=N PE=3 SV=1	1	1	1	1	0	0	0	0	0	1	1	1	1	0	0	0	0	0	1	1	1	1	1	0	0	0	1	1	1	1	1	0	0	0	1	1	1	0	0	0	0
7198	Q76L39	Q76L39	1	1	1			>sp|Q76L39|POL2_BBWVS RNA2 polyprotein OS=Broad bean wilt virus 1 (strain Spinach/United States/ATCC PV-132/1963) GN=RNA2 PE=3 SV=1	1	1	1	1	0	0	0	0	0	0	0	0	0	0	0	0	0	0	0	0	0	1	0	0	0	0	0	0	0	0	0	0	0	0	0	0	0	0	0	0	0
7349	Q81871	Q81871	1	1	1			>sp|Q81871|CAPSD_HEVCH Capsid protein OS=Hepatitis E virus genotype 1 (isolate Human/China/HeBei/1987) GN=ORF2 PE=3 SV=1	1	1	1	1	0	0	0	0	0	0	0	0	0	0	0	0	0	0	0	0	0	0	0	0	0	0	0	1	0	0	0	0	0	0	0	0	0	0	0	0	0
7350	Q83884	Q83884	1	1	1			>sp|Q83884|CAPSD_NVN68 Capsid protein VP1 OS=Norwalk virus (strain GI/Human/United States/Norwalk/1968) GN=ORF2 PE=1 SV=2	1	1	1	1	0	0	0	0	0	0	0	0	1	0	0	0	0	0	0	0	0	0	0	0	0	0	0	0	0	0	1	0	0	1	0	0	1	0	0	0	0
7351	Q86195	Q86195	1	1	1			>sp|Q86195|VP2_ROTGA Inner capsid protein VP2 OS=Rotavirus B (isolate Human/China/ADRV/1982) PE=3 SV=1	1	1	1	1	1	0	0	0	0	0	0	0	0	0	0	0	0	0	0	0	0	0	0	0	0	0	0	0	0	0	0	0	0	0	0	0	0	1	0	0	0
7990	Q8QL22	Q8QL22	1	1	1			>sp|Q8QL22|Y268_SIRV1 Uncharacterized protein 268 OS=Sulfolobus islandicus rod-shaped virus 1 GN=268 PE=4 SV=1	1	1	1	1	0	0	0	1	0	0	1	0	0	1	0	0	0	0	0	0	0	0	0	0	0	0	0	0	0	0	0	0	0	0	1	0	1	0	0	0	1
8239	Q91FW9	Q91FW9	2	2	2			>sp|Q91FW9|VF201_IIV6 Putative Bro-N domain-containing protein 201R OS=Invertebrate iridescent virus 6 GN=IIV6-201R PE=3 SV=1	1	2	2	2	0	0	0	0	0	0	0	0	0	0	0	0	0	1	0	0	0	0	1	0	0	0	0	0	0	0	0	0	0	0	0	0	0	0	0	0	0
9320	Q9E6P9	Q9E6P9	1	1	1			>sp|Q9E6P9|VP23_GAHVM Triplex capsid protein VP23 OS=Gallid herpesvirus 2 (strain Chicken/Md5/ATCC VR-987) GN=MDV030 PE=3 SV=1	1	1	1	1	0	0	0	0	0	0	0	0	0	0	0	0	0	0	1	0	0	0	0	0	0	0	0	0	0	0	0	0	0	0	0	0	0	0	0	0	0
9321	Q9E6Q2	Q9E6Q2	1	1	1			>sp|Q9E6Q2|TRM3_GAHVM Tripartite terminase subunit UL15 homolog OS=Gallid herpesvirus 2 (strain Chicken/Md5/ATCC VR-987) GN=MDV027 PE=3 SV=1	1	1	1	1	0	0	0	0	0	0	1	0	0	0	0	0	0	0	0	0	0	0	0	0	0	0	0	0	0	0	0	0	0	0	0	0	0	0	0	0	0
10624	Q9XJQ9	Q9XJQ9	1	1	1			>sp|Q9XJQ9|GPL_BPPM2 Uncharacterized protein Gp-l OS=Pseudoalteromonas phage PM2 GN=l PE=4 SV=1	1	1	1	1	0	0	0	0	0	0	1	0	0	0	0	1	0	0	0	0	0	1	0	0	0	0	0	0	0	0	0	0	0	0	1	0	0	0	0	0	0
10960	Q9YQ08;O93058;P03586;P30738;Q98745	Q9YQ08	3;1;1;1;1	3;1;1;1;1	3;1;1;1;1			>sp|Q9YQ08|RDRP_TMVB Replicase large subunit OS=Tobacco mosaic virus (strain B935A) PE=3 SV=1	5	3	3	3	1	0	0	0	0	1	1	0	0	2	0	1	0	0	0	0	0	0	0	0	0	0	0	0	0	0	0	0	0	0	0	0	0	1	0	0	0
[truncated: 291 more columns]
